# Supplementary material for: Dawn- and dusk-phased circadian transcription rhythms coordinate anabolic and catabolic functions in Neurospora
Source: BMC Biol. 2015 Feb 24;13:17. doi: 10.1186/s12915-015-0126-4 (PMC4381671; doi:10.1186/s12915-015-0126-4)
Supplement: Additional file 1: Table S1. — RNA-seq and RNAPII-S2P ChIPseq reads of wt time-course experiment. [file 12915_2015_126_MOESM1_ESM.xlsx]

## Sheet: wt RNA-seq reads
gene Id	0	2	4	6	8	10	12	14	16	18	20	22
NCU00003	277.136	323.623	254.341	277.848	341.22	315.87	262.324	236.614	419.836	266.845	241.498	291.831
NCU00004	400.945	512.642	436.427	375.859	468.425	440.25	382.646	392.075	502.287	396.716	390.113	413.07
NCU00005	942.098	1016.69	913.317	1007.98	1073.51	981.613	915.967	1222.18	1150.52	1314.95	1394.5	1283.2
NCU00006	1188.9	1265.85	965.342	840.736	969.511	1157.89	1090.49	996.321	1134.41	1061.29	1179.01	1124.41
NCU00007	355.849	404.767	297.695	349.782	438.343	405.352	239.561	243.458	357.287	290.181	305.898	266.082
NCU00008	687.1	696.887	598.281	669.892	572.424	746.277	727.353	756.774	715.521	836.046	861.963	938.796
NCU00009	9.01922	2.86392	7.22561	4.49592	6.87596	7.15853	3.25195	2.93323	5.68626	3.04386	2.47691	1.07291
NCU00010	1130.68	1222.89	1118.52	982.807	1185.24	1191.9	963.662	960.145	1310.68	1015.63	1034.11	1251.01
NCU00011	9.01922	4.7732	23.122	10.7902	18.0494	14.3171	14.0918	2.93323	8.5294	4.05848	12.3845	4.29164
NCU00013	6.55943	5.72784	4.33537	6.29428	4.29748	8.05334	4.33594	4.88872	2.84313	9.13157	7.43072	9.65619
NCU00014	755.974	776.122	771.695	857.821	716.819	668.428	883.447	972.855	773.332	867.499	930.078	864.765
NCU00015	933.899	1040.56	1192.23	994.497	870.669	1001.3	1217.31	1381.55	942.024	1246.97	1250.84	1131.92
NCU00017	117.25	129.831	98.2683	80.9265	131.503	117.221	149.59	195.549	148.791	186.69	198.152	157.718
NCU00018	5704.24	6214.71	4591.15	4583.14	5627.97	5653.45	4500.7	4389.09	5881.49	4457.22	5174.26	4705.78
NCU00019	134.468	209.066	112.72	133.978	175.337	148.539	104.062	121.24	193.333	130.886	134.991	130.895
NCU00021	237.779	351.308	160.409	178.038	222.609	253.233	149.59	175.994	263.464	210.026	180.814	296.123
NCU00022	225.48	290.211	183.531	166.349	236.361	216.545	224.385	200.438	242.614	268.874	308.375	316.508
NCU00023	3460.92	3686.82	3607.02	3105.78	3510.18	3850.39	3944.62	3975.51	3360.58	4011.8	4989.73	4425.75
NCU00024	2464.71	2339.82	2810.76	2610.33	2369.63	2413.32	2876.89	2122.68	1898.26	2547.71	2971.05	2847.5
NCU00025	1793.18	1729.81	2358.44	2359.46	2029.27	1924.75	2189.65	2305.52	1856.56	2167.23	2100.42	1994.54
NCU00026	1147.9	1852	1683.57	1494.44	1242.83	995.93	1136.02	2134.42	1362.81	2679.61	3164.25	3332.46
NCU00027	203.342	247.252	247.116	200.518	187.37	195.07	189.697	244.436	159.215	388.599	468.135	432.383
NCU00028	1526.71	1578.97	1426.34	1658.99	1168.05	1303.75	1546.85	1340.49	1526.76	1220.59	1062.59	1131.92
NCU00029	990.474	965.141	869.964	910.873	910.205	904.659	1052.55	879.97	773.332	823.87	776.51	817.557
NCU00030	699.399	779.941	474	753.516	645.481	528.836	504.053	571.003	688.038	580.362	470.612	532.163
NCU00031	45.916	23.866	72.2561	35.9673	34.3798	33.1082	41.1914	26.3991	39.8038	56.8187	21.0537	40.7706
NCU00032	266.477	392.357	169.079	249.074	290.509	265.76	222.217	218.037	336.437	236.406	209.299	221.019
NCU00033	113.97	124.103	121.39	124.986	103.999	99.3246	159.346	136.884	107.091	166.397	127.561	154.499
NCU00034	1167.58	987.098	1591.08	1608.64	1162.04	1125.68	1326.8	1574.17	998.887	1200.29	1119.56	1076.13
NCU00035	876.504	756.075	849.732	788.584	769.248	824.126	902.959	903.436	760.064	844.163	854.533	856.182
NCU00037	408.324	561.328	439.317	434.305	394.508	438.46	506.221	634.556	514.607	639.21	626.657	523.58
NCU00038	319.772	320.759	257.232	239.183	212.295	275.603	235.225	250.302	316.535	327.722	329.429	418.435
NCU00039	14.7587	23.866	15.8963	17.0845	29.2228	26.8445	20.5957	24.4436	18.0065	25.3655	17.3383	27.8957
NCU00040	1356.98	2266.32	867.073	1223.79	1569.44	1464.81	958.242	828.149	1843.3	1031.87	1073.74	1168.4
NCU00041	4348.9	3597.08	5550.71	4783.65	3640.82	3838.76	4531.05	3816.14	3879.93	4021.95	3897.41	4006.25
NCU00042	514.095	572.784	485.561	464.878	482.177	516.309	551.748	633.578	424.574	563.113	551.112	533.236
NCU00043	3418.28	3754.6	2783.31	2792.86	3125.98	3448.62	3024.32	2748.44	3407.02	3048.93	3492.44	3501.98
NCU00045	136.928	142.241	105.494	92.6159	127.205	137.802	126.826	121.24	128.889	146.105	147.376	134.114
NCU00046	787.951	846.766	731.232	655.505	886.999	830.389	558.252	575.891	867.155	619.932	551.112	633.017
NCU00047	23.7779	26.7299	17.3415	18.8828	28.3633	21.4756	17.3437	17.5994	46.4378	18.2631	12.3845	21.4582
NCU00048	0.819929	0.95464	1.44512	0.899183	0.859495	0.894816	1.08398	0.977744	0.947711	2.02924	1.23845	1.07291
NCU00050	2274.48	2685.4	1554.95	2136.46	2115.22	2150.24	1571.78	1804.92	2549.34	1713.69	1702.87	1599.71
NCU00051	660.043	823.854	593.945	749.02	655.795	596.842	636.299	709.842	645.391	581.377	549.873	493.539
NCU00052	51.6555	51.5506	80.9268	70.1363	67.0406	73.3749	56.3672	53.7759	63.4966	62.9064	52.015	65.4475
NCU00054	100.851	104.056	72.2561	62.0436	110.015	119.011	75.8789	63.5534	110.882	63.921	71.8303	86.9057
NCU00055	148.407	182.336	128.616	118.692	182.213	203.123	171.27	139.817	161.111	125.813	160.999	120.166
NCU00056	792.871	797.124	1046.27	1078.12	865.512	803.545	1024.37	1197.74	855.783	1146.52	1160.43	1049.31
NCU00057	948.658	939.366	887.305	995.396	822.537	808.914	989.678	1243.69	801.763	1115.07	1125.75	1130.85
NCU00059	106.591	149.878	62.1403	78.2289	87.6685	110.062	66.123	69.4198	140.261	120.74	96.5993	121.239
NCU00060	919.96	931.729	910.427	845.232	832.851	875.13	814.072	817.394	870.946	1076.51	1097.27	1099.73
NCU00061	207.442	183.291	183.531	196.022	212.295	191.491	179.941	188.705	191.438	199.88	160.999	151.28
NCU00064	1812.86	2205.22	1965.37	2106.79	3041.75	2909.05	2024.88	2290.85	2172.15	1385.97	1297.9	1408.73
NCU00065	441.122	504.05	330.933	404.632	337.782	346.294	340.371	533.848	523.136	762.993	730.687	728.506
NCU00066	474.739	652.974	333.823	461.281	462.408	433.091	355.547	387.187	551.568	459.622	355.436	461.351
NCU00067	1229.07	1117.88	1303.5	1275.94	1096.72	1322.54	1288.86	1301.38	1364.7	1440.76	1314	1281.05
NCU00068	1356.16	1203.8	1291.94	1275.04	1302.99	1274.22	1100.24	1026.63	1223.49	1003.46	1062.59	967.765
NCU00069	194.323	104.056	335.268	261.662	159.007	165.541	190.781	141.773	123.202	111.608	79.261	95.489
NCU00070	163.166	310.258	83.8171	125.886	175.337	185.227	109.482	92.8857	261.568	153.207	125.084	148.062
NCU00071	0.819929	0.95464	1.44512	0.899183	0.859495	0.894816	1.08398	0.977744	0.947711	1.01462	1.23845	1.07291
NCU00072	955.217	841.993	885.86	872.208	798.471	995.035	1031.95	969.922	721.208	892.865	1044.02	926.994
NCU00073	1197.1	1515.97	987.018	1263.35	1260.88	1231.27	1001.6	1385.46	1419.67	1275.38	1422.98	1392.64
NCU00074	1274.17	1136.98	1374.31	1344.28	964.354	1028.14	1433.03	1537.01	1123.04	1469.17	1638.47	1541.77
NCU00075	2099.02	1936.01	2192.25	1959.32	1854.79	2101.03	2375.01	2286.94	2055.58	2494.95	2338.2	2614.68
NCU00076	308.293	239.615	372.842	294.932	334.344	329.292	297.012	274.746	298.529	256.699	273.698	286.467
NCU00077	177.925	246.297	138.732	130.382	148.693	208.492	216.797	190.66	167.745	220.172	281.129	249.988
NCU00078	1016.71	937.457	942.22	993.597	831.132	903.764	917.051	1089.21	798.92	850.251	823.571	883.005
NCU00079	104.951	60.1423	119.945	98.9102	97.123	110.957	99.7266	85.0637	81.5031	82.1841	70.5918	72.9579
NCU00080	6217.52	5878.67	6800.74	6502.89	5144.08	5598.86	6082.24	7180.55	5540.32	6826.36	7367.56	6149.92
NCU00081	177.105	256.798	148.848	178.937	144.395	181.648	210.293	188.705	173.431	203.938	234.068	224.238
NCU00082	11.479	7.63712	15.8963	17.9837	16.3304	12.5274	8.67187	9.77744	7.58168	18.2631	8.66917	8.58328
NCU00083	1944.87	1993.29	2238.49	2234.47	2055.91	2118.92	2043.31	2101.17	2002.51	1921.69	1912.17	1797.12
NCU00084	95.9317	94.5094	75.1464	103.406	85.09	98.4298	104.062	101.685	117.516	99.4326	87.9302	85.8328
NCU00085	131.189	183.291	143.067	160.954	146.974	152.119	186.445	150.573	177.222	160.31	182.053	190.978
NCU00086	21.3181	27.6846	28.9024	28.7739	35.2393	26.8445	22.7637	32.2656	29.379	25.3655	22.2922	20.3853
NCU00087	1492.27	1499.74	1355.52	1696.76	1438.79	1348.49	1530.59	1824.47	1657.55	1857.77	1690.49	1709.15
NCU00088	1609.52	1502.6	1500.04	1596.95	1147.43	1314.48	1671.5	1721.81	1427.25	1471.2	1754.89	1332.55
NCU00089	271.396	240.569	257.232	242.779	198.543	170.015	223.301	208.259	214.183	233.362	220.445	308.998
NCU00090	957.677	985.189	919.098	1128.47	1033.11	717.642	526.816	530.915	946.763	571.23	502.812	684.517
NCU00091	554.272	576.603	543.366	545.804	610.242	621.002	582.1	510.382	601.796	531.66	492.904	542.892
NCU00092	41.8164	57.2784	53.4695	35.0681	48.1317	76.0594	58.5352	44.9762	54.0195	57.8333	64.3996	57.9371
NCU00093	16.3986	20.0474	34.6829	18.8828	25.7849	21.4756	16.2598	20.5326	21.7973	15.2193	23.5306	15.0207
NCU00095	704.319	916.454	541.921	517.03	710.803	881.394	630.879	527.982	742.057	633.122	672.48	709.193
NCU00096	112.33	74.4619	111.274	114.196	103.999	106.483	109.482	79.1973	120.359	98.418	74.3072	99.7806
NCU00097	18.8584	19.0928	28.9024	17.0845	29.2228	24.16	17.3437	18.5771	24.6405	7.10233	26.0075	20.3853
NCU00099	1.63986	4.7732	1.44512	1.79837	2.57849	1.78963	2.16797	0.977744	0.947711	1.01462	1.23845	2.14582
NCU00100	1025.73	1276.35	907.537	867.712	1048.58	1096.15	1048.21	1104.85	1083.23	1193.19	1501.01	1454.87
NCU00101	854.366	777.077	752.909	736.431	642.902	746.277	853.096	758.729	718.365	794.447	1060.12	992.442
NCU00102	1794	1866.32	1198.01	1288.53	1000.45	1023.67	1370.16	1321.91	1491.7	1725.87	1920.84	1675.89
NCU00103	1147.08	1158.93	1073.73	1157.25	953.18	1002.19	1042.79	1158.63	1011.21	983.166	1112.13	1247.79
NCU00104	5658.33	4975.58	4459.65	3667.77	4290.6	5285.68	4344.61	3766.27	4923.36	3851.49	4067.08	3761.62
NCU00105	240.239	270.163	237	223.897	189.948	317.66	250.4	311.9	262.516	392.657	320.759	430.237
NCU00106	1258.59	1611.43	887.305	1290.33	1229.94	1373.54	952.822	888.769	1532.45	703.131	660.095	617.996
NCU00107	711.698	774.213	721.116	767.902	628.291	711.379	863.935	900.502	642.548	713.277	804.995	771.422
NCU00108	251.718	231.023	208.098	248.175	240.659	242.495	277.5	278.657	243.562	322.649	304.659	327.238
NCU00109	719.897	762.757	815.049	795.777	666.968	756.12	921.387	892.68	732.58	926.347	912.74	804.682
NCU00110	260.737	335.079	193.646	176.24	223.469	272.024	174.521	219.992	241.666	263.801	354.198	362.644
NCU00111	2008.83	2084.93	2017.39	2113.08	1652.81	1698.36	2380.43	2799.28	2118.13	2121.57	2239.12	1909.78
NCU00112	1308.61	1231.49	1306.39	1110.49	1172.35	1174	1289.94	1284.76	1231.08	1136.37	1330.1	1234.92
NCU00114	572.31	699.751	361.281	502.643	424.591	512.73	396.738	553.403	508.921	593.552	565.973	674.86
NCU00115	555.092	615.743	472.555	425.314	404.822	537.784	505.137	470.295	684.247	915.186	849.579	1076.13
NCU00116	1331.56	1450.1	1179.22	1192.32	1133.67	1237.53	1170.7	1537.99	1228.23	1518.88	1622.37	1539.63
NCU00117	646.104	592.831	497.122	410.927	494.21	706.905	634.131	413.586	543.038	464.695	651.426	661.985
NCU00118	116.43	88.7815	137.287	175.341	120.329	123.485	133.33	94.8412	115.621	114.652	121.368	68.6662
NCU00119	496.877	546.054	453.768	478.365	499.367	525.257	522.48	413.586	510.816	487.017	423.551	488.174
NCU00120	204.162	225.295	226.884	182.534	229.485	221.914	189.697	193.593	234.085	185.675	182.053	214.582
NCU00121	1246.29	910.727	2010.16	2022.26	1667.42	1258.11	1278.02	1216.31	1329.64	1219.57	766.602	1037.5
NCU00122	2704.12	2646.26	1728.37	2157.14	2459.02	2097.45	1557.69	1427.51	2271.66	1788.77	1723.93	1833.6
NCU00123	4.09964	0.95464	1.44512	3.59673	0.859495	1.78963	7.58789	2.93323	2.84313	3.04386	2.47691	1.07291
NCU00124	183.664	129.831	283.244	148.365	189.089	185.227	140.918	155.461	141.209	125.813	139.945	157.718
NCU00125	194.323	278.755	171.97	203.215	217.452	195.965	221.133	195.549	199.967	259.742	297.229	256.425
NCU00126	175.465	231.978	160.409	157.357	197.684	232.652	126.826	162.306	199.019	176.544	193.199	177.03
NCU00127	3274.8	3035.76	3325.23	3291.91	3010.81	2702.34	2357.67	2658.49	2621.37	2615.69	3110.99	3036.34
NCU00128	18.0384	29.5938	18.7866	31.4714	48.1317	39.3719	34.6875	23.4659	30.3267	20.2924	23.5306	25.7498
NCU00129	368.148	299.757	322.262	330	435.764	382.086	187.529	198.482	373.398	288.152	252.644	283.248
NCU00130	232.86	330.305	277.463	245.477	256.989	280.972	264.492	490.828	284.313	452.52	689.818	629.798
NCU00132	1021.63	799.988	982.683	924.36	947.164	949.4	889.951	970.9	834.933	821.841	953.609	817.557
NCU00133	1536.55	1846.27	1281.82	1332.59	1278.93	1601.72	1761.47	1982.87	1500.23	2292.02	2428.61	2224.14
NCU00134	573.13	577.557	562.153	460.382	514.838	620.108	592.939	385.231	590.424	494.119	535.012	607.267
NCU00135	1392.24	1140.79	1608.42	1718.34	1269.47	1268.85	1630.31	1552.66	1131.57	1212.47	1068.79	1060.03
NCU00136	853.546	899.271	750.018	774.197	678.142	784.754	834.668	870.192	736.371	997.37	868.156	1119.05
NCU00137	2366.31	2757.96	1806.4	2132.86	2024.97	1965.02	2062.82	2648.71	2300.09	2848.03	2931.42	3021.31
NCU00138	91.832	57.2784	135.841	97.1118	76.4951	87.692	66.123	66.4866	81.5031	100.447	80.4995	63.3017
NCU00142	132.009	199.52	111.274	116.894	166.742	213.861	119.238	110.485	199.967	132.915	126.322	140.551
NCU00143	26.2377	31.5031	33.2378	31.4714	42.9748	54.5838	39.0234	26.3991	35.0653	35.5117	24.7691	24.6769
NCU00144	7180.12	5631.42	8053.67	7367.01	6325.88	6961.67	8960.21	7904.08	5735.54	6907.52	5590.38	5896.71
NCU00145	278.776	413.359	200.872	295.831	297.385	244.285	236.309	345.144	269.15	380.482	417.359	369.081
NCU00146	1020.81	916.454	1052.05	1071.83	1033.97	1222.32	1028.7	1156.67	966.665	1198.26	1201.3	1157.67
NCU00147	1699.71	1603.8	1997.16	1840.63	2229.53	2016.02	1957.68	2238.06	1592.15	2090.11	2138.81	2129.73
NCU00148	1701.35	1564.66	2096.87	2350.46	2073.96	1689.41	1950.09	1977.98	1421.57	1773.55	1856.44	1535.33
NCU00149	37.7167	30.5485	96.8232	63.842	47.2722	42.9512	73.7109	42.043	18.0065	33.4824	30.9613	21.4582
NCU00150	1477.51	1477.78	1924.9	2003.38	1373.47	1358.33	1908.9	2045.44	1346.7	1935.89	2066.98	1593.27
NCU00151	235.32	295.938	195.091	189.728	167.602	221.02	224.385	213.148	217.973	316.561	287.321	350.842
NCU00152	168.085	290.211	130.061	169.046	187.37	194.175	163.682	172.083	240.718	192.778	157.284	201.707
NCU00153	27.8776	30.5485	11.561	17.0845	24.0659	36.6875	16.2598	16.6216	35.0653	24.3509	28.4844	19.3124
NCU00154	1314.35	1394.73	1657.56	1824.44	1731.02	1408.44	1543.59	1626.97	1489.8	1218.56	1160.43	1066.47
NCU00155	222.201	273.982	187.866	176.24	277.617	214.756	160.43	125.151	248.3	157.266	130.038	177.03
NCU00157	1329.92	1143.66	1291.94	1053.84	1130.24	1190.11	1384.25	1192.85	1138.2	1186.09	1577.79	1474.18
NCU00158	189.404	207.157	92.4878	151.962	172.759	166.436	153.926	194.571	241.666	167.412	178.337	172.738
NCU00159	424.723	378.992	481.226	499.946	413.417	390.14	483.457	516.249	444.476	411.935	367.821	375.518
NCU00160	1174.14	1070.15	1267.37	1204.01	1061.48	1221.42	1140.35	1209.47	1340.06	1366.69	1285.51	1292.86
NCU00161	267.297	479.229	261.567	249.074	353.253	299.763	288.34	438.029	413.202	328.736	411.166	354.06
NCU00162	1108.54	1312.63	1248.59	1377.55	1040.85	1229.48	1266.09	1730.61	1430.1	1785.73	1652.1	1599.71
NCU00163	406.685	349.398	361.281	362.371	357.55	376.718	436.846	439.007	394.248	457.593	552.35	494.611
NCU00164	533.774	756.075	338.159	451.39	613.68	529.731	264.492	315.811	634.018	406.862	387.636	414.143
NCU00166	502.616	436.271	460.994	490.055	489.053	449.198	331.699	467.362	513.659	343.956	331.905	369.081
NCU00167	359.949	466.819	306.366	329.101	376.459	375.823	353.379	340.255	466.274	375.409	315.806	342.258
NCU00168	404.225	504.05	277.463	356.077	393.649	423.248	366.387	411.63	435.947	424.111	448.32	440.966
NCU00169	1549.67	1933.15	1313.62	1539.4	1776.58	1746.68	1360.4	1345.38	1849.93	1434.67	1228.55	1517.09
NCU00170	1149.54	1452.96	907.537	998.993	1273.77	1120.31	1119.76	1221.2	1430.1	1222.62	1109.65	1148.01
NCU00171	1183.16	1189.48	1638.77	1727.33	1290.96	1182.05	1688.85	2347.56	1267.09	1708.62	1844.06	1585.76
NCU00172	571.49	653.928	495.677	508.039	520.854	598.632	581.016	605.224	649.182	605.727	724.495	718.85
NCU00173	3889.74	3396.61	3844.02	4585.83	3968.29	3658.01	4047.6	4447.76	3922.57	2935.29	3009.44	2965.52
NCU00175	8019.72	4124.05	15961.4	14751.1	12500.5	16342	18241.3	12099.6	6012.28	3767.28	3617.52	4253.01
NCU00176	206.622	71.598	371.396	312.916	222.609	193.28	222.217	149.595	125.098	91.3157	49.5381	87.9786
NCU00177	2012.92	2590.89	1796.29	2565.37	3000.5	2313.99	1253.09	1115.61	2501.96	1419.45	1212.45	1274.62
NCU00178	391.926	356.081	420.531	478.365	419.434	345.399	406.494	540.692	401.829	447.447	414.882	447.403
NCU00179	21.3181	21.0021	23.122	25.1771	29.2228	16.1067	17.3437	29.3323	25.5882	43.6286	28.4844	64.3746
NCU00180	111.51	84.963	130.061	154.66	181.353	89.4816	95.3906	109.507	118.464	201.909	193.199	272.519
NCU00181	214.001	248.206	186.421	228.393	207.998	212.071	198.369	211.193	276.731	203.938	225.398	228.53
NCU00182	2173.63	2433.38	2212.48	2194.91	2063.65	2160.98	2883.4	3267.62	2112.45	2465.52	2853.4	2573.91
NCU00183	318.132	420.042	299.14	454.987	379.897	338.24	336.035	391.098	408.463	353.087	294.752	314.363
NCU00184	335.351	349.398	319.372	395.641	305.98	347.189	359.883	373.498	346.862	332.795	323.236	342.258
NCU00185	50.8356	28.6392	70.811	62.0436	54.1482	73.3749	24.9316	26.3991	45.4901	25.3655	21.0537	34.3331
NCU00186	175.465	180.427	176.305	243.679	161.585	190.596	184.277	162.306	203.758	149.149	116.415	160.936
NCU00187	446.861	539.372	378.622	508.938	318.013	578.051	617.871	466.384	404.672	231.333	183.291	266.082
NCU00188	696.939	692.114	677.762	541.308	873.247	913.607	570.176	456.606	682.352	461.652	497.858	467.789
NCU00189	6.55943	8.59176	15.8963	22.4796	16.3304	17.8963	14.0918	8.7997	4.73855	3.04386	9.90762	4.29164
NCU00192	0.819929	0.95464	1.44512	0.899183	0.859495	0.894816	1.08398	0.977744	0.947711	1.01462	2.47691	1.07291
NCU00193	325.512	351.308	264.457	290.436	278.476	347.189	388.066	426.296	370.555	464.695	387.636	375.518
NCU00194	2570.48	1191.39	1458.13	1617.63	1298.7	1403.07	1338.72	1044.23	1301.21	1646.73	1540.64	1773.52
NCU00195	1800.56	1710.71	1474.02	1984.5	1474.89	1681.36	1301.87	1442.17	1770.32	1285.52	1188.91	1033.21
NCU00196	252.538	319.804	203.762	186.131	300.823	261.286	209.209	188.705	320.326	174.514	169.668	195.27
NCU00197	5.7395	5.72784	14.4512	8.99183	8.59495	9.84298	8.67187	13.6884	2.84313	5.07309	9.90762	9.65619
NCU00198	1794.82	1737.44	2007.27	1942.24	1538.5	1787.84	2492.08	2622.31	1599.74	2264.63	2543.78	2284.23
NCU00199	530.494	823.854	342.494	404.632	628.291	579.841	427.09	487.894	752.482	481.944	454.512	512.851
NCU00200	1923.55	1648.66	1920.57	2166.13	1868.54	1943.54	1699.69	1498.88	1734.31	1396.12	1419.27	1285.35
NCU00201	39.3566	43.9134	26.0122	41.3624	36.0988	36.6875	39.0234	21.5104	26.5359	19.2778	17.3383	24.6769
NCU00202	753.514	1125.52	580.939	807.467	922.238	774.911	747.949	854.548	1174.21	861.411	631.611	746.745
NCU00203	1789.08	1284.95	1549.17	1754.31	1385.51	1370.86	1495.9	1703.23	1322.06	1404.23	1540.64	1403.37
NCU00204	111.51	89.7362	127.171	133.978	105.718	118.116	146.338	124.173	113.725	145.09	128.799	159.864
NCU00205	144.307	190.928	115.61	86.3216	141.817	131.538	150.674	117.329	167.745	149.149	138.707	127.676
NCU00206	115.61	140.332	160.409	122.289	122.908	120.8	111.65	96.7967	128.889	110.593	91.6455	113.728
NCU00207	269.757	375.174	346.829	343.488	341.22	337.346	367.471	485.939	271.045	398.745	463.181	419.508
NCU00208	2.45979	2.86392	5.78049	3.59673	4.29748	7.15853	5.41992	3.91098	1.89542	5.07309	3.71536	2.14582
NCU00209	903.561	1047.24	875.744	767.902	882.702	972.665	1022.2	977.744	899.377	1007.52	1015.53	1055.74
NCU00210	1078.21	1129.34	1160.43	1013.38	865.512	1091.68	1547.93	1689.54	1070.91	1609.19	1631.04	1523.53
NCU00211	996.213	929.819	1033.26	986.404	842.305	899.29	1004.85	1071.61	880.423	1127.24	1135.66	1233.85
NCU00212	6040.41	7995.11	6436.57	7395.78	4863.88	5986.32	8994.9	10431.6	6675.67	10994.4	11473	10014.5
NCU00213	219.741	197.61	237	162.752	184.791	223.704	181.025	163.283	191.438	173.5	206.822	208.145
NCU00214	704.319	725.526	851.177	890.191	746.901	855.444	990.762	934.723	775.227	948.669	873.109	849.745
NCU00215	1036.39	983.279	1147.43	1156.35	965.213	1114.94	1541.43	1279.87	1046.27	1038.97	994.478	880.859
NCU00216	3866.78	3345.06	3601.24	4068.8	3141.46	3479.04	3545.71	3822.98	3340.68	3119.95	2906.65	3055.65
NCU00218	170.545	133.65	147.402	151.962	133.222	129.748	192.949	195.549	137.418	167.412	159.76	164.155
NCU00219	300.094	403.813	250.006	210.409	355.831	336.451	242.812	221.948	350.653	198.865	215.491	221.019
NCU00220	428.003	495.458	502.902	550.3	483.036	518.993	585.352	629.667	544.934	660.517	703.441	599.757
NCU00221	29.5174	24.8206	26.0122	26.0763	18.0494	21.4756	26.0156	22.4881	23.6928	12.1754	11.1461	16.0936
NCU00222	406.685	694.023	330.933	382.153	491.631	478.727	297.012	363.721	549.672	413.964	334.382	319.727
NCU00223	1980.95	1894.96	1725.48	1632.92	1855.65	2075.97	1748.47	1346.35	1824.34	1585.85	1787.09	1797.12
NCU00224	1.63986	1.90928	2.89024	3.59673	3.43798	3.57926	1.08398	1.95549	1.89542	4.05848	4.95381	1.07291
NCU00225	9946.56	11943.5	8501.65	11480.8	9536.96	9035.85	9244.22	10561.6	11521.3	10601.8	9574.48	10656.1
NCU00226	969.976	1251.53	796.262	1013.38	1047.72	918.081	729.521	934.723	943.92	887.791	899.117	984.931
NCU00227	1136.42	681.613	927.768	1058.34	621.415	697.062	612.451	596.424	811.24	627.034	598.173	903.39
NCU00229	73.7936	71.598	67.9207	53.0518	42.9748	46.5304	95.3906	170.127	56.8626	64.9356	85.4533	61.1559
NCU00230	787.951	978.506	507.238	492.752	915.362	912.712	665.566	559.27	917.384	581.377	552.35	597.611
NCU00231	6.55943	8.59176	17.3415	9.89102	13.7519	15.2119	7.58789	8.7997	8.5294	13.19	4.95381	4.29164
NCU00232	222.201	299.757	170.524	188.828	230.345	214.756	172.354	170.127	277.679	216.114	187.006	210.29
NCU00233	754.334	501.186	737.012	700.464	556.093	842.917	976.67	1217.29	824.508	480.929	490.427	289.686
NCU00234	709.238	618.607	697.994	647.412	703.927	712.274	636.299	573.936	761.012	593.552	615.511	626.579
NCU00236	1035.57	424.815	317.927	445.096	449.516	467.094	558.252	684.421	544.934	471.798	458.228	471.007
NCU00237	257.458	325.532	258.677	364.169	305.98	263.076	329.531	302.123	296.633	287.137	215.491	245.696
NCU00238	159.066	161.334	274.573	252.67	180.494	237.126	217.881	218.037	151.634	153.207	156.045	163.082
NCU00239	464.9	636.745	494.232	536.812	703.067	612.054	524.648	377.409	522.189	301.342	272.46	328.31
NCU00240	976.535	1025.28	741.348	610.545	741.744	711.379	875.859	1118.54	939.181	1084.63	1144.33	1072.91
NCU00241	390.286	706.434	273.128	322.807	396.227	333.766	333.867	446.829	566.731	451.505	460.705	474.226
NCU00242	976.535	1142.7	1222.57	1328.09	1139.69	962.822	1062.3	1137.12	1200.75	1102.89	912.74	994.587
NCU00243	2380.25	2385.65	2462.49	2682.26	2303.45	1911.33	2454.14	2656.53	2381.6	2915	2978.48	2627.56
NCU00244	226.3	185.2	174.86	181.635	265.584	187.017	179.941	229.77	161.111	178.573	201.868	207.072
NCU00245	140.208	174.699	109.829	100.709	111.734	104.693	66.123	82.1305	122.255	137.988	91.6455	183.468
NCU00246	100.031	75.4166	105.494	142.071	133.222	144.96	106.23	118.307	97.6142	103.491	99.0762	92.2703
NCU00247	145.127	128.876	106.939	103.406	79.9331	81.4283	158.262	678.554	75.8168	176.544	138.707	122.312
NCU00248	413.244	363.718	395.963	371.363	378.178	279.183	705.674	1476.39	281.47	519.485	444.605	390.539
NCU00249	187.764	220.522	163.299	174.442	171.899	150.329	136.582	166.216	238.823	194.807	168.43	197.415
NCU00250	69.6939	39.1402	70.811	39.5641	39.5368	40.2667	37.9395	152.528	49.2809	141.032	97.8378	81.5412
NCU00251	170.545	133.65	135.841	101.608	114.313	115.431	73.7109	52.7982	140.261	85.228	75.5456	99.7806
NCU00252	118.07	162.289	114.165	106.104	97.9825	130.643	95.3906	90.9302	126.046	144.076	138.707	138.405
NCU00253	580.51	356.081	728.342	638.42	576.721	588.789	757.705	944.501	698.463	929.391	899.117	886.224
NCU00254	0.819929	0.95464	1.44512	0.899183	0.859495	0.894816	1.08398	0.977744	0.947711	1.01462	1.23845	1.07291
NCU00255	104.951	95.464	69.3659	65.6404	95.404	110.957	100.811	70.3976	95.7188	74.0672	75.5456	52.5726
NCU00256	57.395	57.2784	44.7988	35.0681	61.0242	79.6386	70.459	40.0875	51.1764	54.7894	38.392	40.7706
NCU00257	261.557	470.638	154.628	243.679	326.608	255.917	208.125	240.525	337.385	290.181	321.998	282.175
NCU00258	6315.91	7815.64	5086.83	6641.37	5659.78	6034.64	4915.87	6103.08	6756.23	5945.67	6597.24	6565.14
NCU00259	398.485	347.489	421.976	409.128	386.773	450.987	631.963	553.403	455.849	406.862	308.375	275.738
NCU00260	7833.6	6443.82	8979.99	9975.54	9742.38	10106.9	14310.8	11837.5	7884	5446.47	4245.42	4351.72
NCU00261	2058.84	2303.55	1897.45	1861.31	1894.33	2022.28	1964.18	2176.46	2008.2	2043.44	2418.7	2458.04
NCU00262	239.419	171.835	362.726	346.186	385.913	301.553	253.652	355.899	215.13	312.503	321.998	240.332
NCU00263	751.875	379.947	1023.15	1064.63	727.133	602.211	319.775	178.927	652.973	227.275	122.607	175.957
NCU00264	151.687	105.01	105.494	105.204	107.437	110.062	133.33	90.9302	71.0783	134.944	96.5993	116.947
NCU00265	172.185	260.617	537.585	394.741	297.385	358.821	216.797	185.771	294.738	171.471	125.084	143.77
NCU00267	7.37936	7.63712	30.3476	12.5886	7.73546	8.05334	6.50391	12.7107	6.63397	3.04386	11.1461	3.21873
NCU00268	300.094	315.986	330.933	347.085	380.756	408.036	355.547	458.562	332.646	355.117	401.259	433.456
NCU00269	19.6783	48.6866	13.0061	11.6894	36.9583	37.5823	22.7637	15.6439	32.2222	24.3509	19.8152	19.3124
NCU00270	2175.27	1907.37	1284.71	1423.41	1292.68	1241.11	1735.46	1598.61	2032.84	1791.82	1614.94	1115.83
NCU00271	1.63986	1.90928	2.89024	5.3951	2.57849	1.78963	2.16797	1.95549	1.89542	3.04386	4.95381	3.21873
NCU00272	942.918	1096.88	940.774	968.42	943.726	938.662	1093.74	1043.25	984.671	925.332	985.809	887.297
NCU00273	540.333	832.446	401.744	483.761	611.101	608.475	519.228	532.871	704.149	544.85	583.311	619.069
NCU00274	253.358	315.986	208.098	150.164	302.542	334.661	268.828	217.059	312.744	203.938	206.822	201.707
NCU00275	144.307	172.79	109.829	140.273	199.403	171.805	150.674	84.086	179.117	114.652	102.792	107.291
NCU00276	86.0925	148.924	49.1342	73.733	115.172	108.273	76.9629	75.2863	120.359	59.8625	50.7766	84.7599
NCU00277	139.388	157.516	112.72	169.046	181.353	119.011	102.979	192.616	131.732	110.593	108.984	75.1037
NCU00278	2709.86	2504.98	3205.28	3521.2	2398.85	2237.93	3548.96	4833.97	2338.95	2893.69	2706.02	2292.81
NCU00279	63.9544	109.784	46.2439	62.9428	61.8837	65.3216	42.2754	74.3086	83.3985	109.579	107.745	95.489
NCU00280	691.2	772.304	856.957	908.175	801.05	673.797	739.277	791.973	734.476	736.613	681.149	625.506
NCU00281	109.87	201.429	70.811	101.608	134.941	135.117	85.6348	81.1528	151.634	88.2718	63.1611	72.9579
NCU00282	378.807	506.914	352.61	298.529	469.284	371.349	367.471	534.826	447.319	473.827	475.566	507.486
NCU00283	332.891	344.625	466.774	497.248	427.169	357.926	385.898	922.013	335.49	311.488	234.068	293.977
NCU00284	51.6555	41.0495	76.5915	71.0355	40.3963	42.9512	42.2754	32.2656	44.5424	43.6286	29.7229	33.2602
NCU00285	214.001	146.06	177.75	161.853	220.031	162.857	102.979	108.53	254.934	105.52	59.4457	131.968
NCU00287	523.934	616.697	560.707	440.6	546.639	678.271	889.951	998.277	553.463	728.496	928.84	880.859
NCU00288	8.19929	10.501	20.2317	20.6812	23.2064	21.4756	28.1836	20.5326	10.4248	17.2485	12.3845	11.802
NCU00289	837.147	702.615	1119.97	985.505	973.808	1056.78	1112.17	1126.36	824.508	739.657	672.48	738.162
NCU00290	4.91957	7.63712	5.78049	4.49592	8.59495	6.26371	9.75586	2.93323	4.73855	8.11695	6.19227	6.43746
NCU00291	271.396	290.211	349.72	358.774	347.236	306.922	368.555	416.519	306.111	596.596	531.296	463.497
NCU00292	67.2342	60.1423	80.9268	79.1281	59.3052	64.4268	69.375	55.7314	66.3397	51.7456	43.3459	56.8642
NCU00293	692.84	910.727	686.433	885.695	713.381	595.948	834.668	1145.92	851.992	1069.41	1039.06	959.181
NCU00294	26020.4	27117.5	21460.1	25765.2	23182.3	23866.5	22078.6	23459	24242.4	23387	23445.2	24856.1
NCU00295	1597.22	1985.65	1487.03	1688.67	1786.03	1640.2	1776.65	2429.69	1838.56	1948.07	1965.43	1928.02
NCU00296	28.6975	32.4578	59.25	45.8583	39.5368	43.846	34.6875	114.396	41.6993	30.4386	56.9688	45.0622
NCU00297	7.37936	4.7732	7.22561	10.7902	7.73546	10.7378	6.50391	3.91098	7.58168	5.07309	3.71536	6.43746
NCU00298	20.4982	15.2742	10.1159	20.6812	18.0494	12.5274	19.5117	14.6662	19.9019	18.2631	24.7691	18.2395
NCU00299	230.4	251.07	289.024	263.461	280.195	219.23	231.973	358.832	317.483	337.868	412.405	446.331
NCU00300	278.776	306.439	304.921	356.077	293.947	283.657	281.836	310.923	362.973	345.985	246.452	284.321
NCU00301	266.477	348.444	190.756	172.643	194.246	312.291	228.721	210.215	302.32	326.707	388.874	423.799
NCU00302	919.96	914.545	992.799	1133.87	891.297	849.18	1263.93	1583.95	916.436	1218.56	1274.37	1238.14
NCU00303	414.064	712.161	362.726	439.701	421.153	456.356	713.262	1021.74	711.731	1119.12	1289.23	1066.47
NCU00304	2636.07	2085.89	2923.48	2822.54	2669.59	2387.37	2220	2622.31	3026.04	2465.52	2723.36	2661.89
NCU00305	382.087	489.73	349.72	404.632	460.689	442.039	404.326	609.135	496.6	415.994	438.412	444.185
NCU00306	543.613	467.774	950.89	777.793	571.564	479.621	612.451	818.372	440.685	758.935	587.027	635.163
NCU00307	8.19929	5.72784	4.33537	3.59673	1.71899	5.3689	4.33594	6.84421	6.63397	3.04386	4.95381	5.36455
NCU00308	55.7552	61.097	141.622	102.507	54.1482	70.6905	61.7871	58.6646	66.3397	78.1256	64.3996	71.885
NCU00309	1372.56	1198.07	825.165	811.962	589.614	723.011	930.059	1620.12	1070.91	2284.92	2109.09	1994.54
NCU00310	95.1117	113.602	92.4878	77.3298	116.891	105.588	95.3906	85.0637	92.8756	93.3449	79.261	121.239
NCU00311	1446.35	1903.55	1063.61	1340.68	1776.58	1436.18	1018.95	1337.55	1815.81	1351.47	1311.52	1318.61
NCU00312	9.01922	10.501	8.67073	8.99183	4.29748	9.84298	7.58789	9.77744	7.58168	5.07309	8.66917	6.43746
NCU00313	0.819929	0.95464	1.44512	2.69755	1.71899	1.78963	3.25195	2.93323	1.89542	1.01462	1.23845	1.07291
NCU00314	217.281	161.334	265.902	223.897	217.452	235.337	240.645	189.682	176.274	175.529	159.76	163.082
NCU00315	3733.14	3940.75	4805.03	5918.42	3227.4	3912.14	4175.51	4881.88	3667.64	4159.94	3813.2	4240.14
NCU00316	323.052	322.668	400.299	391.145	414.277	424.143	337.119	387.187	534.509	398.745	370.297	510.705
NCU00317	277.956	244.388	349.72	291.335	336.063	311.396	416.25	439.985	289.999	314.532	350.482	394.831
NCU00318	8.19929	7.63712	5.78049	1.79837	3.43798	2.68445	5.41992	4.88872	7.58168	5.07309	2.47691	10.7291
NCU00319	33.6171	23.866	28.9024	24.2779	19.7684	30.4237	24.9316	42.043	42.647	53.7748	49.5381	110.51
NCU00320	330.431	316.941	278.909	169.946	358.41	401.772	209.209	192.616	347.81	196.836	204.345	204.926
NCU00321	958.497	837.219	1017.37	1133.87	1137.11	942.241	568.008	925.924	1038.69	1086.66	1166.62	1123.34
NCU00322	4234.93	4837.16	4254.44	4460.85	5438.03	7613.1	13724.3	15368.2	5036.13	9185.34	9065.48	7148.8
NCU00324	528.854	621.471	481.226	429.81	570.705	547.627	475.869	485.939	545.881	461.652	521.389	557.913
NCU00325	280.416	315.031	312.146	268.856	280.195	324.818	368.555	352.966	258.725	334.824	351.721	336.894
NCU00326	1877.64	1902.6	2011.61	1988.99	1614.13	1928.33	2381.51	2071.84	1865.09	1674.12	1832.91	1617.95
NCU00327	40.9964	42.0042	40.4634	45.8583	45.5532	51.0045	42.2754	44.9762	38.8561	30.4386	37.1536	28.9686
NCU00329	31.9772	38.1856	40.4634	33.2698	48.9912	42.9512	23.8477	22.4881	71.0783	16.2339	9.90762	21.4582
NCU00330	121.349	132.695	127.171	133.079	132.362	106.483	121.406	136.884	126.046	120.74	95.3609	97.6348
NCU00331	31.1573	44.8681	31.7927	28.7739	51.5697	46.5304	27.0996	31.2878	57.8103	44.6432	40.869	36.4789
NCU00332	1334.02	1438.64	1666.23	1634.72	1414.73	1517.61	1439.53	1406.97	1391.24	1131.3	922.648	1012.83
NCU00333	235.32	272.072	261.567	295.831	176.197	221.02	246.064	304.078	253.986	321.634	277.413	288.613
NCU00334	634.625	717.889	605.506	693.27	550.936	578.946	727.353	782.195	605.587	851.265	795.087	774.641
NCU00335	990.474	995.69	1095.4	1176.13	891.297	968.191	1107.83	1351.24	997.939	1180	1235.98	1064.33
NCU00336	149.227	252.98	67.9207	89.0191	146.114	171.805	67.207	114.396	206.601	157.266	123.845	202.78
NCU00337	136.108	153.697	78.0366	85.4224	73.0571	126.169	81.2988	97.7744	161.111	166.397	136.23	252.134
NCU00338	536.233	404.767	507.238	481.962	527.73	656.795	653.643	617.934	464.378	550.938	442.128	434.529
NCU00339	0.819929	0.95464	1.44512	1.79837	1.71899	0.894816	1.08398	1.95549	0.947711	1.01462	1.23845	1.07291
NCU00340	829.768	1113.11	738.457	786.785	1000.45	888.552	710.01	751.885	1199.8	800.534	746.787	818.63
NCU00343	4.09964	1.90928	1.44512	2.69755	3.43798	3.57926	1.08398	0.977744	1.89542	1.01462	4.95381	1.07291
NCU00344	388.646	496.413	319.372	393.842	455.532	394.614	403.242	272.791	441.633	315.546	225.398	280.029
NCU00345	410.784	522.188	400.299	397.439	489.912	488.57	360.967	327.544	528.822	382.511	381.444	419.508
NCU00346	695.3	852.494	784.701	828.148	697.051	703.325	873.691	1230	863.364	1105.93	1105.94	994.587
NCU00347	1125.76	1455.83	1076.62	1221.09	1161.18	1070.2	1490.48	1623.06	1245.29	1585.85	1638.47	1440.92
NCU00348	714.158	652.974	838.171	766.104	653.216	722.117	872.607	998.277	770.489	1035.93	1058.88	1021.41
NCU00349	768.273	707.388	776.031	646.513	661.811	746.277	765.293	692.243	658.659	803.578	781.464	786.443
NCU00350	1909.61	2118.35	1306.39	1774.99	2030.99	1788.74	1468.8	2143.22	1854.67	1762.39	1702.87	1551.43
NCU00351	493.597	413.359	505.793	431.608	403.103	467.989	434.678	439.985	499.443	618.917	590.742	638.381
NCU00352	836.327	1068.24	703.774	682.48	869.809	835.758	708.926	700.065	983.724	785.315	792.61	856.182
NCU00353	29.5174	10.501	18.7866	26.0763	13.7519	20.5808	17.3437	10.7552	12.3202	12.1754	8.66917	16.0936
NCU00354	4.91957	0.95464	5.78049	7.19347	5.15697	7.15853	5.41992	1.95549	4.73855	5.07309	4.95381	5.36455
NCU00355	8198.47	3914.02	3250.08	7625.07	4834.66	3192.7	3895.84	2092.37	5485.35	2792.23	1737.55	3036.34
NCU00356	588.709	509.778	670.537	603.352	599.068	638.004	718.682	691.265	554.411	535.719	512.72	468.862
NCU00357	400.945	476.365	335.268	343.488	380.756	370.454	338.203	308.967	366.764	312.503	325.713	457.06
NCU00358	521.475	547.009	400.299	461.281	440.062	432.196	572.344	994.366	535.456	634.137	591.981	681.298
NCU00359	220.561	217.658	190.756	178.038	197.684	196.86	221.133	219.015	201.862	234.377	250.168	258.571
NCU00360	1212.67	570.875	697.994	779.592	762.372	741.803	915.967	1273.02	758.168	913.157	1047.73	831.505
NCU00361	648.564	709.298	663.311	633.924	637.745	765.963	702.422	820.327	694.672	968.961	992.001	940.942
NCU00362	143.488	124.103	79.4817	71.9347	110.875	109.168	97.5586	87.0192	99.5096	96.3888	102.792	119.093
NCU00363	137.748	154.652	131.506	121.39	129.784	199.544	150.674	148.617	149.738	101.462	84.2148	112.656
NCU00364	834.687	787.578	1002.91	1000.79	795.893	850.075	1112.17	1208.49	826.404	908.084	974.663	822.922
NCU00365	1220.05	635.79	1391.65	1248.07	807.926	818.757	948.486	873.125	713.626	666.605	651.426	455.987
NCU00366	2627.87	3299.24	1952.36	2022.26	2202.89	2373.95	2365.25	2502.05	2821.33	2993.13	3097.37	3372.16
NCU00367	0.819929	0.95464	1.44512	0.899183	3.43798	2.68445	3.25195	0.977744	0.947711	1.01462	1.23845	2.14582
NCU00368	208.262	224.34	252.896	293.134	312.856	238.916	185.361	160.35	265.359	180.602	122.607	164.155
NCU00369	669.882	765.621	776.031	931.554	920.519	739.118	905.127	1111.7	813.136	866.484	832.24	798.245
NCU00370	33.6171	65.8702	56.3598	57.5477	53.2887	57.2682	59.6191	55.7314	44.5424	46.6725	53.2535	40.7706
NCU00371	723.177	766.576	513.018	660.9	631.729	598.632	617.871	799.795	660.554	651.385	599.411	795.026
NCU00372	266.477	460.137	160.409	190.627	261.287	286.341	190.781	290.39	389.509	281.049	239.021	333.675
NCU00373	722.357	1330.77	768.805	731.935	889.578	767.752	784.805	1005.12	1108.82	1124.2	1243.41	1423.75
NCU00375	191.043	210.021	242.781	202.316	160.726	176.279	212.461	230.748	147.843	295.254	304.659	357.279
NCU00376	416.524	420.042	401.744	389.346	387.632	356.137	345.791	412.608	401.829	467.739	530.058	548.257
NCU00377	843.707	766.576	855.512	837.14	731.43	612.949	693.75	723.531	788.495	874.601	923.886	995.66
NCU00378	5547.64	5380.35	4891.74	5534.47	4401.48	3258.92	3425.39	5578.03	5082.57	4492.73	5025.64	4578.11
NCU00379	893.722	866.813	851.177	795.777	831.132	955.664	926.807	867.259	880.423	839.09	964.755	901.244
NCU00380	5.7395	7.63712	8.67073	6.29428	7.73546	5.3689	8.67187	7.82195	4.73855	4.05848	3.71536	7.51037
NCU00382	742.035	942.23	585.274	669.892	1015.92	738.223	502.969	627.712	1023.53	693.999	634.088	847.599
NCU00384	4.91957	1.90928	4.33537	6.29428	12.0329	5.3689	4.33594	4.88872	5.68626	3.04386	4.95381	3.21873
NCU00385	1825.16	2073.48	1832.41	2099.59	2144.44	2131.45	1938.16	2274.23	2351.27	2378.27	2354.3	1996.69
NCU00386	54.1153	69.6887	47.689	35.9673	61.0242	64.4268	70.459	43.0207	74.8691	47.6871	30.9613	48.2809
NCU00387	125.449	146.06	150.293	148.365	130.643	124.379	152.842	141.773	157.32	172.485	138.707	152.353
NCU00388	678.081	955.595	580.939	586.267	842.305	842.917	543.076	472.25	901.273	476.871	458.228	507.486
NCU00389	1194.64	1052.97	1138.76	938.747	970.37	1194.58	1278.02	1113.65	1145.78	1302.77	1242.17	1282.13
NCU00391	1.63986	3.81856	1.44512	7.19347	1.71899	1.78963	4.33594	2.93323	1.89542	2.02924	3.71536	2.14582
NCU00392	104.131	157.516	72.2561	71.9347	122.908	121.695	120.322	106.574	119.412	125.813	132.514	136.26
NCU00395	660.043	874.45	515.909	632.126	603.366	494.833	462.861	565.136	635.914	573.26	400.02	518.215
NCU00396	1229.89	1448.19	901.756	1014.28	1046.87	1281.38	1256.34	1143.96	1207.38	1376.84	1512.15	1660.86
NCU00397	3396.14	2873.47	5524.7	4924.83	4588.84	4174.32	4446.5	5639.63	2905.68	3752.06	4328.39	3349.62
NCU00398	173.005	218.613	121.39	144.768	204.56	177.174	109.482	102.663	224.607	140.017	128.799	127.676
NCU00399	141186	138312	288552	256672	235309	284686	422408	382004	138329	135307	115513	95412.8
NCU00400	369.788	294.984	417.64	396.54	401.384	482.306	566.924	332.433	293.79	306.415	255.121	257.498
NCU00401	1775.15	1204.76	1319.4	1528.61	1229.94	1227.69	1590.2	1522.35	1246.24	1227.69	1087.36	1026.77
NCU00403	454.24	465.864	572.268	456.785	507.962	577.156	878.027	689.31	403.725	718.35	726.972	628.725
NCU00404	465.719	345.58	540.476	408.229	371.302	409.826	403.242	330.478	398.038	422.081	454.512	499.976
NCU00405	2062.94	2388.51	1896	2870.19	2636.07	1820.06	1152.28	1176.23	2752.15	1528.02	1261.98	1379.76
NCU00406	1476.69	1750.81	1023.15	1082.62	1437.08	1213.37	962.578	1187.96	1734.31	1418.44	1367.25	1329.34
NCU00407	212.362	273.027	183.531	171.744	179.635	217.44	217.881	176.972	186.699	249.596	261.314	207.072
NCU00408	182.844	203.338	252.896	207.711	210.576	234.442	272.08	234.659	259.673	191.763	163.476	113.728
NCU00409	703.499	749.392	722.561	751.717	612.82	668.428	847.676	668.777	640.652	483.973	532.535	349.769
NCU00410	2955.02	2562.25	2790.53	2243.46	2447.84	3033.43	3260.62	2527.47	2621.37	2700.92	3076.32	3243.41
NCU00411	905.201	915.5	891.64	963.025	840.586	835.758	992.93	1042.28	887.057	916.201	968.47	866.911
NCU00412	243.519	336.033	222.549	220.3	211.436	235.337	237.393	197.504	259.673	267.859	263.791	298.269
NCU00413	20122.7	21619.7	18504.8	23081.1	17286.2	17357.6	21324.1	23157.9	19310.6	21410.5	20418.4	22184.6
NCU00414	4042.25	3979.89	3586.79	3986.98	3745.68	3360.03	3822.13	4062.53	3702.71	4038.18	4129	3779.86
NCU00415	310.753	442.953	216.768	238.284	354.112	308.712	210.293	198.482	383.823	269.889	247.691	289.686
NCU00416	487.038	489.73	491.342	445.096	429.748	408.931	524.648	472.25	420.783	487.017	435.935	423.799
NCU00417	656.763	652.974	674.872	695.968	678.142	678.271	745.781	777.307	668.136	840.104	665.049	742.454
NCU00418	3430.58	3236.23	4734.22	4257.63	3230.84	3351.98	4420.49	4803.66	3498	4527.23	4420.04	3945.09
NCU00419	371.428	498.322	450.878	439.701	253.551	341.82	394.57	522.115	501.339	704.145	769.079	763.912
NCU00420	815.009	1096.88	667.646	793.08	961.775	842.022	584.268	562.203	1159.05	782.271	605.604	696.319
NCU00421	232.86	314.077	171.97	200.518	228.626	243.39	213.545	180.883	245.457	200.895	253.883	226.384
NCU00422	3642.94	3828.11	3036.2	3413.3	3576.36	3318.87	2835.7	3422.1	3729.24	3113.87	3149.39	3540.6
NCU00423	582.969	690.205	556.372	623.134	734.868	672.007	602.695	487.894	632.123	520.499	552.35	496.757
NCU00424	350.11	425.769	210.988	216.703	323.17	372.243	260.156	218.037	408.463	269.889	267.506	293.977
NCU00425	0.819929	1.90928	1.44512	0.899183	0.859495	2.68445	2.16797	0.977744	2.84313	1.01462	1.23845	1.07291
NCU00426	285.335	288.301	304.921	313.815	252.692	277.393	279.668	331.455	263.464	257.713	235.306	229.603
NCU00427	485.398	613.834	413.305	475.668	507.102	549.417	377.227	389.142	497.548	441.359	398.782	442.039
NCU00428	153.327	294.984	114.165	123.188	153.85	221.02	142.002	143.728	217.026	241.479	209.299	239.259
NCU00430	1040.49	1206.67	781.811	788.584	1052.02	920.766	884.531	952.323	1280.36	1023.75	1150.52	1262.81
NCU00431	2118.7	2321.68	1882.99	2140.06	1731.88	2013.34	2240.6	2588.09	1939.96	2489.87	2506.63	2539.58
NCU00432	279.596	431.497	252.896	253.57	329.187	328.397	207.041	216.081	401.829	230.318	242.737	265.009
NCU00434	1409.46	1525.51	1226.91	1357.77	1345.97	1256.32	1177.21	1431.42	1501.17	1312.92	1206.25	1225.26
NCU00435	1734.97	1726.94	1878.66	1924.25	1602.96	1521.19	2024.88	2465.87	1725.78	2294.05	2249.03	2135.09
NCU00436	1573.44	1558.93	1235.58	1114.99	1482.63	1502.4	1063.39	1044.23	1424.41	1189.13	1323.91	1382.98
NCU00437	122.989	125.058	177.75	214.905	182.213	150.329	146.338	87.0192	122.255	104.506	89.1686	70.8121
NCU00438	378.807	327.442	479.781	461.281	349.815	399.983	472.617	521.138	351.601	415.994	390.113	343.331
NCU00439	1.63986	0.95464	1.44512	0.899183	0.859495	0.894816	1.08398	0.977744	0.947711	1.01462	2.47691	1.07291
NCU00440	2127.71	2176.58	1842.53	1828.94	2026.69	2073.29	1773.4	1543.86	2153.2	1735	1539.4	1700.56
NCU00441	637.905	575.648	703.774	586.267	565.548	575.367	747.949	511.36	596.11	625.005	765.364	643.746
NCU00442	1433.24	1345.09	1476.91	1275.04	1400.12	1485.39	1322.46	1138.09	1408.3	1221.6	1261.98	1343.28
NCU00443	5807.55	5073.91	6053.62	5100.17	4985.07	5026.18	4936.46	4860.37	5078.78	5026.42	5551.99	5462.18
NCU00444	669.062	683.522	724.006	543.107	578.44	766.857	738.193	622.823	638.757	693.999	907.786	903.39
NCU00445	742.855	794.261	703.774	829.946	791.595	624.582	539.824	667.799	758.168	632.108	627.896	667.35
NCU00446	173.825	223.386	143.067	172.643	191.667	156.593	117.07	138.84	172.483	160.31	156.045	190.978
NCU00447	1742.35	2187.08	1264.48	1478.26	1786.03	1963.23	1734.37	1851.85	2460.26	1539.18	1337.53	1609.36
NCU00448	236.959	341.761	234.11	199.619	280.195	261.286	214.629	242.481	263.464	273.947	250.168	266.082
NCU00449	26.2377	21.9567	33.2378	22.4796	24.9254	31.3186	36.8555	32.2656	31.2744	36.5263	22.2922	13.9478
NCU00450	4098	3535.03	3708.18	3157.03	3927.03	5189.93	5424.26	4543.58	4002.18	3428.4	3742.61	3414
NCU00451	14653.8	14044.7	15756.2	16547.7	16945.8	20830.4	32204.1	26422.6	15760.4	11663	10765.9	7704.57
NCU00453	1362.72	1289.72	1270.26	1204.01	1101.01	1124.78	1371.24	1469.55	1157.15	1528.02	1773.46	1815.36
NCU00454	209.902	402.858	202.317	258.066	275.038	225.494	269.912	315.811	324.117	451.505	473.089	516.07
NCU00455	537.873	724.572	570.823	546.703	622.275	537.784	576.68	533.848	619.803	545.865	574.642	614.777
NCU00456	1583.28	1233.39	1430.67	1453.98	1314.17	1216.95	1559.85	1917.36	1415.88	1601.07	1705.35	1274.62
NCU00457	1112.64	1816.68	793.372	1138.37	1158.6	1090.78	898.623	803.706	1570.36	1084.63	968.47	1209.17
NCU00458	746.955	647.246	852.622	886.595	723.695	678.271	713.262	735.264	663.397	655.444	678.672	648.038
NCU00459	163.986	198.565	157.518	144.768	219.171	171.805	132.246	157.417	199.019	105.52	115.176	122.312
NCU00461	2525.38	4693.97	1929.24	1616.73	3633.09	4181.48	3645.44	4308.92	3389.01	5157.31	7612.77	7412.73
NCU00462	0.819929	6.68248	5.78049	10.7902	5.15697	8.05334	4.33594	5.86646	4.73855	9.13157	6.19227	4.29164
NCU00463	1107.72	1152.25	1273.15	1241.77	1073.51	1077.36	1163.12	1246.62	1103.14	1310.89	1486.14	1405.51
NCU00464	11718.4	11407	12023.4	12795.4	9887.63	11117.2	14253.3	15548.1	11435.1	15660.6	17402.7	13669.9
NCU00465	4278.39	4259.6	4926.42	5310.58	4831.22	4511.66	5103.4	5613.23	4395.48	4448.09	4813.87	4265.89
NCU00466	466.539	616.697	414.75	541.308	517.416	443.829	534.404	554.381	466.274	480.929	512.72	543.965
NCU00467	601.828	603.333	536.14	490.055	528.59	638.004	675.322	598.379	497.548	676.751	738.118	673.787
NCU00468	699.399	906.908	673.427	758.911	677.282	680.06	727.353	843.793	730.685	941.566	913.978	976.348
NCU00469	990.474	1070.15	1008.7	1066.43	910.205	825.915	1127.34	1056.94	918.332	963.888	939.986	922.703
NCU00470	473.919	528.871	510.128	490.055	516.557	525.257	603.779	614.023	452.058	579.347	637.803	562.205
NCU00471	440.302	586.149	456.659	398.338	483.036	595.948	633.047	490.828	463.43	567.172	647.711	638.381
NCU00472	1880.1	1576.11	1859.87	1382.04	1694.92	1960.54	1686.68	1230.98	1600.68	1370.75	1544.35	1407.66
NCU00473	1044.59	1151.3	1601.2	1652.7	1161.18	1020.99	1749.55	1632.83	1000.78	1508.74	1269.41	982.785
NCU00474	1.63986	3.81856	4.33537	3.59673	1.71899	2.68445	1.08398	2.93323	1.89542	4.05848	1.23845	3.21873
NCU00475	13492.7	13734.4	13166.5	14867.1	10733.4	12291.2	13638.7	15038.7	10756.5	13863.8	13297.3	14154.9
NCU00476	1072.47	974.688	1196.56	1079.92	1144.85	1077.36	1195.63	1179.16	1179.9	1212.47	1296.66	1234.92
NCU00477	16729	17688.5	20104.5	18144.6	18003.8	18721.3	17611.5	23869.7	20803.2	19591.3	20808.5	18645
NCU00478	50.8356	60.1423	40.4634	32.3706	54.1482	61.7423	55.2832	46.9317	52.1241	59.8625	58.2073	64.3746
NCU00480	607.567	918.364	524.579	489.156	758.934	650.531	544.16	527.004	806.502	546.88	608.08	643.746
NCU00481	1111	1010.01	1027.48	713.052	973.808	1182.05	792.393	876.059	902.22	935.479	1179.01	1081.49
NCU00483	291.895	294.984	235.555	232.888	262.146	224.599	275.332	307.989	299.477	352.073	341.813	381.956
NCU00484	3461.74	3299.24	3488.52	3657.88	3012.53	3080.85	3629.18	3799.51	3153.98	3467.97	3955.62	3452.62
NCU00485	9.83914	7.63712	7.22561	3.59673	4.29748	7.15853	7.58789	16.6216	5.68626	9.13157	3.71536	5.36455
NCU00486	1075.75	1728.85	924.878	999.892	1324.48	967.296	946.318	1073.56	1543.82	1281.46	1261.98	1337.92
NCU00487	323.052	348.444	312.146	374.959	312.856	344.504	285.088	417.497	403.725	341.927	352.959	389.466
NCU00488	2523.74	2780.87	2203.81	2235.37	2561.3	2691.61	2482.32	2180.37	2786.27	2370.15	2515.3	2343.24
NCU00489	18181.9	20983.9	14497.5	21351.1	15355.7	15429.3	15156.3	19443.4	17459.7	16796	16679.5	17412.3
NCU00490	1449.63	1474.92	1380.09	1284.03	1262.6	1400.39	1444.95	1571.23	1468	1529.03	1525.77	1624.39
NCU00491	5.7395	6.68248	10.1159	13.4877	5.15697	5.3689	5.41992	4.88872	5.68626	5.07309	7.43072	3.21873
NCU00492	2344.18	2413.33	2011.61	1738.12	2413.46	2646.87	2434.63	1735.5	2339.9	2040.4	2090.51	2159.77
NCU00493	2678.71	2608.08	2502.95	2106.79	2337.83	2764.09	3061.17	2450.23	2432.77	2366.09	2689.92	2499.88
NCU00494	291.075	281.619	332.378	232.888	263.865	313.186	351.211	262.035	267.254	328.736	328.19	376.591
NCU00495	483.758	734.118	517.354	551.199	628.291	521.678	510.557	506.471	639.705	479.915	442.128	368.008
NCU00496	192.683	129.831	274.573	276.049	247.535	247.864	117.07	148.617	260.62	96.3888	90.4071	53.6455
NCU00497	301.734	381.856	359.835	285.041	287.931	349.873	401.074	258.124	281.47	255.684	291.036	265.009
NCU00498	952.757	927.91	1047.71	1033.16	937.709	909.133	981.006	886.814	826.404	766.037	938.747	754.256
NCU00499	6588.13	7169.35	5328.17	5438.26	7195.69	7597.88	5877.36	5210.4	8180.64	5596.64	5792.25	6685.3
NCU00500	24.5979	21.0021	49.1342	26.0763	39.5368	26.8445	39.0234	20.5326	36.013	25.3655	21.0537	22.5311
NCU00501	163.986	223.386	118.5	95.3134	154.709	186.122	123.574	104.619	169.64	162.339	163.476	229.603
NCU00502	3381.39	3635.27	3059.32	3357.55	3303.04	3654.43	3245.45	3611.79	3564.34	3258.96	3198.92	3371.08
NCU00503	332.891	339.852	320.817	307.521	344.658	373.138	291.592	283.546	340.228	318.59	303.421	349.769
NCU00504	224.66	210.021	237	300.327	232.064	245.18	242.812	324.611	252.091	268.874	262.552	268.227
NCU00505	2254.8	2510.7	2268.84	2231.77	1863.39	2080.45	2830.28	3252.95	2093.49	3380.71	3475.1	3180.1
NCU00506	1311.07	1120.75	1277.49	1251.66	1291.82	1325.22	1099.16	1019.79	1076.6	1218.56	1401.93	1208.1
NCU00509	91.832	87.8269	82.372	73.733	102.28	131.538	96.4746	55.7314	110.882	82.1841	81.7379	90.1244
NCU00510	24.5979	19.0928	43.3537	26.9755	20.6279	27.7393	10.8398	12.7107	17.0588	12.1754	9.90762	12.8749
NCU00512	62.3146	89.7362	76.5915	80.9265	88.528	74.2697	66.123	37.1543	75.8168	68.9941	43.3459	39.6977
NCU00513	1593.94	1694.49	1456.68	1609.54	1542.79	1556.09	1684.51	2036.64	1709.67	2210.85	2393.93	2170.5
NCU00515	429.643	663.475	398.854	387.548	526.011	600.422	433.594	411.63	587.581	399.76	361.628	454.914
NCU00516	31.1573	18.1382	37.5732	34.169	26.6444	25.9497	29.2676	24.4436	20.8496	28.4093	14.8614	20.3853
NCU00517	406.685	516.46	339.604	405.532	452.954	403.562	385.898	359.81	434.051	362.219	359.151	385.175
NCU00518	1679.21	1391.87	1719.7	1632.92	1495.52	1633.93	1735.46	1401.11	1312.58	1182.03	1275.61	1260.67
NCU00519	3082.11	2851.51	3000.07	3605.72	2785.62	2912.63	3050.33	3341.93	3066.79	2701.93	2886.83	2287.44
NCU00520	3832.35	3076.8	4608.49	3766.68	3301.32	4185.05	4467.1	3198.2	2978.65	2808.46	2344.39	2757.38
NCU00521	1723.49	1605.7	1789.06	1642.81	1417.31	1581.14	2004.29	2572.44	1551.4	2441.17	2630.47	2411.9
NCU00522	1730.05	1583.75	1124.31	1585.26	2104.9	1695.68	1095.91	1359.06	1708.72	1564.54	1081.17	836.87
NCU00523	632.985	561.328	758.689	641.118	584.457	703.325	668.818	728.419	561.992	660.517	662.572	666.277
NCU00524	95.1117	40.0949	80.9268	68.3379	71.3381	85.9023	71.543	47.9095	67.2874	46.6725	39.6305	54.7184
NCU00525	0.819929	0.95464	1.44512	0.899183	0.859495	0.894816	1.08398	0.977744	0.947711	1.01462	1.23845	1.07291
NCU00526	7.37936	3.81856	2.89024	16.1853	10.3139	7.15853	4.33594	9.77744	8.5294	4.05848	3.71536	4.29164
NCU00527	727.277	684.477	784.701	918.965	615.399	676.481	780.469	1044.23	708.887	870.543	866.917	843.307
NCU00528	675.621	735.073	505.793	525.123	643.762	697.062	601.611	637.489	724.051	679.795	718.303	797.172
NCU00529	0.819929	0.95464	4.33537	1.79837	3.43798	3.57926	1.08398	4.88872	0.947711	2.02924	2.47691	3.21873
NCU00530	0.819929	0.95464	1.44512	0.899183	0.859495	0.894816	1.08398	0.977744	0.947711	1.01462	1.23845	1.07291
NCU00531	0.819929	0.95464	1.44512	0.899183	0.859495	0.894816	1.08398	0.977744	0.947711	1.01462	1.23845	1.07291
NCU00532	0.819929	0.95464	2.89024	1.79837	0.859495	1.78963	1.08398	0.977744	0.947711	1.01462	1.23845	1.07291
NCU00533	0.819929	0.95464	2.89024	0.899183	0.859495	0.894816	1.08398	0.977744	0.947711	1.01462	1.23845	1.07291
NCU00534	33.6171	16.2289	18.7866	19.782	26.6444	22.3704	21.6797	23.4659	26.5359	16.2339	12.3845	24.6769
NCU00535	297.634	264.435	414.75	387.548	314.575	300.658	316.523	323.633	294.738	317.576	310.852	289.686
NCU00536	1353.7	1292.58	1212.46	1540.3	1631.32	1176.68	1207.56	1493.02	1123.98	938.522	1179.01	1156.6
NCU00537	2448.31	2369.42	2546.31	2576.16	2581.06	2519.8	2539.78	2996.79	2198.69	2281.88	2604.47	2415.12
NCU00538	95.9317	148.924	40.4634	68.3379	109.156	107.378	79.1309	70.3976	108.987	54.7894	68.1149	86.9057
NCU00541	4132.44	4250.06	4420.63	4970.68	4397.18	4228.9	3981.47	4523.04	4502.57	4401.42	4008.87	4255.16
NCU00542	1015.07	813.353	1108.41	1069.13	874.966	913.607	1037.37	906.369	941.077	965.917	834.717	900.171
NCU00543	31.9772	25.7753	27.4573	22.4796	24.9254	34.003	28.1836	27.3768	31.2744	32.4678	26.0075	36.4789
NCU00545	376.347	423.86	408.97	434.305	417.715	388.35	368.555	258.124	378.137	272.932	252.644	233.894
NCU00547	40.1765	16.2289	33.2378	45.8583	57.5862	38.4771	45.5273	26.3991	20.8496	26.3801	26.0075	30.0415
NCU00548	252.538	219.567	200.872	232.888	252.692	176.279	216.797	236.614	212.287	276.991	255.121	223.165
NCU00549	2577.04	2493.52	2378.67	2769.48	2962.68	2478.64	2348.99	2937.14	2799.54	2089.1	2309.72	1982.74
NCU00550	145.947	167.062	102.604	100.709	185.651	199.544	93.2226	72.3531	166.797	113.637	162.237	166.301
NCU00551	651.023	733.164	536.14	421.717	630.01	819.652	568.008	509.405	589.476	412.95	501.574	572.934
NCU00552	1687.41	257.753	281.799	387.548	364.426	215.651	176.689	314.834	211.339	204.953	224.16	251.061
NCU00553	1197.92	1227.67	953.781	907.276	1164.62	1097.04	1082.9	1010.99	1151.47	1007.52	1078.69	1097.59
NCU00554	2038.34	1983.74	1702.35	2361.26	2082.56	1761.89	1234.66	1201.65	2294.41	1206.38	1008.1	930.213
NCU00556	742.855	634.836	580.939	619.537	723.695	800.86	597.275	569.047	699.41	605.727	755.456	648.038
NCU00557	9.01922	6.68248	5.78049	7.19347	9.45445	12.5274	6.50391	5.86646	11.3725	10.1462	13.623	11.802
NCU00558	187.764	204.293	199.427	186.131	234.642	151.224	128.994	198.482	220.817	195.821	191.96	181.322
NCU00559	220.561	148.924	186.421	169.046	160.726	145.855	127.91	126.129	153.529	108.564	115.176	114.801
NCU00560	388.646	360.854	368.506	330	276.757	250.548	308.936	312.878	351.601	383.526	362.867	406.633
NCU00561	344.37	293.074	447.988	506.24	365.285	369.559	424.922	391.098	306.111	383.526	335.621	336.894
NCU00562	964.236	1288.76	875.744	1025.97	1045.15	928.819	984.258	984.588	1127.78	985.195	967.232	921.63
NCU00563	31.1573	28.6392	28.9024	33.2698	30.9418	38.4771	31.4355	32.2656	26.5359	27.3947	26.0075	30.0415
NCU00564	1962.91	1789.95	2130.11	2169.73	1542.79	1836.16	1931.66	2192.1	1630.06	2030.25	2197.02	2116.85
NCU00565	2555.72	2422.88	2880.13	3039.24	2492.54	2523.38	2732.72	3491.52	2711.4	3521.74	4447.29	3272.38
NCU00566	2772.18	2614.76	3128.69	2872.89	2764.14	2964.53	3805.87	3821.02	2802.38	3826.13	3959.33	3902.17
NCU00567	1238.09	1808.09	962.451	1500.74	1811.82	1556.09	895.371	867.259	1913.43	769.081	630.373	796.099
NCU00568	895.362	764.667	754.354	811.063	699.629	813.388	856.348	972.855	816.927	993.312	1005.62	858.328
NCU00569	288.615	231.023	267.348	291.335	176.197	196.86	244.98	247.369	208.496	308.444	251.406	288.613
NCU00570	195.143	194.747	225.439	189.728	180.494	170.91	211.377	252.258	177.222	285.108	278.652	272.519
NCU00571	884.703	850.584	903.201	910.873	848.322	782.964	1025.45	1321.91	919.279	1125.21	1195.11	1182.35
NCU00572	86.0925	63.0062	85.2622	63.842	84.2305	57.2682	62.8711	46.9317	50.2287	53.7748	49.5381	66.5204
NCU00573	2871.39	4216.65	2018.84	2340.57	2876.73	2349.79	2456.31	3383.97	3442.08	4128.48	4500.54	5173.57
NCU00574	38.5366	60.1423	52.0244	26.9755	29.2228	32.2134	52.0312	85.0637	32.2222	121.754	132.514	150.207
NCU00575	4139.82	4449.58	2923.48	3683.95	4524.38	3707.22	3322.41	3820.05	3932.05	3544.06	3603.9	4508.37
NCU00576	355.849	422.906	245.671	379.455	283.633	300.658	304.6	390.12	380.98	358.16	297.229	331.529
NCU00577	296.814	300.712	267.348	265.259	231.204	292.605	303.516	229.77	240.718	293.225	323.236	333.675
NCU00578	241.879	226.25	271.683	334.496	227.766	211.177	270.996	351.01	252.091	287.137	287.321	245.696
NCU00579	1942.41	1693.53	1585.3	1525.01	1730.16	1838.85	1643.32	1533.1	1704.93	1556.43	1488.62	1565.38
NCU00580	500.976	436.271	489.896	518.829	500.226	417.879	480.205	602.29	491.862	504.266	456.989	469.935
NCU00581	703.499	629.108	804.933	923.461	680.72	613.844	876.943	848.682	612.221	904.025	813.664	778.933
NCU00582	4553.06	159.425	118.5	86.3216	111.734	91.2712	83.4668	70.3976	88.1371	87.2572	95.3609	70.8121
NCU00583	18.0384	2.86392	11.561	6.29428	6.01647	2.68445	4.33594	5.86646	10.4248	8.11695	4.95381	6.43746
NCU00584	1828.44	1090.2	841.061	1097.9	943.726	687.219	742.529	998.277	820.717	1105.93	1338.77	1052.52
NCU00585	15371.2	6314.94	5854.19	6181.88	4813.17	3505.89	4241.63	5084.27	4539.53	4283.72	4433.66	3351.77
NCU00586	1523.43	1039.6	2075.2	1738.12	1352.85	1427.23	1916.48	3984.31	1171.37	1832.4	1322.67	1429.12
NCU00587	1255.31	1503.56	1079.51	1290.33	1307.29	1132.84	1250.92	1670.96	1364.7	1591.94	1690.49	1754.21
NCU00589	2176.91	1920.74	2345.43	1847.82	1946.76	2186.04	2551.7	2931.28	1940.91	2397.54	2418.7	2675.84
NCU00590	772.373	843.902	855.512	884.796	829.413	832.179	845.508	875.081	890.848	894.894	962.278	926.994
NCU00591	1111.82	1059.65	1102.63	1105.1	1278.07	1059.46	920.303	1016.85	1012.15	961.859	1021.72	1488.13
NCU00592	858.465	684.477	880.079	936.05	680.72	697.957	918.135	1060.85	718.365	862.426	874.348	846.526
NCU00593	896.182	882.087	897.421	835.341	794.174	907.343	1059.05	962.1	797.972	921.274	947.417	840.088
NCU00594	2.45979	5.72784	8.67073	5.3951	5.15697	4.47408	2.16797	8.7997	3.79084	6.08771	2.47691	8.58328
NCU00595	2235.95	1949.38	2185.02	1972.81	1901.2	1886.27	2132.2	2504.98	2247.02	2353.92	2473.19	2489.15
NCU00596	689.56	617.652	735.567	845.232	706.505	510.94	737.109	619.89	629.28	646.312	556.065	504.268
NCU00597	97.5715	98.3279	65.0305	76.4306	57.5862	123.485	87.8027	90.9302	78.66	172.485	86.6917	201.707
NCU00598	1141.34	1062.51	1424.89	1349.67	1133.67	1136.42	1350.64	1536.04	1085.13	1478.3	1564.17	1349.72
NCU00599	276.316	321.714	183.531	209.51	170.18	216.545	187.529	217.059	230.294	303.371	265.029	347.623
NCU00600	3244.46	3460.57	2289.07	2336.08	3187.01	2932.31	2175.56	2534.31	3609.83	2717.15	2417.46	2485.93
NCU00602	965.056	488.776	1674.9	1332.59	561.25	540.469	654.727	448.785	634.018	488.032	452.035	564.351
NCU00603	0.819929	0.95464	1.44512	0.899183	0.859495	0.894816	1.08398	1.95549	1.89542	1.01462	1.23845	2.14582
NCU00604	123.809	155.606	93.9329	153.76	168.461	143.171	178.857	180.883	111.83	184.661	243.975	177.03
NCU00605	474.739	544.145	395.963	500.845	500.226	558.365	579.932	676.599	600.848	620.947	600.65	696.319
NCU00606	54.1153	48.6866	62.1403	45.8583	53.2887	77.849	65.0391	92.8857	44.5424	88.2718	55.7304	63.3017
NCU00607	50.8356	284.483	237	40.4632	71.3381	186.122	510.557	889.747	124.15	1072.45	530.058	188.832
NCU00608	1024.09	878.269	1118.52	1285.83	1187.82	1037.09	949.57	882.903	996.044	730.526	687.341	727.433
NCU00609	642.824	715.025	565.043	534.115	596.49	602.211	717.598	794.906	633.071	788.359	889.209	865.838
NCU00611	371.428	271.118	333.823	286.839	345.517	436.67	385.898	350.032	347.81	399.76	445.843	438.82
NCU00614	3553.57	3807.1	3570.9	3973.49	3602.14	3442.36	3744.08	4499.58	3644.89	3694.23	3600.18	3444.04
NCU00616	305.833	310.258	372.842	370.463	300.823	332.872	285.088	380.342	307.058	515.426	569.688	567.569
NCU00617	774.833	788.533	670.537	740.927	783.86	786.543	802.148	832.06	708.887	708.204	855.771	753.183
NCU00618	14753.8	12734.9	16058.2	16614.2	12192.8	13111.7	13266.9	14040.4	12247.3	12854.2	13362.9	12443.6
NCU00619	831.408	973.733	729.787	775.096	893.016	803.545	868.271	1230	891.796	973.019	933.794	877.64
NCU00620	329.611	379.947	317.927	329.101	327.468	296.184	318.691	350.032	336.437	386.57	377.728	363.716
NCU00621	276.316	437.225	251.451	274.251	340.36	373.138	285.088	277.679	370.555	270.903	235.306	298.269
NCU00622	475.559	692.114	304.921	375.859	576.721	564.629	456.357	336.344	621.698	398.745	321.998	399.122
NCU00623	1001.95	738.891	1422	1345.18	907.627	870.656	961.494	953.3	849.149	757.92	693.534	611.559
NCU00624	931.439	960.368	937.884	981.009	909.346	931.504	1053.63	1113.65	976.142	1092.74	1083.65	1066.47
NCU00627	8437.07	10478.1	8427.95	9541.23	9625.49	8315.53	9419.82	13847.8	9486.58	10182.7	10959.1	10629.3
NCU00628	257.458	295.938	252.896	321.008	352.393	276.498	270.996	187.727	299.477	169.441	137.468	162.009
NCU00629	12249.7	7969.34	14192.5	12459.1	11309.2	11913.6	11829.5	9083.24	9670.44	8530.91	6452.34	5787.28
NCU00630	195.963	240.569	225.439	242.779	238.94	206.703	277.5	273.768	183.856	240.465	258.837	232.821
NCU00631	257.458	266.345	232.665	152.861	288.79	306.027	282.92	198.482	201.862	245.538	367.821	369.081
NCU00632	1050.33	1050.1	1224.02	1022.37	943.726	1079.15	1183.71	975.789	984.671	889.821	1019.25	979.567
NCU00633	3019.8	3357.47	4359.93	4151.53	3605.58	3934.51	6033.46	6150.01	3176.73	4323.29	4624.38	3157.57
NCU00634	14229.9	13970.2	14091.4	15595.4	12546.9	14434.3	15223.5	16234.5	14333.2	16634.7	17681.4	15916.6
NCU00635	5379.55	5357.44	4716.88	5701.72	4898.26	4850.8	3989.06	4552.38	4637.15	3846.42	4294.96	4055.6
NCU00636	3915.16	3765.1	4183.63	4450.06	3450.01	4227.11	4519.13	4679.48	3376.69	3953.97	4213.22	4130.7
NCU00638	15.5786	13.365	30.3476	22.4796	18.0494	25.0548	20.5957	21.5104	14.2157	20.2924	21.0537	13.9478
NCU00640	118.07	98.3279	114.165	111.499	97.9825	101.114	106.23	113.418	91.9279	92.3303	68.1149	95.489
NCU00641	149.227	161.334	189.311	143.869	143.536	158.382	201.621	167.194	161.111	163.354	158.522	158.791
NCU00642	3647.86	2477.29	4196.63	3960	4673.94	4900.91	4253.55	3775.07	3614.57	2564.96	2045.92	2750.94
NCU00643	904.381	797.124	683.543	1007.98	1238.53	1287.64	1319.21	1359.06	1126.83	745.745	822.333	918.411
NCU00644	1317.63	1975.15	854.067	1337.98	1333.08	1335.07	1225.99	1501.81	1579.83	1265.23	1191.39	1480.62
NCU00645	0.819929	0.95464	1.44512	0.899183	0.859495	0.894816	1.08398	0.977744	1.89542	2.02924	2.47691	2.14582
NCU00646	74.6135	69.6887	52.0244	58.4469	69.6191	109.168	75.8789	49.8649	85.294	60.8771	78.0225	60.083
NCU00648	52.4754	47.732	56.3598	72.8338	69.6191	62.6371	66.123	55.7314	54.9672	46.6725	55.7304	47.208
NCU00649	1342.22	1282.08	1224.02	1209.4	1346.83	1352.07	1534.92	1503.77	1489.8	1429.6	1518.34	1458.08
NCU00650	202.522	355.126	156.073	185.232	219.171	204.018	155.01	202.393	326.96	274.962	222.922	342.258
NCU00651	1484.89	1494.97	1841.09	1966.51	1628.74	1757.42	2124.61	2568.53	1878.36	2094.17	2011.25	2205.9
NCU00652	120.53	132.695	109.829	94.4142	133.222	160.172	119.238	73.3308	171.536	92.3303	84.2148	107.291
NCU00653	200.063	187.109	196.537	267.057	189.948	171.805	152.842	163.283	182.908	154.222	167.191	135.187
NCU00654	605.927	546.054	624.293	705.859	557.812	527.047	659.062	672.688	592.319	627.034	626.657	542.892
NCU00655	2575.4	3524.53	2674.92	3336.87	2942.91	2830.3	3483.93	4126.08	3181.46	2876.44	3005.73	2756.31
NCU00656	656.763	640.563	670.537	674.387	738.306	703.325	661.23	615.979	713.626	590.508	608.08	592.246
NCU00657	266.477	367.536	199.427	231.09	201.981	272.024	294.844	252.258	253.039	371.35	466.897	427.018
NCU00658	27.8776	28.6392	37.5732	24.2779	38.6773	32.2134	29.2676	22.4881	33.1699	21.307	22.2922	28.9686
NCU00659	483.758	545.099	606.951	556.594	509.681	512.73	582.1	846.726	506.077	571.23	544.919	531.09
NCU00660	1124.94	1157.98	1278.93	1418.01	1187.82	1057.67	1289.94	1384.49	1237.71	1183.05	1108.42	1128.7
NCU00662	121.349	126.012	102.604	88.12	82.5115	103.799	99.7266	126.129	113.725	142.047	147.376	142.697
NCU00663	947.018	947.003	1030.37	929.755	888.718	966.401	1015.69	1100.94	901.273	1135.36	1190.15	1207.02
NCU00664	491.957	466.819	608.396	608.747	504.524	472.463	635.215	801.75	544.934	627.034	573.404	561.132
NCU00665	1591.48	1347	1930.68	1864.91	1639.92	1736.84	1805.92	2086.51	1429.15	1605.13	1517.11	1509.58
NCU00666	183.664	128.876	197.982	185.232	176.197	178.068	194.033	228.792	137.418	199.88	180.814	172.738
NCU00667	2314.66	2141.26	2494.28	2223.68	2161.63	2484.01	3010.22	2907.81	2288.72	3073.28	2982.2	2657.6
NCU00668	762.534	1079.7	609.842	586.267	855.198	865.287	698.086	666.821	997.939	671.678	686.103	791.808
NCU00669	1588.2	1725.03	1622.87	1817.25	1498.96	1793.21	1920.82	2090.42	1718.2	1875.02	1893.59	1821.8
NCU00670	3323.17	3271.55	4039.12	3551.77	2949.79	3215.07	3702.89	3684.14	3225.06	3396.94	3200.16	3380.74
NCU00671	687.92	859.176	606.951	508.039	721.976	774.016	611.367	624.778	823.56	599.64	521.389	596.538
NCU00673	21403.4	23841.2	27403.9	25118.7	25704.1	22179.8	17822.9	21008.8	20487.6	23327.1	28712.3	24135.1
NCU00674	80.353	58.233	93.9329	89.0191	77.3546	64.4268	86.7187	74.3086	85.294	75.0818	65.638	80.4682
NCU00675	63.1345	91.6454	44.7988	81.8257	97.9825	79.6386	66.123	52.7982	117.516	59.8625	49.5381	67.5933
NCU00676	286.975	302.621	218.213	283.243	258.708	224.599	256.904	275.724	290.947	287.137	291.036	386.248
NCU00677	228.76	251.07	223.994	229.292	283.633	292.605	176.689	185.771	233.137	222.202	236.545	293.977
NCU00678	558.371	653.928	411.86	483.761	554.374	544.048	648.223	668.777	509.868	511.368	547.396	475.299
NCU00679	29.5174	31.5031	34.6829	35.0681	44.6938	39.3719	23.8477	32.2656	26.5359	35.5117	24.7691	25.7498
NCU00680	1356.16	2184.22	789.037	1230.08	1803.22	1386.07	781.553	1077.47	2045.16	1177.97	1058.88	1522.46
NCU00681	434.562	484.003	403.189	454.088	525.152	424.143	424.922	441.94	481.437	445.418	428.505	461.351
NCU00682	1970.29	1841.5	2812.21	2494.33	2098.03	2087.61	1976.1	2044.46	1643.33	1661.95	1684.3	1763.86
NCU00684	728.097	953.685	878.634	891.99	759.794	678.271	1855.78	2822.75	604.639	1329.15	1166.62	1151.23
NCU00685	9179.92	8224.22	9388.96	8069.27	8293.27	8867.63	9013.33	8132.88	8934.07	8544.1	8801.69	9015.66
NCU00687	853.546	1205.71	757.244	856.922	928.255	859.918	753.369	921.035	999.835	1035.93	928.84	1014.97
NCU00688	100.031	101.192	102.604	108.801	86.809	95.7453	108.398	113.418	103.3	97.4034	91.6455	92.2703
NCU00689	336.171	458.227	313.591	355.177	458.111	346.294	276.416	321.678	431.208	343.956	274.937	291.831
NCU00690	317.312	416.223	319.372	349.782	337.782	298.869	305.684	323.633	380.98	326.707	282.367	322.946
NCU00691	376.347	355.126	377.177	402.834	408.26	386.561	389.15	336.344	319.378	331.78	356.674	340.112
NCU00692	496.057	848.675	338.159	457.684	497.648	544.048	427.09	486.917	651.077	539.777	530.058	627.652
NCU00693	707.598	731.254	968.232	875.804	731.43	722.117	830.332	990.455	826.404	947.654	915.217	965.619
NCU00694	991.294	1204.76	804.933	856.022	1150	966.401	736.025	861.393	1247.19	854.309	785.179	874.422
NCU00695	2036.7	2454.38	2060.74	2800.96	3572.06	2522.49	1885.05	2949.85	3388.07	2289.99	1974.09	2261.69
NCU00696	1951.43	2492.57	2190.81	2417.9	2368.77	1906.85	2791.26	5049.07	2292.51	3304.61	3627.43	3394.69
NCU00697	25.4178	34.367	24.5671	33.2698	36.9583	35.7926	46.6113	126.129	33.1699	38.5555	50.7766	36.4789
NCU00698	31.9772	19.0928	30.3476	26.0763	35.2393	39.3719	37.9395	27.3768	22.7451	26.3801	28.4844	17.1666
NCU00699	131.189	168.971	151.738	155.559	131.503	140.486	218.965	307.012	153.529	287.137	274.937	319.727
NCU00700	204.982	147.015	206.652	173.542	219.171	169.12	190.781	204.349	191.438	192.778	220.445	247.842
NCU00701	1322.54	1011.92	1501.48	1898.18	2179.68	2995.84	4258.97	5717.85	1395.98	1810.08	1445.27	1049.31
NCU00704	2.45979	1.90928	4.33537	4.49592	0.859495	1.78963	5.41992	2.93323	4.73855	5.07309	3.71536	1.07291
NCU00705	171.365	129.831	171.97	150.164	159.866	179.858	131.162	124.173	152.581	111.608	131.276	138.405
NCU00706	18287.7	17780.2	21795.3	23417.4	14920	16695.5	21875.9	24680.2	16946	19935.2	20028.3	20070.9
NCU00707	373.887	559.419	286.134	358.774	313.716	382.981	337.119	398.92	396.143	463.681	448.32	622.288
NCU00708	4.91957	5.72784	2.89024	11.6894	14.6114	6.26371	8.67187	3.91098	3.79084	2.02924	4.95381	4.29164
NCU00709	21.3181	22.9114	36.1281	36.8665	32.6608	34.003	27.0996	22.4881	33.1699	24.3509	17.3383	8.58328
NCU00710	70.5139	111.693	85.2622	90.8175	153.85	110.062	114.902	114.396	164.902	121.754	86.6917	76.1766
NCU00711	448.501	367.536	505.793	552.099	755.496	549.417	513.809	513.316	590.424	401.789	434.697	491.393
NCU00712	3014.06	4200.42	3524.65	3282.92	4000.95	4605.62	3171.74	3096.52	4581.23	2325.51	2393.93	2573.91
NCU00713	2531.12	2344.6	5361.4	4396.11	3039.18	2871.46	3159.81	3458.28	2926.53	2137.8	2488.05	1856.13
NCU00714	5254.92	4459.12	5487.13	6080.28	5086.49	4470.5	4737.01	5210.4	4817.21	4400.4	4048.5	3716.56
NCU00715	806.81	601.423	1322.29	1159.05	896.454	667.533	699.17	817.394	744.9	574.274	684.865	525.726
NCU00716	5342.66	9568.36	18796.7	12323.3	21237.3	35112.6	28759.2	25658	6762.86	9084.9	10222.2	11027.4
NCU00717	88.5523	65.8702	164.744	98.9102	137.519	164.646	165.85	134.929	80.5554	79.1403	73.0687	70.8121
NCU00718	10.6591	11.4557	11.561	6.29428	3.43798	8.05334	6.50391	7.82195	14.2157	6.08771	7.43072	3.21873
NCU00719	76.2534	77.3258	115.61	83.624	101.42	155.698	146.338	234.659	106.144	99.4326	84.2148	78.3224
NCU00720	1432.42	1348.91	2034.73	1704.85	2091.15	2593.18	4060.61	4886.76	1789.28	2016.05	1844.06	1820.73
NCU00721	2255.62	2133.62	2735.62	2408.91	3174.12	3226.71	2709.96	3216.78	3192.84	2924.13	3487.48	2950.5
NCU00722	468.999	488.776	463.884	614.142	551.796	495.728	475.869	580.78	579.999	419.038	403.736	383.029
NCU00723	254.998	261.571	261.567	215.804	221.75	263.971	260.156	313.856	234.085	267.859	289.798	291.831
NCU00724	26.2377	11.4557	43.3537	37.7657	31.8013	27.7393	39.0234	25.4213	18.9542	23.3362	9.90762	15.0207
NCU00725	1762.85	2330.28	1514.49	1994.39	1994.03	1798.58	1746.3	2286.94	2094.44	1915.6	1980.29	1829.31
NCU00726	27729.2	21903.3	31327.4	30458.9	22919.3	23980.2	23966.9	27647.7	24012.1	24060.7	24151.1	21664.2
NCU00727	414.884	420.996	358.39	392.943	391.07	397.298	467.197	479.095	372.45	518.47	491.666	546.111
NCU00728	101.671	78.2805	92.4878	81.8257	91.1065	102.009	79.1309	75.2863	93.8233	54.7894	75.5456	64.3746
NCU00729	5221.31	4022.85	3700.96	3939.32	2446.12	2564.54	4256.81	4757.7	3352.05	3858.6	3331.44	2473.06
NCU00730	810.09	784.714	904.646	885.695	843.165	918.976	1219.48	1365.91	1132.51	1031.87	958.563	883.005
NCU00732	31901	21260.8	28733.4	30747.6	36171.9	52736.9	29279.5	42497.6	55142.5	24979.9	24686.1	21286.5
NCU00733	21.3181	16.2289	30.3476	19.782	22.3469	31.3186	52.0312	74.3086	27.4836	26.3801	17.3383	23.604
NCU00734	795.331	715.98	839.616	685.178	778.703	853.655	992.93	916.146	783.757	947.654	900.355	914.119
NCU00735	178.744	147.969	156.073	169.946	147.833	190.596	190.781	263.013	166.797	213.07	209.299	178.103
NCU00736	369.788	332.215	465.329	496.349	383.335	399.983	367.471	478.117	416.045	405.848	387.636	357.279
NCU00737	1439.79	1329.81	1510.15	1613.13	1302.99	1307.33	1760.39	2006.33	1265.19	1473.23	1659.53	1600.78
NCU00738	237.779	265.39	164.744	188.828	238.08	237.126	221.133	214.126	245.457	245.538	263.791	290.759
NCU00739	0.819929	0.95464	2.89024	0.899183	0.859495	1.78963	1.08398	1.95549	0.947711	1.01462	1.23845	1.07291
NCU00740	98.3914	88.7815	69.3659	109.7	129.784	111.852	86.7187	39.1098	69.1829	59.8625	69.3534	56.8642
NCU00741	482.118	594.741	543.366	676.186	701.348	541.364	484.541	492.783	532.613	487.017	383.92	374.446
NCU00742	505.896	571.829	364.171	545.804	431.467	412.51	358.799	420.43	559.149	536.733	398.782	576.153
NCU00743	5433.67	5930.22	4011.66	3734.31	4756.45	4991.28	4412.9	4790.95	6271.95	3895.12	4037.36	4386.06
NCU00744	1820.24	1938.87	1708.13	1729.13	1711.25	1702.83	2162.55	2240.01	1998.72	2432.04	2533.88	2822.83
NCU00745	27.8776	26.7299	24.5671	21.5804	24.0659	27.7393	35.7715	28.3546	18.9542	22.3216	19.8152	20.3853
NCU00746	4.09964	2.86392	1.44512	2.69755	5.15697	7.15853	4.33594	3.91098	3.79084	5.07309	4.95381	3.21873
NCU00747	1.63986	9.5464	2.89024	1.79837	1.71899	3.57926	7.58789	11.7329	3.79084	9.13157	9.90762	4.29164
NCU00748	1156.92	1525.51	1010.14	868.611	1344.25	1499.71	1788.57	1975.04	1450.94	1808.05	1539.4	1514.95
NCU00749	688.74	622.425	778.921	662.698	805.347	1025.46	992.93	803.706	833.038	809.666	855.771	814.339
NCU00751	612.487	501.186	851.177	731.935	644.621	618.318	737.109	807.617	689.933	946.639	896.64	751.037
NCU00752	71.3338	95.464	96.8232	98.9102	95.404	87.692	70.459	51.8204	96.6665	49.7163	48.2997	75.1037
NCU00753	666.602	737.937	677.762	754.415	747.761	706.01	706.758	762.64	758.168	776.183	736.88	713.485
NCU00754	134.468	130.786	223.994	140.273	188.229	244.285	482.373	185.771	155.425	209.011	71.8303	119.093
NCU00755	293.534	241.524	391.628	369.564	350.674	448.303	472.617	329.5	286.209	275.976	276.175	284.321
NCU00756	5.7395	1.90928	4.33537	1.79837	3.43798	3.57926	1.08398	4.88872	0.947711	2.02924	2.47691	1.07291
NCU00757	31.9772	24.8206	27.4573	48.5559	20.6279	23.2652	24.9316	13.6884	16.1111	25.3655	26.0075	31.1144
NCU00758	34.437	47.732	34.6829	39.5641	44.6938	50.1097	40.1074	33.2433	40.7516	49.7163	30.9613	39.6977
NCU00759	402.585	505.959	468.22	451.39	504.524	462.62	468.281	929.835	424.574	529.631	575.881	508.559
NCU00760	37.7167	25.7753	30.3476	23.3788	22.3469	25.9497	58.5352	71.3753	28.4313	51.7456	48.2997	42.9164
NCU00761	14.7587	11.4557	10.1159	7.19347	12.0329	10.7378	20.5957	29.3323	10.4248	13.19	7.43072	17.1666
NCU00762	12.2989	12.4103	14.4512	16.1853	12.8924	13.4222	10.8398	18.5771	9.47711	25.3655	9.90762	16.0936
NCU00763	2.45979	1.90928	4.33537	3.59673	6.87596	2.68445	5.41992	1.95549	7.58168	3.04386	3.71536	4.29164
NCU00764	0.819929	0.95464	1.44512	0.899183	0.859495	0.894816	1.08398	0.977744	0.947711	2.02924	2.47691	1.07291
NCU00765	132.009	105.01	124.281	111.499	117.751	140.486	97.5586	120.263	156.372	92.3303	97.8378	128.749
NCU00766	846.166	1036.74	932.104	954.933	1002.17	1011.14	970.166	2518.67	1086.08	1024.76	937.509	797.172
NCU00768	759.254	1178.03	495.677	628.529	893.016	900.185	592.939	620.867	1067.12	686.897	610.557	783.224
NCU00770	344.37	301.666	274.573	211.308	291.369	325.713	302.432	204.349	267.254	147.12	210.537	242.478
NCU00771	355.029	529.825	307.811	437.003	483.896	360.611	303.516	314.834	417.94	292.21	335.621	289.686
NCU00772	337.811	444.862	234.11	228.393	362.707	317.66	291.592	259.102	368.659	294.239	261.314	268.227
NCU00773	255.818	250.116	276.018	312.017	253.551	223.704	364.219	335.366	259.673	267.859	267.506	219.947
NCU00774	4327.58	4811.39	4235.65	4871.77	4147.06	3772.54	5421.01	7432.81	4519.63	5614.9	6272.76	5002.98
NCU00775	1699.71	2390.42	1179.22	1694.96	2113.5	1948.01	1400.51	1785.36	2529.44	1941.98	1806.9	2181.23
NCU00776	121.349	154.652	105.494	117.793	120.329	120.8	74.7949	112.441	145	108.564	99.0762	118.02
NCU00777	221.381	220.522	157.518	180.736	158.147	174.489	137.666	217.059	232.189	258.728	198.152	299.342
NCU00778	408.324	404.767	364.171	338.992	311.997	399.088	391.318	522.115	434.999	527.602	435.935	459.205
NCU00779	120.53	105.01	92.4878	78.2289	85.09	113.642	109.482	102.663	111.83	99.4326	118.891	108.364
NCU00780	108.231	83.0537	89.5976	106.104	70.4786	91.2712	95.3906	98.7522	67.2874	110.593	97.8378	87.9786
NCU00781	8.19929	5.72784	7.22561	5.3951	1.71899	4.47408	10.8398	11.7329	3.79084	14.2047	6.19227	7.51037
NCU00782	77.8932	74.4619	70.811	88.12	78.2141	75.1645	40.1074	60.6201	73.9214	54.7894	73.0687	81.5412
NCU00783	14.7587	16.2289	7.22561	9.89102	18.0494	22.3704	16.2598	9.77744	15.1634	10.1462	16.0999	13.9478
NCU00784	528.034	500.231	498.567	482.861	526.871	493.938	411.914	420.43	526.927	455.564	458.228	489.247
NCU00786	30.3374	27.6846	39.0183	42.2616	35.2393	30.4237	27.0996	23.4659	21.7973	20.2924	14.8614	21.4582
NCU00787	60.6747	56.3238	72.2561	72.8338	58.4457	56.3734	54.1992	99.7299	72.026	54.7894	53.2535	54.7184
NCU00788	173.825	113.602	148.848	110.6	135.8	153.014	162.598	139.817	116.568	131.9	123.845	108.364
NCU00789	2207.25	2300.68	2241.38	2062.73	2268.21	2092.08	2154.96	2202.86	2534.18	2048.52	2105.37	2332.51
NCU00790	2872.21	2645.31	2563.65	2315.4	3374.38	3364.51	2321.89	3841.56	4012.61	2924.13	3325.25	3912.9
NCU00792	4489.11	4399.94	4489.99	5127.14	4531.26	4697.78	5236.73	6381.74	5641.72	4638.84	5555.7	5078.08
NCU00793	2897.63	4518.31	2093.98	2376.54	3998.37	5277.63	5274.67	5956.42	3675.22	3550.15	4697.45	5320.56
NCU00794	213.181	316.941	209.543	200.518	274.179	304.237	234.141	368.61	271.045	239.45	260.075	405.56
NCU00795	146.767	124.103	196.537	152.861	202.841	228.178	216.797	163.283	170.588	173.5	102.792	141.624
NCU00796	1081.49	1220.98	1520.27	1700.36	1644.21	1539.08	1339.8	1370.8	1456.63	1030.85	897.878	806.828
NCU00797	140.208	138.423	170.524	175.341	174.478	212.071	165.85	190.66	179.117	106.535	121.368	83.687
NCU00798	244.339	258.707	192.201	204.115	270.741	205.808	236.309	232.703	247.352	245.538	241.498	205.999
NCU00799	297.634	332.215	223.994	243.679	293.088	303.343	344.707	302.123	336.437	219.158	277.413	211.363
NCU00800	45.916	16.2289	56.3598	29.673	42.9748	58.163	34.6875	25.4213	41.6993	23.3362	19.8152	21.4582
NCU00801	709.238	483.048	841.061	859.619	752.058	777.595	454.189	515.271	815.979	667.619	704.68	819.703
NCU00802	375.527	522.188	254.341	303.924	503.664	374.033	196.201	307.989	499.443	359.175	376.49	385.175
NCU00803	144.307	113.602	161.854	131.281	138.379	168.225	97.5586	64.5311	103.3	102.476	126.322	175.957
NCU00804	6.55943	7.63712	18.7866	7.19347	10.3139	7.15853	6.50391	7.82195	7.58168	6.08771	2.47691	5.36455
NCU00805	2185.93	2551.75	2776.08	2618.42	2180.54	2088.5	2470.4	2848.17	2218.59	2767.88	2621.81	2933.34
NCU00806	1.63986	0.95464	2.89024	1.79837	1.71899	4.47408	2.16797	3.91098	2.84313	1.01462	1.23845	1.07291
NCU00807	2.45979	0.95464	2.89024	0.899183	0.859495	2.68445	1.08398	0.977744	1.89542	2.02924	2.47691	2.14582
NCU00808	78.7132	47.732	69.3659	61.1445	67.9001	87.692	59.6191	54.7537	58.7581	63.921	60.6842	74.0308
NCU00809	198.423	156.561	154.628	184.333	183.072	188.806	174.521	139.817	152.581	142.047	137.468	155.572
NCU00810	846.986	681.613	790.482	642.017	797.612	910.028	767.461	511.36	688.986	473.827	530.058	663.058
NCU00811	25421.9	28760.4	20321.3	22305.1	17839.7	21380.7	34906.5	46315.7	31934.1	52116.9	56676.6	40902.5
NCU00812	912.581	1387.09	601.171	808.366	880.983	847.391	1267.18	1957.44	1359.96	2017.06	1960.47	1897.98
NCU00813	2100.66	2188.04	2313.64	2256.95	2079.12	2014.23	1898.06	1957.44	1676.5	2067.79	1793.28	2035.31
NCU00814	1048.69	1099.75	856.957	790.382	895.594	885.868	705.674	762.64	900.325	696.028	750.503	725.287
NCU00817	0.819929	0.95464	1.44512	0.899183	1.71899	0.894816	1.08398	0.977744	0.947711	1.01462	1.23845	1.07291
NCU00818	202.522	225.295	221.104	229.292	277.617	271.129	216.797	159.372	185.751	161.324	165.953	199.561
NCU00819	7.37936	12.4103	13.0061	9.89102	20.6279	17.0015	9.75586	7.82195	15.1634	11.1608	11.1461	20.3853
NCU00821	1133.96	1702.12	1091.07	1457.58	1749.93	1320.75	773.965	991.433	1637.64	1399.16	1686.77	3133.97
NCU00822	1.63986	0.95464	1.44512	2.69755	1.71899	1.78963	2.16797	1.95549	1.89542	1.01462	1.23845	1.07291
NCU00823	1747.27	1758.45	1566.51	1558.28	1488.65	1522.08	1905.64	1868.47	1647.12	2111.42	2334.48	1978.45
NCU00824	86.0925	119.33	63.5854	66.5396	100.561	81.4283	55.2832	62.5756	92.8756	75.0818	50.7766	96.5619
NCU00825	121.349	163.243	40.4634	62.0436	53.2887	44.7408	58.5352	57.6869	51.1764	135.959	121.368	160.936
NCU00826	74.6135	19.0928	117.055	105.204	74.7761	94.8505	43.3594	29.3323	36.013	51.7456	21.0537	22.5311
NCU00827	744.495	470.638	825.165	845.232	530.309	467.989	488.877	443.896	566.731	628.049	558.542	495.684
NCU00828	605.107	462.046	728.342	802.971	632.588	557.47	835.752	673.666	561.045	678.78	559.781	563.278
NCU00829	688.74	1313.58	2333.87	3733.41	2153.04	1074.67	2841.12	4031.24	11163.1	7731.4	2813.77	4246.58
NCU00830	397.665	547.963	1362.75	1403.63	991.857	711.379	1509.99	1590.79	5481.56	4224.87	1728.88	2478.42
NCU00831	2971.42	3850.06	3031.87	3228.97	3705.28	3284.87	2642.75	3389.84	4023.03	4024.99	4125.29	3733.73
NCU00832	491.137	253.934	325.152	249.973	398.806	404.457	276.416	301.145	421.731	486.002	551.112	520.361
NCU00833	437.022	378.037	391.628	371.363	390.211	444.724	327.363	317.767	422.679	373.38	408.69	460.278
NCU00834	85.2726	59.1877	92.4878	124.087	84.2305	95.7453	87.8027	92.8857	86.2417	82.1841	73.0687	85.8328
NCU00835	342.73	360.854	372.842	419.919	441.781	297.974	330.615	544.603	492.809	427.155	401.259	487.101
NCU00836	4.91957	2.86392	11.561	10.7902	11.1734	17.0015	5.41992	5.86646	7.58168	8.11695	6.19227	6.43746
NCU00837	172.185	208.112	174.86	206.812	194.246	202.228	280.752	256.169	195.228	165.383	163.476	182.395
NCU00838	736.296	840.083	609.842	905.478	1079.53	1439.76	1633.56	1732.56	708.887	810.68	819.856	767.131
NCU00839	5.7395	11.4557	13.0061	5.3951	11.1734	10.7378	6.50391	7.82195	6.63397	11.1608	6.19227	12.8749
NCU00840	0.819929	0.95464	1.44512	2.69755	2.57849	0.894816	1.08398	0.977744	0.947711	1.01462	2.47691	2.14582
NCU00841	1.63986	1.90928	1.44512	0.899183	1.71899	0.894816	2.16797	0.977744	0.947711	1.01462	1.23845	1.07291
NCU00842	4.09964	7.63712	7.22561	7.19347	4.29748	6.26371	6.50391	5.86646	7.58168	7.10233	8.66917	7.51037
NCU00843	2031.78	1704.99	2212.48	2439.48	1757.67	1778	2264.44	2053.26	1713.46	1662.96	1702.87	1643.7
NCU00844	24.5979	23.866	43.3537	33.2698	23.2064	34.8978	24.9316	27.3768	34.1176	28.4093	23.5306	30.0415
NCU00845	124.629	130.786	125.726	169.946	146.974	143.171	143.086	244.436	202.81	192.778	281.129	266.082
NCU00846	104.131	100.237	54.9146	51.2534	84.2305	82.3231	72.6269	89.9525	99.5096	87.2572	105.269	123.385
NCU00847	1025.73	1178.98	1043.38	1200.41	1533.34	1000.4	1120.84	1502.79	902.22	896.923	1052.69	969.911
NCU00848	4.91957	21.9567	13.0061	6.29428	12.0329	14.3171	9.75586	7.82195	13.2679	8.11695	3.71536	10.7291
NCU00849	57.395	46.7774	75.1464	63.842	75.6356	71.5853	150.674	128.084	36.013	87.2572	70.5918	45.0622
NCU00850	4.91957	8.59176	20.2317	8.09265	13.7519	13.4222	24.9316	16.6216	6.63397	14.2047	11.1461	8.58328
NCU00851	1.63986	0.95464	1.44512	0.899183	0.859495	1.78963	1.08398	0.977744	1.89542	1.01462	1.23845	1.07291
NCU00852	1.63986	0.95464	4.33537	0.899183	2.57849	3.57926	2.16797	1.95549	1.89542	1.01462	1.23845	2.14582
NCU00853	325.512	405.722	387.293	408.229	385.054	401.772	461.777	484.961	296.633	336.853	303.421	281.102
NCU00854	188.584	223.386	208.098	240.082	215.733	225.494	250.4	241.503	198.072	190.748	179.576	166.301
NCU00855	54.9352	168.971	127.171	86.3216	130.643	222.809	520.312	462.473	65.392	266.845	191.96	222.092
NCU00856	327.971	421.951	250.006	253.57	302.542	368.664	355.547	273.768	328.856	432.228	499.097	444.185
NCU00857	488.678	474.456	439.317	352.48	450.375	599.527	468.281	378.387	445.424	404.833	520.15	427.018
NCU00859	205.802	172.79	264.457	410.028	182.213	197.754	427.09	285.501	278.627	230.318	211.775	169.52
NCU00860	396.026	436.271	325.152	287.739	356.691	370.454	415.166	476.161	345.914	452.52	468.135	488.174
NCU00861	17.2185	18.1382	20.2317	14.3869	19.7684	26.8445	15.1758	20.5326	18.0065	26.3801	8.66917	20.3853
NCU00862	309.113	255.844	271.683	319.21	395.368	311.396	263.408	237.592	333.594	246.552	168.43	210.29
NCU00863	455.88	493.549	511.573	618.638	507.962	392.824	499.717	558.292	438.79	381.497	307.136	347.623
NCU00864	5331.18	5441.45	5420.65	6080.28	4826.93	4849.01	5443.77	6131.43	4676.95	4635.79	4885.7	4125.34
NCU00865	6594.69	8226.13	4789.13	6288.89	7124.36	5253.47	5469.78	8872.05	8178.74	5590.55	4846.07	5970.74
NCU00866	3025.54	3073.94	3150.37	2851.31	2648.1	2573.49	3032.99	3487.61	2474.47	2793.25	2819.96	2484.86
NCU00867	5332.82	2957.47	6289.17	5031.83	3913.28	4159.11	5515.31	4062.53	3260.12	3961.07	2926.46	2784.2
NCU00868	777.292	566.102	927.768	780.491	800.19	724.801	827.08	916.146	602.744	935.479	868.156	660.913
NCU00869	358.309	368.491	429.201	377.657	365.285	361.506	341.455	416.519	358.235	460.637	496.62	468.862
NCU00870	241.879	440.089	248.561	278.747	342.079	328.397	339.287	426.296	458.692	350.043	372.774	366.935
NCU00871	20.4982	43.9134	27.4573	34.169	30.9418	38.4771	35.7715	38.132	33.1699	55.804	38.392	30.0415
NCU00872	99.2114	90.6908	102.604	101.608	116.032	71.5853	104.062	97.7744	91.9279	83.1987	91.6455	60.083
NCU00873	288.615	189.973	215.323	229.292	223.469	215.651	241.728	290.39	281.47	311.488	266.267	249.988
NCU00874	280.416	230.068	226.884	168.147	243.237	314.975	297.012	280.613	269.15	243.509	308.375	285.394
NCU00875	167.265	160.38	222.549	204.115	158.147	169.12	156.094	187.727	232.189	255.684	272.46	188.832
NCU00876	1930.11	2252.95	3069.44	3246.05	2498.55	2269.25	2383.68	3066.21	3107.54	2940.37	3018.11	2391.52
NCU00877	1214.31	1034.83	1212.46	1313.71	793.314	669.322	1028.7	1412.84	1010.26	1156.67	1072.5	958.109
NCU00878	17906.4	4843.84	33610.7	24081	14633.8	14945.2	16471.1	7513.96	9353.9	9778.9	3489.96	5520.12
NCU00879	2748.4	2001.88	3059.32	2655.29	2417.76	2668.34	2633	2446.32	2285.88	2356.96	2437.28	2254.18
NCU00880	1814.5	1755.58	1618.54	1545.7	1861.67	1863.01	1608.63	1764.83	1736.21	1415.39	1707.83	1404.44
NCU00881	2830.39	4603.27	2630.12	2862.1	3128.56	2958.26	2669.85	4303.05	3918.78	5689.98	6093.19	6505.05
NCU00882	88.5523	82.099	86.7073	60.2453	79.9331	88.5868	83.4668	85.0637	78.66	91.3157	104.03	86.9057
NCU00883	125.449	126.967	106.939	136.676	106.577	114.536	120.322	108.53	153.529	112.623	123.845	111.583
NCU00884	20068.6	19440.3	17561.1	20122.8	17527.7	16819	20866.7	26456.8	18034.9	16759.5	17459.7	14268.6
NCU00885	9.83914	14.3196	10.1159	18.8828	10.3139	7.15853	7.58789	11.7329	12.3202	9.13157	4.95381	9.65619
NCU00886	250.078	185.2	258.677	271.553	153.85	178.068	230.889	217.059	249.248	210.026	173.383	141.624
NCU00887	106.591	84.0083	106.939	122.289	81.652	85.0075	86.7187	108.53	109.934	73.0526	84.2148	114.801
NCU00889	691.2	707.388	719.671	773.298	661.811	655.9	729.521	835.971	700.358	807.637	725.734	705.975
NCU00890	482.938	512.642	488.451	512.534	477.02	382.086	414.082	597.402	568.626	513.397	513.958	512.851
NCU00891	879.783	871.586	706.665	897.385	996.155	816.072	669.902	965.033	1244.34	890.835	786.418	770.349
NCU00892	768.273	756.075	738.457	784.088	757.215	710.484	807.568	987.522	814.083	883.733	910.263	818.63
NCU00893	476.379	608.106	638.744	642.916	574.143	584.315	734.941	737.219	557.254	518.47	501.574	483.882
NCU00894	657.583	1173.25	443.652	696.867	740.885	682.745	582.1	608.157	901.273	618.917	610.557	628.725
NCU00895	3617.53	3829.06	4062.24	4311.58	3880.62	3359.14	4265.48	5403.01	3462.93	4019.92	3804.53	3597.47
NCU00896	1381.58	1821.45	1205.23	1499.84	1564.28	1349.38	1476.39	2264.46	1802.55	1788.77	1592.65	1568.59
NCU00897	453.421	568.965	375.732	388.447	505.383	457.251	383.73	477.139	551.568	347	303.421	331.529
NCU00898	1034.75	963.232	1114.19	1041.25	1068.35	1042.46	1242.25	1432.4	1014.05	1074.48	1097.27	1049.31
NCU00899	687.1	977.551	778.921	753.516	807.066	629.056	760.957	1572.21	906.011	1097.82	930.078	1163.03
NCU00900	897.822	996.644	846.842	849.728	864.652	859.023	1055.8	1453.91	853.887	1114.05	1349.91	1180.2
NCU00901	215.641	256.798	187.866	133.079	152.131	237.126	276.416	165.239	199.967	267.859	309.613	300.415
NCU00902	1164.3	1522.65	1193.67	1337.98	1391.52	1090.78	777.217	806.639	1077.55	1050.13	1237.21	1175.91
NCU00903	7707.33	6665.3	9166.41	8883.03	6068.04	5813.62	7530.44	10410	6694.63	7557.9	8057.38	7023.27
NCU00904	2442.57	3175.13	1880.1	2916.05	4330.14	2509.96	1857.95	2152.99	2643.16	1516.86	1668.2	1435.55
NCU00905	1210.21	1618.11	1381.54	1810.06	1801.5	1688.52	2114.85	2731.82	1899.21	2424.94	2332.01	2053.55
NCU00906	125.449	187.109	117.055	157.357	160.726	166.436	111.65	86.0415	218.921	143.061	104.03	138.405
NCU00907	2.45979	3.81856	5.78049	5.3951	4.29748	0.894816	1.08398	1.95549	2.84313	3.04386	3.71536	1.07291
NCU00911	41416.2	31181.4	34461.8	35354.1	41001.4	51477.9	45627.1	49051.5	53994.9	38750.3	37192	31893.3
NCU00912	301.734	221.476	251.451	177.139	263.006	423.248	408.662	292.345	326.96	316.561	370.297	307.925
NCU00913	937.998	1075.88	778.921	847.93	1027.96	1214.27	1067.72	1141.03	1172.32	1049.12	895.402	800.391
NCU00914	787.132	1067.29	751.464	848.829	987.56	831.284	743.613	849.66	1085.13	788.359	720.78	771.422
NCU00915	3560.95	2908.79	4094.03	5010.25	3111.37	1969.49	2226.5	2424.81	3257.28	2816.58	1905.98	1881.88
NCU00916	978.995	1034.83	803.488	811.063	955.759	897.501	811.904	998.277	1158.1	1023.75	1097.27	1159.82
NCU00917	432.102	536.508	453.768	384.85	456.392	513.624	457.441	366.654	483.332	395.701	428.505	444.185
NCU00918	2891.89	3106.4	3706.74	4383.52	3674.34	3101.43	3999.9	4751.84	3343.52	3487.24	3478.81	2921.53
NCU00919	578.05	672.067	489.896	583.57	515.697	596.842	570.176	654.111	693.724	663.561	645.234	820.776
NCU00920	685.46	670.157	531.805	595.259	587.895	603.106	495.381	562.203	570.522	556.011	543.681	571.861
NCU00921	278.776	230.068	291.915	250.872	232.923	286.341	315.439	228.792	236.928	249.596	292.275	281.102
NCU00922	3.27971	0.95464	5.78049	0.899183	2.57849	3.57926	9.75586	2.93323	0.947711	3.04386	2.47691	1.07291
NCU00923	1361.08	1085.43	1440.79	1539.4	1116.48	966.401	1348.48	1452.93	1077.55	1301.76	1233.5	987.077
NCU00924	799.43	764.667	864.183	867.712	713.381	820.546	884.531	773.396	815.979	859.382	831.002	880.859
NCU00925	462.44	635.79	346.829	436.104	384.194	463.515	345.791	423.363	667.188	648.341	522.627	859.401
NCU00926	128.729	142.241	102.604	115.995	134.081	168.225	113.818	107.552	168.692	129.871	115.176	96.5619
NCU00927	311.573	445.817	252.896	241.88	323.17	336.451	287.256	259.102	328.856	322.649	279.89	342.258
NCU00928	333.711	325.532	284.689	300.327	342.079	366.875	317.607	359.81	385.718	320.62	386.397	354.06
NCU00929	116.43	149.878	140.177	105.204	156.428	101.114	136.582	141.773	174.379	117.696	125.084	141.624
NCU00930	934.719	991.871	950.89	949.537	889.578	935.083	1069.89	1223.16	961.926	1090.72	1062.59	1219.9
NCU00931	250.078	365.627	134.396	232.888	209.717	231.757	185.361	233.681	291.895	206.982	185.768	296.123
NCU00932	1.63986	1.90928	10.1159	8.99183	5.15697	9.84298	7.58789	2.93323	7.58168	1.01462	3.71536	7.51037
NCU00934	18.0384	8.59176	30.3476	14.3869	12.0329	16.1067	22.7637	17.5994	15.1634	10.1462	16.0999	11.802
NCU00935	1589.84	2327.41	1076.62	1275.94	1731.88	1880.9	1210.81	805.661	2315.26	1322.05	1053.92	1245.65
NCU00936	927.339	827.673	836.726	963.025	983.263	903.764	743.613	813.483	887.057	717.335	804.995	730.652
NCU00937	441.122	412.405	342.494	402.834	491.631	517.204	480.205	638.467	502.287	513.397	525.104	532.163
NCU00938	4456.31	4659.6	3696.62	3742.4	3985.48	4153.74	5032.94	6012.15	4652.31	7215.97	8255.53	7361.23
NCU00939	409.144	412.405	296.25	240.981	457.251	572.682	349.043	251.28	403.725	284.093	219.206	262.863
NCU00940	18.8584	13.365	34.6829	36.8665	18.9089	23.2652	33.6035	51.8204	18.9542	13.19	18.5768	20.3853
NCU00941	112.33	154.652	111.274	91.7167	121.189	140.486	173.437	139.817	111.83	110.593	100.315	128.749
NCU00943	15.5786	19.0928	15.8963	13.4877	27.5038	22.3704	14.0918	16.6216	15.1634	15.2193	27.246	50.4268
NCU00944	1485.71	1068.24	1823.74	1896.38	1229.94	1215.16	1488.31	1273.02	1091.76	1339.3	1330.1	1190.93
NCU00945	349.29	318.85	228.329	294.033	369.583	394.614	311.103	281.59	338.333	264.816	281.129	346.55
NCU00946	3.27971	0.95464	2.89024	0.899183	0.859495	0.894816	1.08398	1.95549	0.947711	1.01462	1.23845	1.07291
NCU00947	25.4178	12.4103	21.6768	35.0681	22.3469	17.0015	13.0078	10.7552	15.1634	10.1462	21.0537	23.604
NCU00948	9.83914	17.1835	17.3415	17.0845	17.1899	12.5274	17.3437	10.7552	20.8496	12.1754	14.8614	24.6769
NCU00949	7.37936	9.5464	8.67073	8.09265	9.45445	14.3171	11.9238	9.77744	9.47711	7.10233	11.1461	7.51037
NCU00950	151.687	189.019	138.732	171.744	171.899	151.224	144.17	196.527	215.13	191.763	160.999	155.572
NCU00951	8061.54	8331.14	7917.82	9098.84	8271.78	7467.24	6422.61	9073.47	9363.38	7829.81	7216.47	7050.09
NCU00952	501.796	486.866	367.061	402.834	354.112	391.929	383.73	439.007	394.248	482.959	531.296	645.892
NCU00953	475.559	524.097	550.592	629.428	489.053	399.088	569.092	579.802	432.156	501.222	485.474	517.143
NCU00954	808.45	878.269	768.805	854.224	817.38	828.6	977.754	1017.83	746.796	1022.74	964.755	841.161
NCU00955	1114.28	1591.38	1326.62	1128.47	1108.75	1229.48	1676.92	1712.03	1352.38	2892.68	2713.45	2006.34
NCU00956	392.746	421.951	356.945	379.455	325.749	432.196	410.83	378.387	385.718	492.09	537.489	497.83
NCU00957	3482.24	2861.06	4319.47	3153.44	2777.89	3767.18	4313.17	3163	3033.62	3527.83	3842.92	3380.74
NCU00958	1086.41	1011.92	1049.16	1273.24	984.982	918.976	1236.83	1134.18	968.56	1163.77	1157.95	1078.27
NCU00959	817.469	850.584	395.963	575.477	739.166	607.58	601.611	538.737	536.404	687.912	447.082	867.984
NCU00960	19.6783	19.0928	17.3415	15.2861	16.3304	18.7911	16.2598	27.3768	8.5294	13.19	26.0075	15.0207
NCU00961	22.958	17.1835	46.2439	29.673	27.5038	18.7911	26.0156	29.3323	18.9542	23.3362	27.246	13.9478
NCU00962	163.166	234.841	179.195	179.837	231.204	177.174	175.605	185.771	217.026	158.281	159.76	166.301
NCU00963	1405.36	1191.39	1200.9	1223.79	1278.07	1553.4	1211.89	1226.09	1422.51	1321.03	1389.54	1438.77
NCU00964	913.401	926.956	812.159	751.717	868.09	1076.46	846.592	806.639	956.24	678.78	916.455	776.787
NCU00965	1452.91	1638.16	1826.63	1863.11	1491.22	1581.14	2006.45	2222.41	1346.7	1932.85	1839.1	1604
NCU00966	1309.43	1246.76	1361.31	1335.29	1174.07	1241.11	1362.57	1375.69	1217.81	1470.18	1453.94	1388.35
NCU00967	669.062	697.842	491.342	416.322	650.638	634.425	452.021	321.678	596.11	438.315	485.474	566.496
NCU00968	577.23	554.646	630.073	570.082	543.201	596.842	616.787	552.425	569.574	557.026	573.404	572.934
NCU00969	4371.04	4121.18	3673.5	3700.14	3791.23	4228.01	4223.2	4784.1	3880.87	4452.15	5039.27	4827.02
NCU00970	490.317	423.86	569.378	537.712	544.06	486.78	526.816	504.516	567.679	568.187	501.574	590.1
NCU00971	23379.4	23013.5	25559.9	29415.9	19585.3	22752.5	29645.9	32475.8	23926.8	31191.4	32172.5	30574.7
NCU00972	335.351	437.225	316.482	472.97	415.996	431.301	499.717	640.422	480.489	308.444	380.205	416.289
NCU00973	42.6363	61.097	41.9085	48.5559	48.1317	59.0579	36.8555	40.0875	37.9084	47.6871	45.8228	63.3017
NCU00974	397.665	490.685	346.829	316.512	318.013	338.24	307.852	311.9	351.601	333.81	344.29	333.675
NCU00975	136.928	106.92	131.506	124.986	126.346	140.486	126.826	104.619	114.673	126.827	121.368	118.02
NCU00976	28.6975	21.9567	52.0244	37.7657	30.0823	45.6356	32.5195	66.4866	44.5424	51.7456	37.1536	21.4582
NCU00977	478.838	772.304	287.579	400.137	450.375	468.884	407.578	418.474	479.542	436.286	395.067	522.507
NCU00978	620.686	657.747	534.695	592.562	671.266	603.106	655.81	669.755	675.718	634.137	687.341	690.954
NCU00979	29560.9	27241.6	31081.7	34484.6	25450.5	30424.6	38256	39235.9	29276.7	40523.9	42524.8	38026.1
NCU00980	599.368	579.467	523.134	498.148	487.334	596.842	621.123	576.869	556.306	620.947	629.134	639.454
NCU00981	936.359	1040.56	790.482	814.66	856.917	965.507	952.822	1215.34	1032.06	1167.83	1205.01	1362.6
NCU00983	2623.77	2579.44	2790.53	2619.32	2514.88	2447.32	2980.96	4049.82	2395.81	2715.12	2915.32	2905.44
NCU00984	648.564	1165.62	796.262	748.12	914.503	745.382	1112.17	1053.03	710.783	1661.95	2376.59	2872.18
NCU00985	1600.5	602.378	1963.92	1995.29	1752.51	1553.4	1782.07	1266.18	669.084	905.04	479.281	272.519
NCU00986	6.55943	2.86392	8.67073	8.99183	10.3139	3.57926	8.67187	0.977744	7.58168	7.10233	6.19227	2.14582
NCU00987	286.155	157.516	317.927	321.008	276.757	289.92	264.492	203.371	297.581	246.552	210.537	216.728
NCU00988	857.645	1767.99	647.415	890.191	1504.12	1723.42	1567.44	2657.51	1846.14	1632.52	2016.2	2035.31
NCU00989	2.45979	3.81856	5.78049	1.79837	2.57849	5.3689	2.16797	3.91098	6.63397	3.04386	1.23845	5.36455
NCU00990	196.783	252.98	183.531	192.425	316.294	346.294	372.891	389.142	308.006	223.216	203.106	214.582
NCU00992	208.262	1034.83	176.305	159.155	335.203	452.777	939.814	1446.08	718.365	1056.22	1632.28	1807.85
NCU00993	87.7324	107.874	75.1464	80.0273	103.999	85.9023	76.9629	135.906	92.8756	87.2572	94.1224	87.9786
NCU00994	81.1729	58.233	150.293	123.188	79.0736	102.904	57.4512	47.9095	79.6077	77.111	82.9764	64.3746
NCU00995	3815.95	3507.35	9826.83	7299.57	5084.77	4361.33	2699.12	4185.72	5711.85	8074.34	10457.5	7581.18
NCU00998	369.788	431.497	380.067	378.556	428.029	394.614	428.174	332.433	416.993	399.76	377.728	421.654
NCU00999	601.008	697.842	595.39	544.006	534.606	527.047	539.824	600.335	430.261	532.675	596.934	600.83
NCU01000	391.106	344.625	302.031	292.235	302.542	380.297	340.371	309.945	431.208	370.336	354.198	491.393
NCU01001	382.907	394.266	280.354	343.488	293.088	349.873	347.959	359.81	433.104	398.745	397.543	498.903
NCU01002	3153.45	3210.45	3725.52	4040.03	2943.77	2863.41	3764.68	4803.66	3221.27	3663.79	3450.33	3452.62
NCU01003	59.0349	63.0062	40.4634	51.2534	55.8672	83.2179	34.6875	43.0207	75.8168	57.8333	33.4382	59.01
NCU01004	1557.86	2280.64	1565.07	1478.26	1788.61	1960.54	2253.6	2570.49	1850.88	2233.18	2453.38	2558.89
NCU01005	293.534	326.487	300.585	312.017	265.584	246.969	304.6	303.101	286.209	314.532	324.475	292.904
NCU01006	1012.61	1191.39	963.896	1016.98	980.684	1012.93	1049.3	1174.27	1100.29	1111.01	1114.61	1070.76
NCU01007	1163.48	1129.34	948	1055.64	1002.17	1045.15	1024.37	1237.82	917.384	1051.15	1193.87	1289.64
NCU01008	733.836	750.347	711	713.951	605.085	714.958	698.086	860.415	792.286	969.976	956.086	916.265
NCU01009	65.5943	36.2763	72.2561	66.5396	46.4127	44.7408	46.6113	24.4436	41.6993	28.4093	27.246	24.6769
NCU01010	100.851	45.8227	153.183	147.466	92.8255	78.7438	84.5508	65.5089	49.2809	65.9502	34.6767	21.4582
NCU01011	2.45979	0.95464	1.44512	2.69755	1.71899	2.68445	1.08398	1.95549	0.947711	4.05848	1.23845	1.07291
NCU01012	12.2989	11.4557	15.8963	8.99183	13.7519	9.84298	16.2598	8.7997	7.58168	9.13157	9.90762	9.65619
NCU01013	643.644	660.611	433.537	553.897	521.714	635.319	639.551	466.384	434.051	723.423	715.826	918.411
NCU01014	3.27971	4.7732	4.33537	2.69755	2.57849	6.26371	7.58789	7.82195	3.79084	4.05848	3.71536	2.14582
NCU01015	291.075	349.398	267.348	348.883	318.873	284.552	272.08	235.636	346.862	249.596	204.345	276.811
NCU01016	364.868	359.899	394.518	410.927	361.847	348.978	380.478	510.382	348.757	425.125	459.466	390.539
NCU01017	464.9	450.59	543.366	526.022	446.938	477.832	523.564	526.026	388.561	526.587	562.258	570.788
NCU01019	575.59	897.362	406.079	478.365	661.811	609.37	360.967	341.233	708.887	451.505	380.205	428.091
NCU01021	3769.21	4324.52	2953.83	3721.72	3547.14	3368.09	2989.63	3605.92	4041.04	3490.29	3586.56	3964.4
NCU01022	154.967	233.887	91.0427	123.188	119.47	160.172	138.75	159.372	225.555	251.625	201.868	359.425
NCU01023	850.266	864.904	748.573	829.946	654.935	677.376	839.004	951.345	646.339	858.368	827.287	863.692
NCU01024	1357.8	1444.37	1693.68	1831.64	1290.1	1360.12	1758.22	1918.33	1410.19	1557.44	1492.34	1267.11
NCU01025	191.863	214.794	179.195	204.115	214.874	160.172	111.65	147.639	184.804	127.842	160.999	180.249
NCU01026	215.641	275.891	202.317	212.207	289.65	210.282	151.758	163.283	270.098	202.924	214.252	244.623
NCU01027	18.0384	23.866	11.561	13.4877	15.4709	8.94816	9.75586	14.6662	14.2157	22.3216	26.0075	22.5311
NCU01032	206.622	197.61	192.201	176.24	207.998	226.388	220.049	151.55	175.326	170.456	194.437	170.593
NCU01033	6.55943	7.63712	10.1159	11.6894	12.8924	6.26371	10.8398	10.7552	9.47711	7.10233	7.43072	1.07291
NCU01034	9.01922	2.86392	5.78049	5.3951	4.29748	9.84298	10.8398	22.4881	7.58168	14.2047	14.8614	10.7291
NCU01036	1730.05	1651.53	1793.4	1285.83	1539.36	1703.73	1790.74	1339.51	1535.29	1573.67	1841.58	1991.32
NCU01038	204.982	15.2742	479.781	359.673	216.593	196.86	133.33	26.3991	69.1829	22.3216	8.66917	27.8957
NCU01039	66.4142	43.9134	73.7012	54.8502	69.6191	73.3749	66.123	45.954	76.7646	51.7456	33.4382	39.6977
NCU01041	796.971	673.021	919.098	950.437	817.38	744.487	944.15	1023.7	718.365	719.365	724.495	673.787
NCU01042	1.63986	2.86392	2.89024	3.59673	1.71899	1.78963	7.58789	0.977744	2.84313	2.02924	2.47691	2.14582
NCU01043	0.819929	0.95464	1.44512	0.899183	0.859495	0.894816	1.08398	0.977744	0.947711	1.01462	1.23845	1.07291
NCU01044	409.964	505.005	303.476	416.322	502.805	499.307	328.447	349.055	456.796	424.111	401.259	403.414
NCU01045	898.642	2714.04	888.75	795.777	1138.83	1542.66	1289.94	2370.05	1381.76	1782.69	1834.15	2532.07
NCU01047	327.971	343.67	281.799	251.771	348.955	280.972	225.469	212.17	337.385	252.64	260.075	259.644
NCU01048	11.479	1.90928	11.561	12.5886	6.87596	17.0015	10.8398	5.86646	5.68626	4.05848	1.23845	2.14582
NCU01049	1.63986	1.90928	1.44512	3.59673	0.859495	2.68445	2.16797	2.93323	1.89542	1.01462	1.23845	1.07291
NCU01050	1.63986	0.95464	1.44512	0.899183	0.859495	0.894816	1.08398	0.977744	0.947711	1.01462	1.23845	1.07291
NCU01051	45.0961	45.8227	59.25	60.2453	75.6356	54.5838	53.1152	44.9762	62.5489	26.3801	30.9613	28.9686
NCU01052	84.4527	58.233	75.1464	80.0273	67.9001	69.7957	75.8789	70.3976	59.7058	61.8917	47.0612	69.7391
NCU01053	605.107	623.38	608.396	530.518	656.654	648.742	588.603	569.047	579.999	581.377	662.572	696.319
NCU01054	32.7971	21.9567	21.6768	11.6894	24.0659	28.6341	16.2598	14.6662	24.6405	26.3801	33.4382	25.7498
NCU01055	95.9317	82.099	101.159	112.398	523.433	138.696	114.902	147.639	75.8168	83.1987	96.5993	101.926
NCU01056	110.69	140.332	127.171	110.6	164.164	108.273	174.521	233.681	93.8233	311.488	375.251	229.603
NCU01057	1412.74	286.392	1235.58	1321.8	8298.43	1948.91	401.074	917.124	384.77	256.699	468.135	611.559
NCU01058	53.2954	18.1382	52.0244	43.1608	169.321	48.3201	28.1836	30.3101	22.7451	13.19	13.623	19.3124
NCU01059	139.388	107.874	105.494	150.164	137.519	117.221	85.6348	97.7744	157.32	70.0087	56.9688	87.9786
NCU01060	1550.49	877.314	1422	1671.58	1421.61	1642.88	2344.66	2950.83	1014.05	829.958	781.464	634.09
NCU01061	97.5715	97.3733	143.067	240.981	192.527	197.754	380.478	292.345	147.843	121.754	101.553	112.656
NCU01063	904.381	1123.61	1221.13	1183.33	1407.85	2497.43	5242.15	5321.86	779.966	1523.96	1252.08	1064.33
NCU01064	101.671	105.01	144.512	134.877	115.172	128.854	272.08	347.099	93.8233	105.52	65.638	49.3539
NCU01065	1070.83	220.522	2248.61	2042.05	1022.8	765.068	444.434	310.923	614.116	268.874	295.99	330.456
NCU01066	269.757	237.705	742.793	1084.41	472.722	377.612	407.578	465.406	720.26	297.283	236.545	164.155
NCU01067	589.529	715.98	528.915	517.03	558.672	478.727	573.428	767.529	690.881	776.183	720.78	683.444
NCU01068	1428.32	1371.82	1426.34	1246.27	1377.77	1696.57	1572.86	1756.03	1271.83	1941.98	2078.12	1918.36
NCU01069	713.338	701.66	820.829	614.142	664.39	770.437	888.867	989.477	616.012	858.368	964.755	870.13
NCU01070	204.982	180.427	196.537	192.425	173.618	141.381	173.437	283.546	152.581	295.254	367.821	263.936
NCU01071	2.45979	3.81856	5.78049	3.59673	5.15697	1.78963	6.50391	2.93323	2.84313	3.04386	1.23845	2.14582
NCU01072	1862.06	1845.32	2296.3	2632.81	2103.18	1746.68	2220	2854.03	1824.34	2440.16	2650.29	2090.03
NCU01073	32.7971	36.2763	33.2378	37.7657	37.8178	34.8978	39.0234	19.5549	32.2222	31.4532	29.7229	28.9686
NCU01074	308.293	206.202	380.067	383.052	466.706	419.669	386.982	401.853	369.607	358.16	370.297	273.592
NCU01075	0.819929	0.95464	1.44512	0.899183	0.859495	0.894816	1.08398	1.95549	0.947711	1.01462	1.23845	1.07291
NCU01076	1.63986	1.90928	10.1159	7.19347	0.859495	4.47408	2.16797	6.84421	1.89542	9.13157	7.43072	2.14582
NCU01077	31.9772	21.9567	47.689	38.6649	36.9583	27.7393	36.8555	32.2656	30.3267	30.4386	39.6305	26.8227
NCU01078	209.902	174.699	199.427	193.324	199.403	218.335	179.941	191.638	147.843	216.114	179.576	169.52
NCU01079	8.19929	4.7732	11.561	3.59673	2.57849	3.57926	9.75586	9.77744	4.73855	1.01462	1.23845	2.14582
NCU01080	634.625	987.098	624.293	793.979	710.803	507.361	1159.86	2229.26	715.521	1237.83	1119.56	1008.54
NCU01081	138.568	147.969	135.841	100.709	127.205	136.012	166.934	154.484	116.568	157.266	230.352	217.801
NCU01082	59.0349	66.8248	63.5854	51.2534	67.0406	77.849	52.0312	65.5089	72.9737	47.6871	49.5381	50.4268
NCU01083	232.86	328.396	148.848	187.03	241.518	236.231	161.514	158.395	294.738	214.085	227.875	253.207
NCU01084	424.723	360.854	453.768	380.355	360.988	422.353	372.891	270.835	363.921	322.649	313.329	379.81
NCU01085	187.764	293.074	115.61	149.264	230.345	231.757	128.994	167.194	292.843	163.354	125.084	158.791
NCU01086	117.25	156.561	125.726	138.474	135.8	102.904	121.406	174.038	137.418	134.944	152.33	134.114
NCU01087	4.09964	0.95464	4.33537	1.79837	1.71899	0.894816	1.08398	2.93323	0.947711	6.08771	1.23845	3.21873
NCU01088	218.921	394.266	237	193.324	329.187	566.419	587.519	893.658	358.235	669.648	486.712	463.497
NCU01089	244.339	197.61	261.567	235.586	275.898	281.867	235.225	199.46	263.464	227.275	208.06	237.113
NCU01090	0.819929	0.95464	1.44512	3.59673	1.71899	0.894816	4.33594	1.95549	0.947711	1.01462	2.47691	1.07291
NCU01091	0.819929	0.95464	1.44512	0.899183	0.859495	0.894816	1.08398	1.95549	0.947711	1.01462	1.23845	1.07291
NCU01092	2993.56	3713.55	3206.73	3835.92	4282.01	3709.91	2747.9	4679.48	3585.19	3615.09	4489.39	3347.48
NCU01093	15.5786	27.6846	24.5671	8.99183	24.0659	19.686	14.0918	16.6216	22.7451	12.1754	23.5306	10.7291
NCU01094	91.0121	79.2351	82.372	100.709	117.751	86.7972	52.0312	75.2863	89.0848	91.3157	108.984	108.364
NCU01095	46.7359	43.9134	85.2622	99.8093	141.817	65.3216	66.123	37.1543	51.1764	52.7602	35.9151	53.6455
NCU01096	3.27971	5.72784	2.89024	11.6894	7.73546	2.68445	6.50391	2.93323	2.84313	5.07309	7.43072	1.07291
NCU01097	1985.87	1894.01	1852.65	2390.93	2141	2110.87	1904.56	1982.87	2765.42	1962.27	1758.6	2208.05
NCU01098	272.216	207.157	228.329	203.215	308.559	293.5	151.758	176.972	222.712	281.049	320.759	321.873
NCU01099	773.193	728.39	891.64	1025.97	861.214	730.17	932.226	957.211	841.567	870.543	931.317	946.307
NCU01100	1000.31	1397.59	852.622	1020.57	1192.12	1084.52	886.699	1145.92	1193.17	1027.81	965.993	983.858
NCU01101	968.336	1014.78	709.555	734.633	887.859	988.772	637.383	801.75	882.319	879.674	1134.42	972.056
NCU01102	705.139	763.712	472.555	555.695	543.201	573.577	468.281	544.603	690.881	683.853	791.372	840.088
NCU01103	3.27971	11.4557	5.78049	4.49592	20.6279	8.94816	4.33594	17.5994	3.79084	10.1462	13.623	16.0936
NCU01104	159.066	283.528	92.4878	165.45	176.197	153.014	124.658	202.393	289.052	196.836	154.807	192.051
NCU01105	43.4562	49.6413	36.1281	27.8747	35.2393	43.846	48.7793	28.3546	55.9149	37.5409	55.7304	67.5933
NCU01106	281.236	231.978	270.238	304.823	362.707	383.876	526.816	883.881	273.888	234.377	230.352	169.52
NCU01107	24558.5	21110.9	25993.4	27943	26696.8	34852.2	51390.6	66829.8	25586.3	27539.8	25053.9	17738.4
NCU01108	245.979	362.763	192.201	185.232	267.303	689.008	1048.21	1476.39	319.378	541.806	533.773	351.914
NCU01109	14.7587	60.1423	11.561	17.9837	24.0659	33.1082	63.9551	133.951	21.7973	57.8333	89.1686	21.4582
NCU01111	106.591	62.0516	57.8049	92.6159	93.685	87.692	119.238	123.196	80.5554	72.0379	61.9227	55.7913
NCU01112	187.764	129.831	186.421	187.929	259.568	306.027	324.111	328.522	190.49	198.865	211.775	181.322
NCU01113	9.83914	15.2742	5.78049	13.4877	15.4709	13.4222	7.58789	8.7997	16.1111	5.07309	8.66917	10.7291
NCU01114	130.369	175.654	60.6951	83.624	110.015	140.486	87.8027	132.973	176.274	156.251	126.322	174.884
NCU01115	403.405	498.322	261.567	300.327	348.096	399.983	282.92	238.57	516.502	359.175	343.052	451.695
NCU01116	410.784	504.05	414.75	502.643	427.169	455.461	440.098	561.225	589.476	576.303	552.35	563.278
NCU01118	953.577	807.625	929.214	723.842	983.263	1062.15	992.93	928.857	1088.92	929.391	921.409	846.526
NCU01119	1305.33	1328.86	1274.6	1281.34	1147.43	1218.74	1530.59	1469.55	1298.36	1328.14	1255.79	1300.37
NCU01120	13.9388	10.501	21.6768	18.8828	18.0494	29.5289	18.4277	13.6884	17.0588	21.307	29.7229	37.5518
NCU01121	460.8	463	351.165	444.197	353.253	339.135	378.311	553.403	453.006	679.795	707.157	814.339
NCU01122	222.201	363.718	135.841	190.627	302.542	282.762	190.781	163.283	312.744	198.865	174.622	261.79
NCU01123	144.307	173.744	108.384	123.188	164.164	178.963	100.811	108.53	186.699	110.593	105.269	126.603
NCU01124	243.519	200.474	237	196.022	250.113	258.602	453.105	650.2	220.817	319.605	297.229	280.029
NCU01127	301.734	378.992	294.805	355.177	411.698	444.724	652.559	896.591	357.287	432.228	504.05	469.935
NCU01132	38.5366	23.866	47.689	41.3624	54.1482	42.0564	26.0156	25.4213	30.3267	35.5117	19.8152	34.3331
NCU01134	1.63986	0.95464	1.44512	0.899183	0.859495	1.78963	1.08398	0.977744	1.89542	1.01462	1.23845	1.07291
NCU01135	628.885	503.095	604.061	396.54	631.729	707.8	536.572	338.299	540.195	446.432	505.289	536.455
NCU01136	212.362	221.476	163.299	175.341	210.576	218.335	138.75	136.884	256.83	174.514	188.245	199.561
NCU01138	257.458	185.2	210.988	219.401	271.6	257.707	253.652	161.328	165.849	175.529	219.206	170.593
NCU01140	2152.31	1622.89	2026.06	1500.74	2268.21	2416.9	1802.67	1493.99	1796.86	1408.29	1351.15	1423.75
NCU01141	255.818	205.248	244.226	195.123	171.899	198.649	224.385	194.571	169.64	200.895	200.629	238.186
NCU01142	2195.77	2000.93	2374.34	2134.66	1975.12	2118.92	2522.43	2346.59	2167.41	2417.84	2515.3	2006.34
NCU01143	683.001	840.083	709.555	678.883	810.504	736.434	627.627	746.996	838.724	765.023	678.672	699.537
NCU01144	452.601	466.819	474	494.551	569.845	451.882	376.143	412.608	489.966	441.359	378.967	416.289
NCU01145	998.673	1195.21	734.122	808.366	684.158	887.658	911.631	1034.45	906.011	1261.17	1382.11	1304.66
NCU01146	4646.54	4907.8	4320.92	5045.32	4191.76	4337.17	4238.38	4816.37	4824.79	4813.35	4448.52	4461.16
NCU01147	414.884	220.522	617.067	633.025	464.987	407.141	346.875	181.86	295.686	250.611	219.206	208.145
NCU01148	158.246	112.648	219.659	199.619	177.056	127.064	127.91	124.173	186.699	174.514	180.814	155.572
NCU01149	200.063	218.613	203.762	303.924	235.502	249.654	311.103	351.988	251.143	217.128	203.106	183.468
NCU01150	380.447	507.869	319.372	391.145	402.244	378.507	333.867	305.056	416.045	321.634	298.467	345.477
NCU01151	7.37936	4.7732	20.2317	14.3869	6.01647	8.94816	11.9238	11.7329	6.63397	4.05848	3.71536	4.29164
NCU01153	6.55943	0.95464	1.44512	8.09265	1.71899	3.57926	4.33594	8.7997	2.84313	4.05848	6.19227	2.14582
NCU01154	291.075	340.807	281.799	359.673	532.028	484.99	525.732	503.538	379.084	348.014	262.552	315.436
NCU01156	235.32	173.744	296.25	291.335	272.46	281.867	200.537	141.773	227.451	185.675	141.184	184.541
NCU01157	546.073	712.161	523.134	584.469	726.273	658.585	792.393	739.175	652.973	718.35	636.565	670.569
NCU01158	252.538	176.608	203.762	236.485	292.228	234.442	108.398	166.216	197.124	228.289	268.744	340.112
NCU01159	12.2989	14.3196	10.1159	8.99183	6.87596	18.7911	7.58789	13.6884	18.0065	9.13157	2.47691	11.802
NCU01160	1754.65	2135.53	1302.06	1456.68	1592.64	1647.36	1363.65	1616.21	1920.06	1709.63	1775.94	1651.21
NCU01161	692.84	725.526	612.732	475.668	671.266	777.595	694.834	533.848	702.254	583.406	683.626	614.777
NCU01162	1034.75	928.865	1047.71	881.2	977.246	1291.22	1149.02	1087.25	917.384	854.309	889.209	886.224
NCU01163	515.735	512.642	570.823	579.973	422.012	428.617	518.144	610.112	451.11	575.289	563.496	770.349
NCU01164	1414.38	1969.42	859.848	926.159	1256.58	1466.6	1318.12	1213.38	1541.93	1473.23	1468.81	1592.2
NCU01165	2723.8	2871.56	3082.45	2745.21	2626.62	2662.97	3401.54	3556.06	2682.02	3323.89	3421.85	3513.78
NCU01166	1414.38	1667.76	1406.1	1393.73	1458.56	1485.39	1757.14	1682.7	1691.66	1698.47	1622.37	1528.9
NCU01167	538.693	735.073	569.378	670.791	495.929	573.577	601.611	838.904	543.986	768.066	967.232	884.078
NCU01169	4026.67	3465.34	3696.62	4183.9	3236	2993.16	4758.69	4236.57	3039.31	4392.28	4155.01	3982.64
NCU01170	1633.3	2145.08	1355.52	1832.54	2007.78	1396.81	1188.05	1306.27	1863.2	1359.59	1177.77	1326.12
NCU01171	259.097	490.685	154.628	224.796	278.476	290.815	210.293	299.19	380.032	420.052	369.059	394.831
NCU01172	591.989	545.099	536.14	490.954	591.333	570.893	473.701	479.095	643.495	441.359	393.828	469.935
NCU01173	11.479	10.501	7.22561	5.3951	12.8924	18.7911	6.50391	16.6216	4.73855	12.1754	22.2922	20.3853
NCU01174	786.312	928.865	634.409	580.872	661.811	710.484	656.894	622.823	823.56	712.262	854.533	816.484
NCU01175	6721.78	5300.16	7033.41	6075.78	5034.92	4866.9	5312.61	6195.96	5705.22	6171.93	6421.38	6324.8
NCU01176	247.618	370.4	180.64	184.333	192.527	171.805	225.469	265.946	266.307	232.348	226.637	256.425
NCU01177	565.751	649.155	527.47	631.227	544.06	578.946	603.779	704.953	700.358	683.853	692.295	768.203
NCU01178	742.855	539.372	670.537	609.646	658.373	774.016	963.662	620.867	525.032	656.458	745.549	775.714
NCU01179	1493.91	1801.41	1010.14	1319.1	1372.61	1437.97	1428.69	1746.25	1503.07	1545.26	1858.92	2117.92
NCU01180	455.88	534.598	491.342	517.03	500.226	475.147	432.51	469.317	474.803	448.462	469.374	505.341
NCU01181	2865.65	1973.24	4013.1	3464.55	3529.95	3492.47	3422.14	2091.39	1893.53	3440.57	1945.61	2330.36
NCU01182	94.2918	102.146	80.9268	82.7249	60.1647	99.3246	108.398	118.307	85.294	91.3157	144.899	125.53
NCU01183	618.226	610.97	589.61	541.308	519.995	545.838	577.764	587.624	553.463	577.318	642.757	664.131
NCU01184	364.048	356.081	257.232	274.251	288.79	352.558	302.432	299.19	313.692	376.424	419.836	405.56
NCU01185	84.4527	55.3691	104.049	147.466	79.0736	80.5334	70.459	84.086	73.9214	71.0233	42.1074	61.1559
NCU01186	514.095	497.367	462.439	414.523	472.722	542.259	489.961	401.853	422.679	470.783	499.097	459.205
NCU01187	604.287	485.912	744.238	605.15	741.744	679.165	512.725	349.055	514.607	376.424	345.528	342.258
NCU01188	412.424	425.769	393.073	417.221	455.532	461.725	404.326	463.451	503.234	453.535	439.651	405.56
NCU01189	425.543	449.635	310.701	321.008	458.97	459.041	368.555	285.501	480.489	284.093	348.005	310.071
NCU01190	1985.05	1870.14	2040.51	2125.67	2010.36	1889.85	2251.44	2240.01	1816.76	1792.83	1777.18	1691.98
NCU01191	201.702	198.565	164.744	187.929	169.321	212.966	212.461	206.304	167.745	162.339	178.337	185.613
NCU01192	333.711	473.501	215.323	213.106	271.6	372.243	358.799	316.789	364.869	385.555	499.097	520.361
NCU01193	1322.54	1368	1533.27	1881.99	1991.45	1740.42	1877.46	1816.65	1790.23	1801.96	1683.06	1810
NCU01195	9406.22	2336	15412.2	17517	8276.08	9580.8	4916.95	2187.21	9226.91	1578.75	881.779	2129.73
NCU01196	129.549	78.2805	193.646	200.518	99.7014	85.9023	96.4746	106.574	123.202	119.725	120.13	77.2495
NCU01197	3460.1	4148.87	2868.57	3095.89	4234.73	4020.41	2687.2	2366.14	4223	2535.53	2261.42	2600.73
NCU01198	247.618	363.718	241.335	178.937	213.155	212.966	303.516	252.258	290.947	307.429	343.052	363.716
NCU01199	744.495	718.844	1079.51	996.295	743.463	723.906	994.014	1329.73	714.574	1007.52	1094.79	934.505
NCU01200	7982.83	7974.11	9860.07	9329.03	7578.17	7449.34	8917.94	10108.9	8152.21	10159.4	10902.1	10228.1
NCU01201	910.121	834.355	1141.65	1046.65	807.926	969.981	1099.16	1146.89	856.73	1207.4	1170.34	1213.46
NCU01202	2126.08	2154.62	1948.02	1942.24	1869.4	2125.19	2471.48	2512.8	2009.15	2595.39	2478.14	2303.54
NCU01203	166.446	197.61	131.506	158.256	136.66	156.593	138.75	176.972	192.385	265.83	187.006	236.04
NCU01204	9418.52	8634.72	12754.6	11934	9419.21	10422.8	11904.3	13267	10528.1	11477.4	10614.8	10253.8
NCU01205	311.573	324.578	312.146	295.831	223.469	290.815	307.852	250.302	247.352	352.073	381.444	327.238
NCU01206	127.089	129.831	72.2561	71.9347	111.734	132.433	110.566	89.9525	140.261	87.2572	111.461	133.041
NCU01207	4915.47	6874.36	4492.88	5654.96	6109.29	4764	4182.01	5187.91	5975.32	4054.42	3519.68	3677.94
NCU01208	319.772	420.996	208.098	223.897	348.955	268.445	205.957	182.838	383.823	274.962	341.813	292.904
NCU01209	161.526	197.61	176.305	219.401	199.403	125.274	128.994	210.215	184.804	258.728	357.913	252.134
NCU01210	41.8164	43.9134	65.0305	49.4551	44.6938	55.4786	30.3516	42.043	39.8038	47.6871	50.7766	38.6248
NCU01211	699.399	840.083	725.451	713.951	647.2	595.053	773.965	1283.78	745.848	1029.84	977.139	887.297
NCU01212	64.7744	63.0062	131.506	175.341	79.9331	51.0045	94.3066	182.838	1198.85	439.33	232.829	422.727
NCU01213	4215.25	3266.78	3601.24	3683.05	2768.43	2535.91	2397.77	2753.33	4458.98	2809.48	2235.41	2376.5
NCU01214	104.131	61.097	85.2622	80.0273	87.6685	91.2712	93.2226	76.264	77.7123	70.0087	44.5843	55.7913
NCU01215	544.433	543.19	562.153	687.875	597.349	515.414	718.682	789.039	651.077	690.955	693.534	635.163
NCU01216	1910.43	1959.88	1650.33	1611.34	1823.85	1930.12	1830.85	1840.11	1852.77	2053.59	2272.56	2066.42
NCU01218	1694.79	1715.49	2096.87	2157.14	1578.03	1532.82	1991.28	2104.11	1640.49	2238.25	2459.57	2197.32
NCU01219	3262.5	2527.89	3027.53	3160.63	3369.22	2788.25	2495.33	2692.71	2477.32	2443.2	2668.87	2392.59
NCU01220	578.87	608.106	459.549	521.526	519.995	557.47	530.068	461.495	533.561	578.333	617.988	568.642
NCU01221	13566.5	13404.1	12022	14975.9	10680.1	13189.6	13797	14762	12511.7	14402.5	15249.1	15761
NCU01223	282.055	225.295	401.744	421.717	244.956	266.655	408.662	275.724	256.83	229.304	200.629	168.447
NCU01224	2265.46	2298.77	1913.34	1703.95	1891.75	2309.52	2722.97	2114.86	2128.56	2476.68	2874.45	2548.16
NCU01225	1649.7	1488.28	1924.9	1748.01	1553.11	1546.24	1861.2	2201.88	1435.78	2073.88	2206.92	2092.17
NCU01227	2542.6	4059.13	2267.4	3148.94	2563.87	1941.75	2049.81	2926.39	2733.2	2713.09	2218.07	2688.71
NCU01229	496.877	505.005	469.665	418.12	431.467	488.57	484.541	417.497	440.685	443.388	594.457	582.59
NCU01230	247.618	261.571	158.963	178.038	182.213	173.594	152.842	258.124	209.444	200.895	271.221	190.978
NCU01231	35.2569	33.4124	47.689	44.06	54.1482	56.3734	41.1914	38.132	47.3855	48.7017	48.2997	52.5726
NCU01233	3679.02	3714.5	3792	3975.29	3262.64	3599.85	5791.73	6366.09	3279.08	3785.54	3291.81	2864.67
NCU01234	945.378	1050.1	752.909	730.137	839.727	1105.99	781.553	831.082	997.939	868.514	1051.45	1172.69
NCU01235	1119.2	1282.08	919.098	934.251	867.231	1099.73	1341.97	1234.89	1152.42	1438.73	1427.94	1411.95
NCU01236	196.783	271.118	291.915	250.872	214.014	251.443	300.264	238.57	236.928	317.576	328.19	284.321
NCU01238	582.149	603.333	447.988	421.717	638.605	743.592	418.418	326.567	602.744	383.526	291.036	352.987
NCU01240	5723.92	4723.56	5755.92	6183.68	5144.08	5078.08	4651.38	4607.13	5175.45	3525.8	3330.2	3103.93
NCU01241	773.193	817.172	554.927	594.36	806.207	936.872	830.332	623.801	802.711	601.669	642.757	757.474
NCU01242	414.884	468.728	377.177	360.572	464.127	528.836	446.602	394.031	458.692	461.652	506.527	584.736
NCU01243	2126.9	2296.86	2096.87	1881.99	2321.5	2372.16	2097.51	2405.25	2144.67	1863.85	2167.29	2079.3
NCU01245	384.547	400.949	330.933	335.395	321.451	355.242	325.195	314.834	370.555	363.234	355.436	474.226
NCU01246	290.255	194.747	475.445	428.011	329.187	253.233	352.295	277.679	227.451	248.582	227.875	225.311
NCU01247	473.099	804.762	323.707	368.665	480.458	524.362	434.678	474.206	634.018	537.748	599.411	610.486
NCU01248	134.468	152.742	111.274	105.204	105.718	131.538	106.23	87.0192	109.934	125.813	122.607	134.114
NCU01249	4398.92	4078.22	4030.45	3845.81	4004.39	4047.25	3310.49	3739.87	4360.42	3794.67	4351.92	4508.37
NCU01250	872.404	966.096	927.768	1046.65	894.735	862.603	915.967	1010.99	892.743	1018.68	969.709	1097.59
NCU01252	193.503	215.749	183.531	165.45	231.204	257.707	183.193	158.395	195.228	185.675	185.768	185.613
NCU01253	323.052	338.897	310.701	338.992	293.088	278.288	314.355	257.147	311.797	267.859	303.421	274.665
NCU01254	774.833	1017.65	621.403	755.314	824.256	781.174	595.107	829.127	888.005	840.104	847.102	806.828
NCU01255	928.159	1335.54	735.567	930.655	1077.81	1031.72	801.064	903.436	1171.37	1010.56	880.54	976.348
NCU01256	593.628	502.141	637.299	591.663	619.696	544.048	616.787	491.805	456.796	517.456	515.196	564.351
NCU01257	574.77	598.559	352.61	354.278	367.864	572.682	508.389	518.204	528.822	753.862	796.325	1014.97
NCU01258	5483.68	5469.13	4550.69	4772.86	4328.42	4183.27	4908.28	6876.47	4384.11	4391.27	4394.03	4631.75
NCU01259	355.029	426.724	276.018	249.973	284.493	334.661	288.34	344.166	371.503	390.628	422.313	512.851
NCU01260	67.2342	67.7794	88.1524	55.7494	90.247	91.2712	59.6191	43.9985	73.9214	26.3801	37.1536	63.3017
NCU01261	7.37936	2.86392	2.89024	1.79837	4.29748	3.57926	3.25195	2.93323	4.73855	7.10233	4.95381	2.14582
NCU01262	0.819929	2.86392	1.44512	0.899183	0.859495	0.894816	1.08398	0.977744	0.947711	1.01462	1.23845	1.07291
NCU01266	75.4334	75.4166	76.5915	83.624	95.404	80.5334	59.6191	91.9079	104.248	91.3157	86.6917	115.874
NCU01267	291.075	514.551	215.323	273.352	389.351	305.132	246.064	276.702	445.424	455.564	403.736	444.185
NCU01268	712.518	750.347	939.329	875.804	833.71	791.017	854.18	903.436	766.698	918.23	949.894	852.963
NCU01269	353.389	473.501	319.372	341.69	477.879	350.768	299.18	307.012	489.019	349.029	343.052	347.623
NCU01270	209.902	148.924	245.671	269.755	226.047	222.809	190.781	137.862	134.575	173.5	153.568	205.999
NCU01271	3010.78	3018.57	2403.24	2622.92	2556.14	3331.4	4256.81	3332.15	2689.6	2850.06	2713.45	3007.37
NCU01272	1273.35	1055.83	1161.88	972.916	1211.03	1273.32	1150.11	743.086	1009.31	821.841	853.294	961.327
NCU01273	892.082	941.275	878.634	800.273	853.479	912.712	966.914	851.615	903.168	938.522	956.086	1024.63
NCU01274	241.059	308.349	239.89	242.779	304.261	334.661	233.057	175.994	304.215	236.406	231.591	197.415
NCU01275	429.643	477.32	481.226	623.134	650.638	505.571	416.25	606.201	566.731	616.888	796.325	781.078
NCU01276	228.76	201.429	209.543	189.728	179.635	204.913	188.613	185.771	234.085	190.748	211.775	247.842
NCU01277	476.379	663.475	484.116	504.442	537.185	428.617	547.412	630.645	530.718	602.684	604.365	519.288
NCU01278	883.883	999.508	932.104	871.309	957.478	966.401	958.242	916.146	1022.58	941.566	987.047	1003.17
NCU01279	784.672	830.537	725.451	624.033	648.059	775.806	793.477	672.688	694.672	777.198	930.078	820.776
NCU01281	109.87	76.3712	91.0427	56.6485	85.9495	99.3246	86.7187	60.6201	73.9214	77.111	58.2073	72.9579
NCU01282	2680.35	2661.54	3312.22	3469.05	2854.38	2747.98	3539.21	4085.99	2545.55	3248.81	3525.88	3150.06
NCU01283	532.134	936.502	432.092	472.97	625.713	636.214	430.342	439.985	835.881	382.511	354.198	444.185
NCU01284	430.463	482.093	459.549	546.703	438.343	398.193	558.252	644.333	423.627	544.85	609.319	540.747
NCU01285	1878.46	1891.14	1940.8	1948.53	1621.01	1913.12	1827.6	1729.63	1653.75	1596	1664.48	1722.02
NCU01288	229.58	250.116	219.659	188.828	238.08	219.23	201.621	177.949	259.673	198.865	156.045	156.645
NCU01289	654.303	303.576	719.671	578.175	581.019	593.263	457.441	362.743	463.43	523.543	575.881	543.965
NCU01290	1662.82	1994.24	929.214	1194.12	1091.56	1698.36	1189.13	1692.48	1890.68	2348.84	2200.73	2815.32
NCU01291	2337.62	2670.13	2203.81	2529.4	2461.59	2033.02	2234.09	2703.46	2660.22	2467.55	2407.55	2659.74
NCU01292	350.11	231.023	423.421	450.491	341.22	390.14	504.053	364.699	332.646	382.511	385.159	362.644
NCU01294	548.532	1034.83	401.744	400.137	610.242	639.793	677.49	599.357	748.691	572.245	516.435	554.694
NCU01296	3930.74	3011.89	5206.77	4531.88	3717.32	3935.4	4421.57	3597.12	2810.91	3540	3522.16	2704.81
NCU01297	3161.65	2620.49	3463.96	3740.6	3144.89	2566.33	2392.35	2742.57	3636.37	2899.78	2645.34	2674.76
NCU01298	194.323	142.241	261.567	287.739	212.295	183.437	199.453	238.57	166.797	230.318	250.168	180.249
NCU01299	628.885	527.916	974.012	728.338	661.811	655.005	711.094	720.597	550.62	520.499	455.751	543.965
NCU01300	726.457	638.654	674.872	627.63	568.126	687.219	680.742	737.219	730.685	652.4	687.341	615.85
NCU01301	190.223	227.204	158.963	151.063	150.412	195.965	195.117	221.948	199.967	303.371	318.282	322.946
NCU01302	564.931	467.774	586.72	535.014	465.846	482.306	725.185	653.133	437.842	567.172	574.642	475.299
NCU01303	214.821	280.664	160.409	125.886	185.651	244.285	168.018	157.417	215.13	196.836	209.299	242.478
NCU01304	209.082	248.206	161.854	144.768	179.635	180.753	184.277	166.216	228.398	186.69	168.43	267.155
NCU01305	1689.05	2045.79	1774.61	1712.04	1718.13	1529.24	1989.11	4247.32	1793.07	2581.19	2798.9	2569.62
NCU01306	240.239	216.703	248.561	175.341	198.543	215.651	231.973	276.702	235.032	226.26	256.36	282.175
NCU01307	893.722	772.304	1037.6	1014.28	738.306	807.124	880.195	1066.72	875.685	887.791	858.248	904.463
NCU01308	1.63986	0.95464	13.0061	8.99183	3.43798	3.57926	2.16797	5.86646	3.79084	3.04386	4.95381	3.21873
NCU01309	299.274	336.988	361.281	362.371	439.202	394.614	239.561	292.345	406.568	241.479	225.398	253.207
NCU01310	637.085	726.481	596.835	483.761	557.812	657.69	667.734	574.914	599.901	598.625	714.587	654.475
NCU01311	14.7587	13.365	18.7866	22.4796	27.5038	22.3704	16.2598	13.6884	10.4248	14.2047	17.3383	15.0207
NCU01312	232.86	138.423	247.116	203.215	185.651	162.857	221.133	233.681	129.836	180.602	160.999	168.447
NCU01313	6.55943	1.90928	7.22561	8.09265	2.57849	3.57926	1.08398	1.95549	0.947711	4.05848	3.71536	1.07291
NCU01314	11.479	12.4103	8.67073	10.7902	7.73546	7.15853	9.75586	1.95549	5.68626	3.04386	3.71536	8.58328
NCU01315	960.137	1506.42	845.396	811.962	1184.38	1032.62	954.99	1094.1	1351.44	914.172	1027.92	1240.28
NCU01317	15219.5	15699.1	15019.2	16829.1	12718.8	15195.8	15955.2	17527	15810.7	18328.1	18348.9	19199.7
NCU01318	1898.13	2908.79	1458.13	1846.92	2379.94	1893.43	1569.61	1663.14	2869.67	1848.64	1514.63	1747.77
NCU01319	1324.18	1487.33	1303.5	1354.17	1239.39	1394.12	1820.01	1750.16	1239.61	1705.57	1767.27	1693.05
NCU01320	473.099	589.968	695.104	724.742	560.391	773.121	1542.51	1630.88	602.744	781.256	694.772	464.57
NCU01321	102.491	102.146	112.72	111.499	128.065	110.957	72.6269	96.7967	103.3	84.2134	86.6917	83.687
NCU01322	179.564	219.567	148.848	182.534	217.452	195.07	189.697	185.771	226.503	239.45	180.814	214.582
NCU01323	370.608	433.407	267.348	231.989	307.699	404.457	418.418	295.279	302.32	392.657	573.404	489.247
NCU01324	361.589	372.31	375.732	365.968	411.698	373.138	345.791	466.384	425.522	375.409	372.774	390.539
NCU01325	13.9388	9.5464	7.22561	11.6894	7.73546	7.15853	13.0078	5.86646	14.2157	8.11695	4.95381	2.14582
NCU01326	1.63986	1.90928	1.44512	0.899183	1.71899	5.3689	1.08398	0.977744	2.84313	1.01462	3.71536	1.07291
NCU01327	1069.19	1371.82	1125.75	1248.97	1158.6	1153.42	1346.31	1427.51	1293.62	1473.23	1426.7	1352.94
NCU01328	16119.8	19102.3	11912.1	15931.7	16747.3	12939.9	9937.97	13801.8	18456.7	11386.1	9973.26	10847.1
NCU01329	202.522	248.206	229.774	219.401	207.998	231.757	270.996	289.412	332.646	345.985	340.575	343.331
NCU01330	351.749	308.349	281.799	236.485	293.088	360.611	392.402	253.236	285.261	219.158	297.229	290.759
NCU01331	628.885	736.027	650.305	641.118	464.127	698.851	610.283	746.996	774.28	982.151	839.671	1388.35
NCU01332	7269.49	6977.46	7399.03	7040.6	6877.68	7753.58	8618.76	8802.63	7707.73	8777.47	8963.92	7831.17
NCU01333	1395.52	1428.14	1041.93	1136.57	1202.43	1481.82	1566.36	1435.33	1391.24	1389.01	1427.94	1319.68
NCU01334	20.4982	27.6846	26.0122	25.1771	23.2064	28.6341	30.3516	28.3546	24.6405	38.5555	26.0075	27.8957
NCU01335	382.087	471.592	359.835	264.36	446.078	435.775	410.83	284.524	440.685	287.137	339.336	370.154
NCU01336	591.989	646.291	488.451	557.494	537.185	535.1	522.48	613.046	613.169	667.619	723.257	704.902
NCU01337	327.152	344.625	325.152	378.556	269.022	303.343	329.531	307.989	272.941	391.643	382.682	345.477
NCU01338	417.344	405.722	547.701	526.022	375.599	377.612	507.305	482.028	414.15	450.491	453.274	380.883
NCU01339	297.634	391.402	439.317	375.859	364.426	421.458	408.662	461.495	380.98	398.745	474.328	384.102
NCU01340	318.952	400.949	286.134	302.126	307.699	297.974	336.035	452.696	302.32	508.324	590.742	508.559
NCU01341	375.527	381.856	268.793	361.472	332.625	341.82	350.127	368.61	416.045	414.979	430.982	449.549
NCU01342	1456.19	1538.88	1044.82	1243.57	1310.73	1511.34	1104.58	1356.13	1430.1	1360.6	1347.44	1369.03
NCU01343	482.118	590.922	312.146	425.314	349.815	374.928	331.699	439.007	329.803	371.35	338.098	409.852
NCU01344	266.477	455.363	202.317	247.275	304.261	299.763	218.965	285.501	409.411	340.912	338.098	341.185
NCU01345	1204.48	1218.12	738.457	928.856	1259.16	1264.38	949.57	1019.79	1069.02	838.075	883.017	1012.83
NCU01346	3.27971	1.90928	4.33537	1.79837	5.15697	5.3689	4.33594	2.93323	2.84313	2.02924	2.47691	2.14582
NCU01347	778.932	444.862	374.287	427.112	396.227	353.452	458.525	654.111	470.064	567.172	507.766	464.57
NCU01348	14838.2	363.718	20903.7	17264.3	8680.9	7555.83	6193.89	593.491	5916.56	657.473	117.653	321.873
NCU01349	17.2185	41.0495	24.5671	13.4877	22.3469	33.1082	32.5195	22.4881	31.2744	32.4678	13.623	28.9686
NCU01350	0.819929	0.95464	1.44512	0.899183	1.71899	0.894816	1.08398	0.977744	1.89542	1.01462	1.23845	1.07291
NCU01351	14.7587	18.1382	17.3415	23.3788	12.8924	18.7911	15.1758	8.7997	14.2157	7.10233	14.8614	7.51037
NCU01353	5675.55	7139.75	4463.98	5622.59	4944.68	4289.75	3952.21	4511.31	7431	5422.12	4742.04	4343.14
NCU01355	165.626	168.017	209.543	174.442	178.775	126.169	241.728	570.025	199.019	250.611	247.691	278.957
NCU01356	463.26	364.673	708.11	698.665	567.267	439.355	415.166	479.095	446.372	377.438	346.767	317.581
NCU01357	91.0121	59.1877	79.4817	85.4224	81.652	87.692	92.1387	278.657	68.2352	90.3011	75.5456	77.2495
NCU01358	91.0121	76.3712	85.2622	64.7412	89.3875	83.2179	66.123	67.4643	79.6077	50.7309	49.5381	61.1559
NCU01360	1224.97	1182.8	1250.03	1368.56	1022.8	1072.88	1255.25	1401.11	989.41	1187.1	1182.72	1013.9
NCU01361	350.929	465.864	271.683	318.311	414.277	323.029	331.699	345.144	382.875	285.108	265.029	299.342
NCU01362	362.408	469.683	222.549	297.63	373.021	374.033	252.568	232.703	411.306	292.21	258.837	292.904
NCU01364	473.919	487.821	560.707	579.074	498.507	501.097	559.336	652.155	558.202	577.318	610.557	668.423
NCU01365	184.484	255.844	210.988	178.937	200.262	218.335	222.217	181.86	211.339	178.573	195.676	218.874
NCU01366	259.097	271.118	209.543	174.442	272.46	306.027	241.728	196.527	292.843	202.924	226.637	270.373
NCU01367	360.769	580.421	248.561	383.052	341.22	395.509	342.539	383.276	463.43	475.856	372.774	572.934
NCU01368	2374.51	2078.25	2205.26	2292.02	2037.86	2174.4	2235.18	2553.87	2090.65	2620.76	2813.77	2292.81
NCU01369	8391.15	9357.38	8477.09	8873.14	7374.47	7333.02	9309.26	8840.76	8811.81	8508.59	7537.23	7567.23
NCU01370	132.828	198.565	104.049	119.591	112.594	139.591	123.574	146.662	140.261	152.193	200.629	179.176
NCU01371	59.8548	97.3733	59.25	71.0355	55.0077	73.3749	70.459	87.997	64.4443	83.1987	74.3072	72.9579
NCU01373	39.3566	37.231	27.4573	29.673	40.3963	40.2667	27.0996	19.5549	15.1634	37.5409	33.4382	26.8227
NCU01374	159.886	124.103	145.957	151.063	150.412	156.593	134.414	134.929	156.372	92.3303	94.1224	123.385
NCU01375	13.1189	21.0021	14.4512	14.3869	13.7519	11.6326	3.25195	10.7552	20.8496	8.11695	11.1461	10.7291
NCU01376	259.097	432.452	192.201	337.194	269.022	298.869	336.035	519.182	508.921	321.634	183.291	157.718
NCU01377	87.7324	107.874	65.0305	73.733	63.6026	113.642	100.811	88.9747	91.9279	93.3449	117.653	111.583
NCU01378	667.422	799.988	628.628	805.668	783	675.586	589.687	639.445	779.966	492.09	491.666	505.341
NCU01379	415.704	405.722	325.152	247.275	432.326	566.419	328.447	250.302	380.98	308.444	388.874	370.154
NCU01380	169.725	167.062	294.805	106.104	171.04	112.747	142.002	161.328	206.601	285.108	172.145	576.153
NCU01381	681.361	372.31	1435.01	1330.79	884.421	816.967	631.963	410.653	560.097	443.388	360.39	406.633
NCU01382	403.405	133.65	338.159	293.134	375.599	363.295	130.078	160.35	244.509	350.043	480.52	476.372
NCU01383	22.1381	11.4557	18.7866	16.1853	21.4874	17.8963	10.8398	24.4436	9.47711	28.4093	29.7229	24.6769
NCU01385	5.7395	12.4103	5.78049	2.69755	14.6114	10.7378	9.75586	6.84421	4.73855	7.10233	9.90762	8.58328
NCU01386	253.358	189.973	229.774	203.215	218.312	241.6	218.965	145.684	250.196	152.193	194.437	202.78
NCU01387	233.68	250.116	203.762	196.921	199.403	235.337	256.904	211.193	249.248	216.114	251.406	245.696
NCU01388	1522.61	1472.05	1495.7	1369.46	1277.21	1337.75	1396.17	1505.73	1467.06	1731.95	1577.79	1787.47
NCU01389	462.44	522.188	595.39	556.594	443.5	382.981	465.029	628.689	490.914	498.178	619.227	566.496
NCU01390	318.952	377.083	294.805	372.262	381.616	371.349	428.174	480.072	452.058	432.228	356.674	337.967
NCU01391	5197.53	6734.03	5240.01	4410.49	3794.67	3100.54	2758.74	7005.54	4712.02	6804.03	7522.36	7003.96
NCU01392	2.45979	0.95464	2.89024	3.59673	1.71899	1.78963	3.25195	3.91098	0.947711	4.05848	2.47691	2.14582
NCU01393	797.791	547.963	637.299	686.976	529.449	383.876	495.381	724.508	608.43	696.028	797.564	746.745
NCU01394	136.108	118.375	118.5	126.785	148.693	137.802	114.902	121.24	140.261	185.675	130.038	122.312
NCU01395	536.233	520.279	601.171	572.78	497.648	598.632	679.658	489.85	505.13	502.236	484.235	480.664
NCU01396	17.2185	23.866	17.3415	11.6894	9.45445	10.7378	10.8398	13.6884	15.1634	8.11695	21.0537	17.1666
NCU01397	463.26	416.223	549.146	490.954	476.16	495.728	480.205	521.138	580.947	569.201	657.619	579.371
NCU01398	281.236	238.66	330.933	288.638	265.584	263.971	260.156	269.857	253.039	283.079	276.175	259.644
NCU01399	1262.69	1199.03	1562.18	1533.11	1139.69	1190.11	1244.41	1253.47	1160.95	1251.02	1205.01	1289.64
NCU01400	359.129	347.489	348.274	326.404	375.599	423.248	302.432	260.08	358.235	270.903	281.129	432.383
NCU01401	338.631	317.895	238.445	275.15	275.038	289.026	291.592	279.635	266.307	360.19	357.913	329.383
NCU01402	20.4982	37.231	20.2317	17.0845	33.5203	35.7926	16.2598	20.5326	18.0065	17.2485	21.0537	9.65619
NCU01403	243.519	294.984	228.329	247.275	258.708	261.286	338.203	340.255	310.849	361.204	329.429	313.29
NCU01404	174.645	193.792	125.726	142.97	142.676	124.379	152.842	195.549	179.117	206.982	162.237	183.468
NCU01407	31.9772	37.231	53.4695	62.0436	33.5203	43.846	31.4355	35.1988	31.2744	40.5848	29.7229	22.5311
NCU01408	919.14	911.681	830.945	824.551	820.818	880.499	855.264	819.35	871.894	987.224	1083.65	998.879
NCU01409	1354.52	1394.73	1189.34	974.715	1388.08	1530.14	1511.07	1136.14	1293.62	1124.2	1020.49	1108.32
NCU01410	654.303	666.339	598.281	617.739	575.002	607.58	679.658	691.265	567.679	608.771	759.172	730.652
NCU01411	205.802	174.699	242.781	223.897	201.981	221.914	195.117	152.528	169.64	131.9	120.13	100.854
NCU01412	1269.25	1810.95	1034.71	1421.61	1437.08	1240.22	847.676	925.924	1623.43	913.157	865.679	789.662
NCU01413	683.821	869.677	726.896	775.995	730.571	637.109	781.553	899.525	851.992	863.441	833.479	732.797
NCU01414	2736.92	3928.34	2403.24	2737.11	3166.38	2493.85	1727.87	2334.85	4077.05	2382.32	2018.68	2364.69
NCU01415	4.09964	2.86392	5.78049	2.69755	4.29748	1.78963	4.33594	3.91098	4.73855	1.01462	3.71536	4.29164
NCU01416	10.6591	12.4103	18.7866	14.3869	11.1734	14.3171	7.58789	15.6439	20.8496	17.2485	18.5768	15.0207
NCU01417	1250.39	930.774	1219.68	1206.7	1132.81	972.665	794.56	1248.58	1296.47	972.005	1030.39	1131.92
NCU01418	27034.7	27023	21252	22637.8	23218.4	24127.8	15878.2	16459.3	29026.5	19642	17844.9	17108.6
NCU01419	1602.14	1511.2	1458.13	1783.98	1525.6	1544.45	1872.04	2096.28	1468.95	1562.51	1606.27	1482.76
NCU01420	2951.74	2920.24	3008.74	2984.39	2786.48	2853.57	3664.95	4096.75	2620.42	3343.17	3799.57	3459.06
NCU01421	216.461	230.068	173.415	160.954	176.197	238.021	254.736	219.015	209.444	311.488	312.09	327.238
NCU01422	8112.37	6890.59	8860.04	9456.71	7325.48	6684.28	9485.95	12052.7	7251.88	10608.9	12245.8	9650.82
NCU01423	46.7359	39.1402	34.6829	53.951	42.9748	53.689	62.8711	48.8872	59.7058	56.8187	80.4995	64.3746
NCU01424	13780.5	14204.1	17842.9	17378.5	15363.5	13519.8	16086.3	21062.6	15880.8	19680.6	18773.7	13410.3
NCU01425	3737.23	2607.12	7046.42	6230.44	4084.32	3959.56	4910.45	3870.89	3317.93	3666.83	2886.83	2912.95
NCU01426	1003.59	641.518	1745.71	1513.33	1020.22	859.023	969.082	887.792	822.613	928.376	783.941	766.058
NCU01427	578.05	631.972	406.079	373.161	571.564	443.829	212.461	213.148	508.921	301.342	392.59	448.476
NCU01428	3388.77	3929.3	4088.25	4565.15	3303.9	2715.77	5535.91	10134.3	3500.84	7289.02	8303.83	7038.29
NCU01429	6026.48	5560.78	6586.87	7915.51	5695.87	5032.45	5611.79	5129.25	4892.08	6066.41	6572.47	5192.88
NCU01430	1321.73	934.593	1771.72	2165.23	3097.62	2990.48	2969.03	2509.87	2910.42	1368.72	785.179	1003.17
NCU01431	356.669	482.093	281.799	267.057	384.194	407.141	303.516	196.527	378.137	232.348	235.306	265.009
NCU01432	425.543	348.444	385.848	443.297	361.847	363.295	445.518	446.829	439.738	545.865	438.412	420.581
NCU01433	808.45	684.477	734.122	675.287	667.828	818.757	772.881	714.731	748.691	733.569	881.779	807.901
NCU01434	116.43	100.237	150.293	138.474	142.676	127.064	126.826	170.127	195.228	171.471	198.152	173.811
NCU01435	646.924	817.172	566.488	676.186	686.737	656.795	844.424	924.946	761.959	901.996	920.171	834.724
NCU01436	4186.56	3876.79	5323.83	5344.75	4045.64	4461.55	5393.91	5283.73	4527.21	5080.2	4769.28	4531.97
NCU01438	8337.85	12714.9	6192.35	8441.53	9334.12	7317.81	5555.42	7176.64	10290.2	7780.1	7069.09	7654.14
NCU01439	12287.5	8367.42	11120.2	11354	10458.3	10306.5	9760.19	7955.9	8814.66	7740.53	8471.02	6562.99
NCU01440	793.691	1115.97	695.104	614.142	863.793	905.554	758.789	733.308	1103.14	641.239	697.249	873.349
NCU01441	1290.57	999.508	2462.49	2087.9	1643.35	1392.33	1275.85	1359.06	1036.8	1589.91	2002.58	1285.35
NCU01442	641.184	469.683	904.646	765.205	654.076	586.105	667.734	647.267	528.822	641.239	658.857	595.465
NCU01443	2125.26	1691.62	2102.65	1964.72	1645.07	1648.25	1608.63	1699.32	1858.46	1691.37	1927.03	1975.23
NCU01444	1584.92	1716.44	1627.21	1414.42	1446.53	1578.46	2302.38	2449.25	1812.02	2536.55	3042.88	2529.92
NCU01445	278.776	294.984	216.768	193.324	232.064	306.027	289.424	254.213	258.725	209.011	352.959	302.561
NCU01446	1524.25	1398.55	1406.1	1437.79	1183.52	1114.05	1164.2	1284.76	1285.1	1326.11	1321.43	1504.22
NCU01447	828.128	956.549	722.561	860.518	663.53	757.014	970.166	1047.16	791.338	1138.4	1191.39	1099.73
NCU01448	9.01922	5.72784	13.0061	14.3869	6.87596	12.5274	14.0918	6.84421	8.5294	6.08771	6.19227	4.29164
NCU01449	2269.56	1639.12	1955.25	1831.64	2202.89	2589.6	1945.75	1511.59	1633.85	1394.09	1749.93	1668.37
NCU01450	2.45979	1.90928	5.78049	2.69755	3.43798	3.57926	5.41992	2.93323	2.84313	6.08771	3.71536	1.07291
NCU01451	8005.78	5459.59	6727.04	6038.02	6166.02	6105.33	5771.13	6004.33	5237.05	6297.74	5610.19	6109.15
NCU01452	13088.5	15138.7	11399.1	12879	11664.2	12578.4	11750.4	12173.9	13032	13002.3	12748.6	12815.9
NCU01453	992.934	753.211	988.464	911.772	830.272	852.76	972.334	931.79	763.855	815.754	921.409	834.724
NCU01454	659.223	682.568	748.573	758.911	846.603	671.112	771.797	719.62	668.136	685.882	605.604	521.434
NCU01455	688.74	956.549	420.531	602.453	778.703	740.013	495.381	579.802	834.933	605.727	632.85	677.006
NCU01456	1313.53	1226.71	1302.06	1296.62	1156.02	1085.41	1381	1245.65	1100.29	1461.05	1515.87	1507.44
NCU01457	439.482	521.233	248.561	321.008	391.07	323.923	321.943	354.921	412.254	408.891	329.429	328.31
NCU01458	245.159	265.39	210.988	230.191	218.312	237.126	244.98	321.678	314.64	450.491	418.597	490.32
NCU01459	3506.84	2398.06	3576.68	3224.47	3401.88	2869.68	3049.25	2179.39	2895.26	2203.75	1633.52	1772.45
NCU01460	1893.22	1354.63	1975.48	2063.63	1540.22	1420.97	1632.48	1536.04	1423.46	1317.99	1254.55	1259.6
NCU01461	232.86	370.4	166.189	190.627	258.708	207.597	164.766	181.86	250.196	203.938	180.814	242.478
NCU01462	3.27971	3.81856	8.67073	5.3951	5.15697	2.68445	4.33594	4.88872	1.89542	5.07309	8.66917	9.65619
NCU01463	77.0733	52.5052	72.2561	63.842	76.4951	59.9527	48.7793	55.7314	88.1371	91.3157	105.269	116.947
NCU01464	1734.15	1523.61	2085.31	1920.66	1562.56	1769.95	2186.4	2239.03	1703.98	2263.61	2684.97	2345.38
NCU01465	342.73	522.188	289.024	267.057	478.739	435.775	318.691	290.39	505.13	298.298	283.606	261.79
NCU01466	146.767	238.66	117.055	123.188	151.271	146.75	130.078	110.485	174.379	155.237	125.084	137.332
NCU01467	2980.44	3088.26	3041.98	3623.71	2781.33	2698.77	3242.2	3718.36	3026.99	3027.62	2874.45	2672.62
NCU01468	1273.35	1707.85	1323.73	1676.98	1412.15	1343.12	1383.16	1438.26	1538.13	1568.6	1415.55	1212.39
NCU01469	489.497	437.225	429.201	501.744	390.211	395.509	504.053	550.47	344.967	585.435	605.604	503.195
NCU01470	1516.87	1724.08	1333.85	1355.07	1710.4	1675.1	1310.54	1196.76	1685.98	1303.79	1187.68	1369.03
NCU01471	747.775	591.877	774.585	530.518	650.638	792.807	784.805	557.314	671.927	589.494	734.403	687.735
NCU01472	28.6975	28.6392	24.5671	20.6812	28.3633	33.1082	23.8477	11.7329	29.379	12.1754	9.90762	20.3853
NCU01473	976.535	1249.62	778.921	1031.36	871.528	832.179	901.875	1114.63	970.456	1136.37	1015.53	1261.74
NCU01474	825.668	1056.79	624.293	773.298	815.661	759.699	627.627	797.839	895.586	899.967	870.633	1004.24
NCU01475	77.8932	68.7341	56.3598	54.8502	73.0571	74.2697	53.1152	49.8649	95.7188	68.9941	71.8303	55.7913
NCU01476	1335.66	1557.97	1484.14	1465.67	1442.23	1490.76	1970.68	1631.85	1259.51	1518.88	1419.27	1429.12
NCU01477	4994.19	4303.52	7096.99	6971.37	5460.37	5558.6	7840.46	6400.31	3399.44	4427.8	4603.33	4338.85
NCU01478	1508.67	1161.8	1239.91	1059.24	1235.95	1282.27	1191.3	1024.68	1140.1	1060.28	1244.65	1137.28
NCU01479	969.976	1466.33	739.903	1138.37	1060.62	841.127	833.584	1021.74	1242.45	1025.78	801.279	938.796
NCU01480	364.048	371.355	417.64	451.39	415.996	355.242	388.066	411.63	340.228	359.175	277.413	373.373
NCU01481	429.643	580.421	403.189	475.668	426.31	377.612	429.258	468.339	482.385	583.406	521.389	525.726
NCU01483	815.829	616.697	1469.69	1212.1	567.267	493.938	854.18	627.712	561.992	889.821	788.895	703.829
NCU01484	9000.36	9256.19	10078.3	8643.85	7696.78	8947.27	9843.66	9561.36	9542.5	10966	11660	11165.8
NCU01485	399.305	806.671	268.793	421.717	357.55	399.088	362.051	483.983	549.672	724.438	615.511	842.234
NCU01486	410.784	440.089	257.232	364.169	399.665	342.715	347.959	251.28	336.437	322.649	219.206	276.811
NCU01487	5101.6	3771.78	4553.58	4789.05	3930.47	3879.03	3747.33	3084.78	3759.57	3759.16	2485.58	2924.75
NCU01488	358.309	273.027	312.146	359.673	254.411	193.28	209.209	215.104	294.738	263.801	236.545	237.113
NCU01489	4439.91	4265.33	4417.74	4407.8	3157.79	2701.45	3171.74	3612.76	4217.31	4504.91	4664.01	4376.4
NCU01490	326.332	196.656	388.738	312.017	178.775	137.802	170.186	177.949	210.392	163.354	143.661	185.613
NCU01491	76.2534	78.2805	69.3659	76.4306	69.6191	55.4786	68.291	66.4866	78.66	71.0233	92.884	70.8121
NCU01493	122.989	64.9155	187.866	181.635	114.313	125.274	97.5586	61.5979	114.673	56.8187	71.8303	85.8328
NCU01494	46.7359	73.5073	44.7988	55.7494	79.0736	59.9527	45.5273	42.043	77.7123	50.7309	61.9227	67.5933
NCU01495	3.27971	4.7732	8.67073	6.29428	3.43798	8.05334	6.50391	4.88872	5.68626	7.10233	4.95381	3.21873
NCU01496	33.6171	102.146	18.7866	14.3869	30.0823	68.9008	98.6426	72.3531	27.4836	65.9502	66.8765	45.0622
NCU01498	1524.25	2208.08	1218.24	1267.85	1931.29	1805.74	1242.25	1056.94	1929.54	1106.95	1092.32	1144.79
NCU01499	704.319	1036.74	721.116	885.695	770.108	618.318	1247.67	1714.96	745.848	1104.92	1074.98	1080.42
NCU01500	1146.26	1027.19	1560.73	1571.77	1120.78	995.93	1147.94	1411.86	1084.18	1235.81	1306.57	1159.82
NCU01501	1042.13	1199.03	1065.06	1076.32	909.346	992.351	1117.59	1515.5	962.874	1340.31	1337.53	1164.11
NCU01502	94.2918	152.742	70.811	89.0191	103.139	128.854	93.2226	112.441	171.536	110.593	115.176	154.499
NCU01503	283.695	493.549	202.317	299.428	381.616	339.135	254.736	255.191	524.084	302.356	205.583	306.852
NCU01504	1207.75	1909.28	1066.5	1332.59	1393.24	961.032	1293.19	2987.99	1815.81	2402.62	1875.02	1917.29
NCU01505	27.0576	25.7753	57.8049	41.3624	34.3798	41.1615	43.3594	53.7759	42.647	53.7748	54.4919	36.4789
NCU01506	106.591	91.6454	106.939	80.0273	66.1811	97.535	98.6426	75.2863	102.353	156.251	110.222	144.843
NCU01509	3064.89	2688.27	3289.1	3701.94	3316.79	2504.59	2977.7	4630.6	3028.88	4183.27	4438.62	4690.76
NCU01510	2728.72	3199.95	2776.08	2907.06	3468.06	2720.24	2702.37	2557.78	2852.61	2506.11	2557.41	2637.21
NCU01511	2281.86	2149.85	2263.06	2479.05	2301.73	2163.67	1849.28	2205.79	2558.82	1801.96	2006.29	1361.52
NCU01512	1071.65	1136.98	1011.59	1075.42	1022.8	978.929	829.248	979.7	1093.66	815.754	889.209	775.714
NCU01514	146.767	186.155	147.402	153.76	146.114	128.854	196.201	226.837	214.183	205.968	200.629	165.228
NCU01515	917.5	1228.62	735.567	831.744	863.793	990.561	973.418	959.167	960.979	1108.98	1104.7	1171.62
NCU01516	845.346	913.591	664.756	744.524	661.811	792.807	759.873	960.145	753.43	1088.69	1086.12	1489.2
NCU01517	348.47	703.57	270.238	462.18	598.209	455.461	285.088	436.074	539.247	481.944	599.411	1113.68
NCU01519	13.1189	15.2742	60.6951	13.4877	12.8924	7.15853	14.0918	11.7329	6.63397	9.13157	27.246	19.3124
NCU01520	102.491	65.8702	135.841	87.2208	116.032	85.9023	81.2988	76.264	72.026	60.8771	50.7766	78.3224
NCU01521	54.9352	50.5959	82.372	90.8175	60.1647	60.8475	62.8711	90.9302	69.1829	64.9356	50.7766	52.5726
NCU01522	132.009	191.883	89.5976	75.5314	110.015	146.75	113.818	99.7299	149.738	120.74	122.607	129.822
NCU01523	5359.05	5350.76	6735.71	6411.18	5028.05	5476.27	7502.26	8818.27	5763.03	8126.08	8493.31	8418.05
NCU01524	501.796	625.289	507.238	476.567	436.624	595.053	517.061	659.977	584.737	875.616	733.164	902.317
NCU01525	673.161	628.153	663.311	561.99	581.019	722.117	636.299	527.004	614.116	513.397	585.788	557.913
NCU01526	167.265	155.606	167.634	141.172	135.8	157.488	149.59	126.129	134.575	141.032	142.422	127.676
NCU01527	263.197	361.809	268.793	310.218	316.294	273.814	251.484	229.77	377.189	281.049	258.837	245.696
NCU01528	141960	54677	187490	163231	112632	115372	99614.9	60494	95347.3	67200.2	36186.4	35048.7
NCU01529	63.1345	20.0474	54.9146	62.9428	42.9748	59.0579	47.6953	23.4659	30.3267	32.4678	19.8152	17.1666
NCU01530	16.3986	8.59176	20.2317	18.8828	18.0494	17.0015	10.8398	8.7997	18.0065	8.11695	4.95381	6.43746
NCU01531	0.819929	0.95464	1.44512	0.899183	1.71899	1.78963	1.08398	0.977744	2.84313	1.01462	1.23845	1.07291
NCU01532	0.819929	0.95464	1.44512	0.899183	0.859495	0.894816	1.08398	0.977744	0.947711	3.04386	1.23845	1.07291
NCU01534	557.552	621.471	524.579	490.055	496.788	567.313	592.939	547.537	567.679	628.049	889.209	707.048
NCU01535	1391.42	1632.43	1382.98	1450.38	1256.58	1520.29	2004.29	2031.75	1508.76	2108.38	2334.48	2028.87
NCU01536	1.63986	0.95464	2.89024	3.59673	1.71899	1.78963	4.33594	0.977744	1.89542	1.01462	2.47691	1.07291
NCU01537	12.2989	13.365	10.1159	8.09265	11.1734	8.05334	11.9238	8.7997	9.47711	10.1462	7.43072	11.802
NCU01538	1192.18	1057.74	1274.6	1320.9	1052.02	1016.51	1143.6	1049.12	988.462	1108.98	860.725	1056.82
NCU01539	473.099	656.792	426.311	424.414	568.986	527.047	487.793	423.363	591.371	451.505	459.466	504.268
NCU01540	1773.51	2006.65	1630.1	1944.93	1935.58	1786.05	1886.13	2164.73	1969.34	1898.35	1685.53	1850.77
NCU01541	915.86	803.807	1213.9	989.102	832.851	806.229	935.478	1156.67	805.554	1020.71	1062.59	983.858
NCU01542	185.304	266.345	183.531	223.897	226.047	229.073	198.369	175.994	233.137	195.821	133.753	179.176
NCU01543	455.88	551.782	369.951	430.709	540.622	479.621	355.547	318.745	524.084	329.751	291.036	359.425
NCU01545	10147.4	9942.58	11576.9	11137.3	9262.78	8585.76	12053.9	13922.1	9453.41	13242.8	12483.6	11141.1
NCU01546	25411.2	10974.5	30707.4	27383.7	17904.1	17464.1	24694.2	13424.4	12601.7	14570.9	5429.38	7594.06
NCU01547	1866.98	2220.49	1395.99	1541.2	1985.43	1712.68	1538.17	1877.27	2033.79	2026.19	2090.51	1915.14
NCU01548	6946.44	5170.33	10023.4	7977.55	5357.23	5600.65	7130.45	7606.85	5261.69	6429.64	6514.26	5909.59
NCU01549	633.805	621.471	513.018	364.169	499.367	773.121	711.094	485.939	500.391	531.66	762.887	746.745
NCU01550	2858.27	2915.47	2961.06	3318.89	2409.17	2585.12	3576.06	3246.11	2871.56	3409.12	3467.67	3654.33
NCU01551	760.074	615.743	1235.58	1145.56	774.405	827.705	995.098	888.769	650.129	759.949	756.695	652.329
NCU01552	17847.4	17138.7	22989	25413.6	13544.8	15919.7	19559.4	23130.5	15455.3	18938.9	17916.7	19532.3
NCU01553	949.477	859.176	1125.75	1017.88	759.794	965.507	1074.23	1041.3	1050.06	1160.72	1076.22	1004.24
NCU01554	500.976	553.691	280.354	328.202	427.169	520.783	390.234	310.923	471.012	398.745	371.536	443.112
NCU01555	2570.48	2611.9	1910.45	2122.97	2823.44	2957.37	2166.88	2662.4	2455.52	2395.51	1849.01	1632.97
NCU01559	678.901	618.607	751.464	654.605	636.886	721.222	714.346	688.332	744.9	877.645	870.633	893.734
NCU01560	952.757	837.219	1091.07	847.93	900.751	925.24	982.09	959.167	943.92	1056.22	1079.93	1226.34
NCU01561	0.819929	0.95464	2.89024	2.69755	1.71899	2.68445	1.08398	0.977744	3.79084	3.04386	1.23845	2.14582
NCU01562	4.91957	4.7732	1.44512	3.59673	2.57849	3.57926	2.16797	3.91098	1.89542	3.04386	3.71536	2.14582
NCU01563	355.849	281.619	378.622	328.202	277.617	292.605	251.484	231.725	227.451	251.625	256.36	229.603
NCU01564	1077.39	1163.71	1033.26	1111.39	1016.78	935.083	1145.77	1200.67	1021.63	1048.1	1022.96	1114.75
NCU01565	3005.04	3853.88	3147.48	3652.48	4095.49	3540.79	3548.96	3354.64	3625.94	3168.65	2598.27	2675.84
NCU01566	2.45979	7.63712	1.44512	2.69755	4.29748	6.26371	3.25195	5.86646	2.84313	4.05848	2.47691	6.43746
NCU01567	75.4334	70.6434	67.9207	83.624	67.0406	66.2164	104.062	119.285	74.8691	58.8479	106.507	63.3017
NCU01568	133.648	169.926	151.738	170.845	129.784	141.381	172.354	204.349	176.274	168.427	139.945	114.801
NCU01569	233.68	366.582	183.531	216.703	220.89	236.231	249.316	256.169	301.372	256.699	324.475	301.488
NCU01570	180.384	191.883	144.512	183.433	192.527	131.538	139.834	134.929	194.281	141.032	108.984	152.353
NCU01571	308.293	520.279	205.207	294.932	379.897	359.716	266.66	358.832	489.019	304.386	236.545	270.373
NCU01572	302.554	221.476	280.354	217.602	320.592	391.929	318.691	211.193	284.313	151.178	142.422	160.936
NCU01573	156.606	125.058	199.427	160.055	175.337	168.225	177.773	171.105	131.732	114.652	95.3609	84.7599
NCU01575	1441.43	1552.24	1422	1354.17	1199	1406.65	1439.53	1459.77	1376.08	1534.1	1710.3	1634.04
NCU01577	464.9	541.281	589.61	643.815	463.268	475.147	484.541	647.267	517.45	552.967	608.08	548.257
NCU01579	110.69	87.8269	80.9268	78.2289	79.9331	93.0609	115.986	173.061	113.725	115.667	108.984	93.3432
NCU01580	226.3	286.392	210.988	214.905	201.122	187.911	200.537	345.144	209.444	255.684	310.852	224.238
NCU01581	242.699	242.479	189.311	205.014	214.874	195.965	182.109	222.926	219.869	239.45	297.229	214.582
NCU01584	146.767	179.472	128.616	141.172	192.527	148.539	111.65	115.374	187.647	127.842	115.176	171.666
NCU01585	1944.87	1594.25	2515.96	2570.76	1865.96	1707.31	2149.54	2774.84	1629.11	1681.22	1834.15	1622.24
NCU01587	6524.99	6240.48	8143.26	7487.5	6215.87	6422.09	8186.25	9400.03	6970.41	8942.85	9358.99	8660.53
NCU01589	1429.96	1943.65	729.787	1257.96	1474.03	1209.79	665.566	878.014	1660.39	1050.13	870.633	1322.9
NCU01591	23.7779	19.0928	30.3476	33.2698	21.4874	19.686	31.4355	25.4213	26.5359	18.2631	19.8152	12.8749
NCU01592	0.819929	0.95464	5.78049	0.899183	2.57849	4.47408	1.08398	0.977744	3.79084	2.02924	3.71536	3.21873
NCU01593	7.37936	2.86392	2.89024	8.99183	2.57849	4.47408	2.16797	3.91098	8.5294	2.02924	2.47691	2.14582
NCU01595	147.587	197.61	104.049	115.995	135.8	171.805	132.246	167.194	179.117	206.982	162.237	286.467
NCU01596	1587.38	1810	1401.77	1636.51	1544.51	1420.07	1797.25	1850.87	1771.27	1893.28	1813.1	1611.51
NCU01597	49.1957	92.6001	39.0183	50.3543	58.4457	72.4801	45.5273	29.3323	76.7646	65.9502	66.8765	47.208
NCU01598	83.6327	75.4166	95.3781	103.406	97.9825	115.431	78.0469	118.307	85.294	75.0818	65.638	72.9579
NCU01599	628.885	687.341	539.031	534.115	568.986	689.008	701.338	629.667	594.215	669.648	655.142	851.89
NCU01601	928.979	969.914	816.494	1031.36	951.461	842.022	887.783	1065.74	993.201	956.786	958.563	951.671
NCU01605	753.514	720.753	650.305	678.883	606.804	611.159	641.719	1100.94	674.77	904.025	1058.88	826.141
NCU01606	3077.19	4406.62	2296.3	3257.74	3560.03	3009.27	2561.45	2934.21	3967.12	2934.28	2499.2	2841.07
NCU01607	233.68	194.747	226.884	276.948	230.345	221.02	201.621	216.081	214.183	205.968	180.814	168.447
NCU01608	79.5331	51.5506	79.4817	86.3216	75.6356	105.588	62.8711	51.8204	50.2287	52.7602	45.8228	42.9164
NCU01610	18.8584	22.9114	36.1281	18.8828	28.3633	20.5808	14.0918	16.6216	20.8496	17.2485	21.0537	20.3853
NCU01611	522.295	640.563	336.713	399.237	634.307	563.734	389.15	421.408	674.77	489.046	479.281	542.892
NCU01612	127.909	300.712	83.8171	119.591	146.114	152.119	91.0547	126.129	253.986	192.778	137.468	219.947
NCU01613	502.616	580.421	355.5	472.071	514.838	446.513	381.562	451.718	620.75	509.339	482.997	579.371
NCU01614	1142.98	1311.68	1093.96	1054.74	972.089	1063.04	1209.73	1245.65	1164.74	1367.71	1290.47	1263.89
NCU01615	221.381	243.433	287.579	312.017	263.865	250.548	305.684	271.813	263.464	241.479	245.214	243.551
NCU01620	46.7359	29.5938	79.4817	66.5396	48.1317	52.7941	60.7031	43.0207	63.4966	44.6432	34.6767	41.8435
NCU01623	95.9317	164.198	76.5915	73.733	90.247	113.642	110.566	58.6646	92.8756	125.813	174.622	139.478
NCU01625	191.043	227.204	161.854	162.752	211.436	187.017	190.781	186.749	224.607	194.807	217.968	240.332
NCU01629	27.8776	33.4124	37.5732	44.06	51.5697	35.7926	45.5273	63.5534	37.9084	49.7163	66.8765	67.5933
NCU01631	4.91957	3.81856	7.22561	7.19347	5.15697	7.15853	8.67187	4.88872	5.68626	6.08771	7.43072	5.36455
NCU01632	1535.73	1886.37	1062.16	1371.25	1679.45	1471.08	723.018	546.559	1623.43	631.093	567.212	546.111
NCU01633	6501.21	7795.59	6935.14	6714.2	9929.75	11892.1	8811.71	4469.27	5617.08	8597.88	7540.94	17221.3
NCU01634	7089.1	9114.9	6998.73	8165.48	5613.36	6385.41	8011.73	10118.7	7327.7	11221.7	13963.6	11677.6
NCU01635	36887	48124.4	34437.3	40304.1	30745.9	33473.3	41283.5	51466.5	35356.2	56715.2	62538.2	50001.9
NCU01636	426.363	560.374	427.756	491.853	417.715	496.623	496.465	604.246	485.228	601.669	655.142	556.84
NCU01637	273.856	297.848	167.634	210.409	259.568	243.39	212.461	184.794	223.66	253.655	194.437	240.332
NCU01638	384.547	496.413	228.329	234.687	351.534	479.621	307.852	338.299	562.94	436.286	366.582	578.298
NCU01640	1219.23	779.941	913.317	674.387	657.514	625.476	778.301	492.783	687.09	702.116	656.38	742.454
NCU01642	393.566	452.499	329.488	294.033	426.31	476.937	340.371	278.657	434.051	231.333	220.445	315.436
NCU01643	787.132	1130.29	765.915	796.676	783	723.011	639.551	766.551	982.776	938.522	761.649	892.661
NCU01644	1167.58	1423.37	1106.96	1117.68	1124.22	1174	1269.35	1110.72	1353.33	1162.75	1056.4	1115.83
NCU01645	4015.19	3912.11	3913.39	4890.66	4088.62	3267.87	3802.62	6409.11	3383.33	3865.7	4054.7	3735.87
NCU01646	682.181	789.487	745.683	829.946	753.777	601.316	698.086	830.105	720.26	675.736	723.257	740.308
NCU01647	1096.24	1277.31	1229.8	1270.55	998.733	1041.57	1480.72	2548	1240.55	1283.49	1153	1160.89
NCU01648	2681.99	2501.16	2161.9	2199.4	2618.88	2689.82	2296.96	1767.76	2680.13	1760.36	1609.99	1936.6
NCU01649	83.6327	84.963	86.7073	90.8175	80.7926	99.3246	97.5586	84.086	105.196	87.2572	44.5843	86.9057
NCU01650	341.91	390.448	270.238	274.251	269.881	308.712	263.408	300.167	281.47	376.424	326.952	384.102
NCU01651	43.4562	65.8702	30.3476	32.3706	43.8343	47.4253	24.9316	17.5994	56.8626	34.497	11.1461	39.6977
NCU01652	3242	1484.47	4900.41	4019.35	4280.29	3218.65	2691.53	1926.16	1741.89	1574.69	1113.37	1217.75
NCU01653	113.97	57.2784	128.616	105.204	158.147	123.485	78.0469	92.8857	77.7123	77.111	66.8765	65.4475
NCU01654	1269.25	1499.74	686.433	956.731	1253.14	939.557	672.07	809.572	1394.08	938.522	801.279	1081.49
NCU01655	1490.63	1657.26	1737.04	1839.73	1457.7	1384.28	1831.93	2373.96	1496.43	2047.5	2122.71	1914.07
NCU01656	220.561	339.852	128.616	119.591	216.593	255.023	139.834	125.151	277.679	184.661	213.014	216.728
NCU01657	629.705	608.106	575.159	614.142	549.217	655.9	736.025	755.796	640.652	602.684	614.273	640.527
NCU01658	1741.53	1925.51	1484.14	1511.53	1740.48	1664.36	1411.35	1591.77	1860.36	1377.85	1351.15	1448.43
NCU01659	271.396	448.681	193.646	265.259	379.897	368.664	261.24	305.056	453.953	300.327	241.498	256.425
NCU01660	209.082	132.695	313.591	222.098	121.189	166.436	216.797	184.794	192.385	188.719	182.053	143.77
NCU01664	793.691	913.591	917.653	915.369	707.365	751.645	954.99	1130.27	844.41	1111.01	1060.12	1099.73
NCU01665	636.265	911.681	501.457	591.663	634.307	642.478	590.771	691.265	753.43	668.634	653.903	675.933
NCU01666	5664.89	4918.31	4969.77	6356.33	4933.5	5484.33	4874.68	4002.88	5082.57	3284.32	3372.31	2284.23
NCU01667	1919.45	1456.78	1833.86	2584.25	1886.59	1369.96	1450.37	1095.07	1136.3	1604.11	1518.34	1096.51
NCU01668	782.212	868.722	634.409	657.303	709.084	824.126	692.666	635.534	806.502	797.49	761.649	719.923
NCU01669	595.268	776.122	319.372	465.777	520.854	497.518	399.99	573.936	638.757	660.517	643.996	788.589
NCU01670	495.237	418.132	595.39	519.728	460.689	495.728	571.26	613.046	441.633	571.23	564.735	620.142
NCU01672	20.4982	20.0474	15.8963	20.6812	15.4709	25.0548	15.1758	17.5994	15.1634	29.4239	21.0537	15.0207
NCU01673	194.323	196.656	190.756	180.736	177.056	187.911	233.057	296.256	229.346	253.655	284.844	267.155
NCU01674	4321.84	4604.23	4370.05	4501.31	4146.2	4570.72	6166.79	7221.62	4746.13	6478.34	7107.48	6679.94
NCU01675	313.213	733.164	156.073	256.267	287.071	374.928	224.385	254.213	530.718	486.002	349.244	477.445
NCU01678	784.672	622.425	764.47	683.379	785.579	901.08	796.728	730.375	828.299	597.61	533.773	605.121
NCU01679	112.33	170.881	112.72	126.785	137.519	153.908	110.566	105.596	139.313	155.237	131.276	128.749
NCU01680	7499.07	14261.4	4867.17	7491.1	10847.7	8714.61	6031.29	6366.09	14917.9	5380.52	4298.67	5227.22
NCU01681	0.819929	2.86392	1.44512	1.79837	0.859495	1.78963	1.08398	0.977744	0.947711	1.01462	1.23845	1.07291
NCU01684	7.37936	9.5464	11.561	9.89102	15.4709	12.5274	16.2598	11.7329	7.58168	10.1462	11.1461	5.36455
NCU01686	3.27971	0.95464	5.78049	5.3951	7.73546	5.3689	4.33594	0.977744	1.89542	3.04386	1.23845	3.21873
NCU01688	0.819929	0.95464	1.44512	0.899183	1.71899	0.894816	1.08398	0.977744	0.947711	1.01462	1.23845	1.07291
NCU01689	1779.25	2307.37	1156.1	1908.07	1555.69	1216.06	978.838	1265.2	2113.39	1542.22	1304.09	1101.88
NCU01692	3921.72	5900.63	2224.04	4006.76	5007.42	3847.71	2550.62	3830.8	5892.86	3627.26	3374.78	4593.13
NCU01695	405.865	573.739	419.085	462.18	501.086	432.196	342.539	397.942	465.326	452.52	401.259	552.549
NCU01696	295.174	336.988	247.116	315.613	328.327	311.396	276.416	264.969	330.751	288.152	226.637	252.134
NCU01697	433.742	145.105	501.457	356.077	424.591	374.928	175.605	213.148	220.817	323.663	395.067	396.977
NCU01698	1045.41	947.003	1011.59	988.202	833.71	871.551	981.006	1065.74	909.802	1325.09	1327.62	1540.7
NCU01699	183.664	128.876	196.537	142.071	107.437	127.064	162.598	201.415	144.052	203.938	227.875	218.874
NCU01700	283.695	264.435	307.811	294.033	284.493	280.972	340.371	325.589	293.79	303.371	271.221	254.28
NCU01701	919.96	898.316	745.683	820.954	850.9	886.763	1131.68	1250.53	1052.91	848.221	869.394	763.912
NCU01702	1209.39	1828.14	791.927	1161.74	1345.11	1105.99	807.568	930.812	1568.46	1128.26	1016.77	1161.96
NCU01703	1297.95	1313.58	1408.99	1718.34	1515.29	1220.53	1301.87	1529.19	1263.3	1191.16	1129.47	1113.68
NCU01704	1661.18	1588.52	1475.47	1938.64	1856.51	1579.35	1454.71	2078.68	1668.92	1416.41	1743.74	1429.12
NCU01705	352.569	398.085	374.287	448.692	324.889	359.716	423.838	522.115	362.025	456.578	422.313	392.685
NCU01706	17.2185	9.5464	13.0061	10.7902	15.4709	6.26371	24.9316	25.4213	11.3725	19.2778	8.66917	13.9478
NCU01713	346.83	508.823	372.842	384.85	355.831	421.458	422.754	543.626	435.947	596.596	655.142	525.726
NCU01715	163.986	112.648	179.195	153.76	169.321	160.172	231.973	173.061	171.536	162.339	163.476	167.374
NCU01717	3.27971	2.86392	10.1159	8.09265	8.59495	8.05334	6.50391	1.95549	7.58168	8.11695	7.43072	2.14582
NCU01720	4582.58	4545.04	3953.85	3424.99	2775.31	3700.96	4093.12	4862.32	3969.96	5507.35	5712.98	4752.99
NCU01722	300.914	447.726	197.982	221.199	330.906	303.343	181.025	197.504	415.097	212.055	211.775	247.842
NCU01724	1314.35	1378.5	1432.12	1557.39	1292.68	1141.79	1185.88	1404.04	1427.25	1469.17	1491.1	1386.2
NCU01725	286.975	270.163	283.244	218.502	291.369	282.762	229.805	267.902	297.581	289.166	335.621	366.935
NCU01728	70.5139	53.4598	75.1464	59.3461	67.9001	67.1112	73.7109	84.086	68.2352	62.9064	71.8303	46.1351
NCU01729	755.154	933.638	630.073	745.423	923.098	898.395	648.223	711.798	1005.52	682.838	672.48	695.246
NCU01731	2259.72	2383.74	1994.27	2325.29	2483.94	2166.35	1943.58	2202.86	2574.93	1928.79	1664.48	1862.57
NCU01734	2.45979	1.90928	4.33537	4.49592	3.43798	2.68445	10.8398	3.91098	3.79084	4.05848	1.23845	4.29164
NCU01735	6028.12	744.619	4099.81	3257.74	3476.66	3913.93	5721.27	1921.27	3860.97	2036.34	481.758	646.965
NCU01737	1092.96	1129.34	871.409	953.134	1108.75	1014.72	771.797	832.06	1079.44	774.154	813.664	907.682
NCU01738	887.983	1018.6	799.153	945.042	999.593	888.552	655.81	606.201	1044.38	648.341	665.049	658.767
NCU01739	1967.83	1933.15	2044.85	2059.13	1556.55	1661.67	2023.8	2124.64	1670.81	2341.74	2496.72	2069.64
NCU01740	2342.54	2465.84	2289.07	1846.92	1659.69	1926.54	2346.83	2568.53	2102.02	3798.73	4621.91	3798.1
NCU01741	1069.19	1072.06	1371.42	1160.85	801.05	908.238	1459.04	1524.3	1118.3	1477.28	1294.18	1323.97
NCU01742	738.756	510.732	770.25	831.744	600.787	433.091	359.883	309.945	338.333	350.043	378.967	531.09
NCU01744	2731.18	1795.68	2640.24	2416.11	3099.34	2498.33	1341.97	787.084	1695.45	780.242	613.034	1092.22
NCU01745	1770.23	1754.63	1566.51	1409.02	1694.07	2227.2	2449.8	1717.9	1603.53	1720.79	1797	1769.23
NCU01746	306.653	277.8	254.341	351.581	279.336	272.024	234.141	312.878	250.196	292.21	291.036	310.071
NCU01747	1290.57	1663.94	1213.9	1112.29	1217.9	1239.32	1260.67	1361.02	1469.9	1300.74	1270.65	1316.46
NCU01748	1616.9	3109.26	1339.63	1667.09	1943.32	1909.54	2401.03	2883.37	2231.86	2649.17	2474.43	2728.41
NCU01750	353.389	318.85	365.616	442.398	416.855	315.87	310.02	308.967	356.339	373.38	388.874	420.581
NCU01751	1071.65	1007.15	991.354	1166.24	1111.33	1042.46	1042.79	1107.78	1098.4	1073.47	1169.1	1249.94
NCU01752	1405.36	1885.41	760.134	1144.66	1273.77	1054.99	869.355	1124.41	1992.09	1736.01	1359.82	1274.62
NCU01753	864.205	818.127	839.616	1180.63	1177.51	855.444	840.088	855.526	884.214	672.692	687.341	628.725
NCU01754	32136.3	15275.2	51956.5	46379.9	25561.4	29403.7	35500.5	24175.7	21098.9	41027.1	12737.5	17624.7
NCU01756	3396.96	3779.42	3255.86	3532.89	3254.05	3159.6	3410.21	4067.42	3461.04	3412.16	3078.79	3040.63
NCU01757	250.898	187.109	238.445	182.534	225.188	249.654	224.385	208.259	204.705	145.09	179.576	179.176
NCU01758	676.441	638.654	699.439	800.273	763.232	663.954	652.559	838.904	677.613	656.458	736.88	637.308
NCU01759	1229.89	917.409	1034.71	1174.33	1184.38	1063.94	995.098	1209.47	1219.7	1219.57	1396.98	1138.36
NCU01760	48.3758	57.2784	59.25	32.3706	54.1482	53.689	57.4512	41.0653	48.3332	33.4824	42.1074	36.4789
NCU01761	676.441	683.522	676.317	765.205	535.466	539.574	589.687	799.795	537.352	725.452	736.88	771.422
NCU01762	200.063	258.707	184.976	171.744	193.386	204.913	210.293	205.326	222.712	237.421	241.498	275.738
NCU01763	534.594	499.277	589.61	552.099	575.002	652.321	540.908	499.627	467.221	538.763	624.18	530.017
NCU01764	200.063	210.021	119.945	118.692	135.8	128.854	166.934	118.307	122.255	159.295	149.853	210.29
NCU01765	6921.84	6508.74	6372.99	7044.2	5985.52	6178.7	8125.55	7458.23	5626.56	7014.06	7111.2	7127.34
NCU01766	1129.04	1137.93	1085.29	1115.89	954.04	997.72	1125.18	1091.16	947.711	1059.26	1281.8	1115.83
NCU01767	2312.2	2630.03	2362.77	2912.45	2423.78	2054.5	2409.7	3030.03	2289.67	2698.89	2932.66	2651.16
NCU01768	9469.36	12754.9	8695.3	9670.72	11344.5	11125.2	9706	10824.6	12314.6	8243.78	8250.57	9032.83
NCU01769	596.908	295.938	478.335	767.902	489.053	242.495	272.08	307.012	422.679	723.423	657.619	671.642
NCU01771	466.539	402.858	395.963	472.071	409.979	360.611	395.654	411.63	406.568	480.929	510.243	513.924
NCU01772	330.431	389.493	218.213	294.033	355.831	354.347	318.691	280.613	428.365	342.941	303.421	312.217
NCU01776	11346.2	15357.3	9331.15	14261	11046.2	10437.1	10969.9	13080.3	13592.1	13196.1	10976.4	11825.6
NCU01777	1100.34	1285.9	783.256	880.3	1093.28	1007.56	810.82	757.752	1215.91	1002.44	845.863	933.432
NCU01779	594.448	552.737	573.713	547.603	471.863	468.884	600.527	654.111	448.267	642.254	655.142	668.423
NCU01780	74.6135	105.01	56.3598	70.1363	77.3546	61.7423	66.123	68.4421	96.6665	77.111	89.1686	104.072
NCU01781	972.435	883.997	835.281	899.183	853.479	950.295	740.361	616.957	872.841	633.122	584.55	633.017
NCU01782	837.147	1174.21	699.439	843.434	997.874	865.287	682.91	679.532	967.612	778.213	778.987	855.109
NCU01783	550.992	502.141	718.226	700.464	583.597	561.944	689.414	769.485	525.032	675.736	698.488	789.662
NCU01784	138.568	210.975	98.2683	156.458	139.238	159.277	113.818	134.929	227.451	200.895	175.86	236.04
NCU01785	511.636	484.003	410.415	410.028	368.723	425.038	432.51	396.964	403.725	634.137	590.742	656.621
NCU01786	443.581	652.019	228.329	351.581	324.889	444.724	301.348	337.322	496.6	532.675	430.982	758.547
NCU01788	163.986	268.254	147.402	173.542	199.403	195.07	142.002	163.283	223.66	192.778	153.568	150.207
NCU01789	258.278	482.093	163.299	185.232	325.749	248.759	207.041	200.438	368.659	326.707	378.967	418.435
NCU01790	47.5559	72.5526	54.9146	54.8502	55.0077	51.0045	34.6875	47.9095	71.0783	66.9648	87.9302	86.9057
NCU01791	832.228	943.184	919.098	888.393	889.578	989.667	1119.76	1374.71	836.828	1079.55	1279.32	1021.41
NCU01792	3916.8	3367.02	4322.36	4029.24	3714.74	3747.49	4005.32	4397.89	3524.54	3727.71	3783.47	3718.71
NCU01793	1322.54	1390.91	1033.26	1180.63	1120.78	1256.32	1189.13	1194.8	1377.97	1345.38	1244.65	1286.42
NCU01794	1518.51	1485.42	1617.09	1671.58	1376.05	1599.04	1767.98	1924.2	1625.32	1733.98	1601.32	1653.35
NCU01795	1043.77	1107.38	1011.59	930.655	959.197	1163.26	1144.69	1045.21	991.305	1028.82	1367.25	1204.88
NCU01796	145.127	238.66	109.829	165.45	184.791	154.803	122.49	136.884	163.006	171.471	126.322	163.082
NCU01797	3202.64	3552.22	3771.77	3671.37	3234.28	2981.53	4346.78	5315.99	3167.25	4446.06	5030.6	4549.14
NCU01798	33.6171	28.6392	40.4634	26.0763	44.6938	44.7408	34.6875	16.6216	35.0653	24.3509	26.0075	15.0207
NCU01799	100.851	124.103	138.732	112.398	103.139	130.643	108.398	139.817	146.895	180.602	206.822	174.884
NCU01800	841.247	1018.6	572.268	798.475	786.438	735.539	675.322	766.551	827.351	860.397	755.456	964.546
NCU01801	497.697	388.539	526.024	463.979	452.094	518.099	536.572	443.896	456.796	507.309	497.858	505.341
NCU01802	26.2377	21.9567	30.3476	28.7739	30.0823	33.1082	36.8555	34.221	19.9019	20.2924	17.3383	18.2395
NCU01803	991.294	907.863	1290.49	1225.59	1159.46	1185.63	1128.43	908.324	871.894	951.712	1149.28	943.088
NCU01804	731.376	756.075	751.464	726.54	637.745	720.327	808.652	673.666	635.914	773.14	722.018	784.297
NCU01805	318.132	313.122	341.049	381.254	324.889	299.763	376.143	352.966	363.921	366.277	366.582	332.602
NCU01806	591.989	669.203	507.238	628.529	560.391	529.731	535.488	653.133	607.482	748.789	666.288	720.995
NCU01807	486.218	532.689	316.482	441.499	381.616	380.297	573.428	521.138	361.078	522.529	448.32	590.1
NCU01808	1368.46	1578.97	627.183	898.284	842.305	1150.73	2191.82	1719.85	814.083	1834.43	1316.48	2661.89
NCU01809	353.389	583.285	247.116	373.161	329.187	382.981	327.363	441.94	423.627	515.426	396.305	503.195
NCU01810	396.845	293.074	358.39	356.976	393.649	402.667	372.891	306.034	315.588	293.225	182.053	205.999
NCU01811	108.231	89.7362	134.396	168.147	128.065	119.011	156.094	148.617	119.412	131.9	125.084	109.437
NCU01812	101.671	56.3238	96.8232	104.305	105.718	99.3246	126.826	90.9302	75.8168	102.476	71.8303	51.4997
NCU01813	1698.07	1926.46	1394.54	1479.16	1610.69	1593.67	1420.02	1521.37	1718.2	1753.26	1690.49	1488.13
NCU01814	556.732	568.011	589.61	549.401	511.4	519.888	618.955	505.494	539.247	605.727	658.857	631.944
NCU01815	3285.45	3035.76	4101.26	4115.56	3878.04	3370.77	3929.44	4704.9	3376.69	3320.85	3373.55	3041.7
NCU01816	4103.74	3136.95	4927.87	5385.21	4135.89	3926.45	4353.28	4280.56	3826.86	2707	2884.36	2145.82
NCU01817	1269.25	1422.41	1254.37	1364.96	1179.23	1156.1	1377.74	1431.42	1357.12	1399.16	1323.91	1389.42
NCU01818	336.171	439.134	278.909	338.093	425.45	385.666	332.783	436.074	356.339	439.33	403.736	403.414
NCU01819	332.071	269.208	307.811	258.066	263.006	348.978	324.111	248.347	255.882	224.231	214.252	258.571
NCU01820	1520.15	2051.52	1053.49	1084.41	1763.68	1702.83	1159.86	1131.25	1992.09	1117.1	1103.46	1311.1
NCU01821	3693.78	3683	3000.07	3341.36	3215.37	2781.09	2719.72	2944.97	3087.64	2703.96	2902.93	2924.75
NCU01822	1197.92	1375.64	1229.8	1427	1140.55	1115.84	1388.58	1608.39	1257.61	1419.45	1652.1	1351.87
NCU01823	190.223	205.248	226.884	181.635	222.609	246.969	161.514	175.994	195.228	144.076	117.653	154.499
NCU01824	5140.95	5836.67	3699.51	4660.47	4613.77	3614.16	3035.16	5136.09	6801.72	5081.21	4157.49	3869.99
NCU01826	2254.8	2697.81	2109.88	2140.06	2171.94	2327.42	2311.05	2470.76	2953.07	2634.97	2547.5	2445.16
NCU01827	12914.7	11680	12961.3	15337.4	9833.48	11640.7	13028.4	14612.4	11324.2	13941.9	13052.1	13366.3
NCU01828	303.374	294.029	381.512	345.286	284.493	264.866	270.996	300.167	253.039	245.538	302.183	278.957
NCU01829	673.981	610.97	712.445	739.129	637.745	661.269	646.055	632.6	606.535	615.874	678.672	654.475
NCU01830	100.031	76.3712	91.0427	103.406	83.371	91.2712	76.9629	76.264	58.7581	79.1403	68.1149	105.145
NCU01831	453.421	500.231	356.945	348.883	364.426	416.089	404.326	490.828	440.685	422.081	547.396	549.33
NCU01833	373.887	407.631	335.268	285.041	421.153	409.826	317.607	256.169	410.359	245.538	180.814	232.821
NCU01834	11.479	10.501	21.6768	16.1853	17.1899	17.0015	13.0078	22.4881	16.1111	24.3509	19.8152	7.51037
NCU01835	11626.6	10840.9	14032.1	12322.4	12561.5	12283.1	10206.8	12068.3	10322.5	9825.57	9277.25	11214.1
NCU01837	84.4527	52.5052	112.72	66.5396	46.4127	94.8505	86.7187	178.927	46.4378	57.8333	38.392	43.9893
NCU01838	4901.53	3903.52	6355.65	7681.72	5468.97	6497.26	9141.24	10252.6	5462.6	6425.58	6347.07	5274.43
NCU01839	1086.41	1317.4	1134.42	1264.25	1217.05	926.135	865.019	1035.43	1153.36	1055.2	1021.72	1028.92
NCU01840	165.626	160.38	218.213	150.164	208.857	199.544	205.957	139.817	173.431	144.076	127.561	178.103
NCU01841	52.4754	57.2784	57.8049	52.1526	56.7267	51.0045	68.291	67.4643	62.5489	48.7017	54.4919	55.7913
NCU01842	256.638	387.584	174.86	198.719	272.46	276.498	286.172	245.414	289.052	270.903	303.421	302.561
NCU01843	4010.27	3872.97	3844.02	4179.4	3925.31	3656.22	4015.08	5031.47	4278.91	4287.78	4200.83	3980.5
NCU01844	658.403	697.842	716.781	713.052	648.059	627.266	763.125	1019.79	679.508	814.739	817.379	813.266
NCU01845	1196.28	1143.66	1346.85	1003.49	979.825	1169.52	1657.41	1140.05	858.626	1400.17	1466.33	1480.62
NCU01846	1065.09	1771.81	1106.96	1394.63	1571.16	1411.12	1179.37	1715.94	1550.45	1269.29	1071.26	1150.16
NCU01848	1.63986	0.95464	1.44512	2.69755	0.859495	0.894816	2.16797	0.977744	1.89542	1.01462	1.23845	2.14582
NCU01849	95.1117	92.6001	109.829	119.591	90.247	91.2712	122.49	117.329	119.412	87.2572	70.5918	69.7391
NCU01850	402.585	386.629	437.872	402.834	388.492	391.929	381.562	460.517	349.705	393.672	419.836	360.498
NCU01851	32.7971	42.0042	31.7927	34.169	35.2393	39.3719	26.0156	23.4659	35.0653	36.5263	43.3459	50.4268
NCU01852	78.7132	86.8722	67.9207	68.3379	85.09	94.8505	75.8789	74.3086	66.3397	105.52	117.653	129.822
NCU01853	11.479	4.7732	10.1159	6.29428	10.3139	9.84298	5.41992	1.95549	5.68626	9.13157	11.1461	15.0207
NCU01854	1935.03	2392.33	1276.04	1633.82	2023.25	1882.69	1452.54	1889	1980.72	1869.94	1806.9	1719.87
NCU01855	568.211	604.287	664.756	674.387	470.144	633.53	762.041	870.192	662.45	806.622	728.21	976.348
NCU01856	5850.19	8929.7	6570.97	6316.76	6655.07	7064.57	8108.2	11503.2	7398.78	6707.64	5695.65	5718.61
NCU01857	960.137	989.962	851.177	769.701	960.916	986.982	917.051	809.572	843.462	776.183	831.002	863.692
NCU01858	241.059	294.029	182.085	151.063	169.321	238.021	289.424	232.703	239.771	361.204	439.651	363.716
NCU01859	5122.09	4803.75	5390.31	5049.81	4266.53	4754.16	5497.97	5639.63	4702.54	5501.26	5486.35	5035.17
NCU01860	118.89	140.332	132.951	109.7	122.048	103.799	101.895	122.218	129.836	136.974	131.276	121.239
NCU01861	2536.86	2491.61	1466.8	2932.24	4197.77	6421.2	10222	15559.8	3135.97	3824.1	3918.47	2495.59
NCU01862	262.377	188.064	213.878	181.635	240.659	237.126	157.178	187.727	199.967	216.114	224.16	259.644
NCU01863	0.819929	3.81856	2.89024	2.69755	0.859495	1.78963	1.08398	1.95549	1.89542	1.01462	1.23845	5.36455
NCU01865	163.166	181.382	164.744	181.635	179.635	183.437	170.186	175.016	209.444	165.383	153.568	200.634
NCU01866	179.564	109.784	192.201	232.888	153.85	119.905	147.422	136.884	146.895	74.0672	50.7766	39.6977
NCU01867	50.0157	34.367	73.7012	51.2534	50.7102	38.4771	26.0156	30.3101	45.4901	32.4678	26.0075	32.1873
NCU01868	658.403	344.625	1056.38	975.614	767.529	627.266	539.824	500.605	525.979	528.616	428.505	483.882
NCU01869	109.87	52.5052	118.5	107.003	91.1065	86.7972	53.1152	52.7982	71.0783	41.5994	37.1536	36.4789
NCU01870	252.538	135.559	289.024	275.15	338.641	385.666	417.334	240.525	247.352	139.003	53.2535	91.1973
NCU01871	2419.61	1832.91	3167.71	3451.96	3351.17	3120.22	3724.57	5091.11	2686.76	1987.64	1139.38	1536.41
NCU01872	8.19929	12.4103	14.4512	8.99183	14.6114	6.26371	10.8398	22.4881	3.79084	6.08771	9.90762	12.8749
NCU01873	430.463	98.3279	656.085	549.401	455.532	521.678	528.984	115.374	276.731	408.891	52.015	104.072
NCU01874	206.622	165.153	268.793	210.409	199.403	211.177	203.789	240.525	184.804	194.807	204.345	152.353
NCU01875	3.27971	0.95464	2.89024	0.899183	0.859495	0.894816	2.16797	0.977744	1.89542	1.01462	1.23845	1.07291
NCU01876	1.63986	0.95464	4.33537	3.59673	1.71899	3.57926	3.25195	2.93323	2.84313	3.04386	2.47691	1.07291
NCU01877	3.27971	0.95464	4.33537	3.59673	2.57849	1.78963	3.25195	2.93323	1.89542	2.02924	2.47691	2.14582
NCU01878	492.777	436.271	289.024	267.957	365.285	542.259	437.93	337.322	434.999	319.605	364.105	394.831
NCU01879	1733.33	1707.85	1420.56	1662.59	1774.86	1624.09	1195.63	1741.36	1888.79	1408.29	1261.98	1349.72
NCU01880	81.1729	59.1877	95.3781	72.8338	60.1647	68.006	58.5352	56.7092	80.5554	50.7309	74.3072	63.3017
NCU01881	2490.94	2187.08	2014.5	1534.91	1994.89	2005.28	1798.33	1989.71	2338	1791.82	1896.07	2070.72
NCU01882	1499.65	785.669	2685.04	2316.3	1300.42	1077.36	1036.29	762.64	1105.98	901.996	709.634	821.849
NCU01883	2003.91	2547.93	2462.49	2611.23	2478.78	2480.43	3920.77	6193.03	2195.85	2831.8	2588.37	2438.72
NCU01884	68.0541	81.1444	36.1281	36.8665	49.8507	67.1112	76.9629	51.8204	42.647	61.8917	94.1224	82.6141
NCU01886	2795.96	5284.89	2738.51	2738.91	4238.17	3025.37	2202.66	3102.38	4581.23	3587.69	3629.91	4276.62
NCU01888	95.1117	141.287	79.4817	68.3379	105.718	107.378	58.5352	71.3753	108.039	101.462	86.6917	127.676
NCU01889	333.711	398.085	281.799	327.303	311.137	328.397	314.355	344.166	438.79	345.985	255.121	260.717
NCU01891	398.485	384.72	411.86	416.322	391.07	334.661	410.83	846.726	425.522	463.681	433.459	488.174
NCU01893	622.326	635.79	674.872	575.477	530.309	486.78	471.533	629.667	507.025	449.476	489.189	392.685
NCU01894	2082.62	2326.46	1630.1	1912.56	1752.51	1922.06	2060.65	2591.02	2026.21	2336.67	2379.07	3038.48
NCU01895	604.287	831.491	583.829	628.529	770.967	725.696	558.252	545.581	688.986	561.084	507.766	586.882
NCU01896	204.162	165.153	171.97	140.273	188.229	226.388	175.605	176.972	179.117	183.646	183.291	213.509
NCU01897	432.102	826.718	570.823	595.259	561.25	561.944	886.699	1299.42	469.117	907.069	1097.27	988.15
NCU01898	2162.97	3048.17	3450.95	3028.45	2563.87	2683.55	6354.32	7267.57	1626.27	4213.71	4540.17	4291.64
NCU01899	178.744	153.697	161.854	176.24	232.064	254.128	226.553	188.705	174.379	136.974	208.06	141.624
NCU01900	141.028	149.878	115.61	154.66	170.18	129.748	99.7266	175.994	138.366	161.324	179.576	192.051
NCU01901	634.625	703.57	719.671	690.573	672.125	698.851	687.246	692.243	660.554	636.166	511.481	550.403
NCU01902	1490.63	1282.08	1556.4	1703.05	1106.17	1145.36	1346.31	1583.95	1232.02	1369.74	1185.2	1195.22
NCU01903	852.726	635.79	661.866	740.927	568.986	526.152	832.5	980.677	646.339	908.084	719.541	730.652
NCU01904	1513.59	918.364	1380.09	2219.18	1975.12	1660.78	1709.44	1930.07	1397.87	1271.32	1374.68	1655.5
NCU01905	1036.39	655.838	1244.25	1766	1911.52	1692.99	1530.59	1550.7	1268.04	1101.88	1117.08	1493.49
NCU01906	1406.18	979.461	1284.71	1449.48	1725.01	1946.22	2246.02	1899.76	1335.32	1060.28	1176.53	1137.28
NCU01907	1551.31	1553.2	1260.15	1312.81	1494.66	1497.92	1669.34	1945.71	1524.87	1617.3	1917.13	1695.2
NCU01908	433.742	418.132	423.421	364.169	455.532	525.257	458.525	394.031	424.574	334.824	334.382	354.06
NCU01910	218.921	323.623	216.768	196.921	238.08	282.762	241.728	160.35	261.568	136.974	167.191	148.062
NCU01911	755.974	804.762	663.311	566.485	807.066	820.546	713.262	610.112	684.247	506.295	478.043	550.403
NCU01912	2071.96	2925.97	1481.25	1871.2	2667.87	2159.19	1394	1229.02	2827.97	1294.65	1084.88	1331.48
NCU01913	815.009	877.314	696.549	666.295	659.233	868.866	918.135	734.286	679.508	861.411	907.786	981.713
NCU01914	2656.57	2312.14	3276.09	3472.65	2752.96	3147.96	3761.43	3387.88	2153.2	2229.12	2110.32	2174.79
NCU01916	141.028	143.196	124.281	166.349	128.924	142.276	133.33	124.173	121.307	148.134	132.514	210.29
NCU01917	38.5366	22.9114	28.9024	30.5722	31.8013	34.003	44.4434	32.2656	27.4836	14.2047	33.4382	17.1666
NCU01918	1844.02	1538.88	2268.84	2128.37	1556.55	1720.73	2375.01	2245.88	1754.21	2054.6	2111.56	1882.96
NCU01919	2136.73	1962.74	1946.58	1648.2	1656.25	1939.07	2417.28	2024.91	1852.77	1993.73	2242.84	2021.36
NCU01920	264.837	244.388	312.146	266.158	276.757	349.873	289.424	229.77	287.156	275.976	231.591	225.311
NCU01922	639.544	546.054	729.787	743.625	631.729	751.645	734.941	765.574	617.907	724.438	726.972	614.777
NCU01923	4.91957	3.81856	4.33537	4.49592	2.57849	3.57926	7.58789	6.84421	1.89542	5.07309	1.23845	3.21873
NCU01924	1229.07	1588.52	998.579	1488.15	1547.09	1317.17	1247.67	1430.44	1385.55	1250.01	1226.07	1194.15
NCU01926	584.609	73.5073	182.085	152.861	148.693	163.751	173.437	87.997	151.634	127.842	59.4457	67.5933
NCU01927	1071.65	1008.1	716.781	884.796	928.255	817.862	758.789	966.989	1006.47	963.888	954.847	980.64
NCU01928	688.74	649.155	638.744	583.57	628.291	641.583	695.918	740.152	619.803	711.248	751.741	772.495
NCU01929	904.381	847.72	702.329	686.077	809.644	875.13	911.631	760.685	783.757	725.452	878.063	965.619
NCU01930	1208.57	1171.34	1278.93	1164.44	1147.43	1294.8	1224.9	1172.32	1251.93	1394.09	1403.17	1464.52
NCU01931	174.645	145.105	186.421	156.458	200.262	207.597	158.262	152.528	182.908	176.544	146.137	154.499
NCU01932	329.611	463.955	197.982	227.493	358.41	365.98	209.209	261.058	366.764	271.918	279.89	286.467
NCU01935	560.011	336.988	771.695	575.477	521.714	592.368	570.176	495.716	468.169	444.403	406.213	386.248
NCU01936	492.777	505.005	393.073	340.79	468.425	497.518	420.586	399.897	489.019	383.526	448.32	472.08
NCU01938	240.239	286.392	276.018	351.581	342.939	298.869	227.637	237.592	308.954	248.582	210.537	262.863
NCU01939	2682.81	2698.77	2041.96	2029.46	2426.36	2703.24	2321.89	1977.98	3004.24	2184.47	2146.24	2549.23
NCU01940	396.845	617.652	398.854	374.06	516.557	481.411	382.646	400.875	595.162	320.62	299.706	317.581
NCU01942	7.37936	6.68248	10.1159	15.2861	9.45445	7.15853	7.58789	13.6884	7.58168	7.10233	9.90762	9.65619
NCU01943	0.819929	0.95464	1.44512	0.899183	0.859495	0.894816	1.08398	0.977744	0.947711	1.01462	1.23845	1.07291
NCU01944	273.036	191.883	264.457	239.183	189.948	224.599	237.393	195.549	203.758	221.187	293.513	260.717
NCU01945	1035.57	992.826	1014.48	1092.51	1049.44	1071.99	927.891	901.48	995.096	904.025	1029.15	900.171
NCU01946	107.411	84.0083	189.311	157.357	142.676	119.905	93.2226	109.507	109.934	122.769	94.1224	105.145
NCU01947	480.478	465.864	358.39	331.799	405.682	501.097	388.066	291.368	403.725	363.234	427.266	386.248
NCU01948	12937.7	13166.4	10722.8	12107.5	10896.7	11962.8	12025.7	13232.8	13659.4	14876.3	15535.2	14406
NCU01949	13473.9	13457.6	12909.3	14984.9	10650.9	12333.2	13735.2	14658.3	11944.9	14182.3	14985.3	15382.3
NCU01950	705.959	834.355	848.287	878.502	679.861	744.487	935.478	925.924	825.456	1035.93	1015.53	1009.61
NCU01951	77.8932	117.421	49.1342	57.5477	67.0406	78.7438	62.8711	61.5979	67.2874	86.2426	94.1224	113.728
NCU01953	480.478	685.432	453.768	307.521	469.284	586.999	409.746	348.077	501.339	321.634	333.144	370.154
NCU01954	242.699	277.8	205.207	240.082	270.741	266.655	275.332	227.814	252.091	257.713	239.021	238.186
NCU01955	1574.26	1871.09	1469.69	1731.83	1958.79	1567.72	1387.5	1753.1	1761.79	1574.69	1588.94	1410.88
NCU01956	2013.74	2129.8	1651.77	1492.64	1899.48	2058.08	2048.73	1651.41	2010.09	1724.85	1907.22	2020.29
NCU01957	119.71	150.833	219.659	164.551	104.858	172.7	241.728	284.524	97.6142	224.231	240.26	208.145
NCU01958	27.0576	21.9567	34.6829	30.5722	24.0659	20.5808	16.2598	20.5326	24.6405	32.4678	43.3459	49.3539
NCU01959	1.63986	0.95464	2.89024	0.899183	1.71899	0.894816	1.08398	3.91098	1.89542	2.02924	1.23845	1.07291
NCU01960	4.09964	2.86392	2.89024	0.899183	4.29748	5.3689	3.25195	1.95549	5.68626	6.08771	3.71536	9.65619
NCU01961	94.2918	119.33	65.0305	55.7494	60.1647	89.4816	80.2148	69.4198	75.8168	78.1256	94.1224	86.9057
NCU01962	1889.94	2464.88	1635.88	2034.85	2058.49	2249.57	1957.68	2322.14	2525.65	2481.76	2414.98	2188.74
NCU01963	783.852	779.941	867.073	839.837	870.669	848.286	836.836	982.633	779.018	779.227	854.533	798.245
NCU01964	1606.24	1803.32	1406.1	1525.01	1736.18	1643.78	1491.56	1431.42	1727.68	1420.47	1420.51	1435.55
NCU01965	2265.46	2637.67	1843.98	2277.63	2405.73	2002.6	1480.72	1406.97	2540.81	1814.14	1728.88	1527.82
NCU01966	14648.8	14187.9	12798	14107.3	11866.2	14396.7	13997.5	13833.1	13837.5	14469.5	14513.4	14808.3
NCU01967	856.825	842.947	1046.27	1025.07	929.974	876.025	792.393	910.28	886.109	878.66	896.64	909.828
NCU01968	598.548	491.64	713.89	512.534	683.299	736.434	569.092	508.427	595.162	508.324	565.973	692.027
NCU01969	459.16	449.635	510.128	485.559	424.591	382.981	377.227	429.23	320.326	378.453	398.782	458.133
NCU01970	619.046	478.275	634.409	583.57	514.838	518.993	422.754	493.761	525.979	536.733	609.319	832.578
NCU01971	201.702	331.26	174.86	212.207	227.766	189.701	255.82	271.813	219.869	318.59	340.575	280.029
NCU01972	405.045	347.489	192.201	223.897	238.08	156.593	110.566	165.239	88.1371	226.26	206.822	179.176
NCU01973	407.505	361.809	341.049	257.166	452.954	442.934	321.943	212.17	341.176	211.041	269.983	283.248
NCU01974	372.248	325.532	411.86	366.867	388.492	397.298	392.402	451.718	343.071	424.111	419.836	410.924
NCU01975	1428.32	1480.65	1114.19	1419.81	1192.12	1225	1434.11	1627.94	1341.96	1419.45	1466.33	1408.73
NCU01976	250.898	142.241	325.152	319.21	260.427	272.919	249.316	146.662	193.333	192.778	107.745	138.405
NCU01977	8907.71	7292.5	11864.5	10438.6	8034.56	8832.73	11311.4	7471.92	7501.13	6225.7	4651.63	5618.83
NCU01978	119.71	147.015	128.616	124.087	177.056	155.698	139.834	119.285	163.006	120.74	106.507	95.489
NCU01979	258.278	222.431	306.366	424.414	281.914	212.966	164.766	275.724	264.411	212.055	272.46	194.197
NCU01980	75.4334	99.2826	63.5854	66.5396	76.4951	108.273	101.895	85.0637	82.4508	100.447	121.368	95.489
NCU01981	7173.56	6244.3	6826.76	6608.1	6242.51	7049.36	7720.14	7227.48	6189.5	6858.82	6727.28	5993.27
NCU01982	332.891	298.802	338.159	342.589	379.897	254.128	275.332	306.034	378.137	371.35	345.528	340.112
NCU01983	939.638	795.215	734.122	922.562	701.348	666.638	712.178	803.706	858.626	839.09	771.556	989.223
NCU01984	341.91	425.769	248.561	279.646	409.12	366.875	207.041	221.948	382.875	294.239	319.521	324.019
NCU01985	3391.23	3293.51	2153.23	2967.3	4669.64	4549.24	2920.25	3202.11	2898.1	2126.64	2572.27	2384.01
NCU01987	1.63986	0.95464	1.44512	2.69755	2.57849	2.68445	1.08398	0.977744	0.947711	1.01462	1.23845	1.07291
NCU01988	0.819929	0.95464	1.44512	0.899183	0.859495	0.894816	1.08398	0.977744	0.947711	1.01462	1.23845	1.07291
NCU01989	566.571	610.015	549.146	545.804	526.011	646.057	738.193	581.758	573.365	531.66	601.888	520.361
NCU01990	635.445	652.019	570.823	513.434	547.498	664.848	755.537	533.848	636.861	679.795	724.495	804.682
NCU01991	595.268	919.318	498.567	562.889	619.696	606.685	557.168	585.669	710.783	696.028	655.142	708.121
NCU01992	4868.74	5052.91	4305.02	3737.01	4459.06	5226.62	5029.69	4441.89	4974.53	4730.15	5111.1	5119.93
NCU01993	687.1	675.885	670.537	691.472	674.704	736.434	599.443	562.203	749.639	559.055	580.834	712.412
NCU01994	1136.42	1299.27	1010.14	1034.06	1193.84	1049.62	837.92	981.655	1142.94	1007.52	1094.79	1130.85
NCU01995	8.19929	9.5464	13.0061	7.19347	14.6114	13.4222	9.75586	9.77744	5.68626	10.1462	11.1461	9.65619
NCU01996	753.514	991.871	810.714	855.123	911.065	787.438	702.422	892.68	931.599	848.221	835.956	876.567
NCU01997	753.514	866.813	588.165	919.864	807.926	690.798	892.119	1102.9	733.528	812.71	816.141	668.423
NCU01998	737.116	595.695	462.439	392.943	450.375	566.419	478.037	445.851	657.711	535.719	688.58	637.308
NCU01999	470.639	504.05	450.878	394.741	479.598	445.618	501.885	486.917	498.496	581.377	562.258	531.09
NCU02000	306.653	321.714	280.354	221.199	234.642	260.391	298.096	308.967	243.562	318.59	317.044	361.571
NCU02001	660.863	716.935	507.238	543.107	459.83	584.315	653.643	746.019	529.77	863.441	829.764	717.777
NCU02002	274.676	275.891	147.402	153.76	164.164	240.706	195.117	232.703	234.085	296.269	272.46	432.383
NCU02003	65075.3	101217	45590.7	61705.5	70649.6	60773.2	39828.8	44110.9	95467.6	53650	46922.5	55588.5
NCU02004	1229.07	1322.18	1145.98	1419.81	1382.93	1405.76	1147.94	1286.71	1214.02	1258.13	1514.63	1180.2
NCU02005	1024.09	1009.05	880.079	1132.07	2469.33	1604.41	943.066	1672.92	1012.15	793.432	859.486	900.171
NCU02006	474.739	528.871	341.049	389.346	502.805	516.309	444.434	476.161	449.215	491.075	489.189	523.58
NCU02007	573.95	700.706	645.97	682.48	551.796	638.004	780.469	805.661	650.129	803.578	798.802	876.567
NCU02008	136.108	135.559	111.274	111.499	122.048	122.59	178.857	204.349	136.47	181.617	164.714	163.082
NCU02009	1779.25	2344.6	1835.31	1854.12	1896.91	1921.17	2436.8	3007.54	1851.83	1998.8	1728.88	2108.27
NCU02010	1985.87	1906.42	1698.02	2189.51	2332.67	1789.63	1347.39	948.412	1569.41	1332.19	967.232	1211.32
NCU02011	1754.65	2074.43	1264.48	1255.26	1604.68	1761	1624.89	1485.19	1921.96	1589.91	1684.3	1784.25
NCU02012	633.805	876.36	488.451	552.099	691.034	635.319	559.336	738.197	777.123	669.648	622.942	681.298
NCU02013	1484.89	1792.81	1348.3	1668.88	1367.46	1437.07	1769.06	2021	1585.52	1606.14	1520.82	1579.32
NCU02014	232.86	224.34	304.921	293.134	256.13	258.602	315.439	256.169	257.777	260.757	234.068	226.384
NCU02015	883.883	767.531	877.189	829.047	925.676	1042.46	891.035	802.728	851.992	725.452	767.841	840.088
NCU02016	2135.91	1942.69	2117.1	2296.51	1855.65	1973.07	2289.37	2240.01	1756.11	1890.23	1904.74	1830.38
NCU02017	1547.21	1548.43	1536.16	1587.96	1402.7	1338.64	1772.31	2052.28	1582.68	2016.05	1929.51	2011.71
NCU02018	1482.43	1534.11	1384.43	1342.48	1247.13	1407.55	1559.85	1729.63	1503.07	1720.79	1766.03	1521.39
NCU02019	1021.63	728.39	1365.64	1209.4	935.99	916.292	703.506	706.909	746.796	817.783	854.533	943.088
NCU02020	3382.21	3345.06	3057.88	2829.73	2812.27	2924.26	2560.37	3203.09	3044.99	3164.6	3482.53	3407.56
NCU02021	7.37936	4.7732	8.67073	8.09265	8.59495	8.05334	6.50391	11.7329	4.73855	4.05848	6.19227	3.21873
NCU02022	633.805	618.607	693.659	792.18	713.381	568.208	678.574	805.661	662.45	797.49	889.209	720.995
NCU02023	4.91957	2.86392	5.78049	5.3951	3.43798	6.26371	6.50391	8.7997	4.73855	1.01462	3.71536	2.14582
NCU02024	1164.3	1264.9	1252.92	1176.13	1223.92	1412.02	1369.07	1302.36	1347.64	1217.54	1361.06	1064.33
NCU02025	632.165	737.937	640.189	721.145	580.159	606.685	841.172	802.728	635.914	831.987	812.425	793.953
NCU02026	702.679	785.669	699.439	830.845	1035.69	951.189	799.98	1382.53	923.07	678.78	682.388	723.141
NCU02027	4487.47	3642.91	4935.09	4948.21	4574.23	4464.24	4023.75	5488.08	4461.82	5165.42	6099.38	5198.25
NCU02028	1856.32	1505.47	2274.62	2752.4	2220.94	1840.64	1891.55	2446.32	1993.98	1972.42	2014.96	1758.5
NCU02029	16.3986	7.63712	14.4512	12.5886	12.0329	12.5274	6.50391	6.84421	7.58168	11.1608	16.0999	10.7291
NCU02030	74.6135	52.5052	57.8049	48.5559	41.2558	49.2149	58.5352	53.7759	67.2874	70.0087	73.0687	74.0308
NCU02031	1360.26	1375.64	1345.41	1295.72	1504.12	1250.95	814.072	938.634	1591.21	774.154	722.018	1098.66
NCU02032	8.19929	0.95464	2.89024	8.99183	3.43798	6.26371	1.08398	2.93323	4.73855	6.08771	2.47691	3.21873
NCU02033	774.013	709.298	747.128	704.96	731.43	890.342	681.826	650.2	713.626	622.976	641.519	628.725
NCU02034	7.37936	11.4557	18.7866	11.6894	27.5038	30.4237	24.9316	7.82195	5.68626	8.11695	8.66917	12.8749
NCU02035	113.15	83.0537	70.811	60.2453	60.1647	61.7423	76.9629	56.7092	57.8103	68.9941	56.9688	38.6248
NCU02036	173.825	285.437	156.073	153.76	209.717	217.44	189.697	139.817	203.758	179.588	182.053	192.051
NCU02037	0.819929	0.95464	1.44512	0.899183	0.859495	0.894816	1.08398	0.977744	0.947711	1.01462	3.71536	1.07291
NCU02038	136.928	130.786	127.171	116.894	146.974	153.014	84.5508	98.7522	135.523	117.696	104.03	118.02
NCU02039	298.454	323.623	228.329	213.106	290.509	272.919	195.117	187.727	281.47	241.479	209.299	286.467
NCU02040	6.55943	4.7732	17.3415	14.3869	6.01647	9.84298	6.50391	13.6884	7.58168	10.1462	7.43072	7.51037
NCU02041	3720.84	2628.12	4617.17	4341.26	3177.55	3635.64	3692.05	3399.62	3007.09	2980.95	3179.11	3586.74
NCU02042	322.232	247.252	609.842	490.055	348.096	382.086	455.273	332.433	272.941	296.269	234.068	233.894
NCU02043	356.669	336.033	410.415	456.785	407.401	383.876	386.982	504.516	341.176	369.321	411.166	403.414
NCU02044	4649	4135.5	4562.25	4780.06	4196.06	4099.15	3958.71	4465.36	4331.04	4206.61	4073.27	3875.35
NCU02046	931.439	532.689	819.384	686.976	838.008	512.73	254.736	276.702	657.711	467.739	398.782	556.84
NCU02048	668.242	779.941	589.61	607.848	715.96	898.395	744.697	741.13	710.783	454.549	497.858	482.809
NCU02049	80.353	97.3733	73.7012	58.4469	82.5115	92.1661	47.6953	68.4421	90.0325	42.614	66.8765	56.8642
NCU02051	747.775	980.415	868.518	953.134	1134.53	941.347	1040.62	1020.76	1036.8	757.92	884.256	659.84
NCU02052	90.1922	104.056	63.5854	70.1363	79.0736	87.692	75.8789	63.5534	99.5096	58.8479	58.2073	70.8121
NCU02053	118.89	170.881	73.7012	89.9183	97.9825	97.535	111.65	93.8634	114.673	132.915	136.23	102.999
NCU02054	350.929	366.582	302.031	319.21	296.526	326.608	329.531	313.856	350.653	326.707	288.56	304.706
NCU02055	858.465	952.731	972.567	1068.23	949.742	783.859	1000.52	1132.23	957.188	977.078	994.478	865.838
NCU02056	178.744	284.483	108.384	185.232	177.056	178.068	140.918	152.528	185.751	243.509	274.937	321.873
NCU02057	522.295	468.728	406.079	379.455	554.374	497.518	312.187	247.369	387.614	287.137	321.998	430.237
NCU02058	136.108	151.788	130.061	141.172	161.585	147.645	122.49	133.951	151.634	155.237	142.422	149.134
NCU02059	1941.59	1654.39	1248.59	1373.05	1468.02	1352.07	977.754	943.523	2070.75	1323.06	1105.94	1196.29
NCU02060	208.262	200.474	209.543	231.989	220.031	170.015	166.934	196.527	208.496	223.216	216.729	214.582
NCU02061	118.89	155.606	212.433	176.24	133.222	148.539	169.102	187.727	212.287	238.435	303.421	216.728
NCU02062	33.6171	39.1402	44.7988	41.3624	29.2228	48.3201	28.1836	22.4881	38.8561	27.3947	26.0075	20.3853
NCU02063	182.844	273.027	128.616	156.458	200.262	186.122	130.078	110.485	229.346	116.681	112.699	143.77
NCU02064	1082.31	1391.87	926.323	1202.21	1113.05	1032.62	992.93	1085.3	1352.38	1145.5	1000.67	1006.39
NCU02065	282.055	345.58	284.689	300.327	341.22	265.76	256.904	263.013	380.98	298.298	265.029	297.196
NCU02066	382.087	466.819	242.781	317.412	318.013	388.35	240.645	416.519	490.914	457.593	486.712	486.028
NCU02067	344.37	371.355	388.738	499.946	394.508	321.239	372.891	352.966	361.078	299.313	279.89	291.831
NCU02068	97.5715	167.062	50.5793	80.0273	102.28	82.3231	82.3828	67.4643	115.621	83.1987	123.845	100.854
NCU02070	423.903	564.192	408.97	454.987	450.375	378.507	376.143	407.719	529.77	455.564	376.49	349.769
NCU02071	109.051	129.831	118.5	127.684	110.015	109.168	117.07	275.724	127.941	121.754	137.468	96.5619
NCU02073	33.6171	27.6846	40.4634	22.4796	27.5038	37.5823	29.2676	23.4659	32.2222	22.3216	16.0999	50.4268
NCU02074	1182.34	844.856	1367.09	1042.15	954.04	1175.79	1384.25	866.281	897.482	1032.88	651.426	789.662
NCU02075	8405.91	11812.7	4588.26	6654.86	7141.55	7452.03	4697.99	6360.23	10301.6	7539.63	6742.14	8273.21
NCU02076	2609.83	2740.77	2566.54	2718.23	2494.26	2571.7	2653.59	3063.27	2958.75	3254.9	2993.34	3821.71
NCU02077	15.5786	7.63712	21.6768	14.3869	16.3304	17.8963	11.9238	6.84421	7.58168	14.2047	16.0999	7.51037
NCU02078	340.27	581.376	273.128	298.529	461.549	374.928	273.164	304.078	513.659	397.731	390.113	447.403
NCU02079	594.448	581.376	502.902	508.039	602.506	618.318	627.627	584.691	599.901	509.339	552.35	586.882
NCU02080	106.591	111.693	157.518	146.567	96.2635	97.535	99.7266	106.574	94.7711	89.2865	80.4995	105.145
NCU02081	11.479	7.63712	17.3415	11.6894	19.7684	17.0015	20.5957	20.5326	18.0065	12.1754	21.0537	18.2395
NCU02082	298.454	434.361	286.134	309.319	311.137	315.87	298.096	289.412	386.666	383.526	333.144	374.446
NCU02083	364.048	426.724	306.366	268.856	471.003	462.62	274.248	190.66	412.254	211.041	179.576	255.353
NCU02084	464.9	1606.66	895.976	1034.06	1183.52	1350.28	4754.36	3696.85	779.966	3258.96	3333.92	3152.21
NCU02085	42.6363	54.4145	59.25	85.4224	68.7596	72.4801	104.062	108.53	49.2809	81.1695	130.038	128.749
NCU02086	531.314	476.365	566.488	610.545	653.216	484.99	316.523	487.894	852.94	690.955	634.088	665.204
NCU02087	63.9544	67.7794	41.9085	55.7494	81.652	93.0609	55.2832	46.9317	66.3397	49.7163	30.9613	37.5518
NCU02088	53.2954	34.367	70.811	47.6567	89.3875	68.9008	88.8867	56.7092	57.8103	64.9356	49.5381	47.208
NCU02089	416.524	428.633	414.75	431.608	428.888	461.725	371.807	411.63	437.842	383.526	409.928	380.883
NCU02090	2041.62	2453.42	1346.85	1542.1	1968.24	1860.32	1284.52	1350.26	2642.22	1853.71	1697.92	1811.07
NCU02091	69.6939	104.056	124.281	118.692	90.247	75.1645	119.238	138.84	105.196	120.74	101.553	97.6348
NCU02092	45.916	21.0021	52.0244	20.6812	48.9912	41.1615	20.5957	29.3323	24.6405	37.5409	30.9613	31.1144
NCU02094	487.038	616.697	320.817	371.363	575.002	443.829	320.859	284.524	626.437	417.008	400.02	345.477
NCU02095	1029.83	1158.93	852.622	1057.44	941.147	912.712	928.975	1065.74	989.41	794.447	806.233	813.266
NCU02096	145.127	226.25	150.293	152.861	196.824	189.701	169.102	189.682	239.771	177.558	126.322	205.999
NCU02097	950.297	967.05	1060.72	1051.15	1184.38	845.601	686.162	1043.25	1064.28	751.833	693.534	933.432
NCU02098	3208.38	4453.4	4020.33	4076.9	3644.26	2994.95	4333.77	6565.55	3855.29	5831.01	6342.12	5583.42
NCU02099	2835.31	2823.83	3469.74	3411.5	2382.52	2387.37	3584.74	4442.87	2229.02	3798.73	3631.14	3231.6
NCU02100	693.66	627.199	768.805	615.041	611.101	708.694	771.797	815.439	548.724	684.868	686.103	729.579
NCU02101	31.1573	59.1877	18.7866	14.3869	38.6773	32.2134	35.7715	30.3101	42.647	34.497	28.4844	31.1144
NCU02103	892.082	1183.75	744.238	680.682	1079.53	1015.62	715.43	665.844	1152.42	697.043	802.518	791.808
NCU02104	328.791	359.899	320.817	354.278	320.592	334.661	328.447	422.385	303.267	390.628	404.974	395.904
NCU02105	267.297	243.433	273.128	273.352	221.75	223.704	212.461	285.501	259.673	344.97	383.92	363.716
NCU02106	130.369	130.786	174.86	121.39	111.734	105.588	108.398	100.708	152.581	119.725	94.1224	186.686
NCU02107	250.078	348.444	151.738	230.191	268.163	227.283	220.049	336.344	252.091	288.152	298.467	301.488
NCU02108	608.387	484.957	585.274	628.529	553.515	542.259	629.795	527.982	598.005	477.885	460.705	452.768
NCU02109	9563.65	8501.07	13026.3	12878.1	10399	12123	15352.5	13659.1	7755.12	9521.18	10357.2	8179.87
NCU02110	887.983	790.442	825.165	601.554	727.133	956.558	749.033	828.149	741.11	985.195	1261.98	1140.5
NCU02111	1366.82	2194.72	1069.39	1307.41	1779.16	1506.87	1225.99	1286.71	2040.42	1194.21	978.378	1188.78
NCU02112	212.362	230.068	209.543	212.207	257.849	207.597	217.881	166.216	244.509	176.544	170.907	166.301
NCU02113	1467.67	1519.79	1356.97	1574.47	1484.35	1319.85	1312.7	1666.08	1504.96	1705.57	1607.51	1631.9
NCU02114	2608.19	2928.84	1913.34	2205.7	2904.23	2786.46	1691.02	1500.84	2947.38	1579.76	1383.35	1639.41
NCU02115	300.914	336.033	182.085	217.602	281.914	280.972	198.369	185.771	306.111	181.617	187.006	170.593
NCU02116	552.632	545.099	617.067	603.352	627.432	590.579	631.963	706.909	709.835	679.795	736.88	722.068
NCU02117	615.766	624.335	664.756	729.238	557.812	561.944	847.676	922.013	687.09	915.186	808.71	918.411
NCU02118	62.3146	96.4186	75.1464	69.2371	78.2141	59.0579	63.9551	59.6424	78.66	74.0672	52.015	66.5204
NCU02119	129.549	201.429	76.5915	130.382	158.147	165.541	120.322	145.684	173.431	185.675	153.568	160.936
NCU02120	145.127	198.565	98.2683	111.499	195.105	159.277	139.834	96.7967	178.17	104.506	84.2148	115.874
NCU02121	199.243	320.759	166.189	198.719	223.469	244.285	131.162	189.682	252.091	191.763	187.006	207.072
NCU02122	793.691	1063.47	989.909	986.404	1094.14	1081.83	988.594	878.014	785.652	788.359	624.18	862.62
NCU02123	282.875	238.66	313.591	287.739	238.08	251.443	273.164	355.899	235.032	309.459	268.744	290.759
NCU02124	4863	4746.47	4328.14	4588.53	4199.49	4632.46	4619.94	5267.11	4477.93	4068.62	3841.68	3403.27
NCU02125	72.9737	62.0516	66.4756	71.0355	66.1811	90.3764	85.6348	59.6424	78.66	42.614	50.7766	45.0622
NCU02126	556.732	671.112	346.829	508.938	575.862	482.306	515.977	632.6	759.116	651.385	458.228	670.569
NCU02127	635.445	579.467	569.378	612.344	636.026	578.051	459.609	652.155	585.685	620.947	574.642	978.494
NCU02128	438.662	734.118	326.598	431.608	390.211	381.192	247.148	446.829	800.815	843.148	923.886	1332.55
NCU02129	10.6591	12.4103	5.78049	8.09265	12.0329	7.15853	6.50391	5.86646	14.2157	7.10233	6.19227	19.3124
NCU02130	271.396	342.716	270.238	299.428	291.369	258.602	238.477	227.814	361.078	273.947	224.16	306.852
NCU02131	300.914	478.275	286.134	306.621	452.954	358.821	315.439	256.169	485.228	271.918	184.53	230.676
NCU02132	159.886	111.693	192.201	178.038	127.205	130.643	159.346	184.794	145.947	158.281	136.23	121.239
NCU02133	6647.16	5342.17	6068.07	6118.04	5603.05	6746.91	5608.53	6310.36	4467.51	4395.33	4765.57	4060.96
NCU02134	5152.43	5201.83	4380.17	3624.61	4123	4017.72	3720.23	4077.19	5195.35	3998.61	3876.36	3362.5
NCU02136	16734.7	12559.2	16043.7	17330.9	14895.9	14821.7	14555.7	13173.1	13107.8	9702.8	10326.2	8265.7
NCU02137	326.332	611.924	237	309.319	408.26	348.083	434.678	449.762	450.163	495.134	386.397	445.258
NCU02138	2103.12	3065.35	2371.45	1962.92	2388.54	2447.32	3205.34	5040.27	2147.51	3826.13	4759.38	4556.65
NCU02139	916.68	1565.61	901.756	1091.61	1066.63	989.667	1175.04	1700.3	1259.51	1880.09	1888.64	1733.82
NCU02142	132.009	148.924	193.646	173.542	170.18	108.273	182.109	244.436	141.209	221.187	231.591	229.603
NCU02143	0.819929	0.95464	1.44512	0.899183	1.71899	0.894816	1.08398	1.95549	1.89542	1.01462	2.47691	2.14582
NCU02144	8.19929	3.81856	14.4512	14.3869	9.45445	9.84298	7.58789	6.84421	13.2679	2.02924	2.47691	7.51037
NCU02145	16.3986	9.5464	18.7866	11.6894	16.3304	13.4222	18.4277	19.5549	15.1634	23.3362	26.0075	15.0207
NCU02146	6.55943	2.86392	11.561	5.3951	6.87596	8.94816	4.33594	8.7997	4.73855	5.07309	1.23845	3.21873
NCU02147	255.818	362.763	192.201	209.51	343.798	297.974	214.629	212.17	356.339	243.509	352.959	282.175
NCU02148	609.207	674.931	413.305	422.616	526.871	546.733	541.992	480.072	558.202	513.397	551.112	590.1
NCU02149	634.625	642.473	637.299	677.984	572.424	595.948	463.945	695.176	525.032	726.467	748.026	692.027
NCU02150	193.503	164.198	260.122	160.055	196.824	212.966	210.293	152.528	192.385	189.734	183.291	213.509
NCU02151	1247.11	1291.63	1144.54	1255.26	1362.3	1286.75	1293.19	1210.45	1294.57	1027.81	1020.49	928.067
NCU02152	1243.01	951.776	1154.65	1039.46	972.089	1073.78	1177.21	1136.14	998.887	1218.56	1159.19	1096.51
NCU02153	947.838	1000.46	1231.24	1237.28	1088.12	983.403	1325.71	1353.2	1085.13	1291.61	1071.26	938.796
NCU02155	117.25	163.243	50.5793	98.011	85.9495	136.012	96.4746	102.663	121.307	182.631	121.368	306.852
NCU02156	632.165	471.592	819.384	717.548	552.655	500.202	527.9	736.241	502.287	665.59	622.942	612.632
NCU02157	737.116	548.918	978.348	1086.21	697.91	612.054	772.881	755.796	537.352	640.224	456.989	408.779
NCU02158	332.891	252.025	411.86	320.109	299.964	359.716	329.531	245.414	238.823	314.532	243.975	304.706
NCU02159	521.475	622.425	537.585	546.703	435.764	484.99	630.879	778.284	619.803	796.476	790.133	945.234
NCU02160	3239.54	3214.27	3387.37	2900.77	2862.12	3265.18	3133.8	3257.84	3537.8	3281.28	3177.87	3349.62
NCU02161	484.578	598.559	541.921	481.063	460.689	459.935	454.189	504.516	496.6	476.871	491.666	536.455
NCU02162	806.81	803.807	715.335	638.42	716.819	689.008	741.445	815.439	797.972	728.496	812.425	938.796
NCU02163	307.473	484.003	345.384	356.077	323.17	350.768	511.641	644.333	373.398	463.681	468.135	564.351
NCU02164	3665.08	5358.39	3550.67	3526.6	3926.17	3934.51	5397.16	6527.42	4695.91	5715.35	5501.21	5902.08
NCU02165	161.526	188.064	125.726	152.861	207.998	155.698	169.102	165.239	182.908	142.047	165.953	162.009
NCU02167	401.765	362.763	421.976	454.088	339.501	416.984	460.693	482.028	364.869	434.257	404.974	394.831
NCU02168	239.419	235.796	267.348	231.989	218.312	280.972	272.08	284.524	285.261	290.181	247.691	265.009
NCU02169	109.051	116.466	91.0427	100.709	95.404	117.221	109.482	126.129	124.15	144.076	141.184	164.155
NCU02170	172.185	180.427	187.866	197.82	182.213	225.494	174.521	176.972	177.222	158.281	182.053	190.978
NCU02171	4.91957	5.72784	14.4512	11.6894	7.73546	4.47408	8.67187	10.7552	8.5294	9.13157	9.90762	8.58328
NCU02172	351.749	463	286.134	321.908	446.938	466.199	324.111	354.921	481.437	378.453	323.236	423.799
NCU02173	241.879	412.405	170.524	214.905	311.997	292.605	231.973	240.525	373.398	188.719	175.86	186.686
NCU02174	223.841	236.751	212.433	207.711	250.113	412.51	286.172	313.856	365.816	171.471	142.422	238.186
NCU02175	730.556	1296.4	738.457	508.938	685.877	655.9	1189.13	1563.41	1126.83	1906.47	2385.26	2476.28
NCU02176	372.248	314.077	417.64	449.592	368.723	315.87	404.326	523.093	399.934	517.456	455.751	439.893
NCU02177	348.47	464.91	447.988	444.197	397.946	356.137	375.059	593.491	441.633	573.26	532.535	514.997
NCU02178	2.45979	1.90928	2.89024	7.19347	1.71899	4.47408	7.58789	2.93323	2.84313	4.05848	1.23845	2.14582
NCU02179	537.053	1083.52	528.915	524.224	562.969	590.579	688.33	776.329	570.522	1041	1722.69	2321.78
NCU02181	17013.5	18526.7	13653.5	18037.6	14531.5	15315.7	15905.3	15673.2	16512	15995.5	15434.8	17469.1
NCU02182	332.071	436.271	271.683	267.057	364.426	283.657	240.645	304.078	386.666	334.824	334.382	352.987
NCU02183	0.819929	0.95464	1.44512	0.899183	2.57849	0.894816	1.08398	1.95549	0.947711	2.02924	1.23845	4.29164
NCU02184	50.8356	63.0062	104.049	111.499	73.9166	70.6905	63.9551	28.3546	97.6142	37.5409	39.6305	46.1351
NCU02187	4726.89	4242.42	4729.88	4074.2	4039.63	4428.44	4314.26	4300.12	4425.81	5591.56	6704.99	6134.9
NCU02188	27.8776	31.5031	41.9085	41.3624	46.4127	41.1615	17.3437	29.3323	28.4313	33.4824	43.3459	53.6455
NCU02189	0.819929	0.95464	1.44512	0.899183	0.859495	0.894816	1.08398	0.977744	0.947711	1.01462	1.23845	1.07291
NCU02190	259.917	125.058	148.848	133.079	124.627	107.378	105.146	284.524	131.732	140.017	125.084	130.895
NCU02191	2323.68	2659.63	2187.91	1965.61	2084.28	2598.55	3545.71	4389.09	2542.71	3574.5	4059.65	3827.07
NCU02192	18.0384	4.7732	21.6768	27.8747	12.8924	9.84298	7.58789	10.7552	16.1111	21.307	9.90762	11.802
NCU02193	98574.3	75804.1	119288	109910	88716.2	97866	117275	116383	75590.3	97978.7	59790	57553
NCU02194	1539.01	1223.85	1747.15	1177.93	1318.47	1914.91	1958.76	1465.64	1249.08	1206.38	1180.25	1208.1
NCU02195	71.3338	48.6866	70.811	72.8338	118.61	82.3231	89.9707	35.1988	45.4901	49.7163	22.2922	31.1144
NCU02196	69.6939	37.231	135.841	100.709	623.134	115.431	75.8789	63.5534	67.2874	77.111	32.1998	49.3539
NCU02197	12.2989	8.59176	10.1159	11.6894	14.6114	9.84298	13.0078	13.6884	8.5294	15.2193	18.5768	15.0207
NCU02198	6.55943	7.63712	4.33537	4.49592	4.29748	5.3689	10.8398	2.93323	1.89542	2.02924	4.95381	2.14582
NCU02199	9.83914	5.72784	4.33537	9.89102	9.45445	12.5274	3.25195	10.7552	6.63397	3.04386	6.19227	2.14582
NCU02200	1578.36	1307.86	1682.12	1712.04	1529.04	1597.25	1557.69	1650.43	1555.19	1570.63	1634.76	1422.68
NCU02201	397.665	270.163	455.213	372.262	360.128	333.766	347.959	313.856	325.065	338.883	303.421	273.592
NCU02202	2464.71	3262.96	2151.79	2170.63	2813.99	2419.58	2149.54	2122.68	2591.04	2172.3	2314.67	2408.68
NCU02203	2021.94	1914.05	2062.19	2232.67	2097.17	1747.58	2051.98	2322.14	1823.4	2198.68	2526.44	2140.46
NCU02204	283.695	253.934	307.811	333.597	263.865	258.602	277.5	288.435	252.091	231.333	297.229	306.852
NCU02205	7.37936	5.72784	7.22561	6.29428	5.15697	5.3689	5.41992	0.977744	6.63397	8.11695	3.71536	6.43746
NCU02206	16.3986	19.0928	15.8963	23.3788	18.9089	15.2119	11.9238	14.6662	13.2679	14.2047	8.66917	11.802
NCU02207	4363.66	4055.31	4651.85	4263.93	4043.93	4279.91	4591.76	4682.42	4374.63	4337.5	4420.04	4138.21
NCU02208	1713.65	2831.46	1247.14	1877.49	2133.27	1744.89	1358.23	1722.79	2673.49	1936.91	1684.3	2007.41
NCU02209	6707.02	7180.8	4023.22	5736.79	4517.51	3941.66	3629.18	3540.41	5836	4535.35	3408.22	3651.11
NCU02211	1415.2	1073.02	1385.87	1182.43	1472.32	1706.41	1075.31	743.086	1166.63	815.754	913.978	951.671
NCU02212	15.5786	15.2742	24.5671	21.5804	18.9089	23.2652	19.5117	23.4659	18.9542	22.3216	19.8152	12.8749
NCU02213	456.7	669.203	426.311	434.305	629.151	777.595	557.168	645.311	571.469	544.85	645.234	555.767
NCU02214	393.566	412.405	351.165	444.197	441.781	332.872	373.975	325.589	387.614	316.561	250.168	298.269
NCU02215	77.0733	91.6454	93.9329	81.8257	96.2635	135.117	105.146	72.3531	88.1371	93.3449	85.4533	66.5204
NCU02216	1422.58	1509.29	1239.91	1239.07	1207.59	1208	1202.14	1372.75	1339.12	1471.2	1820.53	1652.28
NCU02217	222.201	228.159	170.524	165.45	183.072	180.753	187.529	244.436	218.921	262.786	252.644	260.717
NCU02218	303.374	441.044	242.781	288.638	348.096	329.292	294.844	299.19	434.999	324.678	269.983	322.946
NCU02219	1102.8	1290.67	934.994	900.982	987.56	1186.53	1400.51	1457.82	1288.89	1433.66	1572.84	1661.94
NCU02220	388.646	454.409	469.665	398.338	357.55	364.19	498.633	626.734	405.62	701.102	765.364	666.277
NCU02221	254.178	331.26	316.482	281.444	253.551	229.968	310.02	351.988	263.464	433.242	559.781	387.32
NCU02222	106.591	121.239	101.159	128.583	128.065	125.274	98.6426	87.997	80.5554	111.608	102.792	106.218
NCU02223	738.756	995.69	550.592	578.175	740.885	809.809	744.697	716.686	797.025	782.271	793.848	716.704
NCU02224	1725.95	2151.76	1303.5	1623.92	1996.61	1605.3	1549.01	1647.5	2065.06	1643.68	1456.42	1377.62
NCU02225	336.171	463.955	258.677	284.142	400.525	399.088	277.5	246.392	416.045	235.392	216.729	255.353
NCU02226	326.332	341.761	264.457	295.831	381.616	291.71	249.316	372.52	297.581	386.57	417.359	442.039
NCU02227	3456	3043.39	4033.34	4177.61	3205.06	3099.64	3174.99	3351.71	2939.8	3164.6	2805.1	2432.29
NCU02228	714.158	893.543	839.616	1001.69	812.223	757.909	1053.63	1214.36	879.475	983.166	900.355	847.599
NCU02229	578.05	667.293	644.524	682.48	556.093	585.21	797.812	927.879	653.92	903.011	831.002	805.755
NCU02230	316.492	397.13	232.665	220.3	298.245	304.237	259.072	283.546	339.28	284.093	370.297	388.393
NCU02231	259.097	294.029	268.793	246.376	250.113	277.393	304.6	307.989	268.202	289.166	355.436	352.987
NCU02232	245.979	422.906	166.189	200.518	266.444	306.922	275.332	345.144	331.699	398.745	485.474	460.278
NCU02233	860.925	1098.79	881.524	906.377	965.213	881.394	945.234	983.611	1010.26	888.806	845.863	879.786
NCU02234	428.003	504.05	427.756	407.33	508.821	496.623	419.502	353.943	480.489	257.713	253.883	327.238
NCU02235	635.445	746.529	715.335	660	689.315	621.002	512.725	527.982	671.927	551.953	518.912	619.069
NCU02236	215.641	460.137	148.848	205.014	256.989	244.285	163.682	159.372	342.124	262.786	169.668	258.571
NCU02237	180.384	220.522	121.39	127.684	174.478	169.12	107.314	112.441	184.804	150.164	132.514	166.301
NCU02238	165.626	174.699	179.195	161.853	143.536	131.538	128.994	134.929	168.692	113.637	128.799	156.645
NCU02239	41.8164	33.4124	34.6829	30.5722	50.7102	37.5823	34.6875	26.3991	51.1764	36.5263	48.2997	55.7913
NCU02240	109.051	137.468	114.165	115.995	149.552	168.225	135.498	137.862	147.843	134.944	105.269	81.5412
NCU02241	137.748	190.928	119.945	111.499	112.594	158.382	157.178	144.706	164.902	192.778	222.922	204.926
NCU02242	143.488	168.971	124.281	96.2126	134.941	130.643	140.918	135.906	131.732	127.842	144.899	149.134
NCU02243	232.86	245.342	228.329	249.074	254.411	219.23	300.264	238.57	253.986	252.64	198.152	255.353
NCU02244	277.136	422.906	400.299	351.581	337.782	288.131	486.709	1359.06	413.202	687.912	791.372	640.527
NCU02245	155.786	292.12	150.293	193.324	222.609	195.07	197.285	216.081	235.98	177.558	151.091	158.791
NCU02246	116.43	45.8227	101.159	80.9265	102.28	95.7453	41.1914	33.2433	82.4508	77.111	96.5993	119.093
NCU02247	223.021	330.305	150.293	173.542	244.097	249.654	185.361	151.55	296.633	236.406	213.014	247.842
NCU02248	487.038	526.961	364.171	352.48	422.872	493.938	367.471	318.745	416.045	330.766	377.728	374.446
NCU02249	470.639	734.118	404.634	494.551	485.615	483.201	432.51	457.584	567.679	478.9	469.374	448.476
NCU02250	27222.5	30156.1	23470.2	29975.2	26350.4	28927.6	28958.6	35874.4	29366.7	30589.7	33645.1	32239.9
NCU02251	15.5786	10.501	17.3415	23.3788	14.6114	10.7378	11.9238	16.6216	6.63397	14.2047	17.3383	11.802
NCU02252	26050.8	13797.4	33148.2	29560.6	20768	23949.8	26241.1	17481.1	19671.6	16148.7	9564.57	8741
NCU02253	81.9929	73.5073	73.7012	97.1118	97.9825	83.2179	59.6191	43.9985	75.8168	53.7748	55.7304	52.5726
NCU02254	363.228	351.308	339.604	372.262	405.682	383.876	281.836	241.503	367.712	280.035	312.09	300.415
NCU02255	842.887	910.727	721.116	760.709	819.099	796.386	910.547	906.369	815.031	812.71	854.533	886.224
NCU02256	359.129	502.141	265.902	294.932	351.534	377.612	289.424	324.611	443.529	367.292	390.113	464.57
NCU02257	309.933	324.578	277.463	261.662	313.716	282.762	353.379	328.522	291.895	272.932	286.083	313.29
NCU02259	134.468	187.109	93.9329	124.087	109.156	149.434	110.566	121.24	210.392	144.076	105.269	118.02
NCU02260	3296.93	3650.54	3367.13	3299.1	2962.68	3020	4387.97	4295.23	3245.91	3941.79	4505.49	3651.11
[truncated: 7,734 more rows]

## Sheet: wt RNAPII-S2P ChIP-seq reads
gene Id	0	2	4	6	8	10	12	14	16	18	20	22
NCU00003	415.343	200.65	299.988	373.226	367.836	326.172	390.459	387.92	370.459	375.751	477.516	396.588
NCU00004	662.782	393.379	663.673	612.613	600.403	637.555	625.804	624.688	579.459	681.35	826.39	728.616
NCU00005	117.091	144.327	121.228	149.073	117.47	133.098	118.742	141.638	200.03	183.551	162.602	167.858
NCU00006	336.914	340.577	346.22	353.64	359.53	400.936	342.32	301.245	300.493	374.79	292.272	367.075
NCU00007	452.901	417.141	448.955	512.506	450.896	433.8	357.297	342.469	380.326	403.62	329.321	344.017
NCU00008	235.288	186.569	205.472	239.387	179.172	225.938	200.043	215.628	251.159	235.445	219.204	230.575
NCU00009	29.8252	47.5224	46.2311	23.9387	41.5299	37.7932	43.8598	28.539	41.2618	53.816	39.1069	35.9696
NCU00010	720.223	565.868	614.36	779.096	778.389	623.588	670.734	682.823	556.137	770.723	694.662	883.562
NCU00011	44.1854	39.602	34.9302	42.4368	41.5299	34.5068	52.4178	50.7361	41.2618	28.83	63.806	46.1149
NCU00013	138.08	99.4449	115.064	147.985	145.948	139.67	156.184	136.353	98.6695	126.852	83.3594	122.666
NCU00014	379.995	312.415	312.317	353.64	338.172	406.688	349.809	322.386	320.227	358.453	328.292	363.386
NCU00015	444.064	393.379	329.782	394.989	353.597	369.716	370.134	353.039	380.326	399.776	328.292	409.501
NCU00017	152.44	103.845	160.268	165.395	232.567	200.468	147.626	190.26	113.021	172.98	258.311	285.913
NCU00018	1220.62	973.328	1189.68	1310.1	1160.46	1162.55	1045.15	1034.8	1121.24	1201.25	1110.43	1237.72
NCU00019	129.242	168.088	176.706	153.425	153.067	169.248	149.765	155.379	168.635	183.551	184.214	165.091
NCU00021	427.494	522.746	396.56	413.487	268.164	348.355	313.437	316.044	253.85	325.779	252.136	336.639
NCU00022	139.184	154.888	143.83	179.54	113.911	157.745	118.742	131.068	104.948	136.462	138.932	180.771
NCU00023	361.216	359.058	373.958	547.326	448.523	557.86	380.831	369.951	504.111	560.264	530.001	794.099
NCU00024	462.843	469.943	487.995	671.372	695.329	621.123	419.342	448.169	403.648	517.018	468.253	587.504
NCU00025	433.017	417.141	446.901	492.92	599.217	640.841	364.785	481.993	437.734	518.94	507.36	618.862
NCU00026	370.053	352.897	449.983	561.471	746.351	414.903	263.159	266.364	330.991	540.082	616.448	851.282
NCU00027	262.903	300.975	231.155	203.479	225.448	197.182	181.858	128.954	237.704	233.523	201.709	244.409
NCU00028	371.158	423.301	364.712	362.345	306.135	297.416	198.974	229.369	302.287	285.417	265.515	356.93
NCU00029	404.297	295.695	377.04	394.989	406.993	381.218	401.157	354.096	351.622	357.492	286.098	301.592
NCU00030	94.9987	105.605	79.1065	93.5786	87.806	79.6943	93.0683	91.9592	85.2145	88.4121	71.0099	87.6184
NCU00031	65.1735	73.9237	60.6141	62.023	48.6493	60.7977	63.1153	50.7361	70.8626	69.1921	72.039	69.1724
NCU00032	220.927	293.055	267.113	299.234	293.082	307.275	258.88	274.82	282.553	295.988	230.525	278.534
NCU00033	56.3364	72.1636	72.9424	73.9923	91.3657	86.2671	82.3708	81.3891	69.9656	69.1921	50.4273	72.8616
NCU00034	339.123	352.017	299.988	297.058	258.672	337.674	340.181	397.433	276.275	316.169	345.787	293.291
NCU00035	249.648	281.614	299.988	286.176	265.791	259.623	300.6	374.179	271.79	282.534	326.234	279.456
NCU00037	189.997	248.172	186.979	268.766	156.627	186.501	182.927	150.094	220.661	218.147	180.097	223.196
NCU00038	112.673	107.365	107.873	138.192	106.791	104.342	96.2776	80.3321	124.682	104.749	106	113.443
NCU00039	155.754	132.887	161.295	154.513	103.231	134.741	113.394	110.985	165.944	175.863	138.932	154.946
NCU00040	785.396	706.675	790.038	890.084	646.679	779.69	670.734	713.476	783.077	751.503	675.108	672.356
NCU00041	371.158	340.577	317.454	417.839	306.135	327.815	253.531	317.101	435.043	334.428	386.952	407.656
NCU00042	122.615	112.646	123.283	127.31	116.284	110.093	123.021	123.669	116.609	104.749	123.495	91.3076
NCU00043	714.7	566.748	585.594	770.391	542.262	706.568	576.596	606.719	835.999	729.4	688.487	809.778
NCU00045	239.706	227.931	273.277	257.885	269.351	266.195	241.764	227.255	217.073	267.158	213.03	257.321
NCU00046	947.778	872.123	849.625	859.617	878.06	843.774	804.453	1016.84	833.309	806.28	845.943	902.008
NCU00047	50.8133	37.8419	55.4773	40.2605	51.0224	42.7227	32.0925	50.7361	49.3347	50.933	56.6021	42.4257
NCU00048	49.7086	48.4024	53.4226	50.0536	62.8881	53.4034	72.7431	61.3061	43.0558	49.972	48.369	47.0372
NCU00050	523.598	625.711	471.557	474.422	271.724	441.194	315.576	362.552	479.892	479.539	321.088	388.288
NCU00051	155.754	152.248	162.323	130.575	151.881	152.816	145.486	132.125	172.223	146.072	133.787	94.9968
NCU00052	43.0808	35.2017	38.0122	35.9081	39.1567	32.8636	44.9295	30.6531	39.4678	37.479	30.8738	34.125
NCU00054	175.637	179.529	199.307	213.272	218.328	213.614	227.857	228.312	224.249	191.239	188.33	214.896
NCU00055	191.102	176.889	203.417	224.153	188.664	240.726	219.299	215.628	213.485	195.083	194.505	222.274
NCU00056	125.929	132.007	107.873	141.456	96.112	121.595	140.137	102.529	135.446	113.398	116.291	120.821
NCU00057	205.462	234.092	194.171	223.065	198.157	186.501	259.949	206.115	213.485	188.356	177.01	169.703
NCU00059	169.009	229.691	155.131	226.33	180.358	167.605	165.811	181.804	224.249	229.679	183.185	218.585
NCU00060	208.776	283.374	233.21	276.383	204.09	248.12	217.159	238.882	308.566	267.158	238.758	288.679
NCU00061	75.1153	85.3642	80.1339	90.3142	83.0598	63.2625	96.2776	103.586	113.918	83.6071	97.7672	105.142
NCU00064	1643.7	1371.99	1816.37	2254.59	2146.5	2566.65	2516.05	2559	1924.05	1884.52	1894.63	1785.57
NCU00065	301.566	283.374	293.824	300.322	221.888	251.407	247.112	219.856	249.365	297.91	268.602	275.767
NCU00066	277.264	252.573	257.867	264.414	198.157	283.449	279.205	237.825	288.832	257.548	245.962	257.321
NCU00067	567.783	564.988	560.937	575.617	535.142	537.321	581.944	616.232	558.828	566.991	549.555	552.457
NCU00068	831.791	790.279	786.956	847.648	800.933	842.952	837.615	975.613	918.523	773.606	749.205	812.545
NCU00069	72.906	80.084	70.8877	90.3142	96.112	69.8352	86.6498	120.498	81.6266	86.4901	79.2429	69.1724
NCU00070	183.37	195.37	229.101	192.598	185.105	210.327	217.159	152.208	190.163	236.406	177.01	230.575
NCU00071	30.9298	30.8015	47.2585	35.9081	45.0896	27.9341	41.7203	24.311	26.0129	36.518	30.8738	32.2805
NCU00072	345.751	423.301	344.165	354.728	366.649	345.068	400.087	410.117	344.446	295.988	299.476	341.25
NCU00073	660.572	610.75	561.965	704.015	631.254	737.789	482.458	580.294	618.927	616.002	584.545	621.629
NCU00074	191.102	178.649	159.24	221.977	160.187	221.008	148.695	149.037	205.412	220.069	203.767	210.284
NCU00075	419.762	522.746	438.682	477.686	436.657	472.415	405.436	400.604	462.85	429.567	362.253	382.754
NCU00076	288.31	346.737	290.742	319.908	294.269	274.411	269.577	265.307	292.42	294.066	238.758	284.068
NCU00077	109.359	102.965	97.599	87.0498	105.605	68.1921	93.0683	67.6481	104.948	106.671	86.4468	117.132
NCU00078	153.544	172.489	152.049	143.632	116.284	148.708	173.3	191.317	148.004	149.916	147.165	142.034
NCU00079	157.963	153.128	141.775	149.073	164.933	157.745	152.974	158.55	159.665	163.37	136.874	138.345
NCU00080	875.977	1088.61	718.123	783.448	1162.84	801.051	1182.07	1228.24	874.57	793.787	842.856	801.477
NCU00081	136.975	146.967	124.31	161.042	123.403	145.422	172.23	104.643	108.536	131.657	104.971	164.169
NCU00082	32.0344	36.9618	43.149	38.0843	37.9702	17.2534	33.1623	26.425	38.5708	38.44	40.136	24.9021
NCU00083	1148.82	1004.13	1043.8	1088.12	933.829	1087.79	971.334	1173.27	1132.9	1068.63	894.312	1043.12
NCU00084	59.6504	54.5627	65.7509	63.1111	61.7015	88.7318	79.1616	71.8761	71.7596	71.1141	81.3011	62.7163
NCU00085	74.0106	86.2443	82.1886	102.284	93.7389	99.4125	83.4406	96.1872	113.021	78.8021	68.9516	96.8414
NCU00086	85.057	73.0436	58.5594	47.8774	56.9553	69.0136	87.7196	87.7311	69.0686	74.9581	68.9516	76.5508
NCU00087	257.38	268.413	243.484	281.824	186.291	220.186	266.368	323.443	306.772	240.25	216.117	201.061
NCU00088	288.31	271.933	211.636	230.682	185.105	191.431	188.276	285.39	224.249	167.214	170.835	138.345
NCU00089	113.778	131.126	113.009	156.69	73.5672	75.5864	117.673	130.011	130.064	121.086	136.874	109.754
NCU00090	2171.71	1551.52	1558.5	1477.67	1385.91	866.779	1153.19	2056.93	707.729	688.077	1154.68	813.467
NCU00091	157.963	159.288	181.842	153.425	150.694	179.928	186.137	156.436	133.652	146.072	140.991	147.568
NCU00092	62.9643	67.7634	78.0792	77.2567	85.4329	75.5864	90.9288	64.4771	73.5536	64.3871	58.6603	77.4731
NCU00093	59.6504	75.6837	58.5594	65.2874	53.3956	50.1171	54.5573	58.1351	73.5536	60.5431	59.6894	71.017
NCU00095	308.194	263.133	294.852	330.789	329.866	333.566	344.46	279.048	273.584	319.052	285.069	323.727
NCU00096	44.1854	58.0829	53.4226	57.6705	60.515	69.0136	71.6733	49.6791	64.5837	53.816	49.3982	51.6487
NCU00097	197.73	204.17	174.651	221.977	263.418	288.378	240.694	284.333	208.103	194.122	161.573	174.314
NCU00099	49.7086	73.9237	58.5594	57.6705	79.5	78.0511	57.7665	66.5911	47.5407	48.05	51.4564	35.0473
NCU00100	250.752	303.615	270.195	410.222	424.791	307.275	263.159	311.816	290.626	361.336	309.768	395.666
NCU00101	239.706	248.172	210.608	248.092	237.314	236.618	211.811	189.203	235.91	218.147	222.292	213.973
NCU00102	562.26	689.954	524.98	461.364	295.455	303.167	436.458	415.402	575.871	515.096	475.457	518.332
NCU00103	308.194	402.18	310.262	310.115	215.955	206.219	254.601	277.991	381.223	295.027	284.039	282.223
NCU00104	1088.07	802.6	1143.45	920.552	996.717	925.933	917.846	992.525	1032.44	936.976	960.177	825.457
NCU00105	459.529	453.222	349.302	367.785	287.149	326.993	307.018	377.35	418	305.598	253.166	250.865
NCU00106	375.576	420.661	313.344	354.728	271.724	307.275	268.507	356.21	329.197	254.665	251.107	208.439
NCU00107	212.09	210.33	166.432	173.012	185.105	184.858	177.579	175.462	212.588	168.175	149.224	179.848
NCU00108	170.114	152.248	154.104	168.659	159	149.53	143.347	184.975	153.386	128.774	151.282	142.034
NCU00109	315.926	373.138	334.919	361.257	300.202	316.313	338.041	320.272	396.472	396.893	299.476	391.055
NCU00110	243.02	292.174	273.277	274.207	234.94	257.158	254.601	208.229	314.845	313.286	245.962	278.534
NCU00111	338.019	404.82	353.411	378.667	334.612	400.115	385.11	402.718	350.725	389.205	357.108	338.484
NCU00112	489.354	520.106	419.162	470.069	482.933	503.635	520.969	502.076	461.056	442.06	437.38	442.703
NCU00114	114.882	148.727	119.173	136.015	112.724	125.703	96.2776	87.7311	142.622	125.891	121.437	133.733
NCU00115	375.576	410.1	336.973	460.276	237.314	290.843	201.113	205.058	363.283	348.843	263.457	328.338
NCU00116	603.131	406.58	524.98	394.989	385.635	385.326	431.11	494.677	400.06	431.489	398.273	441.781
NCU00117	273.95	234.092	275.332	324.261	255.112	285.914	273.856	284.333	287.935	264.275	273.748	298.825
NCU00118	152.44	139.047	153.076	171.923	137.642	133.098	160.463	153.265	135.446	143.189	158.486	165.091
NCU00119	257.38	256.093	260.949	324.261	270.537	282.627	293.112	263.193	257.438	279.651	284.039	267.467
NCU00120	108.254	98.5649	106.845	92.4904	109.164	108.45	110.184	85.6171	88.8025	132.618	93.6507	105.142
NCU00121	772.141	775.318	611.278	458.1	493.612	441.194	508.132	753.642	696.965	475.695	624.681	421.49
NCU00122	623.015	537.707	499.296	348.199	410.552	396.828	430.04	607.776	529.227	409.386	477.516	386.443
NCU00123	34.2437	38.7219	42.1217	35.9081	32.0373	24.6477	41.7203	36.9951	42.1588	24.986	32.9321	36.8919
NCU00124	901.383	731.316	833.187	854.176	901.792	809.267	801.243	892.109	728.36	723.634	787.283	798.711
NCU00125	78.4292	84.4842	82.1886	85.9617	96.112	78.0511	105.905	79.2751	70.8626	81.6851	78.2137	78.3954
NCU00126	230.869	212.971	216.772	231.77	193.411	229.224	195.764	205.058	248.468	276.768	242.874	299.747
NCU00127	1165.39	755.077	898.938	792.153	1003.84	817.483	933.892	1083.43	935.566	947.547	1007.52	978.559
NCU00128	60.755	64.2432	57.532	41.3487	59.3284	56.6898	68.4641	40.1661	50.2317	52.855	57.6312	64.5609
NCU00129	104.94	114.406	102.736	94.6667	111.537	97.7693	106.975	95.1302	158.768	123.008	110.117	130.044
NCU00130	54.1272	61.6031	52.3952	42.4368	46.2761	60.7977	51.348	52.8501	65.4806	66.3091	58.6603	80.24
NCU00132	279.473	281.614	312.317	279.648	408.179	370.538	237.485	322.386	348.034	333.467	372.544	319.115
NCU00133	155.754	165.448	164.377	155.602	135.269	175.82	103.766	127.897	181.193	160.487	152.311	176.159
NCU00134	469.47	458.503	522.925	485.303	386.821	446.946	469.621	467.195	414.412	492.993	419.884	482.362
NCU00135	146.917	155.768	163.35	150.161	179.172	158.567	190.416	181.804	155.18	155.682	129.67	127.277
NCU00136	94.9987	110.885	116.091	95.7548	90.1792	118.309	97.3473	77.1611	132.755	120.125	81.3011	106.064
NCU00137	123.719	121.446	123.283	130.575	106.791	117.488	80.2313	72.9331	99.5665	104.749	78.2137	84.8515
NCU00138	69.5921	83.6041	98.6263	95.7548	113.911	101.877	101.626	79.2751	99.5665	97.0611	104.971	93.1522
NCU00142	182.265	167.208	195.198	173.012	210.023	318.777	244.973	335.07	235.91	288.3	223.321	218.585
NCU00143	214.299	157.528	288.688	280.736	334.612	328.636	311.297	439.713	327.403	288.3	312.855	296.98
NCU00144	1674.63	1764.49	1676.65	1690.94	1885.46	1934.03	1956.57	2151	1454.03	1525.11	1862.72	1682.27
NCU00145	87.2663	113.526	91.4348	83.7855	100.858	106.807	86.6498	72.9331	78.0386	102.827	79.2429	106.987
NCU00146	1073.71	1003.25	1085.92	1011.95	1191.31	1392.6	1077.24	988.297	789.356	992.714	959.148	916.765
NCU00147	1030.63	959.247	1025.3	1028.28	1140.29	1369.59	1018.4	912.192	753.476	1017.7	922.099	915.842
NCU00148	311.507	361.698	255.812	239.387	258.672	267.839	289.902	382.635	321.124	238.328	228.466	233.342
NCU00149	150.231	183.049	116.091	103.372	107.978	115.023	102.696	158.55	122.888	136.462	127.612	122.666
NCU00150	143.603	179.529	157.186	143.632	159	150.351	154.044	141.638	169.532	134.54	142.02	129.122
NCU00151	478.307	472.583	437.654	482.038	424.791	381.218	433.249	406.946	323.815	453.592	413.71	519.254
NCU00152	736.792	711.955	723.26	856.353	672.784	674.526	710.315	680.709	531.021	735.166	609.244	791.332
NCU00153	65.1735	73.9237	74.9971	70.728	58.1418	62.4409	79.1616	76.1041	55.6137	76.8801	59.6894	55.3379
NCU00154	201.044	205.05	217.8	176.276	221.888	207.041	189.346	213.514	219.764	181.629	177.01	172.47
NCU00155	326.972	287.774	310.262	336.23	345.291	283.449	290.972	253.68	252.953	284.456	256.253	236.108
NCU00157	361.216	396.02	354.438	435.249	346.478	392.721	327.344	332.956	388.399	400.737	403.418	392.899
NCU00158	101.627	143.447	99.6537	116.429	119.843	107.628	111.254	116.27	120.197	107.632	118.35	124.51
NCU00159	313.717	415.381	303.071	335.142	278.843	289.2	310.228	331.899	310.36	339.233	292.272	289.602
NCU00160	354.588	463.783	373.958	374.314	303.761	377.11	357.297	379.464	369.562	402.659	356.078	350.473
NCU00161	216.509	255.213	207.526	235.035	388.008	290.843	243.903	360.438	161.459	272.924	389.01	338.484
NCU00162	156.858	158.408	142.803	112.077	119.843	129.811	177.579	123.669	156.077	142.228	131.728	131.889
NCU00163	119.301	148.727	128.42	142.544	97.2986	127.347	152.974	136.353	134.549	129.735	135.845	124.51
NCU00164	239.706	301.855	272.25	298.146	281.217	267.839	286.693	267.421	215.279	240.25	288.156	269.311
NCU00166	297.147	322.976	274.305	350.376	277.657	313.026	297.391	260.022	301.39	291.183	269.632	316.348
NCU00167	291.624	278.974	234.238	240.475	262.231	279.341	265.298	249.452	281.656	285.417	265.515	230.575
NCU00168	356.797	423.301	324.645	414.575	318	363.143	347.669	336.127	368.665	362.297	286.098	345.862
NCU00169	490.458	471.703	500.323	594.115	382.075	445.302	471.76	421.744	471.819	422.84	344.758	419.646
NCU00170	393.25	389.859	412.998	510.33	333.426	419.833	369.064	378.407	406.339	420.918	390.04	452.849
NCU00171	159.068	238.492	203.417	226.33	239.687	306.453	210.741	243.11	187.472	211.42	227.437	263.777
NCU00172	573.306	661.793	504.433	503.801	490.053	529.105	514.55	459.796	612.648	639.066	490.894	471.295
NCU00173	431.913	635.391	441.764	464.628	339.358	418.19	407.575	425.972	528.33	483.383	479.574	391.055
NCU00175	1417.25	1094.77	2489.29	3016.28	2724.36	4450.56	6532.97	7098.82	4564.81	2537.04	3589.6	1936.83
NCU00176	267.322	349.377	391.423	406.958	399.873	411.617	439.668	713.476	499.626	352.687	466.195	307.125
NCU00177	516.97	728.676	467.448	502.713	405.806	507.743	453.574	753.642	765.137	401.698	554.7	539.545
NCU00178	482.726	652.112	358.548	420.015	331.052	389.434	399.017	585.579	515.772	359.414	474.428	413.19
NCU00179	27.6159	88.0044	43.149	41.3487	45.0896	38.6148	32.0925	35.9381	35.8798	37.479	52.4855	75.6285
NCU00180	60.755	439.142	69.8603	79.433	98.4851	68.1921	69.5338	75.0471	69.0686	111.476	152.311	150.335
NCU00181	92.7894	116.166	108.9	96.8429	105.605	120.774	87.7196	87.7311	110.33	93.2171	92.6215	97.7636
NCU00182	562.26	732.196	588.676	721.425	689.396	782.976	524.178	662.74	488.862	637.144	675.108	711.092
NCU00183	257.38	295.695	252.73	290.529	250.366	270.303	265.298	317.101	258.335	253.704	301.535	292.369
NCU00184	154.649	168.968	136.639	131.663	136.455	165.961	155.114	146.923	136.343	115.32	144.078	140.189
NCU00185	103.836	123.206	104.79	97.931	119.843	96.9477	70.6036	84.5601	82.5236	76.8801	81.3011	83.9292
NCU00186	76.2199	66.0033	68.833	54.4061	67.6344	51.7602	58.8363	49.6791	67.2746	52.855	89.5342	57.1825
NCU00187	402.088	374.019	284.578	335.142	328.679	332.744	331.623	382.635	314.845	337.311	304.622	320.038
NCU00188	997.486	704.915	870.172	882.468	894.672	999.055	818.359	956.587	821.648	816.851	914.895	951.812
NCU00189	35.3484	29.9215	38.0122	40.2605	43.903	32.0421	39.5808	54.9641	53.8197	28.83	41.1651	51.6487
NCU00192	37.5576	28.1614	38.0122	26.1149	26.1045	23.8261	44.9295	35.9381	46.6437	42.284	31.903	54.4156
NCU00193	64.0689	85.3642	74.9971	75.0805	67.6344	65.7273	89.8591	79.2751	100.463	112.437	77.1846	85.7738
NCU00194	372.262	368.738	260.949	212.184	138.828	133.919	140.137	218.799	372.253	237.367	196.564	177.081
NCU00195	389.937	439.142	366.767	413.487	246.806	345.068	264.228	381.578	423.382	335.389	301.535	271.156
NCU00196	554.527	468.183	492.104	832.414	664.478	626.874	653.618	515.817	478.995	566.03	523.826	664.977
NCU00197	33.1391	38.7219	38.0122	35.9081	42.7164	41.9011	39.5808	35.9381	34.9828	42.284	39.1069	38.7365
NCU00198	96.1033	137.287	148.967	188.245	212.396	234.153	132.649	125.783	128.27	168.175	160.544	169.703
NCU00199	220.927	239.372	248.621	218.713	252.739	233.332	239.624	225.141	185.678	202.771	205.826	242.565
NCU00200	273.95	306.255	221.909	249.18	191.037	233.332	222.508	269.535	282.553	218.147	217.146	190.916
NCU00201	122.615	128.486	118.146	126.222	106.791	118.309	145.486	144.809	121.991	136.462	144.078	103.297
NCU00202	408.715	422.421	469.502	434.161	357.157	481.452	407.575	459.796	451.189	461.28	403.418	393.821
NCU00203	278.368	368.738	297.934	258.973	358.343	349.998	246.043	369.951	353.416	250.821	300.505	244.409
NCU00204	357.902	345.857	291.77	286.176	309.694	340.139	283.484	335.07	296.008	268.119	283.01	298.825
NCU00205	122.615	135.527	128.42	105.548	116.284	81.3375	124.091	99.3582	97.7725	94.1781	91.5924	103.297
NCU00206	76.2199	92.4046	96.5716	72.9042	84.2463	75.5864	94.1381	78.2181	84.3175	74.9581	73.0681	85.7738
NCU00207	89.4755	118.806	115.064	144.72	109.164	117.488	84.5103	82.4461	90.5965	98.9831	96.7381	112.52
NCU00208	26.5113	32.5616	34.9302	27.2031	26.1045	24.6477	31.0228	35.9381	34.0858	34.596	37.0486	32.2805
NCU00209	280.578	253.453	281.496	292.705	281.217	337.674	312.367	291.732	315.742	288.3	257.282	266.544
NCU00210	214.299	281.614	198.28	248.092	195.784	208.684	159.393	201.887	227.837	212.381	184.214	191.838
NCU00211	255.171	269.293	228.073	287.264	215.955	272.768	215.02	200.83	242.189	255.626	209.942	205.673
NCU00212	1950.79	1988.02	2264.3	2405.84	1594.75	1714.66	1985.46	1937.48	1576.02	1621.21	1376.97	1851.05
NCU00213	284.996	249.052	293.824	351.464	244.433	274.411	262.089	283.276	304.081	266.197	228.466	279.456
NCU00214	241.915	188.329	235.265	211.096	196.97	208.684	202.183	197.659	217.073	188.356	180.097	158.635
NCU00215	195.521	197.13	221.909	244.828	211.209	223.473	220.369	205.058	220.661	197.966	147.165	163.247
NCU00216	353.484	364.338	339.028	341.671	223.075	313.848	331.623	311.816	387.502	337.311	266.544	275.767
NCU00218	54.1272	51.0425	71.915	52.2299	51.0224	62.4409	53.4875	68.7051	69.9656	52.855	58.6603	73.7839
NCU00219	545.69	548.267	560.937	537.533	589.724	560.325	610.828	639.486	443.116	495.876	500.156	478.673
NCU00220	150.231	135.527	138.693	164.307	132.896	168.426	152.974	142.695	134.549	124.93	125.554	120.821
NCU00221	53.0225	51.0425	64.7235	39.1724	35.597	48.4739	53.4875	52.8501	48.4377	43.245	52.4855	60.8717
NCU00222	577.725	443.542	569.156	662.667	529.209	581.686	435.389	621.517	587.532	593.899	567.05	692.646
NCU00223	1239.4	969.808	1047.9	1423.26	1089.27	1279.22	955.288	1312.8	1193.9	1151.28	1143.36	1304.13
NCU00224	66.2782	73.0436	63.6962	60.9349	49.8359	62.4409	40.6505	72.9331	87.9055	68.2311	68.9516	69.1724
NCU00225	859.407	871.243	904.075	1152.32	709.568	891.426	678.222	804.378	1089.85	931.21	771.846	758.129
NCU00226	199.939	180.409	158.213	218.713	208.836	202.933	201.113	179.69	223.352	205.654	194.505	172.47
NCU00227	101.627	117.926	92.4622	70.728	72.3806	67.3705	72.7431	87.7311	119.3	79.7631	80.272	75.6285
NCU00229	26.5113	32.5616	32.8754	44.613	52.209	49.2955	26.7438	35.9381	29.6008	35.557	36.0195	45.1926
NCU00230	735.688	604.59	726.342	1029.36	679.903	708.211	701.757	810.72	611.751	732.283	720.39	744.295
NCU00231	39.7669	41.362	48.2858	36.9962	28.4776	46.0091	48.1388	35.9381	32.2918	49.011	48.369	47.9595
NCU00232	128.138	132.887	155.131	141.456	141.202	133.098	126.231	121.555	132.755	127.813	135.845	135.578
NCU00233	56.3364	44.8822	65.7509	66.3755	60.515	103.52	58.8363	95.1302	60.9957	72.0751	77.1846	61.794
NCU00234	414.239	330.896	382.177	431.985	481.747	461.734	412.924	480.936	368.665	373.829	490.894	465.761
NCU00236	148.021	75.6837	94.5169	88.1379	90.1792	73.9432	123.021	68.7051	83.4205	84.5681	83.3594	75.6285
NCU00237	121.51	91.5245	107.873	128.398	126.963	141.314	131.579	122.612	143.519	145.111	130.699	150.335
NCU00238	72.906	58.0829	56.5047	65.2874	93.7389	67.3705	67.3943	70.8191	54.7167	73.0361	65.8642	61.794
NCU00239	343.542	275.454	349.302	414.575	385.635	336.852	343.39	334.013	293.317	290.222	302.564	225.963
NCU00240	214.299	176.009	203.417	205.655	230.194	195.539	177.579	258.965	176.708	258.509	234.641	284.068
NCU00241	556.737	548.267	561.965	742.1	639.56	520.889	470.69	631.03	386.605	621.768	690.545	768.275
NCU00242	345.751	417.141	329.782	351.464	338.172	392.721	289.902	371.008	354.313	323.857	343.729	349.551
NCU00243	195.521	285.134	221.909	227.418	180.358	190.609	174.369	183.918	251.159	236.406	223.321	228.73
NCU00244	93.8941	93.2846	77.0518	52.2299	66.4478	58.333	65.2548	48.6221	73.5536	59.5821	54.5438	63.6386
NCU00245	120.405	115.286	104.79	73.9923	64.0747	65.7273	99.4868	71.8761	75.3476	54.7771	81.3011	71.9393
NCU00246	69.5921	46.6423	65.7509	66.3755	67.6344	81.3375	57.7665	53.9071	65.4806	79.7631	82.3303	70.0947
NCU00247	154.649	122.326	139.721	177.364	189.851	252.228	103.766	105.7	82.5236	231.601	233.612	182.615
NCU00248	1154.34	983.889	1220.5	1453.73	1061.98	1656.33	555.201	859.342	486.171	1193.56	1537.52	1110.45
NCU00249	53.0225	78.3239	67.8056	67.4636	70.0075	73.1216	77.0221	67.6481	67.2746	68.2311	69.9807	70.0947
NCU00250	162.382	135.527	158.213	130.575	117.47	95.3046	118.742	137.41	102.257	129.735	142.02	131.889
NCU00251	204.358	164.568	186.979	137.103	155.44	145.422	112.324	135.296	117.506	149.916	164.661	146.645
NCU00252	109.359	120.566	105.818	107.724	75.9403	103.52	82.3708	67.6481	74.4506	85.5291	96.7381	98.6859
NCU00253	97.208	90.6445	84.2433	85.9617	84.2463	99.4125	110.184	91.9592	104.948	110.515	86.4468	99.6082
NCU00254	27.6159	29.9215	25.6839	16.3218	21.3582	22.183	38.511	17.969	23.3219	22.103	30.8738	21.2129
NCU00255	212.09	169.848	217.8	226.33	270.537	236.618	257.81	275.877	284.347	258.509	267.573	232.419
NCU00256	216.509	154.888	237.32	229.594	249.179	206.219	265.298	286.447	251.159	244.094	246.991	234.264
NCU00257	520.284	563.228	463.338	640.904	388.008	497.884	418.273	360.438	665.57	616.963	442.525	527.555
NCU00258	681.561	734.836	731.479	998.897	723.806	691.78	588.363	601.434	961.579	797.631	597.924	692.646
NCU00259	104.94	110.885	147.94	113.165	115.097	142.135	94.1381	121.555	195.545	116.281	132.758	85.7738
NCU00260	798.652	910.845	929.759	927.081	1003.84	911.966	1004.5	1003.09	1093.44	834.149	678.196	393.821
NCU00261	513.656	501.625	503.405	549.502	423.605	474.88	499.574	486.221	523.845	524.706	413.71	446.393
NCU00262	62.9643	77.4438	76.0245	101.195	176.799	149.53	120.882	149.037	105.845	102.827	109.088	104.22
NCU00263	649.526	606.35	440.736	325.349	246.806	359.035	397.947	739.901	676.334	295.027	506.331	263.777
NCU00264	240.811	275.454	231.155	189.333	141.202	154.459	152.974	218.799	166.841	146.072	108.058	104.22
NCU00265	89.4755	127.606	129.447	80.5211	83.0598	80.5159	128.37	91.9592	99.5665	96.1001	84.3885	57.1825
NCU00267	60.755	52.8026	63.6962	51.1418	61.7015	58.333	70.6036	71.8761	49.3347	60.5431	69.9807	60.8717
NCU00268	405.401	356.418	409.916	471.157	409.366	486.382	425.761	442.884	393.781	380.556	366.37	394.744
NCU00269	134.766	155.768	169.514	193.686	142.388	165.14	180.788	134.239	146.21	146.072	174.952	154.024
NCU00270	701.444	453.222	622.579	702.927	562.433	762.436	753.105	690.222	759.755	883.16	830.507	985.015
NCU00271	19.8835	27.2814	29.7934	18.4981	22.5448	16.4318	23.5345	26.425	32.2918	24.025	29.8447	23.0575
NCU00272	296.043	256.973	245.538	254.621	236.127	282.627	303.809	294.903	291.523	274.846	263.457	286.835
NCU00273	195.521	197.13	211.636	192.598	224.261	191.431	215.02	197.659	184.781	197.005	163.631	215.818
NCU00274	324.763	272.814	325.672	314.467	320.373	298.238	401.157	353.039	298.699	320.974	283.01	326.494
NCU00275	171.219	146.087	149.994	221.977	270.537	169.248	295.251	246.281	187.472	160.487	179.068	154.024
NCU00276	119.301	132.007	167.459	120.782	164.933	142.957	163.672	150.094	132.755	109.554	119.379	106.987
NCU00277	373.367	286.014	393.478	274.207	506.664	401.758	409.715	587.693	261.026	246.977	342.7	276.69
NCU00278	1069.29	1078.93	1296.53	933.609	1287.43	1280.86	1233.42	1287.43	562.416	702.492	833.594	632.697
NCU00279	55.2318	64.2432	65.7509	60.9349	58.1418	59.1546	43.8598	57.0781	66.3776	81.6851	86.4468	87.6184
NCU00280	331.391	279.854	326.7	377.579	296.642	345.89	369.064	306.531	313.948	266.197	277.865	287.757
NCU00281	177.846	156.648	164.377	215.448	202.903	206.219	203.253	191.317	164.15	180.668	160.544	161.402
NCU00282	180.056	229.691	153.076	220.889	436.657	291.665	182.927	198.716	190.163	317.13	263.457	311.737
NCU00283	463.947	462.023	673.947	533.18	829.411	865.957	813.011	780.067	424.279	476.656	626.739	503.575
NCU00284	778.769	421.541	696.549	483.127	646.679	519.246	541.294	690.222	534.609	517.018	584.545	486.051
NCU00285	1251.55	674.993	960.579	531.004	1142.66	538.142	922.125	1338.16	911.347	745.737	1034.27	764.586
NCU00287	282.787	405.7	289.715	297.058	618.202	381.218	381.901	552.812	178.502	323.857	510.448	427.024
NCU00288	138.08	115.286	184.924	138.192	234.94	236.618	128.37	191.317	108.536	181.629	236.7	216.74
NCU00289	394.355	275.454	328.754	343.847	459.202	373.002	340.181	506.304	218.867	283.495	380.777	287.757
NCU00290	64.0689	64.2432	57.532	53.318	72.3806	50.1171	77.0221	69.7621	63.6867	78.8021	66.8933	71.017
NCU00291	87.2663	96.8048	84.2433	85.9617	93.7389	90.375	96.2776	84.5601	90.5965	90.3341	92.6215	88.5407
NCU00292	36.453	44.0022	51.3679	65.2874	53.3956	50.1171	43.8598	53.9071	51.1287	36.518	64.8351	55.3379
NCU00293	135.87	161.048	138.693	156.69	189.851	108.45	154.044	186.032	135.446	166.253	135.845	122.666
NCU00294	1485.74	1712.56	1538.98	1890.07	1307.6	1394.24	1129.66	1278.97	1514.13	1505.89	1058.97	1215.59
NCU00295	467.261	564.108	510.597	473.333	609.896	613.729	483.527	615.175	393.781	485.305	557.788	555.224
NCU00296	59.6504	64.2432	68.833	67.4636	66.4478	111.736	64.1851	50.7361	51.1287	81.6851	77.1846	59.9494
NCU00297	204.358	200.65	228.073	240.475	261.045	238.261	269.577	223.027	206.309	252.743	218.175	230.575
NCU00298	101.627	99.4449	114.037	141.456	129.336	112.558	140.137	138.467	116.609	152.799	122.466	128.2
NCU00299	187.788	175.129	129.447	145.808	118.657	135.563	152.974	206.115	184.781	122.047	123.495	120.821
NCU00300	108.254	124.086	101.708	88.1379	106.791	105.985	135.858	141.638	134.549	87.4511	100.855	105.142
NCU00301	60.755	93.2846	76.0245	104.46	81.8732	69.0136	82.3708	68.7051	94.1845	123.008	86.4468	90.3853
NCU00302	88.3709	93.2846	91.4348	108.812	97.2986	96.9477	65.2548	79.2751	95.9785	95.1391	92.6215	94.0745
NCU00303	72.906	126.726	82.1886	88.1379	66.4478	84.6239	132.649	103.586	124.682	122.047	112.175	142.034
NCU00304	267.322	326.496	234.238	157.778	191.037	171.713	192.555	229.369	277.172	209.498	216.117	180.771
NCU00305	76.2199	99.4449	68.833	90.3142	102.045	90.375	71.6733	69.7621	82.5236	73.0361	80.272	104.22
NCU00306	650.631	675.873	665.728	649.609	932.642	431.335	538.085	712.419	330.094	339.233	901.516	724.927
NCU00307	46.3947	60.723	73.9698	47.8774	59.3284	81.3375	57.7665	67.6481	53.8197	62.4651	65.8642	67.3278
NCU00308	45.2901	56.3228	59.5867	46.7893	56.9553	39.4364	55.627	72.9331	52.9227	51.894	61.7477	38.7365
NCU00309	138.08	103.845	104.79	94.6667	81.8732	112.558	116.603	144.809	156.974	205.654	170.835	301.592
NCU00310	56.3364	69.5234	57.532	75.0805	58.1418	82.1591	85.5801	87.7311	83.4205	84.5681	83.3594	69.1724
NCU00311	467.261	442.662	415.053	537.533	486.493	541.428	443.947	495.734	485.274	555.459	512.506	611.484
NCU00312	39.7669	31.6816	26.7113	23.9387	36.7836	32.0421	38.511	42.2801	29.6008	42.284	30.8738	43.348
NCU00313	37.5576	35.2017	54.45	26.1149	46.2761	59.9761	62.0455	48.6221	38.5708	58.6211	74.0972	62.7163
NCU00314	100.522	77.4438	130.474	147.985	163.746	137.206	116.603	163.835	115.712	162.409	135.845	157.713
NCU00315	1242.72	1239.1	1301.66	1499.43	1116.56	1261.96	1020.54	1189.13	1309.61	1290.62	1033.24	1060.64
NCU00316	82.8477	143.447	99.6537	65.2874	83.0598	105.985	84.5103	94.0732	82.5236	112.437	147.165	109.754
NCU00317	96.1033	108.245	111.982	99.0192	132.896	117.488	99.4868	139.524	106.742	94.1781	118.35	120.821
NCU00318	47.4994	44.8822	38.0122	43.5249	59.3284	44.3659	63.1153	52.8501	34.0858	49.011	63.806	48.8818
NCU00319	32.0344	33.4417	43.149	43.5249	41.5299	27.9341	52.4178	29.596	41.2618	45.167	41.1651	41.5034
NCU00320	384.413	358.178	411.97	340.582	459.202	377.932	413.994	398.49	312.154	431.489	452.816	432.558
NCU00321	157.963	138.167	149.994	117.517	150.694	138.849	119.812	146.923	186.575	216.225	227.437	306.203
NCU00322	2085.55	909.085	2883.79	3945.53	4144.68	8482.11	5256.76	5397.05	3666.92	5627.62	4995.39	3838.61
NCU00324	354.588	321.216	312.317	389.548	424.791	457.626	438.598	570.781	381.223	446.865	376.661	402.122
NCU00325	155.754	190.089	135.611	169.747	155.44	161.032	172.23	152.208	153.386	161.448	172.894	177.081
NCU00326	346.856	259.613	281.496	278.559	323.933	309.74	292.042	321.329	278.965	302.715	245.962	225.963
NCU00327	17.6742	34.3217	47.2585	30.4674	41.5299	32.0421	45.9993	43.3371	31.3948	34.596	36.0195	32.2805
NCU00329	574.411	393.379	456.147	363.433	415.299	336.852	422.552	451.34	388.399	320.013	338.583	280.379
NCU00330	93.8941	87.1243	83.216	76.1686	94.9254	89.5534	105.905	93.0162	89.6995	87.4511	100.855	81.1623
NCU00331	167.905	151.367	160.268	147.985	164.933	175.82	140.137	135.296	168.635	197.005	157.457	167.858
NCU00332	423.076	424.181	445.873	397.165	435.47	432.157	528.457	539.071	425.176	362.297	379.748	343.095
NCU00333	93.8941	126.726	104.79	95.7548	121.03	115.023	112.324	100.415	104.948	91.2951	60.7186	108.831
NCU00334	276.159	279.854	233.21	263.326	272.911	289.2	256.74	213.514	252.953	248.899	181.127	237.031
NCU00335	314.821	340.577	314.371	289.441	288.336	263.731	296.321	322.386	300.493	271.002	205.826	229.652
NCU00336	197.73	221.771	217.8	183.893	173.239	143.778	188.276	177.576	139.931	143.189	161.573	182.615
NCU00337	53.0225	61.6031	76.0245	66.3755	55.7687	65.7273	57.7665	54.9641	68.1716	82.6461	64.8351	56.2602
NCU00338	149.126	143.447	131.502	166.483	214.769	248.12	200.043	207.172	155.18	169.136	172.894	173.392
NCU00339	24.302	28.1614	27.7387	19.5862	29.6642	25.4693	41.7203	20.083	24.2189	41.323	27.7865	39.6588
NCU00340	993.068	885.324	897.911	931.433	753.471	885.675	944.59	952.359	914.038	1044.61	985.905	1098.46
NCU00343	22.0927	29.9215	36.9849	25.0268	29.6642	24.6477	35.3018	20.083	24.2189	31.713	30.8738	34.125
NCU00344	207.672	246.412	222.937	224.153	215.955	240.726	211.811	229.369	211.691	192.2	168.777	182.615
NCU00345	186.684	180.409	145.885	164.307	172.052	180.75	177.579	167.006	197.339	184.512	179.068	182.615
NCU00346	139.184	139.047	133.557	142.544	105.605	142.957	93.0683	130.011	141.725	142.228	142.02	174.314
NCU00347	241.915	309.775	293.824	265.502	213.582	292.486	222.508	262.136	348.034	278.69	259.34	292.369
NCU00348	248.543	283.374	267.113	280.736	167.306	228.402	195.764	239.939	269.996	273.885	262.428	255.477
NCU00349	268.427	304.495	264.031	307.939	227.821	290.843	250.322	266.364	316.639	303.676	278.894	308.048
NCU00350	262.903	313.296	254.785	287.264	272.911	252.228	238.554	248.395	293.317	327.701	276.836	277.612
NCU00351	169.009	201.53	197.253	169.747	186.291	210.327	141.207	140.581	156.077	181.629	182.156	200.139
NCU00352	258.485	276.334	261.976	298.146	291.896	247.299	249.252	256.851	243.086	282.534	272.719	299.747
NCU00353	32.0344	26.4013	52.3952	63.1111	39.1567	38.6148	44.9295	58.1351	74.4506	33.635	51.4564	38.7365
NCU00354	43.0808	41.362	32.8754	38.0843	45.0896	43.5443	49.2085	39.1091	39.4678	37.479	41.1651	25.8244
NCU00355	3460.83	661.793	3367.68	1479.85	531.582	741.897	1125.38	1990.33	1241.44	919.678	547.496	453.771
NCU00356	699.235	667.073	645.181	620.23	586.165	553.752	560.549	753.642	521.154	537.199	574.254	494.352
NCU00357	650.631	627.471	590.731	463.54	414.112	446.124	357.297	610.947	363.283	334.428	375.632	364.308
NCU00358	296.043	391.619	305.125	309.027	392.754	385.326	331.623	328.728	235.91	353.648	308.738	358.774
NCU00359	243.02	286.894	239.374	227.418	325.12	264.552	257.81	272.706	209	253.704	273.748	288.679
NCU00360	264.008	293.055	263.004	268.766	252.739	273.59	316.646	290.675	278.965	264.275	290.214	264.7
NCU00361	234.183	211.21	190.061	174.1	230.194	242.369	267.438	261.079	223.352	201.81	224.35	201.061
NCU00362	130.347	127.606	123.283	128.398	130.522	119.131	136.928	97.2442	142.622	139.345	131.728	124.51
NCU00363	112.673	103.845	121.228	131.663	138.828	107.628	120.882	144.809	114.815	121.086	88.505	101.453
NCU00364	106.045	101.205	111.982	89.2261	107.978	87.9102	121.952	136.353	114.815	89.3731	93.6507	82.0846
NCU00365	134.766	74.8037	134.584	114.253	97.2986	85.4455	90.9288	126.84	112.124	107.632	104.971	75.6285
NCU00366	669.41	619.551	703.74	803.035	615.829	707.39	583.014	620.46	719.39	705.375	589.691	681.579
NCU00367	40.8715	36.9618	43.149	35.9081	16.612	32.0421	36.3715	28.539	36.7768	41.323	47.3399	35.0473
NCU00368	212.09	219.131	218.827	151.249	185.105	193.074	213.95	237.825	206.309	193.161	201.709	144.801
NCU00369	233.078	286.014	215.745	191.51	225.448	212.792	234.275	239.939	220.661	190.278	198.622	184.46
NCU00370	51.9179	55.4427	55.4773	47.8774	64.0747	46.8307	57.7665	58.1351	43.0558	41.323	44.2525	38.7365
NCU00371	243.02	275.454	212.663	251.356	186.291	195.539	171.16	179.69	200.927	163.37	152.311	155.868
NCU00372	82.8477	108.245	141.775	113.165	102.045	109.272	118.742	79.2751	94.1845	97.0611	106	72.8616
NCU00373	2877.58	1856.01	2852.97	3521.17	3221.53	3209.13	2063.55	1951.23	1376.89	2941.62	3082.24	3926.23
NCU00375	175.637	185.689	167.459	229.594	189.851	216.078	155.114	144.809	122.888	193.161	167.748	229.652
NCU00376	164.591	203.29	145.885	152.337	162.56	185.68	149.765	112.042	166.841	201.81	171.864	219.507
NCU00377	195.521	212.971	154.104	127.31	142.388	170.891	113.394	162.778	176.708	179.707	193.476	208.439
NCU00378	378.89	238.492	266.086	278.559	295.455	235.797	197.904	149.037	340.858	396.893	286.098	318.193
NCU00379	170.114	190.969	173.623	190.421	208.836	190.609	164.742	207.172	187.472	168.175	187.301	175.237
NCU00380	132.556	124.966	125.338	130.575	121.03	119.131	118.742	147.98	130.961	104.749	108.058	97.7636
NCU00382	1697.83	1500.47	1659.18	1614.77	1447.61	1268.54	1464.49	2194.34	1154.43	1329.06	1694.97	1736.69
NCU00384	94.9987	91.5245	74.9971	75.0805	107.978	112.558	73.8128	90.9021	94.1845	89.3731	107.029	84.8515
NCU00385	376.681	446.182	428.408	398.253	391.567	496.241	297.391	339.298	287.038	341.155	324.175	284.068
NCU00386	157.963	124.086	156.158	178.452	147.134	168.426	186.137	170.177	98.6695	145.111	159.515	148.49
NCU00387	658.363	483.144	598.95	597.379	783.135	803.516	610.828	835.031	544.476	606.392	636.001	585.66
NCU00388	829.582	666.193	796.202	906.406	806.866	764.08	741.337	758.927	640.455	737.088	674.079	762.741
NCU00389	264.008	244.652	226.019	217.625	195.784	195.539	206.462	193.431	231.425	195.083	215.088	205.673
NCU00391	65.1735	68.6434	68.833	53.318	48.6493	52.5818	59.906	49.6791	43.9528	62.4651	49.3982	48.8818
NCU00392	551.213	402.18	513.679	532.092	541.075	663.846	447.156	495.734	394.678	591.977	491.923	562.602
NCU00395	160.172	183.049	152.049	145.808	159	165.961	115.533	143.752	157.871	158.565	132.758	161.402
NCU00396	892.546	907.325	937.978	1019.57	1075.03	1008.91	1044.08	958.701	928.39	968.689	829.477	859.582
NCU00397	353.484	366.978	356.493	360.169	474.627	511.03	407.575	531.672	503.214	453.592	453.846	335.717
NCU00398	419.762	308.895	424.299	476.598	592.097	545.536	436.458	498.905	443.116	489.149	426.059	507.264
NCU00399	2896.36	873.003	4666.26	10121.7	14070.3	15640.6	7776.02	8726.61	5582	8424.13	7998.39	6374.93
NCU00400	444.064	255.213	554.773	1177.35	1347.94	1709.73	688.92	963.986	626.103	871.628	889.167	644.687
NCU00401	292.729	184.809	250.675	290.529	280.03	347.533	264.228	418.573	329.197	263.314	302.564	232.419
NCU00403	406.506	304.495	331.837	500.536	654.985	534.856	484.597	764.212	274.481	396.893	619.535	595.805
NCU00404	191.102	222.651	223.964	220.889	259.858	266.195	160.463	274.82	229.631	214.303	265.515	187.227
NCU00405	448.482	397.78	271.222	265.502	257.485	293.308	286.693	558.097	454.777	285.417	393.127	368.919
NCU00406	567.783	454.102	486.968	507.065	364.276	428.049	394.738	454.511	467.334	499.72	502.215	581.97
NCU00407	100.522	87.1243	114.037	120.782	91.3657	105.985	106.975	91.9592	87.9055	105.71	79.2429	118.977
NCU00408	46.3947	40.482	53.4226	56.5824	56.9553	46.0091	71.6733	40.1661	45.7468	44.206	55.5729	28.5913
NCU00409	207.672	249.052	175.678	165.395	137.642	133.098	166.881	227.255	174.914	118.203	131.728	121.743
NCU00410	700.339	677.634	598.95	705.104	472.254	632.625	466.411	637.372	613.545	579.484	551.613	545.078
NCU00411	264.008	293.935	272.25	266.59	236.127	325.35	242.833	258.965	242.189	236.406	195.534	236.108
NCU00412	151.335	159.288	155.131	171.923	135.269	156.924	170.09	136.353	129.167	138.384	137.903	145.723
NCU00413	1241.61	1186.3	1085.92	1576.69	1058.42	1174.05	1038.73	1002.04	1427.12	1370.39	993.109	1150.11
NCU00414	363.425	397.78	378.068	420.015	322.746	315.491	314.507	350.925	434.146	394.01	314.913	343.095
NCU00415	246.334	220.891	230.128	221.977	211.209	226.759	217.159	189.203	241.292	235.445	233.612	257.321
NCU00416	349.065	339.697	329.782	355.816	297.829	305.632	268.507	304.416	322.918	258.509	246.991	228.73
NCU00417	222.032	246.412	212.663	211.096	217.142	188.966	176.509	195.545	199.133	163.37	191.418	166.936
NCU00418	518.074	601.07	438.682	527.74	389.194	408.331	360.506	425.972	413.515	441.099	342.7	395.666
NCU00419	550.109	668.833	494.159	559.295	450.896	436.265	416.133	490.449	473.613	483.383	393.127	424.257
NCU00420	1047.2	786.759	931.813	957.548	728.553	909.501	823.708	1066.51	1224.4	872.589	946.798	897.397
NCU00421	210.986	192.73	207.526	235.035	191.037	216.9	179.718	190.26	196.442	201.81	165.69	197.372
NCU00422	361.216	365.218	362.657	443.954	282.403	352.463	338.041	357.267	506.802	426.684	382.836	376.298
NCU00423	436.331	372.258	405.806	413.487	429.538	399.293	453.574	469.309	376.738	355.57	370.486	393.821
NCU00424	298.252	316.816	301.016	277.471	261.045	236.618	272.786	282.219	212.588	259.47	218.175	261.01
NCU00425	29.8252	39.602	28.766	25.0268	28.4776	27.1125	45.9993	31.7101	24.2189	35.557	45.2816	43.348
NCU00426	62.9643	51.9226	54.45	62.023	85.4329	43.5443	59.906	50.7361	50.2317	50.933	49.3982	40.5811
NCU00427	219.823	237.612	261.976	224.153	140.015	212.792	147.626	159.607	188.369	197.966	151.282	218.585
NCU00428	187.788	203.29	169.514	177.364	151.881	169.248	162.602	110.985	164.15	172.019	142.02	201.983
NCU00430	590.98	462.023	493.132	670.284	525.65	445.302	492.085	458.739	365.077	436.294	377.69	540.467
NCU00431	207.672	235.852	234.238	253.533	193.411	237.44	241.764	257.908	217.073	215.264	192.447	223.196
NCU00432	273.95	269.293	285.605	290.529	253.926	265.374	288.833	325.557	252.056	274.846	297.418	290.524
NCU00434	393.25	310.655	351.356	397.165	328.679	349.176	285.623	327.671	370.459	383.439	375.632	434.403
NCU00435	222.032	287.774	202.389	220.889	208.836	232.51	203.253	206.115	254.747	241.211	214.059	212.129
NCU00436	309.298	300.095	321.563	328.613	251.552	320.421	196.834	316.044	332.785	267.158	273.748	291.446
NCU00437	50.8133	70.4035	66.7783	55.4943	62.8881	62.4409	77.0221	50.7361	69.0686	51.894	81.3011	55.3379
NCU00438	59.6504	78.3239	63.6962	69.6399	73.5672	66.5489	91.9986	70.8191	69.9656	62.4651	62.7768	64.5609
NCU00439	29.8252	38.7219	29.7934	23.9387	18.9851	29.5773	44.9295	24.311	17.0429	24.986	32.9321	22.1352
NCU00440	636.27	586.109	651.345	752.981	493.612	596.475	566.968	567.61	594.708	627.534	483.69	635.464
NCU00441	186.684	224.411	202.389	181.717	185.105	207.863	164.742	198.716	200.927	207.576	200.68	235.186
NCU00442	602.027	495.465	550.664	552.766	520.903	598.94	505.992	561.268	537.3	598.704	618.506	563.524
NCU00443	546.795	535.066	444.846	418.927	378.515	420.655	346.599	456.625	586.635	509.33	502.215	544.156
NCU00444	258.485	304.495	257.867	305.762	218.328	280.984	251.391	218.799	287.038	248.899	255.224	287.757
NCU00445	197.73	240.252	212.663	214.36	221.888	196.36	186.137	187.089	223.352	194.122	182.156	171.548
NCU00446	109.359	100.325	104.79	76.1686	79.5	89.5534	102.696	117.327	110.33	92.2561	121.437	67.3278
NCU00447	1732.07	1586.72	1422.89	1455.91	1319.46	1280.86	1447.37	2395.17	1059.35	992.714	1238.04	1211.9
NCU00448	77.3245	96.8048	98.6263	100.107	90.1792	96.9477	95.2078	84.5601	103.154	96.1001	97.7672	110.676
NCU00449	91.6848	80.084	103.763	90.3142	90.1792	70.6568	105.905	73.9901	86.1115	89.3731	71.0099	98.6859
NCU00450	1292.42	984.769	1297.55	1337.3	1248.27	1716.3	1298.68	1663.72	1407.39	1387.69	1245.25	1106.76
NCU00451	1793.93	1427.43	2249.91	2404.75	2013.61	3284.72	2657.26	3527.21	2616.53	2288.14	1892.57	1565.14
NCU00453	287.205	278.094	235.265	292.705	259.858	257.98	213.95	233.597	236.807	299.832	253.166	298.825
NCU00454	160.172	160.168	151.022	237.211	218.328	238.261	145.486	163.835	192.854	332.506	283.01	492.507
NCU00455	408.715	372.258	392.451	440.69	392.754	455.983	388.32	402.718	413.515	438.216	442.525	459.305
NCU00456	217.613	189.209	222.937	231.77	191.037	239.905	201.113	191.317	216.176	229.679	203.767	206.595
NCU00457	469.47	478.744	432.518	501.625	321.56	391.077	335.902	376.293	441.322	369.024	355.049	366.153
NCU00458	80.6384	82.7241	78.0792	69.6399	73.5672	64.0841	91.9986	73.9901	94.1845	77.8411	89.5342	75.6285
NCU00459	282.787	259.613	246.566	290.529	297.829	258.801	316.646	328.728	200.927	227.757	250.078	250.865
NCU00461	423.076	549.147	406.834	610.437	617.015	888.14	671.804	697.621	650.321	1121.49	770.817	1092
NCU00462	29.8252	36.9618	31.8481	26.1149	23.7314	20.5398	22.4648	25.368	29.6008	21.142	23.67	23.0575
NCU00463	335.809	409.22	279.441	335.142	236.127	321.242	267.438	289.618	393.781	300.793	256.253	337.561
NCU00464	1141.09	1078.93	1020.17	1581.04	1041.81	1042.6	939.241	956.587	1225.3	1143.59	891.225	1063.41
NCU00465	344.646	318.576	339.028	352.552	369.023	403.401	361.576	348.811	398.266	356.531	321.088	314.504
NCU00466	194.416	209.45	223.964	241.563	186.291	220.186	222.508	240.996	220.661	212.381	215.088	241.642
NCU00467	243.02	214.731	242.456	244.828	196.97	254.693	231.066	239.939	246.674	208.537	222.292	230.575
NCU00468	128.138	111.766	145.885	147.985	147.134	145.422	127.3	75.0471	109.433	141.267	97.7672	115.287
NCU00469	332.495	330.016	298.961	400.429	299.015	364.786	288.833	311.816	288.832	351.726	289.185	299.747
NCU00470	312.612	279.854	242.456	343.847	278.843	290.843	273.856	249.452	252.953	280.612	256.253	252.71
NCU00471	254.066	201.53	273.277	369.962	395.127	397.65	305.949	233.597	262.82	435.333	271.69	385.521
NCU00472	430.808	418.021	354.438	324.261	251.552	311.383	251.391	405.889	444.013	323.857	384.894	301.592
NCU00473	414.239	491.944	334.919	417.839	455.642	391.899	241.764	362.552	269.099	275.807	395.185	324.649
NCU00474	28.7205	37.8419	39.0396	33.7318	52.209	26.2909	59.906	29.596	35.8798	36.518	52.4855	39.6588
NCU00475	1457.02	1501.35	1353.03	1811.72	1242.34	1299.76	1250.54	1507.28	1728.51	1430.93	1251.42	1288.45
NCU00476	997.486	1072.77	930.786	1174.08	813.986	825.699	897.521	981.955	1182.24	1015.78	882.992	994.238
NCU00477	983.126	959.247	871.199	1026.1	828.224	1125.58	914.637	979.841	1317.69	1137.83	1350.22	1223.89
NCU00478	309.298	254.333	290.742	350.376	307.321	324.528	293.112	286.447	289.729	352.687	303.593	382.754
NCU00480	452.901	376.659	417.107	413.487	411.739	377.11	440.737	433.371	367.768	395.932	361.224	376.298
NCU00481	323.658	260.493	361.63	349.287	281.217	303.989	285.623	244.167	252.056	325.779	294.331	344.017
NCU00483	225.346	262.253	242.456	245.916	166.12	207.863	164.742	167.006	211.691	220.069	221.263	233.342
NCU00484	307.089	343.217	274.305	417.839	281.217	344.247	180.788	239.939	245.777	303.676	319.03	335.717
NCU00485	86.1616	86.2443	92.4622	85.9617	66.4478	81.3375	78.0918	66.5911	84.3175	70.1531	90.5633	85.7738
NCU00486	1012.95	929.326	879.418	970.606	1079.78	842.131	637.572	997.81	606.369	921.6	1111.46	1224.81
NCU00487	135.87	110.005	108.9	124.046	115.097	82.9807	112.324	99.3582	131.858	109.554	107.029	122.666
NCU00488	610.864	568.508	515.734	615.877	505.478	552.109	497.434	563.382	607.266	549.693	544.409	579.204
NCU00489	798.652	976.848	782.847	1202.38	631.254	765.723	668.594	694.45	1132.9	856.252	744.06	721.237
NCU00490	546.795	444.422	532.171	649.609	481.747	553.752	456.784	524.273	533.712	566.991	500.156	576.437
NCU00491	32.0344	26.4013	39.0396	38.0843	43.903	41.0796	35.3018	27.482	28.7038	34.596	40.136	24.9021
NCU00492	468.366	491.944	423.271	598.468	575.485	555.396	527.387	564.439	509.493	508.369	485.749	542.312
NCU00493	467.261	458.503	427.381	461.364	326.306	393.542	420.412	410.117	445.807	395.932	383.865	396.588
NCU00494	136.975	139.047	161.295	144.72	123.403	130.633	152.974	158.55	136.343	150.877	97.7672	127.277
NCU00495	354.588	342.337	357.52	350.376	332.239	321.242	335.902	354.096	318.433	322.896	314.913	322.805
NCU00496	97.208	102.965	103.763	67.4636	102.045	93.6614	99.4868	121.555	120.197	73.9971	132.758	73.7839
NCU00497	448.482	292.174	454.092	384.107	436.657	455.161	354.088	420.687	386.605	349.804	363.282	329.261
NCU00498	118.196	124.966	106.845	100.107	137.642	119.131	130.51	108.871	154.283	128.774	114.233	89.463
NCU00499	6047.88	5787.17	6141.54	4304.61	4970.53	5203.96	5683.59	5756.43	4751.38	5141.35	4155.62	4068.26
NCU00500	113.778	78.3239	103.763	100.107	96.112	84.6239	102.696	107.814	94.1845	101.866	111.146	111.598
NCU00501	75.1153	110.885	82.1886	104.46	110.351	96.9477	91.9986	73.9901	113.021	95.1391	64.8351	83.9292
NCU00502	536.853	671.473	507.515	596.291	493.612	561.147	522.038	484.107	517.566	523.745	404.447	392.899
NCU00503	144.707	163.688	140.748	101.195	98.4851	105.985	118.742	119.441	119.3	117.242	116.291	137.422
NCU00504	139.184	158.408	140.748	139.28	141.202	133.919	156.184	143.752	165.944	166.253	135.845	166.014
NCU00505	262.903	308.895	269.168	303.586	223.075	268.66	227.857	225.141	271.79	238.328	205.826	251.788
NCU00506	495.982	530.666	417.107	388.46	442.59	424.763	402.226	523.216	538.197	356.531	380.777	413.19
NCU00509	76.2199	136.407	136.639	129.487	147.134	110.093	117.673	118.384	97.7725	126.852	115.262	124.51
NCU00510	29.8252	22.8811	47.2585	28.2912	23.7314	27.1125	34.232	20.083	25.1159	28.83	28.8156	27.669
NCU00512	107.15	103.845	100.681	117.517	125.776	106.807	115.533	127.897	91.4935	102.827	115.262	139.267
NCU00513	292.729	241.132	269.168	276.383	224.261	280.984	275.996	268.478	320.227	281.573	271.69	303.436
NCU00515	954.406	757.718	954.415	1233.93	1105.88	1028.63	1108.26	1141.56	757.961	983.104	906.662	925.065
NCU00516	112.673	87.1243	121.228	145.808	140.015	127.347	86.6498	115.213	106.742	119.164	112.175	111.598
NCU00517	164.591	150.487	182.87	190.421	172.052	163.497	164.742	157.493	160.562	161.448	152.311	169.703
NCU00518	335.809	497.225	335.946	294.881	259.858	245.656	298.46	271.649	230.528	254.665	228.466	201.983
NCU00519	346.856	467.303	352.384	313.379	390.381	372.181	340.181	325.557	348.034	330.584	280.952	296.98
NCU00520	585.457	680.274	539.363	597.379	783.135	764.08	508.132	699.735	665.57	537.199	559.846	501.73
NCU00521	1282.48	1107.09	1060.23	1269.84	1212.67	1363.02	1055.84	1263.12	1119.45	1259.87	1443.87	1521.79
NCU00522	1067.08	1068.37	977.017	1062.01	972.986	1111.61	1062.26	1127.82	1004.63	1040.76	1107.34	1216.51
NCU00523	230.869	219.131	219.855	225.241	194.597	201.29	316.646	292.789	272.687	239.289	223.321	235.186
NCU00524	64.0689	50.1625	56.5047	51.1418	68.8209	65.7273	71.6733	88.7881	87.0085	80.7241	75.1264	71.9393
NCU00525	20.9881	29.0414	45.2037	26.1149	33.2239	38.6148	34.232	21.14	23.3219	30.752	38.0777	36.8919
NCU00526	38.6623	37.8419	45.2037	25.0268	36.7836	28.7557	53.4875	39.1091	23.3219	23.064	46.3108	37.8142
NCU00527	157.963	205.93	180.815	173.012	173.239	160.21	151.905	193.431	127.373	157.604	135.845	154.024
NCU00528	313.717	285.134	275.332	376.49	300.202	317.956	295.251	281.162	291.523	295.027	307.709	362.463
NCU00529	38.6623	34.3217	31.8481	34.8199	34.4105	29.5773	35.3018	27.482	26.9099	33.635	44.2525	38.7365
NCU00530	18.7788	33.4417	43.149	28.2912	37.9702	24.6477	29.953	32.7671	25.1159	30.752	45.2816	30.4359
NCU00531	23.1974	29.9215	31.8481	19.5862	27.2911	20.5398	50.2783	16.912	36.7768	23.064	24.6991	38.7365
NCU00532	18.7788	34.3217	41.0943	28.2912	23.7314	36.9716	39.5808	26.425	29.6008	27.869	38.0777	27.669
NCU00533	27.6159	24.6412	46.2311	31.5556	28.4776	28.7557	42.79	33.8241	28.7038	29.791	34.9904	24.9021
NCU00534	44.1854	29.0414	35.9575	25.0268	30.8508	38.6148	55.627	48.6221	36.7768	34.596	46.3108	33.2027
NCU00535	54.1272	41.362	59.5867	50.0536	45.0896	37.7932	44.9295	57.0781	56.5107	48.05	51.4564	47.9595
NCU00536	323.658	307.135	317.454	276.383	226.634	266.195	239.624	260.022	272.687	263.314	268.602	241.642
NCU00537	398.774	447.942	365.739	337.318	405.806	464.199	407.575	442.884	469.128	463.202	434.292	441.781
NCU00538	400.983	371.378	410.943	406.958	425.978	450.232	489.946	446.055	368.665	369.024	362.253	392.899
NCU00541	771.036	647.712	761.272	696.399	662.105	766.544	805.522	885.767	757.961	690.96	680.254	653.91
NCU00542	169.009	160.168	135.611	142.544	126.963	131.455	193.625	231.483	188.369	196.044	154.369	134.656
NCU00543	32.0344	36.0818	34.9302	30.4674	30.8508	33.6852	37.4413	46.5081	36.7768	32.674	38.0777	23.0575
NCU00545	245.229	238.492	263.004	250.268	217.142	230.045	292.042	251.566	231.425	261.392	243.903	270.233
NCU00547	36.453	36.0818	47.2585	35.9081	47.4627	36.15	51.348	35.9381	28.7038	34.596	38.0777	32.2805
NCU00548	279.473	281.614	299.988	269.854	295.455	317.956	293.112	269.535	258.335	315.208	257.282	287.757
NCU00549	387.727	491.944	383.204	408.046	465.135	470.772	421.482	408.003	352.519	418.035	403.418	397.511
NCU00550	266.217	259.613	247.593	343.847	268.164	247.299	264.228	246.281	258.335	275.807	257.282	299.747
NCU00551	415.343	344.097	372.931	436.337	455.642	394.364	447.156	383.692	289.729	356.531	372.544	392.899
NCU00552	324.763	102.965	102.736	125.134	182.731	97.7693	120.882	73.9901	73.5536	73.0361	94.6798	90.3853
NCU00553	320.344	310.655	294.852	338.406	263.418	305.632	241.764	307.588	279.862	306.559	335.496	350.473
NCU00554	520.284	495.465	326.7	323.172	307.321	331.101	274.926	487.278	491.553	295.027	396.214	285.913
NCU00556	404.297	365.218	403.752	396.077	320.373	417.368	400.087	472.48	554.343	469.929	434.292	503.575
NCU00557	28.7205	26.4013	27.7387	26.1149	34.4105	19.7182	27.8135	16.912	22.4249	24.986	29.8447	22.1352
NCU00558	120.405	124.086	111.982	91.4023	79.5	91.1966	106.975	116.27	77.1416	125.891	165.69	149.412
NCU00559	181.16	104.725	142.803	121.87	174.425	124.06	118.742	132.125	159.665	193.161	183.185	177.081
NCU00560	121.51	133.767	123.283	108.812	118.657	115.023	106.975	128.954	137.24	141.267	125.554	115.287
NCU00561	106.045	127.606	87.3254	107.724	111.537	123.239	113.394	116.27	143.519	137.423	123.495	105.142
NCU00562	140.289	185.689	163.35	166.483	147.134	164.318	152.974	175.462	189.266	164.331	179.068	128.2
NCU00563	119.301	142.567	119.173	137.103	136.455	151.173	145.486	131.068	165.944	147.994	132.758	126.355
NCU00564	391.041	419.781	342.11	375.402	302.575	326.993	212.88	330.842	385.708	290.222	329.321	370.764
NCU00565	419.762	506.905	333.891	413.487	353.597	403.401	265.298	399.547	484.377	370.946	382.836	410.423
NCU00566	607.55	647.712	645.181	749.717	689.396	945.651	513.48	568.667	646.734	705.375	697.749	775.653
NCU00567	632.957	731.316	549.636	500.536	378.515	536.499	510.271	711.362	647.631	402.659	362.253	347.707
NCU00568	209.881	204.17	180.815	192.598	147.134	176.642	220.369	193.431	162.356	212.381	198.622	179.848
NCU00569	146.917	146.967	155.131	133.839	135.269	162.675	133.719	143.752	118.403	164.331	132.758	138.345
NCU00570	152.44	156.648	167.459	130.575	128.149	179.928	139.068	156.436	141.725	165.292	140.991	142.956
NCU00571	315.926	317.696	328.754	354.728	329.866	446.124	294.181	286.447	304.978	347.882	420.913	398.433
NCU00572	65.1735	56.3228	61.6415	52.2299	55.7687	44.3659	72.7431	66.5911	57.4077	58.6211	75.1264	60.8717
NCU00573	2921.76	2513.4	2111.22	2491.8	3082.7	2127.1	1603.56	2790.48	957.094	1749.98	3259.25	3265.86
NCU00574	193.311	123.206	215.745	290.529	227.821	439.551	70.6036	100.415	129.167	347.882	327.263	611.484
NCU00575	2129.74	2185.15	2059.85	1835.66	1824.94	1676.87	2201.55	2074.89	1372.4	1380.96	1577.65	1331.8
NCU00576	259.59	274.574	253.757	282.912	224.261	268.66	212.88	255.794	257.438	245.055	248.02	233.342
NCU00577	393.25	342.337	319.508	376.49	299.015	290.022	305.949	329.785	333.682	333.467	276.836	338.484
NCU00578	230.869	176.889	192.116	204.567	199.343	194.717	189.346	219.856	216.176	215.264	190.389	207.517
NCU00579	393.25	355.538	403.752	371.05	348.851	387.791	387.25	390.034	385.708	382.478	403.418	363.386
NCU00580	99.4173	142.567	135.611	93.5786	137.642	110.915	136.928	117.327	106.742	120.125	93.6507	109.754
NCU00581	83.9524	108.245	99.6537	100.107	107.978	108.45	119.812	107.814	90.5965	98.0221	100.855	93.1522
NCU00582	735.688	42.2421	45.2037	43.5249	53.3956	49.2955	51.348	50.7361	69.0686	57.6601	61.7477	51.6487
NCU00583	47.4994	46.6423	55.4773	56.5824	84.2463	75.5864	57.7665	64.4771	45.7468	74.9581	66.8933	63.6386
NCU00584	181.16	136.407	131.502	121.87	161.373	115.023	159.393	125.783	150.695	132.618	127.612	153.102
NCU00585	2457.82	909.085	1193.79	840.031	1262.51	914.431	853.661	1002.04	1056.66	815.89	774.934	705.558
NCU00586	597.608	561.468	664.7	767.127	1881.9	1099.29	1554.35	1406.87	413.515	866.823	1068.24	819.001
NCU00587	329.182	335.297	331.837	381.931	417.672	340.139	380.831	414.345	293.317	341.155	397.244	419.646
NCU00589	966.557	961.008	853.734	783.448	1355.06	946.473	1116.82	1325.48	729.257	837.993	928.274	853.126
NCU00590	752.257	720.756	603.059	681.165	855.515	678.634	785.197	902.679	560.622	665.013	766.701	690.802
NCU00591	265.113	259.613	246.566	289.441	271.724	271.125	235.345	231.483	307.669	312.325	280.952	290.524
NCU00592	215.404	241.132	209.581	251.356	246.806	224.294	203.253	232.54	261.026	225.835	250.078	240.72
NCU00593	237.497	284.254	268.14	236.123	257.485	285.914	253.531	238.882	269.996	249.86	233.612	229.652
NCU00594	36.453	44.0022	51.3679	38.0843	42.7164	40.258	64.1851	34.8811	43.0558	45.167	34.9904	35.9696
NCU00595	1512.25	1467.03	1204.06	1071.8	984.851	957.154	816.22	1114.08	844.969	1015.78	1263.77	1280.15
NCU00596	273.95	361.698	331.837	299.234	233.754	213.614	231.066	277.991	200.03	236.406	218.175	176.159
NCU00597	262.903	286.014	282.523	311.203	249.179	239.083	202.183	227.255	185.678	168.175	148.194	120.821
NCU00598	226.45	224.411	211.636	223.065	210.023	226.759	155.114	231.483	194.648	172.98	168.777	201.983
NCU00599	115.987	112.646	110.955	106.636	94.9254	106.807	88.7893	82.4461	110.33	95.1391	77.1846	116.21
NCU00600	1395.16	1462.63	1456.79	1527.72	1276.75	1512.55	1092.22	1283.2	887.128	1217.59	1355.36	1375.15
NCU00602	388.832	300.095	252.73	162.13	200.53	149.53	160.463	281.162	259.232	192.2	252.136	157.713
NCU00603	39.7669	30.8015	44.1764	32.6437	39.1567	32.8636	34.232	27.482	39.4678	31.713	38.0777	29.5136
NCU00604	102.731	121.446	81.1613	110.989	137.642	125.703	85.5801	138.467	86.1115	91.2951	130.699	135.578
NCU00605	146.917	149.607	118.146	154.513	183.918	143.778	127.3	142.695	114.815	106.671	146.136	176.159
NCU00606	28.7205	27.2814	41.0943	36.9962	51.0224	54.225	52.4178	39.1091	48.4377	72.0751	43.2234	90.3853
NCU00607	48.604	39.602	35.9575	33.7318	56.9553	64.9057	55.627	39.1091	43.9528	81.6851	68.9516	105.142
NCU00608	210.986	184.809	181.842	161.042	176.799	220.186	170.09	172.291	203.618	189.317	210.971	191.838
NCU00609	284.996	343.217	330.809	315.556	318	322.064	274.926	214.571	250.262	321.935	291.243	337.561
NCU00611	254.066	307.135	239.374	229.594	242.06	221.83	240.694	299.131	314.845	228.718	270.661	272.078
NCU00614	340.228	348.497	343.137	404.782	277.657	288.378	304.879	309.702	312.154	295.988	324.175	315.426
NCU00616	120.405	123.206	132.529	150.161	125.776	139.67	133.719	117.327	152.489	166.253	172.894	200.139
NCU00617	170.114	176.889	172.596	149.073	128.149	149.53	124.091	144.809	199.133	174.902	185.243	166.936
NCU00618	1441.55	1297.18	1359.19	1847.63	1448.8	1329.33	1085.8	1343.45	1605.62	1527.99	1241.13	1424.95
NCU00619	543.481	597.55	499.296	546.238	506.664	551.288	432.179	592.978	536.403	523.745	528.972	594.883
NCU00620	244.125	268.413	251.703	240.475	230.194	252.228	210.741	265.307	265.511	217.186	235.67	232.419
NCU00621	469.47	446.182	520.87	492.92	448.523	445.302	471.76	462.967	379.429	372.868	381.807	416.879
NCU00622	562.26	513.065	597.922	628.935	565.993	585.794	615.107	616.232	489.759	491.071	490.894	513.72
NCU00623	218.718	205.05	200.335	165.395	189.851	190.609	236.415	294.903	246.674	182.59	213.03	141.112
NCU00624	427.494	498.985	412.998	445.042	391.567	426.406	428.97	405.889	433.249	422.84	316.972	352.318
NCU00627	6040.15	6345.99	6062.44	7158.76	7362.65	5991.86	5254.62	6760.58	2725.07	4393.7	6107.88	5418.5
NCU00628	576.62	636.272	506.487	521.211	532.769	472.415	542.364	703.963	541.785	437.255	508.389	428.869
NCU00629	2442.35	2130.59	2222.17	1652.86	2032.59	1817.36	2296.76	2916.27	2163.55	1341.56	1768.04	1263.55
NCU00630	219.823	227.051	164.377	164.307	207.649	165.961	218.229	240.996	209	198.927	210.971	140.189
NCU00631	277.264	239.372	297.934	528.828	539.888	370.538	326.274	288.561	229.631	417.074	401.36	439.014
NCU00632	355.693	327.376	299.988	415.663	334.612	356.571	272.786	319.215	317.536	311.364	359.166	367.075
NCU00633	653.945	971.568	793.12	1011.95	1466.6	1469	1227	1503.06	931.978	751.503	1050.74	835.603
NCU00634	809.698	871.243	813.667	1126.21	738.045	818.305	733.849	812.834	957.991	898.536	618.506	714.781
NCU00635	588.771	630.111	571.211	733.395	561.247	653.165	417.203	570.781	678.128	533.355	518.681	433.48
NCU00636	226.45	232.332	268.14	267.678	230.194	255.515	190.416	256.851	198.236	202.771	160.544	156.791
NCU00638	205.462	248.172	230.128	195.862	168.493	233.332	194.695	182.861	196.442	211.42	169.806	194.605
NCU00640	159.068	187.449	138.693	170.835	183.918	146.243	172.23	174.405	153.386	148.955	139.961	119.899
NCU00641	50.8133	44.0022	69.8603	54.4061	67.6344	69.0136	49.2085	61.3061	47.5407	48.05	55.5729	47.0372
NCU00642	423.076	334.417	422.244	495.096	516.157	574.292	716.733	654.284	616.236	468.968	430.176	369.842
NCU00643	166.8	155.768	145.885	126.222	174.425	199.647	239.624	201.887	241.292	195.083	160.544	130.966
NCU00644	460.633	562.348	460.256	514.682	366.649	442.838	390.459	339.298	391.987	405.542	381.807	360.619
NCU00645	54.1272	40.482	49.3132	41.3487	46.2761	34.5068	62.0455	40.1661	44.8498	43.245	51.4564	47.0372
NCU00646	72.906	81.8441	113.009	87.0498	80.6866	69.8352	81.3011	89.8451	70.8626	60.5431	73.0681	70.0947
NCU00648	59.6504	90.6445	60.6141	77.2567	64.0747	75.5864	84.5103	64.4771	66.3776	70.1531	83.3594	81.1623
NCU00649	167.905	187.449	163.35	168.659	177.985	150.351	189.346	176.519	210.794	189.317	139.961	163.247
NCU00650	257.38	242.892	329.782	409.134	308.508	391.077	186.137	227.255	303.184	337.311	303.593	341.25
NCU00651	636.27	640.672	630.798	968.429	798.56	898.821	765.942	874.14	733.742	808.202	990.021	1011.76
NCU00652	81.7431	72.1636	87.3254	73.9923	88.9926	110.093	95.2078	114.156	94.1845	73.0361	102.913	102.375
NCU00653	45.2901	37.8419	38.0122	38.0843	28.4776	27.1125	50.2783	31.7101	56.5107	35.557	36.0195	42.4257
NCU00654	123.719	131.126	148.967	134.927	131.709	157.745	132.649	133.182	148.901	161.448	174.952	132.811
NCU00655	343.542	376.659	319.508	311.203	322.746	344.247	350.878	328.728	363.283	358.453	328.292	290.524
NCU00656	363.425	344.097	318.481	318.82	332.239	334.388	314.507	319.215	370.459	341.155	308.738	296.058
NCU00657	121.51	137.287	142.803	115.341	107.978	139.67	120.882	105.7	123.785	129.735	94.6798	151.257
NCU00658	106.045	87.1243	92.4622	91.4023	115.097	110.915	89.8591	96.1872	79.8326	91.2951	72.039	106.987
NCU00659	184.474	198.89	169.514	182.805	214.769	173.356	191.485	169.12	178.502	179.707	185.243	164.169
NCU00660	230.869	254.333	223.964	258.973	256.299	244.013	263.159	236.768	239.498	271.002	251.107	258.244
NCU00662	72.906	68.6434	73.9698	75.0805	96.112	77.2296	58.8363	80.3321	85.2145	92.2561	76.1555	65.4832
NCU00663	220.927	138.167	264.031	491.831	880.433	1199.52	157.253	181.804	220.661	949.469	1057.94	1900.86
NCU00664	206.567	200.65	174.651	230.682	214.769	184.858	204.322	240.996	184.781	179.707	202.738	170.625
NCU00665	286.101	323.856	313.344	334.054	319.187	367.251	314.507	306.531	355.21	315.208	322.117	285.913
NCU00666	312.612	258.733	284.578	386.284	421.232	543.072	308.088	363.609	405.442	492.032	517.652	450.082
NCU00667	618.596	623.951	593.813	638.728	639.56	748.469	528.457	654.284	663.776	568.913	578.37	563.524
NCU00668	486.04	407.46	425.326	587.586	505.478	548.001	477.109	508.418	410.824	460.319	522.797	498.041
NCU00669	203.253	248.172	234.238	227.418	173.239	229.224	215.02	156.436	214.382	188.356	152.311	162.325
NCU00670	413.134	452.342	401.697	474.422	408.179	400.936	427.9	381.578	365.077	383.439	348.874	393.821
NCU00671	552.318	540.347	532.171	571.264	513.784	475.701	546.643	495.734	476.304	464.163	489.865	491.585
NCU00673	2870.95	2292.51	2751.26	2890.05	2648.42	2819.7	1771.51	1918.46	2477.5	2828.23	3042.1	3937.29
NCU00674	75.1153	78.3239	104.79	83.7855	129.336	103.52	101.626	86.6741	87.0085	98.0221	90.5633	83.9292
NCU00675	240.811	206.81	234.238	217.625	247.993	266.195	246.043	227.255	226.043	221.03	205.826	215.818
NCU00676	132.556	124.966	102.736	90.3142	92.5523	95.3046	85.5801	130.011	84.3175	100.905	87.4759	99.6082
NCU00677	90.5802	113.526	88.3528	106.636	138.828	121.595	108.045	98.3012	95.0815	116.281	113.204	87.6184
NCU00678	267.322	267.533	297.934	255.709	414.112	336.852	394.738	334.013	243.086	258.509	266.544	205.673
NCU00679	61.8596	62.4831	66.7783	58.7586	59.3284	59.9761	52.4178	61.3061	57.4077	79.7631	58.6603	62.7163
NCU00680	495.982	492.824	475.667	488.567	409.366	456.805	462.132	403.775	554.343	511.252	442.525	452.849
NCU00681	269.531	263.133	270.195	260.061	329.866	338.496	287.763	269.535	261.923	272.924	245.962	269.311
NCU00682	930.104	689.954	909.212	817.18	991.971	781.333	749.895	1054.89	862.012	791.865	886.079	900.163
NCU00684	846.151	1106.21	917.43	1471.14	1587.63	1181.45	1189.56	1605.59	320.227	767.84	1098.08	1029.29
NCU00685	2674.32	2340.92	2356.76	2477.66	2445.52	2210.08	1877.41	2351.83	2030.8	1894.13	2145.73	2261.48
NCU00687	874.872	741.877	770.518	953.196	803.306	865.957	711.384	831.86	687.995	842.798	816.099	943.511
NCU00688	100.522	73.9237	78.0792	84.8736	62.8881	83.8023	120.882	90.9021	109.433	113.398	91.5924	84.8515
NCU00689	226.45	203.29	189.034	212.184	154.254	205.398	197.904	219.856	266.408	224.874	246.991	245.331
NCU00690	186.684	169.848	183.897	183.893	124.59	179.107	134.789	155.379	174.914	162.409	145.107	167.858
NCU00691	183.37	148.727	165.405	177.364	204.09	179.928	196.834	246.281	207.206	178.746	184.214	182.615
NCU00692	252.962	337.057	263.004	305.762	276.47	292.486	240.694	209.286	253.85	296.949	286.098	270.233
NCU00693	822.954	738.357	641.071	705.104	605.15	668.775	575.526	795.922	658.394	679.428	877.846	834.68
NCU00694	994.173	901.165	842.433	891.173	1058.42	953.046	739.198	1057	845.866	897.575	1207.17	1026.52
NCU00695	3236.58	3131.2	2956.74	2732.28	3518.17	3710.31	2275.36	2728.12	1518.61	2530.32	3527.85	3122.9
NCU00696	2938.33	2771.26	2911.53	2846.53	2956.93	4004.43	1992.95	2320.12	1475.56	2405.39	3421.85	2938.44
NCU00697	248.543	220.891	347.247	421.104	329.866	648.235	156.184	200.83	184.781	355.57	411.651	284.99
NCU00698	45.2901	58.0829	69.8603	65.2874	75.9403	80.5159	64.1851	67.6481	53.8197	63.4261	66.8933	50.7264
NCU00699	236.392	184.809	221.909	275.295	205.276	202.933	192.555	196.602	108.536	172.98	243.903	252.71
NCU00700	89.4755	98.5649	96.5716	82.6973	104.418	99.4125	126.231	122.612	128.27	144.15	135.845	136.5
NCU00701	79.5338	363.458	100.681	152.337	280.03	384.505	201.113	158.55	96.8755	197.966	119.379	111.598
NCU00704	39.7669	51.0425	31.8481	30.4674	41.5299	35.3284	43.8598	31.7101	41.2618	40.362	39.1069	40.5811
NCU00705	145.812	153.128	157.186	189.333	186.291	152.816	161.532	157.493	174.017	174.902	129.67	147.568
NCU00706	1157.66	1071.01	1105.44	1318.8	997.904	1032.74	1000.22	1043.26	1213.63	1105.15	838.74	920.454
NCU00707	145.812	183.929	139.721	157.778	131.709	128.99	142.277	139.524	163.253	136.462	134.816	94.9968
NCU00708	122.615	127.606	132.529	138.192	118.657	92.0182	124.091	102.529	97.7725	109.554	110.117	121.743
NCU00709	68.4874	72.1636	73.9698	50.0536	94.9254	59.1546	81.3011	77.1611	78.9356	60.5431	59.6894	65.4832
NCU00710	78.4292	84.4842	104.79	92.4904	125.776	115.844	127.3	141.638	128.27	99.9441	97.7672	93.1522
NCU00711	92.7894	77.4438	83.216	77.2567	85.4329	111.736	79.1616	72.9331	87.0085	92.2561	90.5633	88.5407
NCU00712	1639.28	2008.26	1868.76	2031.53	1941.23	1713.84	1298.68	1447.04	1198.39	1420.36	1376.97	1359.47
NCU00713	402.088	417.141	405.806	447.218	480.56	433.8	310.228	339.298	403.648	442.06	422.972	370.764
NCU00714	924.581	923.166	767.436	801.946	803.306	882.389	656.827	844.544	974.137	846.642	919.012	813.467
NCU00715	488.249	283.374	785.929	1536.43	2783.69	2695.64	928.544	1088.71	935.566	1171.46	1148.51	1262.63
NCU00716	972.08	481.384	2009.51	5029.3	8391.41	8999.71	2750.33	2821.14	2288.23	3388.49	2937.13	3483.52
NCU00717	839.524	565.868	889.692	1302.48	1178.26	1251.28	1248.4	1639.41	1091.64	780.333	848.002	671.433
NCU00718	70.6967	93.2846	126.365	90.3142	119.843	114.201	121.952	112.042	85.2145	97.0611	79.2429	83.0069
NCU00719	685.979	600.19	815.722	865.058	1104.69	1281.68	1355.37	1367.76	1045	852.408	954.002	683.423
NCU00720	184.474	198.01	174.651	205.655	239.687	376.289	370.134	351.982	388.399	284.456	235.67	237.953
NCU00721	243.02	356.418	243.484	272.031	263.418	466.664	324.135	295.96	643.146	544.888	406.506	485.129
NCU00722	174.533	162.808	157.186	165.395	215.955	186.501	238.554	205.058	221.558	213.342	220.233	162.325
NCU00723	117.091	106.485	104.79	128.398	174.425	123.239	139.068	142.695	158.768	151.838	162.602	138.345
NCU00724	34.2437	40.482	45.2037	44.613	59.3284	55.0466	65.2548	45.4511	44.8498	49.972	55.5729	53.4933
NCU00725	324.763	363.458	344.165	339.494	315.627	330.28	307.018	294.903	351.622	340.194	301.535	317.271
NCU00726	1809.39	1750.41	1575.97	1342.74	1352.69	1461.61	1147.84	1582.33	1911.5	1588.53	1528.26	1350.25
NCU00727	2400.37	2369.96	1911.91	1718.15	1466.6	1700.69	1463.42	1809.59	2450.59	2111.32	2038.7	1839.06
NCU00728	82.8477	80.964	89.3801	83.7855	100.858	76.408	81.3011	98.3012	94.1845	86.4901	75.1264	71.9393
NCU00729	272.845	234.092	255.812	258.973	347.664	272.768	572.317	452.397	270.893	385.361	332.408	272.078
NCU00730	44.1854	37.8419	54.45	55.4943	53.3956	59.1546	53.4875	39.1091	55.6137	55.7381	78.2137	59.9494
NCU00732	704.758	98.5649	599.977	708.368	829.411	4853.14	1258.03	2909.93	3538.65	1950.83	4140.18	1888.87
NCU00733	335.809	343.217	327.727	349.287	384.448	284.27	273.856	323.443	191.06	214.303	314.913	328.338
NCU00734	677.142	738.357	651.345	729.042	676.344	642.484	620.455	719.818	510.39	597.743	791.4	709.248
NCU00735	241.915	236.732	253.757	206.743	251.552	202.111	222.508	283.276	219.764	197.966	244.933	249.943
NCU00736	220.927	251.692	216.772	258.973	229.008	246.477	235.345	253.68	205.412	267.158	249.049	235.186
NCU00737	183.37	245.532	236.292	232.858	210.023	274.411	226.787	244.167	182.09	213.342	259.34	181.693
NCU00738	150.231	181.289	154.104	151.249	145.948	164.318	182.927	160.664	176.708	155.682	150.253	162.325
NCU00739	27.6159	24.6412	36.9849	28.2912	37.9702	31.2205	32.0925	24.311	28.7038	26.908	26.7573	39.6588
NCU00740	121.51	109.125	123.283	96.8429	112.724	116.666	110.184	121.555	114.815	104.749	103.942	96.8414
NCU00741	331.391	351.137	290.742	361.257	372.582	345.89	328.414	353.039	390.193	241.211	292.272	281.301
NCU00742	389.937	476.984	362.657	405.87	380.888	407.509	401.157	473.537	471.819	332.506	373.574	348.629
NCU00743	1641.49	1126.46	1467.07	1368.86	1179.45	1221.71	1373.56	1503.06	1134.7	1340.6	1253.48	1189.77
NCU00744	741.211	705.795	698.603	856.353	735.672	778.868	683.571	784.295	680.819	759.191	805.807	944.434
NCU00745	48.604	60.723	60.6141	57.6705	59.3284	68.1921	63.1153	65.5341	64.5837	51.894	69.9807	80.24
NCU00746	30.9298	36.9618	27.7387	27.2031	41.5299	24.6477	37.4413	32.7671	32.2918	24.986	38.0777	35.9696
NCU00747	34.2437	34.3217	46.2311	28.2912	30.8508	27.9341	50.2783	40.1661	29.6008	34.596	50.4273	35.0473
NCU00748	248.543	317.696	353.411	392.812	382.075	444.481	443.947	428.086	377.635	423.801	321.088	361.541
NCU00749	1075.92	1170.46	1348.92	1535.34	1299.29	1711.37	2021.83	2126.69	1776.95	1436.7	1349.19	1242.34
NCU00751	117.091	116.166	139.721	143.632	163.746	132.276	146.556	174.405	169.532	149.916	131.728	142.034
NCU00752	210.986	227.931	219.855	248.092	266.978	280.984	247.112	281.162	282.553	283.495	235.67	286.835
NCU00753	194.416	315.056	195.198	230.682	208.836	233.332	244.973	243.11	281.656	197.005	201.709	234.264
NCU00754	445.168	3880.11	489.022	306.851	886.366	710.676	888.963	824.461	527.433	679.428	381.807	322.805
NCU00755	123.719	159.288	149.994	245.916	226.634	203.755	187.206	238.882	183.884	187.395	192.447	137.422
NCU00756	32.0344	40.482	44.1764	28.2912	43.903	52.5818	34.232	43.3371	28.7038	25.947	36.0195	28.5913
NCU00757	39.7669	52.8026	63.6962	72.9042	77.1269	80.5159	60.9758	64.4771	46.6437	55.7381	77.1846	48.8818
NCU00758	128.138	102.965	125.338	124.046	148.321	125.703	133.719	106.757	97.7725	126.852	121.437	114.365
NCU00759	277.264	279.854	285.605	357.992	492.426	492.955	376.552	386.863	262.82	351.726	381.807	393.821
NCU00760	159.068	99.4449	142.803	203.479	188.664	151.173	143.347	171.234	136.343	172.019	205.826	184.46
NCU00761	41.9762	49.2824	41.0943	46.7893	35.597	40.258	63.1153	38.0521	36.7768	38.44	42.1943	44.2703
NCU00762	38.6623	46.6423	45.2037	38.0843	39.1567	40.258	42.79	53.9071	33.1888	38.44	42.1943	39.6588
NCU00763	40.8715	46.6423	46.2311	38.0843	52.209	41.9011	35.3018	34.8811	41.2618	37.479	46.3108	43.348
NCU00764	28.7205	27.2814	31.8481	27.2031	48.6493	28.7557	32.0925	35.9381	17.9399	27.869	37.0486	29.5136
NCU00765	114.882	99.4449	118.146	108.812	107.978	123.239	95.2078	99.3582	121.991	98.0221	118.35	115.287
NCU00766	152.44	167.208	218.827	260.061	815.172	506.922	615.107	435.485	185.678	359.414	264.486	288.679
NCU00768	466.156	582.589	511.624	487.479	435.47	489.668	509.201	421.744	389.296	434.372	334.467	358.774
NCU00770	245.229	221.771	215.745	196.95	239.687	205.398	212.88	245.224	170.429	182.59	214.059	210.284
NCU00771	219.823	225.291	233.21	249.18	288.336	261.266	238.554	221.97	252.056	256.587	231.554	235.186
NCU00772	180.056	178.649	194.171	178.452	207.649	253.05	193.625	198.716	223.352	238.328	204.797	247.176
NCU00773	81.7431	80.964	100.681	77.2567	126.963	90.375	93.0683	87.7311	74.4506	100.905	79.2429	79.3177
NCU00774	1109.05	939.006	1120.85	1132.74	1209.11	1606.21	1079.38	1022.12	850.351	1255.07	1043.54	1250.64
NCU00775	366.739	414.501	351.356	426.544	335.799	404.223	358.367	338.241	412.618	353.648	303.593	360.619
NCU00776	64.0689	101.205	84.2433	91.4023	73.5672	74.7648	73.8128	56.0211	89.6995	98.9831	84.3885	63.6386
NCU00777	60.755	72.1636	40.067	62.023	53.3956	52.5818	44.9295	40.1661	70.8626	65.3481	63.806	65.4832
NCU00778	133.661	117.926	136.639	126.222	105.605	151.173	136.928	131.068	138.137	150.877	117.321	101.453
NCU00779	202.148	212.091	208.554	150.161	173.239	199.647	212.88	196.602	214.382	203.732	174.952	166.014
NCU00780	50.8133	44.0022	57.532	43.5249	62.8881	58.333	57.7665	52.8501	55.6137	53.816	67.9225	49.8041
NCU00781	33.1391	36.0818	26.7113	31.5556	37.9702	44.3659	48.1388	29.596	33.1888	30.752	46.3108	43.348
NCU00782	56.3364	66.0033	58.5594	43.5249	62.8881	64.0841	67.3943	52.8501	58.3047	59.5821	87.4759	70.0947
NCU00783	61.8596	59.843	56.5047	47.8774	81.8732	59.9761	69.5338	65.5341	73.5536	76.8801	58.6603	61.794
NCU00784	292.729	251.692	275.332	282.912	297.829	292.486	262.089	306.531	311.257	335.389	291.243	325.571
NCU00786	45.2901	33.4417	46.2311	41.3487	58.1418	43.5443	78.0918	51.7931	49.3347	51.894	57.6312	52.571
NCU00787	41.9762	34.3217	30.8207	41.3487	39.1567	45.1875	51.348	42.2801	38.5708	36.518	50.4273	47.9595
NCU00788	167.905	140.807	154.104	175.188	200.53	164.318	186.137	205.058	178.502	187.395	188.33	171.548
NCU00789	503.714	408.34	465.393	460.276	399.873	409.152	417.203	467.195	381.223	371.907	432.234	367.075
NCU00790	359.007	187.449	383.204	602.82	949.254	833.915	773.43	979.841	713.111	875.472	1200.99	1097.54
NCU00792	505.923	520.986	486.968	504.889	817.545	713.141	555.201	826.575	522.948	620.807	729.652	630.852
NCU00793	1079.23	930.206	1568.78	2239.36	2140.57	2564.19	2858.37	2284.18	1373.3	1655.8	1417.11	1605.72
NCU00794	94.9987	83.6041	101.708	122.958	145.948	151.994	101.626	96.1872	96.8755	148.955	104.971	112.52
NCU00795	153.544	151.367	177.733	225.241	386.821	368.073	261.019	306.531	178.502	223.913	190.389	180.771
NCU00796	182.265	186.569	186.979	191.51	308.508	310.561	259.949	263.193	284.347	217.186	275.806	213.973
NCU00797	222.032	207.69	194.171	196.95	175.612	216.9	185.067	187.089	200.927	206.615	182.156	155.868
NCU00798	173.428	198.01	191.089	157.778	174.425	212.792	196.834	190.26	191.06	169.136	165.69	138.345
NCU00799	131.452	160.168	127.392	139.28	135.269	124.06	154.044	153.265	166.841	108.593	128.641	94.0745
NCU00800	104.94	109.125	90.4075	82.6973	107.978	104.342	98.4171	86.6741	95.0815	77.8411	97.7672	65.4832
NCU00801	131.452	142.567	121.228	112.077	98.4851	118.309	140.137	141.638	165.944	156.643	168.777	141.112
NCU00802	163.486	199.77	178.76	124.046	174.425	168.426	150.835	125.783	145.313	175.863	175.981	209.362
NCU00803	108.254	114.406	109.927	112.077	94.9254	101.056	90.9288	84.5601	107.639	108.593	96.7381	103.297
NCU00804	45.2901	38.7219	62.6688	57.6705	52.209	33.6852	36.3715	46.5081	47.5407	37.479	51.4564	36.8919
NCU00805	972.08	963.648	1060.23	1027.19	1001.46	946.473	728.5	754.699	675.437	770.723	825.361	879.873
NCU00806	46.3947	23.7612	33.9028	28.2912	30.8508	30.3989	45.9993	38.0521	36.7768	35.557	31.903	28.5913
NCU00807	124.824	125.846	133.557	108.812	124.59	105.985	123.021	119.441	102.257	105.71	122.466	85.7738
NCU00808	217.613	237.612	189.034	162.13	168.493	153.638	178.648	217.742	179.399	163.37	194.505	137.422
NCU00809	370.053	396.02	287.66	268.766	238.5	295.773	272.786	292.789	318.433	290.222	268.602	228.73
NCU00810	396.564	351.137	382.177	319.908	353.597	382.04	371.204	436.542	401.854	324.818	371.515	281.301
NCU00811	494.877	302.735	454.092	608.261	536.329	649.057	607.618	756.813	809.987	1179.15	995.167	1453.54
NCU00812	315.926	273.694	328.754	408.046	374.955	409.152	361.576	342.469	384.811	445.904	432.234	539.545
NCU00813	541.272	397.78	539.363	647.433	582.605	584.973	573.386	566.553	606.369	709.219	731.71	807.934
NCU00814	342.437	408.34	373.958	405.87	501.918	428.871	463.202	376.293	370.459	422.84	402.389	372.609
NCU00817	41.9762	31.6816	46.2311	22.8506	37.9702	32.0421	37.4413	21.14	26.0129	31.713	40.136	31.3582
NCU00818	101.627	120.566	110.955	107.724	125.776	133.098	160.463	125.783	113.918	146.072	139.961	126.355
NCU00819	49.7086	56.3228	51.3679	72.9042	52.209	55.8682	68.4641	69.7621	74.4506	75.9191	57.6312	77.4731
NCU00821	319.24	306.255	445.873	523.387	224.261	318.777	376.552	299.131	340.858	356.531	302.564	284.068
NCU00822	32.0344	22.0011	38.0122	39.1724	33.2239	46.8307	27.8135	26.425	31.3948	29.791	47.3399	30.4359
NCU00823	287.205	308.015	291.77	307.939	278.843	289.2	231.066	287.504	332.785	281.573	289.185	311.737
NCU00824	293.833	279.854	298.961	332.966	176.799	225.938	176.509	192.374	269.099	238.328	200.68	236.108
NCU00825	115.987	75.6837	70.8877	56.5824	49.8359	69.0136	84.5103	64.4771	57.4077	85.5291	79.2429	67.3278
NCU00826	50.8133	58.9629	44.1764	36.9962	62.8881	38.6148	64.1851	97.2442	68.1716	56.6991	58.6603	55.3379
NCU00827	134.766	133.767	94.5169	93.5786	67.6344	74.7648	91.9986	103.586	148.901	111.476	132.758	116.21
NCU00828	152.44	193.61	125.338	134.927	115.097	124.06	113.394	174.405	192.854	140.306	163.631	148.49
NCU00829	408.715	153.128	1121.87	2705.07	4195.7	1517.48	4234.07	3626.57	7158.02	6326.27	6848.85	4847.6
NCU00830	503.714	310.655	1102.35	2660.46	4539.81	1441.07	4592.44	3994.41	7338.32	6032.2	7074.23	4664.06
NCU00831	419.762	411.86	710.932	1372.12	1757.31	899.642	1952.3	1808.53	2815.67	2530.32	2845.54	2165.56
NCU00832	230.869	149.607	247.593	401.517	406.993	405.044	450.365	423.858	427.867	566.991	480.603	547.845
NCU00833	259.59	271.933	277.387	274.207	261.045	289.2	277.065	250.509	200.927	200.849	202.738	193.683
NCU00834	104.94	102.965	121.228	141.456	166.12	128.99	103.766	138.467	85.2145	113.398	170.835	169.703
NCU00835	156.858	188.329	223.964	312.291	244.433	308.097	241.764	331.899	244.88	319.052	495.011	330.183
NCU00836	45.2901	54.5627	51.3679	52.2299	48.6493	42.7227	48.1388	75.0471	53.8197	51.894	83.3594	63.6386
NCU00837	76.2199	60.723	69.8603	71.8161	84.2463	86.2671	96.2776	68.7051	64.5837	57.6601	59.6894	57.1825
NCU00838	146.917	176.009	209.581	203.479	870.941	626.052	824.778	539.071	155.18	196.044	253.166	166.936
NCU00839	231.974	211.21	237.32	274.207	656.172	589.902	774.5	551.755	198.236	213.342	221.263	217.662
NCU00840	22.0927	27.2814	38.0122	31.5556	35.597	32.8636	47.069	26.425	29.6008	31.713	20.5826	38.7365
NCU00841	38.6623	32.5616	34.9302	27.2031	36.7836	27.1125	37.4413	28.539	28.7038	30.752	37.0486	23.0575
NCU00842	76.2199	83.6041	100.681	91.4023	94.9254	113.38	96.2776	67.6481	100.463	119.164	96.7381	111.598
NCU00843	157.963	190.089	160.268	173.012	149.508	135.563	151.905	165.949	140.828	115.32	123.495	109.754
NCU00844	273.95	307.135	274.305	294.881	233.754	232.51	254.601	286.447	240.395	240.25	167.748	189.994
NCU00845	79.5338	80.964	90.4075	83.7855	86.6195	80.5159	97.3473	72.9331	73.5536	114.359	94.6798	116.21
NCU00846	267.322	247.292	219.855	215.448	252.739	303.989	224.648	205.058	181.193	220.069	213.03	240.72
NCU00847	267.322	318.576	285.605	274.207	334.612	432.978	240.694	251.566	226.043	328.662	293.302	324.649
NCU00848	41.9762	47.5224	50.3405	41.3487	39.1567	57.5114	55.627	50.7361	28.7038	57.6601	45.2816	44.2703
NCU00849	65.1735	56.3228	64.7235	93.5786	79.5	117.488	93.0683	114.156	70.8626	66.3091	96.7381	87.6184
NCU00850	61.8596	135.527	96.5716	192.598	200.53	211.149	148.695	178.633	99.5665	149.916	146.136	136.5
NCU00851	16.5695	16.7208	25.6839	31.5556	23.7314	26.2909	31.0228	27.482	19.7339	20.181	22.6408	29.5136
NCU00852	19.8835	20.241	31.8481	17.41	27.2911	21.3614	38.511	21.14	25.1159	27.869	31.903	33.2027
NCU00853	261.799	263.133	242.456	252.444	379.702	288.378	263.159	305.473	245.777	266.197	304.622	294.213
NCU00854	845.047	618.671	611.278	735.571	1496.26	872.53	866.498	962.929	414.412	837.993	969.439	790.41
NCU00855	135.87	151.367	173.623	226.33	329.866	386.969	149.765	147.98	158.768	293.105	219.204	306.203
NCU00856	108.254	138.167	133.557	120.782	143.575	163.497	104.836	115.213	104.948	167.214	139.961	170.625
NCU00857	172.323	146.087	148.967	188.245	169.679	228.402	121.952	152.208	185.678	165.292	161.573	175.237
NCU00859	138.08	117.046	158.213	156.69	147.134	133.919	200.043	177.576	151.592	142.228	130.699	117.132
NCU00860	313.717	317.696	317.454	341.671	338.172	377.11	270.647	283.276	193.751	319.052	297.418	355.085
NCU00861	46.3947	49.2824	55.4773	58.7586	62.8881	55.8682	63.1153	62.3631	64.5837	88.4121	71.0099	68.2501
NCU00862	254.066	207.69	201.362	142.544	192.224	186.501	253.531	233.597	212.588	190.278	178.039	158.635
NCU00863	192.207	196.25	182.87	126.222	207.649	133.919	218.229	201.887	155.18	146.072	140.991	155.868
NCU00864	923.476	1772.41	847.57	838.943	1680.18	1322.76	1339.33	1470.29	762.446	1289.66	1262.74	946.278
NCU00865	1157.66	1984.5	1059.21	1058.74	2063.44	1708.09	1731.93	1753.57	919.42	1546.25	1646.61	1145.49
NCU00866	2478.8	2839.02	2355.73	2189.3	2968.79	2504.21	2999.58	2979.69	1806.55	2207.42	2083.98	2080.71
NCU00867	2629.03	3281.68	2609.49	2423.25	3467.15	2710.43	3202.83	3253.45	1792.2	2352.53	2263.05	2260.55
NCU00868	659.468	551.787	580.457	501.625	810.426	652.343	914.637	1005.21	626.103	624.651	655.555	594.883
NCU00869	370.053	338.817	309.235	297.058	453.269	333.566	344.46	421.744	269.099	332.506	369.457	372.609
NCU00870	130.347	161.928	152.049	125.134	176.799	163.497	187.206	146.923	120.197	149.916	150.253	136.5
NCU00871	28.7205	31.6816	38.0122	35.9081	41.5299	39.4364	48.1388	32.7671	26.0129	49.972	47.3399	40.5811
NCU00872	92.7894	103.845	115.064	102.284	157.814	130.633	91.9986	138.467	101.36	130.696	147.165	155.868
NCU00873	156.858	99.4449	136.639	149.073	196.97	194.717	130.51	118.384	128.27	200.849	167.748	207.517
NCU00874	214.299	176.009	226.019	253.533	389.194	303.989	244.973	256.851	229.631	355.57	340.641	339.406
NCU00875	77.3245	84.4842	81.1613	129.487	155.44	143.778	135.858	101.472	107.639	172.019	152.311	177.081
NCU00876	187.788	242.892	196.225	301.41	459.202	403.401	310.228	299.131	444.91	476.656	498.098	548.768
NCU00877	157.963	168.968	169.514	232.858	266.978	233.332	240.694	189.203	289.729	349.804	318.001	342.173
NCU00878	6540.55	6596.81	6273.05	5174.02	8614.48	6893.15	7043.24	10925.2	6734.64	5646.84	6827.24	5054.2
NCU00879	851.675	814.04	780.792	698.575	836.53	875.816	640.781	846.658	736.433	796.67	891.225	882.64
NCU00880	635.166	619.551	692.439	663.755	773.642	801.873	527.387	621.517	629.691	763.996	723.477	998.849
NCU00881	357.902	406.58	412.998	352.552	486.493	439.551	247.112	257.908	381.223	565.069	443.554	713.859
NCU00882	102.731	83.6041	83.216	58.7586	59.3284	53.4034	71.6733	83.5031	59.2017	66.3091	56.6021	50.7264
NCU00883	887.023	887.084	761.272	668.107	859.075	812.554	1159.61	1003.09	992.974	1002.32	831.536	795.944
NCU00884	1154.34	1296.3	1022.22	917.287	1261.32	1128.04	1601.42	1377.27	1166.09	1045.57	1013.69	799.633
NCU00885	41.9762	35.2017	30.8207	30.4674	45.0896	31.2205	45.9993	43.3371	43.0558	35.557	47.3399	46.1149
NCU00886	77.3245	73.0436	74.9971	55.4943	48.6493	50.9386	66.3246	76.1041	76.2446	54.7771	68.9516	65.4832
NCU00887	195.521	236.732	189.034	189.333	174.425	200.468	223.578	217.742	207.206	221.03	196.564	198.294
NCU00889	231.974	229.691	210.608	194.774	199.343	208.684	172.23	233.597	224.249	197.005	215.088	194.605
NCU00890	157.963	149.607	126.365	125.134	182.731	161.032	174.369	184.975	208.103	195.083	179.068	158.635
NCU00891	431.913	483.144	356.493	324.261	390.381	385.326	391.529	421.744	501.42	443.021	449.729	358.774
NCU00892	206.567	275.454	222.937	202.391	204.09	225.116	240.694	290.675	253.85	238.328	230.525	189.994
NCU00893	299.356	291.294	263.004	243.74	243.246	257.98	281.344	312.873	303.184	258.509	266.544	251.788
NCU00894	352.379	394.26	328.754	340.582	315.627	303.167	258.88	266.364	266.408	239.289	235.67	277.612
NCU00895	1062.66	1037.57	1003.73	1040.25	1145.04	1319.48	725.291	981.955	717.596	943.703	1175.26	1157.48
NCU00896	761.094	701.395	698.603	657.226	753.471	750.113	553.061	847.715	476.304	531.433	849.031	781.187
NCU00897	463.947	506.905	460.256	511.418	580.232	484.739	519.899	682.823	357.004	486.266	678.196	535.855
NCU00898	451.796	338.817	429.436	361.257	512.597	451.875	415.063	562.325	304.978	401.698	538.234	451.004
NCU00899	3873.96	3404.01	3330.69	3859.57	4715.42	2592.12	2268.94	4244.92	790.253	2101.71	4620.79	3721.47
NCU00900	420.866	521.866	466.42	473.333	660.918	527.461	342.32	382.635	228.734	371.907	552.642	611.484
NCU00901	458.424	524.506	459.229	536.445	569.553	401.758	382.971	448.169	256.541	353.648	498.098	566.291
NCU00902	308.194	308.015	345.192	372.138	379.702	301.524	198.974	211.4	226.94	271.002	299.476	342.173
NCU00903	751.153	762.998	646.208	606.084	728.553	783.798	517.759	628.916	741.815	737.088	797.574	689.879
NCU00904	777.664	743.637	610.25	639.816	599.217	761.615	466.411	566.553	738.227	788.982	767.73	726.771
NCU00905	239.706	343.217	232.183	310.115	391.567	377.11	254.601	324.5	293.317	354.609	389.01	383.676
NCU00906	125.929	145.207	111.982	126.222	132.896	169.248	148.695	170.177	236.807	172.98	167.748	166.936
NCU00907	41.9762	40.482	45.2037	29.3793	53.3956	36.15	51.348	41.2231	43.9528	42.284	41.1651	28.5913
NCU00911	3802.16	2912.94	3982.04	2745.33	2612.82	4972.27	3584.74	5297.69	4032.89	5114.45	4401.58	4398.44
NCU00912	134.766	142.567	118.146	119.694	132.896	188.144	152.974	146.923	191.06	189.317	177.01	144.801
NCU00913	267.322	330.016	259.922	262.238	251.552	377.932	320.925	340.355	330.094	280.612	260.369	248.098
NCU00914	697.025	606.35	614.36	772.567	621.762	624.409	532.736	674.367	539.094	609.275	647.322	693.569
NCU00915	2274.45	1496.07	1038.66	897.701	1463.04	907.037	877.196	2028.39	1207.36	947.547	1641.46	1423.11
NCU00916	1008.53	777.078	587.649	752.981	885.18	658.094	616.176	914.306	525.639	754.386	1007.52	915.842
NCU00917	191.102	198.01	178.76	203.479	250.366	234.153	208.601	212.457	177.605	246.016	170.835	223.196
NCU00918	244.125	205.05	249.648	260.061	303.761	362.322	246.043	309.702	267.305	226.796	254.195	240.72
NCU00919	488.249	540.347	469.502	472.245	519.717	552.931	424.691	513.703	527.433	487.227	520.739	471.295
NCU00920	235.288	228.811	244.511	235.035	198.157	228.402	225.717	218.799	204.515	223.913	194.505	219.507
NCU00921	248.543	219.131	258.894	256.797	299.015	300.702	215.02	245.224	245.777	228.718	222.292	206.595
NCU00922	37.5576	33.4417	44.1764	38.0843	55.7687	43.5443	32.0925	49.6791	49.3347	63.4261	53.5147	50.7264
NCU00923	378.89	427.701	332.864	260.061	323.933	345.89	290.972	306.531	351.622	276.768	290.214	249.021
NCU00924	239.706	292.174	233.21	276.383	193.411	248.12	236.415	226.198	253.85	251.782	231.554	205.673
NCU00925	97.208	124.086	94.5169	125.134	94.9254	83.8023	67.3943	69.7621	113.021	133.579	99.8254	104.22
NCU00926	62.9643	68.6434	69.8603	65.2874	71.1941	69.8352	80.2313	85.6171	86.1115	84.5681	83.3594	69.1724
NCU00927	289.415	292.174	301.016	287.264	255.112	271.947	300.6	265.307	211.691	269.08	244.933	271.156
NCU00928	251.857	215.611	222.937	247.004	274.097	275.233	195.764	218.799	237.704	272.924	285.069	294.213
NCU00929	266.217	271.053	219.855	376.49	281.217	308.918	277.065	269.535	237.704	284.456	287.127	312.659
NCU00930	186.684	217.371	230.128	291.617	240.873	269.482	221.438	191.317	181.193	231.601	230.525	217.662
NCU00931	125.929	180.409	159.24	125.134	103.231	120.774	109.115	106.757	126.476	123.969	77.1846	100.531
NCU00932	32.0344	32.5616	27.7387	32.6437	28.4776	25.4693	40.6505	39.1091	30.4978	33.635	48.369	47.0372
NCU00934	57.4411	55.4427	66.7783	103.372	118.657	114.201	96.2776	104.643	85.2145	129.735	87.4759	97.7636
NCU00935	2287.7	2186.91	2561.2	2508.12	2100.23	2461.49	2741.77	3144.58	2966.36	2337.15	2582.08	2374.92
NCU00936	2204.85	1877.13	2382.44	2137.07	1858.17	2145.17	2266.8	2627.71	2568.1	2306.4	2189.98	2180.31
NCU00937	734.583	647.712	747.916	708.368	768.896	786.263	528.457	575.009	751.682	1084.97	962.235	1390.83
NCU00938	899.174	776.198	878.391	930.345	933.829	1007.27	645.06	713.476	948.124	1335.79	1185.56	1696.11
NCU00939	365.635	282.494	287.66	346.023	424.791	414.903	486.737	396.376	301.39	375.751	330.35	426.102
NCU00940	177.846	168.968	171.569	177.364	282.403	156.924	237.485	374.179	179.399	165.292	177.01	126.355
NCU00941	374.472	267.533	349.302	881.379	1002.65	626.874	572.317	730.388	322.918	481.461	555.729	384.599
NCU00943	343.542	341.457	345.192	373.226	334.612	319.599	262.089	323.443	310.36	303.676	288.156	342.173
NCU00944	239.706	205.93	222.937	159.954	176.799	170.891	171.16	245.224	195.545	136.462	178.039	130.044
NCU00945	145.812	166.328	168.487	158.866	123.403	128.99	129.44	126.84	127.373	107.632	96.7381	102.375
NCU00946	24.302	35.2017	47.2585	39.1724	28.4776	31.2205	41.7203	27.482	32.2918	42.284	43.2234	35.0473
NCU00947	61.8596	43.1221	51.3679	57.6705	56.9553	34.5068	73.8128	52.8501	53.8197	61.5041	52.4855	56.2602
NCU00948	53.0225	44.0022	46.2311	42.4368	88.9926	56.6898	45.9993	40.1661	48.4377	53.816	63.806	47.0372
NCU00949	184.474	176.009	174.651	150.161	157.814	179.107	183.997	183.918	134.549	155.682	159.515	135.578
NCU00950	243.02	287.774	231.155	226.33	177.985	205.398	219.299	208.229	221.558	237.367	212	245.331
NCU00951	1336.61	1528.64	1186.6	990.192	810.426	1176.52	655.757	886.824	1146.36	1102.27	1151.59	1088.31
NCU00952	376.681	424.181	322.59	310.115	200.53	326.172	213.95	282.219	374.047	369.985	327.263	311.737
NCU00953	303.775	291.294	281.496	315.556	244.433	253.05	250.322	270.592	309.463	284.456	251.107	242.565
NCU00954	267.322	271.053	240.402	243.74	226.634	253.05	297.391	275.877	287.935	258.509	281.981	209.362
NCU00955	425.285	358.178	364.712	508.153	722.62	718.071	519.899	486.221	512.184	788.982	688.487	864.194
NCU00956	202.148	235.852	218.827	293.793	276.47	272.768	213.95	211.4	212.588	285.417	240.816	291.446
NCU00957	1072.6	1154.62	1064.34	1601.72	1012.14	1297.29	791.616	917.477	932.875	1085.93	1009.57	1107.68
NCU00958	282.787	293.935	252.73	264.414	227.821	248.12	218.229	289.618	243.983	235.445	207.884	236.108
NCU00959	278.368	300.975	289.715	196.95	153.067	152.816	194.695	214.571	173.12	172.019	126.583	128.2
NCU00960	173.428	183.929	178.76	163.218	98.4851	122.417	116.603	145.866	116.609	107.632	87.4759	77.4731
NCU00961	92.7894	75.6837	109.927	103.372	109.164	102.699	78.0918	101.472	102.257	85.5291	90.5633	94.9968
NCU00962	439.645	307.135	369.849	376.49	488.866	399.293	419.342	487.278	357.901	370.946	419.884	391.977
NCU00963	375.576	335.297	267.113	273.119	233.754	252.228	258.88	344.583	387.502	275.807	277.865	234.264
NCU00964	376.681	318.576	319.508	361.257	287.149	307.275	307.018	332.956	348.034	295.988	296.389	273.923
NCU00965	433.017	427.701	384.232	459.188	380.888	342.603	384.041	329.785	299.596	291.183	270.661	266.544
NCU00966	415.343	396.9	399.642	422.192	376.142	373.002	346.599	337.184	342.652	369.985	339.612	359.696
NCU00967	1281.38	1299.82	1328.37	1224.14	1090.46	1139.55	1049.43	1190.18	1160.71	1048.45	1093.96	1187
NCU00968	1308.99	1297.18	1272.9	1343.83	1085.71	1068.89	1108.26	1235.64	1114.96	1069.59	1092.93	1190.69
NCU00969	389.937	387.219	398.615	417.839	338.172	411.617	338.041	360.438	399.163	375.751	289.185	324.649
NCU00970	467.261	521.866	486.968	620.23	545.821	583.33	502.783	485.164	629.691	677.506	561.904	696.335
NCU00971	1808.29	1971.3	1885.2	2624.55	1696.79	1987.43	1512.63	1618.27	2050.53	2012.34	1624.99	1870.42
NCU00972	104.94	140.807	136.639	127.31	136.455	155.281	123.021	121.555	130.064	107.632	107.029	103.297
NCU00973	88.3709	134.647	122.256	125.134	143.575	124.06	126.231	126.84	122.888	136.462	118.35	159.558
NCU00974	145.812	127.606	136.639	139.28	166.12	148.708	148.695	119.441	146.21	171.058	139.961	144.801
NCU00975	86.1616	91.5245	84.2433	92.4904	81.8732	82.1591	105.905	87.7311	89.6995	101.866	91.5924	110.676
NCU00976	14.3603	24.6412	15.4104	19.5862	18.9851	14.7886	31.0228	32.7671	17.0429	18.259	24.6991	20.2906
NCU00977	202.148	242.012	179.788	251.356	187.478	173.356	165.811	189.203	179.399	191.239	167.748	163.247
NCU00978	167.905	177.769	190.061	163.218	194.597	177.464	140.137	173.348	170.429	199.888	173.923	199.216
NCU00979	1475.79	1476.71	1602.68	2303.56	1427.44	1496.12	1143.56	1227.18	1628.94	1726.92	1107.34	1380.68
NCU00980	303.775	308.895	278.414	351.464	238.5	261.266	226.787	285.39	346.24	268.119	255.224	309.892
NCU00981	227.555	298.335	246.566	279.648	234.94	252.228	197.904	163.835	235.91	257.548	209.942	208.439
NCU00983	1881.2	1548	1659.18	1811.72	2139.38	1831.33	1665.6	1542.17	1025.27	1477.06	1575.6	1438.79
NCU00984	180.056	171.608	134.584	342.759	550.567	347.533	190.416	238.882	174.914	433.411	450.758	824.535
NCU00985	223.137	126.726	190.061	225.241	290.709	289.2	471.76	484.107	374.944	218.147	268.602	191.838
NCU00986	156.858	77.4438	121.228	115.341	140.015	120.774	209.671	226.198	181.193	107.632	143.049	106.987
NCU00987	196.625	92.4046	170.541	279.648	455.642	587.438	301.67	245.224	344.446	639.066	386.952	417.801
NCU00988	269.531	110.885	251.703	417.839	563.62	903.75	379.762	317.101	499.626	794.748	470.312	542.312
NCU00989	28.7205	27.2814	35.9575	31.5556	33.2239	24.6477	22.4648	25.368	31.3948	22.103	30.8738	18.446
NCU00990	223.137	218.251	203.417	309.027	315.627	307.275	296.321	250.509	268.202	362.297	300.505	273.923
NCU00992	459.529	671.473	514.706	912.935	963.493	813.375	784.127	375.236	290.626	1037.88	408.564	887.251
NCU00993	24.302	43.1221	65.7509	47.8774	64.0747	50.1171	47.069	40.1661	37.6738	54.7771	49.3982	40.5811
NCU00994	153.544	162.808	129.447	158.866	143.575	113.38	143.347	150.094	162.356	154.721	191.418	201.061
NCU00995	528.016	542.107	374.986	256.797	278.843	310.561	208.601	464.024	450.292	350.765	473.399	515.565
NCU00998	142.498	137.287	152.049	143.632	147.134	158.567	156.184	149.037	126.476	154.721	148.194	166.014
NCU00999	272.845	204.17	280.469	272.031	232.567	198.825	182.927	152.208	179.399	200.849	181.127	200.139
NCU01000	77.3245	111.766	100.681	118.605	92.5523	73.1216	78.0918	81.3891	96.8755	97.0611	71.0099	83.9292
NCU01001	48.604	46.6423	40.067	46.7893	43.903	50.9386	40.6505	46.5081	48.4377	54.7771	54.5438	42.4257
NCU01002	225.346	214.731	202.389	206.743	186.291	224.294	185.067	191.317	240.395	197.005	194.505	177.081
NCU01003	28.7205	33.4417	41.0943	32.6437	34.4105	32.0421	36.3715	31.7101	35.8798	38.44	49.3982	34.125
NCU01004	435.227	404.82	398.615	472.245	498.359	448.589	455.714	473.537	368.665	446.865	438.409	521.099
NCU01005	94.9987	80.964	113.009	102.284	85.4329	81.3375	96.2776	91.9592	78.9356	95.1391	85.4176	88.5407
NCU01006	272.845	307.135	254.785	293.793	186.291	216.078	225.717	202.944	268.202	250.821	234.641	240.72
NCU01007	124.824	124.086	108.9	94.6667	77.1269	83.8023	87.7196	83.5031	110.33	88.4121	98.7963	86.6961
NCU01008	188.893	208.57	181.842	199.126	157.814	169.248	158.323	174.405	167.738	165.292	140.991	161.402
NCU01009	59.6504	61.6031	68.833	63.1111	46.2761	73.9432	64.1851	52.8501	69.0686	54.7771	65.8642	52.571
NCU01010	41.9762	62.4831	40.067	30.4674	45.0896	32.0421	44.9295	31.7101	37.6738	43.245	29.8447	30.4359
NCU01011	28.7205	29.0414	36.9849	14.1456	29.6642	28.7557	36.3715	31.7101	34.0858	27.869	42.1943	26.7467
NCU01012	45.2901	44.0022	40.067	65.2874	37.9702	48.4739	51.348	38.0521	42.1588	39.401	31.903	38.7365
NCU01013	293.833	307.135	299.988	289.441	194.597	211.149	244.973	242.053	260.129	216.225	151.282	166.014
NCU01014	25.4066	32.5616	41.0943	33.7318	33.2239	33.6852	35.3018	24.311	34.9828	30.752	34.9904	28.5913
NCU01015	131.452	139.047	119.173	104.46	128.149	114.201	104.836	118.384	142.622	134.54	128.641	122.666
NCU01016	171.219	186.569	171.569	183.893	173.239	174.177	169.021	204.001	211.691	190.278	152.311	189.994
NCU01017	244.125	230.571	183.897	263.326	247.993	253.05	231.066	235.711	260.129	223.913	217.146	259.166
NCU01019	638.48	564.108	605.114	663.755	529.209	548.823	532.736	554.926	616.236	598.704	516.622	550.612
NCU01021	404.297	413.62	395.533	415.663	319.187	365.608	342.32	367.837	429.661	382.478	372.544	344.94
NCU01022	85.057	98.5649	68.833	64.1992	56.9553	57.5114	69.5338	52.8501	83.4205	86.4901	72.039	75.6285
NCU01023	101.627	139.047	119.173	116.429	103.231	98.5909	103.766	113.099	129.167	103.788	106	104.22
NCU01024	169.009	228.811	172.596	177.364	256.299	165.14	239.624	254.737	146.21	142.228	160.544	126.355
NCU01025	204.358	212.971	134.584	167.571	151.881	147.886	125.161	212.457	226.043	143.189	136.874	159.558
NCU01026	57.4411	64.2432	59.5867	62.023	61.7015	62.4409	58.8363	62.3631	76.2446	52.855	62.7768	49.8041
NCU01027	48.604	46.6423	50.3405	47.8774	39.1567	43.5443	65.2548	43.3371	52.9227	44.206	71.0099	59.0271
NCU01032	191.102	192.73	157.186	210.008	153.067	193.895	164.742	158.55	154.283	197.005	158.486	183.537
NCU01033	26.5113	36.0818	40.067	19.5862	26.1045	27.1125	35.3018	31.7101	30.4978	33.635	46.3108	44.2703
NCU01034	34.2437	44.0022	67.8056	42.4368	65.2612	50.9386	54.5573	42.2801	40.3648	86.4901	62.7768	69.1724
NCU01036	602.027	528.906	566.074	979.31	713.127	790.371	723.152	644.771	566.004	847.603	772.875	935.211
NCU01038	49.7086	73.9237	50.3405	35.9081	45.0896	38.6148	42.79	58.1351	42.1588	20.181	48.369	43.348
NCU01039	122.615	102.965	128.42	101.195	107.978	125.703	124.091	141.638	135.446	135.501	92.6215	105.142
NCU01041	191.102	194.49	189.034	200.215	180.358	190.609	209.671	201.887	175.811	144.15	169.806	147.568
NCU01042	49.7086	51.0425	50.3405	44.613	47.4627	42.7227	62.0455	40.1661	49.3347	54.7771	57.6312	37.8142
NCU01043	30.9298	23.7612	41.0943	13.0575	16.612	19.7182	32.0925	32.7671	36.7768	24.986	25.7282	19.3683
NCU01044	128.138	153.128	131.502	180.628	136.455	193.895	170.09	154.322	146.21	206.615	155.398	160.48
NCU01045	197.73	214.731	278.414	257.885	253.926	299.881	208.601	143.752	195.545	312.325	159.515	212.129
NCU01047	212.09	193.61	208.554	195.862	233.754	200.468	191.485	227.255	225.146	228.718	178.039	218.585
NCU01048	39.7669	52.8026	48.2858	40.2605	48.6493	64.9057	75.9523	44.3941	45.7468	50.933	54.5438	79.3177
NCU01049	38.6623	30.8015	42.1217	27.2031	45.0896	31.2205	44.9295	28.539	40.3648	36.518	52.4855	40.5811
NCU01050	61.8596	51.0425	74.9971	54.4061	84.2463	64.0841	83.4406	66.5911	50.2317	62.4651	67.9225	65.4832
NCU01051	98.3126	99.4449	103.763	81.6092	140.015	114.201	124.091	105.7	101.36	115.32	89.5342	97.7636
NCU01052	163.486	161.928	161.295	142.544	188.664	216.078	167.951	161.721	159.665	183.551	172.894	171.548
NCU01053	166.8	133.767	125.338	129.487	175.612	164.318	134.789	158.55	144.416	172.019	151.282	151.257
NCU01054	35.3484	20.241	35.9575	18.4981	30.8508	36.9716	39.5808	40.1661	42.1588	31.713	38.0777	33.2027
NCU01055	87.2663	59.843	69.8603	64.1992	78.3135	71.4784	69.5338	80.3321	55.6137	79.7631	99.8254	95.9191
NCU01056	113.778	90.6445	100.681	118.605	109.164	115.844	101.626	143.752	95.9785	171.058	185.243	183.537
NCU01057	172.323	61.6031	155.131	60.9349	98.4851	89.5534	80.2313	116.27	91.4935	49.972	89.5342	66.4055
NCU01058	57.4411	61.6031	69.8603	59.8468	42.7164	50.9386	64.1851	43.3371	46.6437	35.557	59.6894	48.8818
NCU01059	48.604	53.6827	54.45	43.5249	51.0224	54.225	62.0455	57.0781	37.6738	52.855	55.5729	36.8919
NCU01060	437.436	409.22	471.557	503.801	959.933	900.464	694.268	623.631	391.987	443.982	518.681	380.909
NCU01061	152.44	123.206	129.447	208.92	221.888	186.501	201.113	172.291	165.047	155.682	169.806	156.791
NCU01063	352.379	133.767	454.092	2008.67	1565.08	2093.41	1182.07	911.135	507.699	1009.05	710.099	702.792
NCU01064	76.2199	47.5224	72.9424	84.8736	265.791	92.0182	389.389	137.41	69.9656	91.2951	66.8933	42.4257
NCU01065	287.205	157.528	177.733	104.46	153.067	119.131	110.184	249.452	227.837	103.788	201.709	142.956
NCU01066	106.045	180.409	130.474	167.571	218.328	160.21	131.579	127.897	130.064	145.111	174.952	128.2
NCU01067	177.846	186.569	189.034	166.483	137.642	182.393	117.673	130.011	169.532	191.239	169.806	187.227
NCU01068	653.945	452.342	612.305	1003.25	965.866	1050.81	846.173	807.549	656.6	863.94	860.351	856.815
NCU01069	592.085	640.672	498.268	585.41	688.209	574.292	499.574	648.999	411.721	499.72	682.312	593.038
NCU01070	100.522	143.447	91.4348	120.782	160.187	141.314	136.928	156.436	98.6695	122.047	148.194	165.091
NCU01071	60.755	76.5638	61.6415	68.5517	94.9254	84.6239	78.0918	62.3631	62.7897	54.7771	81.3011	106.064
NCU01072	169.009	116.166	173.623	191.51	186.291	220.186	129.44	143.752	143.519	203.732	204.797	205.673
NCU01073	46.3947	32.5616	41.0943	51.1418	42.7164	61.6193	45.9993	39.1091	34.0858	46.128	43.2234	40.5811
NCU01074	76.2199	64.2432	80.1339	78.3448	100.858	119.131	108.045	91.9592	119.3	139.345	134.816	116.21
NCU01075	33.1391	36.9618	30.8207	31.5556	39.1567	41.0796	43.8598	25.368	47.5407	33.635	50.4273	37.8142
NCU01076	36.453	38.7219	35.9575	25.0268	33.2239	32.0421	34.232	32.7671	29.6008	23.064	25.7282	26.7467
NCU01077	40.8715	44.8822	36.9849	47.8774	40.3433	40.258	63.1153	53.9071	54.7167	32.674	40.136	49.8041
NCU01078	87.2663	51.0425	77.0518	75.0805	92.5523	103.52	110.184	105.7	95.9785	84.5681	96.7381	128.2
NCU01079	97.208	80.964	72.9424	93.5786	112.724	80.5159	87.7196	133.182	64.5837	73.9971	107.029	88.5407
NCU01080	747.839	612.51	554.773	602.82	955.187	768.188	517.759	787.466	310.36	539.121	721.419	664.055
NCU01081	78.4292	72.1636	114.037	75.0805	103.231	81.3375	88.7893	73.9901	62.7897	94.1781	99.8254	86.6961
NCU01082	175.637	137.287	176.706	144.72	163.746	149.53	179.718	127.897	142.622	173.941	157.457	192.76
NCU01083	218.718	247.292	254.785	240.475	194.597	220.186	196.834	184.975	213.485	265.236	184.214	218.585
NCU01084	172.323	193.61	151.022	137.103	121.03	128.168	159.393	142.695	161.459	146.072	121.437	124.51
NCU01085	154.649	183.049	217.8	179.54	198.157	235.797	179.718	170.177	174.914	210.459	184.214	190.916
NCU01086	44.1854	28.1614	43.149	39.1724	48.6493	55.8682	52.4178	25.368	44.8498	45.167	48.369	31.3582
NCU01087	33.1391	26.4013	39.0396	47.8774	39.1567	27.9341	48.1388	33.8241	32.2918	33.635	28.8156	42.4257
NCU01088	66.2782	35.2017	70.8877	55.4943	175.612	172.534	174.369	126.84	92.3905	137.423	112.175	157.713
NCU01089	98.3126	115.286	119.173	125.134	111.537	133.098	142.277	143.752	138.137	133.579	121.437	122.666
NCU01090	24.302	28.1614	42.1217	29.3793	33.2239	22.183	42.79	21.14	28.7038	24.025	32.9321	35.9696
NCU01091	38.6623	36.0818	25.6839	25.0268	27.2911	25.4693	34.232	28.539	34.9828	29.791	26.7573	30.4359
NCU01092	85.057	50.1625	102.736	130.575	115.097	163.497	94.1381	91.9592	130.064	146.072	117.321	142.956
NCU01093	128.138	60.723	165.405	169.747	181.545	272.768	136.928	124.726	156.077	247.938	195.534	237.031
NCU01094	59.6504	62.4831	67.8056	47.8774	55.7687	82.1591	65.2548	54.9641	74.4506	81.6851	84.3885	75.6285
NCU01095	183.37	305.375	186.979	179.54	124.59	119.131	152.974	214.571	177.605	90.3341	120.408	74.7062
NCU01096	12.151	30.8015	19.5198	15.2337	26.1045	19.7182	33.1623	17.969	27.8068	25.947	16.4661	23.9798
NCU01097	613.073	797.319	611.278	549.502	405.806	461.734	656.827	954.473	658.394	395.932	501.185	425.18
NCU01098	45.2901	58.9629	74.9971	51.1418	54.5821	62.4409	71.6733	72.9331	80.7296	46.128	82.3303	110.676
NCU01099	145.812	186.569	136.639	142.544	151.881	150.351	175.439	149.037	174.914	142.228	145.107	142.956
NCU01100	387.727	407.46	400.67	429.808	359.53	370.538	369.064	334.013	468.231	392.088	374.603	371.686
NCU01101	127.033	144.327	137.666	150.161	138.828	147.065	195.764	139.524	193.751	153.76	144.078	158.635
NCU01102	121.51	191.849	121.228	124.046	98.4851	108.45	102.696	88.7881	158.768	124.93	124.525	118.977
NCU01103	101.627	111.766	81.1613	114.253	98.4851	78.0511	96.2776	89.8451	99.5665	113.398	92.6215	104.22
NCU01104	184.474	226.171	167.459	199.126	157.814	195.539	181.858	163.835	192.854	226.796	202.738	242.565
NCU01105	51.9179	53.6827	66.7783	43.5249	68.8209	66.5489	72.7431	45.4511	54.7167	56.6991	71.0099	71.9393
NCU01106	125.929	109.125	153.076	179.54	338.172	439.551	264.228	267.421	222.455	294.066	171.864	156.791
NCU01107	1947.47	1475.83	2346.49	2597.35	7061.27	7692.56	8267.03	5385.42	2757.36	4054.46	2868.18	2428.41
NCU01108	473.889	386.339	485.94	602.82	1554.4	1690.83	1975.83	1473.46	659.291	930.249	679.225	610.562
NCU01109	33.1391	41.362	58.5594	66.3755	121.03	155.281	66.3246	67.6481	47.5407	82.6461	45.2816	54.4156
NCU01111	71.8014	58.9629	88.3528	75.0805	118.657	105.985	141.207	133.182	101.36	115.32	90.5633	75.6285
NCU01112	89.4755	73.9237	96.5716	92.4904	189.851	198.003	357.297	176.519	113.021	111.476	116.291	83.0069
NCU01113	118.196	75.6837	81.1613	105.548	84.2463	87.0887	119.812	99.3582	89.6995	75.9191	87.4759	84.8515
NCU01114	81.7431	78.3239	88.3528	88.1379	79.5	79.6943	112.324	85.6171	69.0686	93.2171	64.8351	74.7062
NCU01115	209.881	250.812	209.581	256.797	150.694	198.825	178.648	147.98	218.867	254.665	172.894	209.362
NCU01116	180.056	202.41	167.459	138.192	129.336	145.422	169.021	154.322	155.18	159.526	159.515	146.645
NCU01118	293.833	230.571	267.113	247.004	201.717	260.444	264.228	299.131	328.3	278.69	271.69	249.021
NCU01119	169.009	182.169	205.472	154.513	142.388	194.717	175.439	135.296	186.575	201.81	161.573	187.227
NCU01120	24.302	36.0818	63.6962	33.7318	30.8508	33.6852	35.3018	40.1661	32.2918	18.259	46.3108	35.9696
NCU01121	76.2199	51.0425	70.8877	65.2874	48.6493	43.5443	72.7431	61.3061	59.2017	44.206	49.3982	58.1048
NCU01122	272.845	273.694	332.864	310.115	331.052	405.866	310.228	320.272	310.36	345.96	298.447	341.25
NCU01123	258.485	258.733	303.071	289.441	339.358	364.786	301.67	304.416	291.523	339.233	274.777	366.153
NCU01124	318.135	258.733	303.071	499.448	619.388	640.841	453.574	503.133	216.176	343.077	406.506	312.659
NCU01127	118.196	137.287	143.83	208.92	425.978	451.875	225.717	216.685	95.0815	209.498	219.204	214.896
NCU01132	60.755	30.8015	43.149	33.7318	56.9553	41.0796	43.8598	50.7361	42.1588	36.518	34.9904	49.8041
NCU01134	35.3484	31.6816	41.0943	22.8506	24.9179	30.3989	34.232	34.8811	29.6008	27.869	31.903	32.2805
NCU01135	148.021	142.567	157.186	142.544	215.955	149.53	175.439	177.576	186.575	196.044	167.748	178.004
NCU01136	41.9762	54.5627	52.3952	60.9349	48.6493	64.9057	78.0918	63.4201	64.5837	69.1921	82.3303	85.7738
NCU01138	228.66	189.209	176.706	173.012	176.799	213.614	213.95	201.887	254.747	246.016	188.33	182.615
NCU01140	1059.35	777.078	902.02	739.923	1005.02	982.623	1032.31	1151.07	1023.47	937.937	998.254	919.532
NCU01141	98.3126	105.605	92.4622	96.8429	110.351	97.7693	109.115	108.871	100.463	98.9831	86.4468	86.6961
NCU01142	389.937	381.939	393.478	404.782	392.754	391.899	384.041	350.925	350.725	348.843	349.904	344.017
NCU01143	398.774	424.181	367.794	405.87	358.343	331.101	430.04	386.863	365.077	354.609	332.408	351.396
NCU01144	219.823	189.209	156.158	181.717	181.545	180.75	232.136	168.063	205.412	220.069	187.301	201.061
NCU01145	350.17	300.095	294.852	365.609	275.284	285.914	307.018	246.281	313.948	366.141	276.836	337.561
NCU01146	730.165	690.834	709.904	781.272	539.888	589.902	672.873	596.149	639.558	588.133	462.079	475.906
NCU01147	111.568	107.365	76.0245	63.1111	75.9403	88.7318	72.7431	149.037	138.137	59.5821	88.505	56.2602
NCU01148	82.8477	88.8844	84.2433	87.0498	85.4329	76.408	104.836	78.2181	96.8755	88.4121	90.5633	83.0069
NCU01149	76.2199	57.2028	68.833	65.2874	48.6493	78.0511	74.8826	82.4461	100.463	80.7241	72.039	92.2299
NCU01150	280.578	280.734	321.563	329.701	266.978	287.557	275.996	244.167	315.742	301.754	254.195	269.311
NCU01151	44.1854	44.8822	42.1217	30.4674	42.7164	36.9716	34.232	40.1661	34.9828	38.44	44.2525	42.4257
NCU01153	41.9762	44.0022	60.6141	59.8468	86.6195	78.8727	87.7196	67.6481	83.4205	76.8801	69.9807	71.9393
NCU01154	905.802	727.796	825.996	1058.74	1181.82	1911.02	2258.24	2135.14	1442.37	1143.59	914.895	924.143
NCU01156	92.7894	98.5649	93.4896	62.023	84.2463	73.1216	82.3708	75.0471	83.4205	82.6461	73.0681	61.794
NCU01157	193.311	220.891	200.335	208.92	161.373	162.675	209.671	197.659	132.755	150.877	134.816	139.267
NCU01158	121.51	124.966	89.3801	107.724	135.269	92.0182	106.975	107.814	139.931	131.657	226.408	274.845
NCU01159	62.9643	79.2039	63.6962	52.2299	61.7015	48.4739	56.6968	59.1921	61.8927	47.089	65.8642	42.4257
NCU01160	346.856	338.817	323.618	326.437	283.59	312.205	236.415	309.702	300.493	278.69	314.913	370.764
NCU01161	293.833	273.694	277.387	294.881	281.217	313.026	314.507	328.728	321.124	308.481	271.69	327.416
NCU01162	368.948	364.338	367.794	433.073	321.56	416.547	418.273	378.407	351.622	394.01	382.836	332.95
NCU01163	83.9524	94.1647	79.1065	77.2567	75.9403	65.7273	81.3011	85.6171	87.9055	67.2701	75.1264	59.9494
NCU01164	520.284	524.506	544.5	692.046	471.067	523.353	449.295	549.641	453.88	494.915	483.69	546.923
NCU01165	697.025	729.556	644.153	725.778	757.03	738.61	615.107	661.683	607.266	682.311	721.419	794.099
NCU01166	515.865	494.584	509.569	556.031	516.157	502.814	520.969	472.48	526.536	482.422	503.244	515.565
NCU01167	121.51	126.726	139.721	124.046	159	133.919	143.347	132.125	105.845	122.047	133.787	145.723
NCU01169	356.797	442.662	365.739	380.843	299.015	299.059	336.972	394.262	399.163	355.57	371.515	320.96
NCU01170	573.306	545.627	463.338	565.824	440.217	535.677	410.784	451.34	520.257	448.787	530.001	502.653
NCU01171	402.088	397.78	324.645	361.257	236.127	335.209	284.554	277.991	350.725	335.389	336.525	374.453
NCU01172	251.857	246.412	218.827	249.18	234.94	253.872	246.043	212.457	208.103	247.938	223.321	220.429
NCU01173	29.8252	31.6816	35.9575	22.8506	41.5299	32.8636	50.2783	32.7671	40.3648	34.596	40.136	51.6487
NCU01174	215.404	227.051	238.347	244.828	231.381	221.008	191.485	189.203	232.322	249.86	209.942	273.923
NCU01175	333.6	372.258	342.11	274.207	230.194	271.125	258.88	295.96	347.137	332.506	297.418	309.892
NCU01176	195.521	171.608	231.155	276.383	265.791	321.242	258.88	324.5	261.923	371.907	344.758	383.676
NCU01177	120.405	120.566	81.1613	116.429	135.269	107.628	94.1381	109.928	141.725	122.047	114.233	138.345
NCU01178	378.89	373.138	356.493	359.081	344.105	305.632	314.507	416.459	313.051	243.133	304.622	259.166
NCU01179	209.881	271.933	218.827	268.766	212.396	257.158	185.067	182.861	226.94	218.147	185.243	200.139
NCU01180	185.579	180.409	196.225	229.594	259.858	237.44	218.229	258.965	206.309	212.381	217.146	237.031
NCU01181	364.53	336.177	296.906	257.885	398.687	262.909	302.739	341.412	293.317	258.509	273.748	233.342
NCU01182	162.382	146.087	174.651	132.751	132.896	115.023	139.068	132.125	182.09	172.98	149.224	154.024
NCU01183	161.277	161.048	169.514	140.368	183.918	147.065	142.277	151.151	177.605	169.136	158.486	128.2
NCU01184	133.661	153.128	127.392	115.341	132.896	151.994	134.789	108.871	142.622	136.462	116.291	145.723
NCU01185	93.8941	122.326	102.736	92.4904	79.5	98.5909	100.557	94.0732	136.343	97.0611	107.029	111.598
NCU01186	207.672	199.77	252.73	229.594	180.358	231.689	206.462	211.4	250.262	249.86	214.059	246.254
NCU01187	230.869	256.973	190.061	161.042	223.075	165.14	195.764	322.386	217.97	158.565	190.389	157.713
NCU01188	350.17	334.417	322.59	341.671	314.44	339.317	333.762	347.754	340.858	327.701	322.117	288.679
NCU01189	259.59	215.611	228.073	254.621	269.351	251.407	253.531	236.768	254.747	270.041	255.224	245.331
NCU01190	280.578	335.297	255.812	240.475	233.754	242.369	207.532	263.193	278.965	204.693	253.166	214.896
NCU01191	270.636	296.575	258.894	224.153	223.075	231.689	205.392	260.022	287.038	219.108	252.136	224.119
NCU01192	178.951	183.049	237.32	323.172	237.314	252.228	244.973	205.058	196.442	234.484	203.767	260.088
NCU01193	606.445	511.305	732.506	1698.56	1147.41	1038.49	1131.8	872.026	726.566	918.717	1139.25	1030.21
NCU01195	3692.8	3543.94	4011.83	1542.96	1069.1	1032.74	961.706	1806.42	1541.93	557.381	1100.14	416.879
NCU01196	436.331	264.893	350.329	157.778	166.12	170.069	124.091	229.369	229.631	111.476	186.272	94.0745
NCU01197	1375.27	1245.26	1360.22	1498.35	1362.18	1244.71	1332.91	1417.44	1090.75	1229.12	1300.82	1186.08
NCU01198	160.172	193.61	153.076	145.808	163.746	168.426	146.556	114.156	134.549	155.682	126.583	146.645
NCU01199	231.974	332.656	219.855	250.268	196.97	246.477	189.346	177.576	209.897	232.562	212	231.497
NCU01200	1321.14	1338.55	1161.94	1269.84	899.418	1148.58	850.452	889.995	1217.22	1136.86	1132.04	1179.62
NCU01201	90.5802	135.527	99.6537	143.632	96.112	93.6614	111.254	158.55	123.785	105.71	122.466	115.287
NCU01202	303.775	378.419	292.797	397.165	281.217	330.28	294.181	306.531	287.935	263.314	281.981	259.166
NCU01203	756.676	714.595	663.673	664.843	506.664	562.79	548.782	706.077	879.952	640.988	698.778	694.491
NCU01204	642.898	655.632	595.867	575.617	494.799	580.865	404.366	583.465	755.27	605.431	653.496	587.504
NCU01205	161.277	204.17	152.049	162.13	117.47	114.201	132.649	137.41	154.283	120.125	120.408	130.044
NCU01206	286.101	270.173	297.934	317.732	281.217	270.303	283.484	273.763	236.807	266.197	232.583	310.815
NCU01207	951.092	937.246	885.582	968.429	799.747	861.849	772.36	942.846	841.381	944.664	871.672	969.336
NCU01208	303.775	293.935	287.66	353.64	251.552	368.073	247.112	246.281	287.935	325.779	330.35	374.453
NCU01209	62.9643	46.6423	86.298	89.2261	84.2463	111.736	72.7431	58.1351	86.1115	115.32	142.02	169.703
NCU01210	60.755	51.0425	56.5047	48.9655	64.0747	48.4739	67.3943	63.4201	50.2317	44.206	46.3108	46.1149
NCU01211	218.718	228.811	205.472	349.287	823.478	339.317	374.413	269.535	864.703	891.809	1270.97	1087.39
NCU01212	240.811	257.853	264.031	411.31	907.724	315.491	420.412	284.333	839.587	941.781	1373.89	1117.83
NCU01213	450.692	352.897	502.378	800.858	2447.89	469.128	1200.26	838.202	1591.27	1924.88	2641.77	1901.78
NCU01214	171.219	131.126	182.87	226.33	685.836	168.426	347.669	257.908	337.27	467.046	769.788	523.866
NCU01215	99.4173	123.206	122.256	96.8429	99.6717	101.877	106.975	115.213	91.4935	100.905	87.4759	94.9968
NCU01216	427.494	373.138	408.888	557.119	377.329	455.983	445.016	410.117	454.777	525.667	448.7	586.582
NCU01218	382.204	396.02	336.973	337.318	303.761	302.346	280.275	258.965	383.017	294.066	263.457	284.99
NCU01219	346.856	392.499	320.536	316.644	269.351	300.702	226.787	245.224	320.227	273.885	236.7	238.875
NCU01220	257.38	319.456	238.347	263.326	268.164	275.233	226.787	268.478	358.798	254.665	288.156	243.487
NCU01221	1049.4	1074.53	994.482	1465.7	937.389	997.412	975.613	951.302	1318.58	1265.64	818.157	1002.54
NCU01223	258.485	284.254	278.414	291.617	278.843	299.881	232.136	279.048	312.154	282.534	303.593	296.058
NCU01224	461.738	447.942	387.314	465.717	424.791	414.082	432.179	408.003	437.734	391.127	362.253	401.2
NCU01225	484.935	467.303	461.284	435.249	374.955	408.331	369.064	313.93	365.077	413.23	421.943	438.092
NCU01227	489.354	601.95	512.651	577.793	401.06	431.335	394.738	341.412	404.545	445.904	411.651	479.595
NCU01229	240.811	238.492	245.538	230.682	198.157	239.083	165.811	150.094	243.086	232.562	205.826	246.254
NCU01230	60.755	52.8026	46.2311	55.4943	70.0075	48.4739	60.9758	46.5081	48.4377	48.05	58.6603	40.5811
NCU01231	51.9179	51.0425	56.5047	47.8774	58.1418	63.2625	56.6968	40.1661	58.3047	53.816	52.4855	43.348
NCU01233	367.844	686.434	529.089	527.74	1490.33	727.93	866.498	626.802	246.674	467.046	371.515	242.565
NCU01234	183.37	216.491	152.049	217.625	188.664	225.116	175.439	156.436	182.987	194.122	157.457	156.791
NCU01235	187.788	234.972	206.499	243.74	180.358	198.003	192.555	180.747	199.133	178.746	165.69	172.47
NCU01236	80.6384	99.4449	101.708	101.195	130.522	96.1262	85.5801	116.27	99.5665	79.7631	76.1555	89.463
NCU01238	545.69	453.222	508.542	415.663	532.769	515.138	547.712	544.356	423.382	429.567	404.447	414.112
NCU01240	896.965	885.324	719.15	539.709	495.985	646.592	435.389	564.439	632.382	483.383	593.807	459.305
NCU01241	445.168	434.742	384.232	440.69	352.411	403.401	345.53	385.806	397.369	319.052	310.797	317.271
NCU01242	249.648	243.772	284.578	310.115	252.739	291.665	253.531	180.747	271.79	301.754	272.719	270.233
NCU01243	947.778	763.878	986.263	990.192	1121.31	1150.23	861.149	929.105	778.592	975.416	933.419	990.549
NCU01245	139.184	128.486	126.365	132.751	148.321	142.957	112.324	113.099	157.871	150.877	127.612	137.422
NCU01246	51.9179	64.2432	86.298	45.7012	49.8359	42.7227	60.9758	69.7621	72.6566	63.4261	49.3982	35.9696
NCU01247	207.672	241.132	252.73	268.766	211.209	244.013	249.252	192.374	197.339	268.119	210.971	236.108
NCU01248	210.986	240.252	212.663	205.655	193.411	220.186	226.787	192.374	215.279	240.25	196.564	239.798
NCU01249	645.108	548.267	534.226	630.023	503.105	583.33	467.481	478.822	639.558	648.676	599.982	747.062
NCU01250	201.044	268.413	202.389	229.594	201.717	226.759	215.02	236.768	212.588	211.42	186.272	217.662
NCU01252	495.982	429.461	480.803	581.058	520.903	567.719	462.132	494.677	556.137	535.277	544.409	662.21
NCU01253	86.1616	122.326	117.119	94.6667	104.418	115.023	100.557	109.928	113.021	130.696	132.758	126.355
NCU01254	440.75	465.543	398.615	510.33	390.381	467.485	404.366	448.169	457.468	500.681	420.913	540.467
NCU01255	445.168	412.74	364.712	433.073	402.247	396.007	339.111	414.345	385.708	412.269	380.777	456.538
NCU01256	386.623	356.418	292.797	311.203	316.814	308.918	266.368	317.101	376.738	340.194	352.991	379.065
NCU01257	213.195	186.569	162.323	198.038	161.373	155.281	140.137	183.918	211.691	204.693	161.573	185.382
NCU01258	975.394	1318.31	1105.44	1072.89	1315.9	1311.26	616.176	382.635	489.759	927.366	624.681	578.281
NCU01259	81.7431	88.8844	82.1886	114.253	83.0598	79.6943	56.6968	49.6791	95.0815	98.9831	87.4759	93.1522
NCU01260	138.08	154.888	149.994	142.544	173.239	168.426	163.672	145.866	137.24	128.774	145.107	127.277
NCU01261	64.0689	48.4024	67.8056	69.6399	58.1418	65.7273	86.6498	60.2491	60.0987	56.6991	67.9225	75.6285
NCU01262	38.6623	41.362	42.1217	25.0268	24.9179	30.3989	43.8598	33.8241	34.0858	36.518	43.2234	31.3582
NCU01266	237.497	243.772	243.484	200.215	210.023	211.149	236.415	246.281	198.236	222.952	248.02	240.72
NCU01267	128.138	139.927	130.474	163.218	135.269	142.957	141.207	109.928	165.944	152.799	161.573	227.808
NCU01268	303.775	264.893	279.441	329.701	224.261	265.374	294.181	265.307	308.566	268.119	245.962	266.544
NCU01269	447.378	381.059	419.162	482.038	344.105	447.767	396.878	387.92	381.223	470.89	373.574	487.896
NCU01270	71.8014	70.4035	87.3254	75.0805	71.1941	69.0136	69.5338	82.4461	69.0686	70.1531	61.7477	75.6285
NCU01271	1141.09	1297.18	1008.87	1411.3	1091.64	1095.18	1407.79	1729.25	1215.43	983.104	842.856	856.815
NCU01272	680.456	635.391	701.685	760.598	663.291	690.136	595.851	683.88	665.57	746.698	576.312	664.977
NCU01273	321.449	320.336	270.195	313.379	322.746	358.214	244.973	303.359	332.785	305.598	297.418	296.058
NCU01274	206.567	230.571	186.979	213.272	211.209	245.656	188.276	211.4	286.141	234.484	197.593	210.284
NCU01275	51.9179	61.6031	49.3132	50.0536	37.9702	55.0466	67.3943	47.5651	57.4077	53.816	48.369	47.9595
NCU01276	110.464	88.8844	101.708	85.9617	88.9926	81.3375	82.3708	90.9021	90.5965	69.1921	86.4468	80.24
NCU01277	298.252	271.053	242.456	265.502	208.836	229.224	215.02	245.224	273.584	294.066	291.243	262.855
NCU01278	197.73	241.132	272.25	244.828	212.396	240.726	206.462	208.229	223.352	227.757	216.117	215.818
NCU01279	349.065	301.855	327.727	354.728	268.164	351.641	294.181	285.39	327.403	333.467	270.661	338.484
NCU01281	279.473	249.932	266.086	272.031	249.179	302.346	261.019	250.509	301.39	325.779	300.505	293.291
NCU01282	472.784	505.145	435.6	502.713	495.985	542.25	471.76	480.936	505.905	437.255	468.253	525.71
NCU01283	574.411	666.193	619.497	600.644	541.075	520.889	583.014	542.242	461.953	521.823	399.302	410.423
NCU01284	379.995	458.503	358.548	342.759	304.948	338.496	335.902	346.697	334.579	415.152	352.991	358.774
NCU01285	469.47	524.506	444.846	462.452	437.844	429.692	455.714	491.506	476.304	504.525	455.904	463.916
NCU01288	266.217	254.333	254.785	250.268	302.575	250.585	250.322	303.359	244.88	265.236	267.573	269.311
NCU01289	395.46	528.026	373.958	342.759	418.858	345.068	382.971	563.382	452.086	379.595	474.428	498.964
NCU01290	230.869	281.614	208.554	272.031	162.56	181.572	158.323	174.405	241.292	227.757	180.097	180.771
NCU01291	1638.18	1359.67	1605.76	1561.46	1792.9	1502.69	1662.39	1997.73	1410.08	1712.5	1530.31	1717.32
NCU01292	154.649	157.528	158.213	177.364	223.075	167.605	206.462	230.426	140.828	164.331	139.961	149.412
NCU01294	740.106	637.152	843.461	920.552	957.56	982.623	834.406	950.245	626.103	888.926	752.293	950.89
NCU01296	4094.89	4238.29	3743.69	3601.69	2910.65	2981.55	3291.62	3712.19	3208.55	2815.73	2569.73	2667.29
NCU01297	2820.14	2934.07	2607.43	2519	1968.52	2096.7	2265.73	2720.72	2432.65	2042.13	2252.76	2087.16
NCU01298	229.764	233.212	217.8	206.743	219.515	207.041	240.694	246.281	264.614	212.381	227.437	190.916
NCU01299	138.08	141.687	111.982	120.782	132.896	128.168	120.882	107.814	157.871	129.735	165.69	128.2
NCU01300	58.5457	62.4831	82.1886	53.318	45.0896	73.1216	50.2783	59.1921	71.7596	73.9971	59.6894	64.5609
NCU01301	180.056	232.332	158.213	178.452	172.052	170.069	191.485	181.804	200.03	170.097	149.224	163.247
NCU01302	204.358	219.131	172.596	198.038	170.866	188.966	171.16	198.716	186.575	166.253	143.049	177.081
NCU01303	198.835	176.889	175.678	176.276	192.224	211.97	186.137	187.089	180.296	218.147	186.272	164.169
NCU01304	121.51	114.406	110.955	137.103	117.47	123.239	136.928	143.752	104.948	121.086	151.282	122.666
NCU01305	2999.09	3061.67	2317.72	2052.2	3247.64	1919.24	1994.02	4645.52	714.008	1312.73	3369.37	2504.04
NCU01306	528.016	600.19	520.87	414.575	430.724	594.832	344.46	413.288	261.923	347.882	499.127	399.355
NCU01307	225.346	270.173	226.019	168.659	191.037	196.36	155.114	177.576	132.755	157.604	215.088	211.206
NCU01308	56.3364	43.1221	65.7509	56.5824	43.903	37.7932	39.5808	41.2231	61.8927	54.7771	81.3011	47.9595
NCU01309	521.388	474.343	476.694	379.755	366.649	344.247	328.414	448.169	450.292	299.832	408.564	332.027
NCU01310	259.59	261.373	229.101	252.444	233.754	272.768	205.392	231.483	275.378	246.977	255.224	284.99
NCU01311	38.6623	35.2017	48.2858	21.7625	42.7164	32.8636	45.9993	35.9381	35.8798	29.791	38.0777	31.3582
NCU01312	268.427	190.969	181.842	241.563	240.873	267.017	208.601	233.597	192.854	221.03	250.078	198.294
NCU01313	22.0927	30.8015	24.6566	18.4981	26.1045	27.9341	29.953	15.855	31.3948	30.752	26.7573	25.8244
NCU01314	85.057	66.0033	79.1065	73.9923	85.4329	85.4455	112.324	73.9901	67.2746	85.5291	86.4468	91.3076
NCU01315	442.959	422.421	477.721	904.23	879.247	734.502	635.432	474.594	407.236	758.23	738.914	895.552
NCU01317	1232.77	1188.06	1322.21	1772.55	1393.03	1436.96	1013.05	1062.29	1306.02	1383.84	1027.07	1185.15
NCU01318	636.27	564.988	561.965	611.525	512.597	580.043	539.154	546.47	556.137	543.926	502.215	478.673
NCU01319	462.843	535.066	478.749	674.636	582.605	625.231	478.179	594.035	481.686	563.147	632.914	636.386
NCU01320	421.971	463.783	446.901	583.234	588.538	543.893	474.969	568.667	433.249	517.018	536.176	569.058
NCU01321	106.045	99.4449	82.1886	89.2261	93.7389	78.0511	105.905	100.415	76.2446	80.7241	89.5342	65.4832
NCU01322	97.208	74.8037	77.0518	67.4636	93.7389	69.0136	109.115	85.6171	78.9356	80.7241	82.3303	85.7738
NCU01323	183.37	198.01	205.472	196.95	162.56	190.609	211.811	152.208	178.502	183.551	163.631	184.46
NCU01324	205.462	247.292	221.909	267.678	329.866	234.975	328.414	297.017	230.528	242.172	216.117	221.352
NCU01325	44.1854	33.4417	53.4226	38.0843	32.0373	33.6852	50.2783	23.254	39.4678	37.479	37.0486	42.4257
NCU01326	27.6159	29.9215	38.0122	26.1149	24.9179	35.3284	49.2085	32.7671	26.0129	34.596	40.136	35.9696
NCU01327	125.929	134.647	132.529	134.927	166.12	127.347	133.719	154.322	154.283	133.579	154.369	142.956
NCU01328	1789.51	1599.92	1702.33	1406.94	1052.49	1266.07	1049.43	1005.21	1438.78	1354.05	1295.67	1258.02
NCU01329	109.359	129.366	100.681	128.398	105.605	113.38	104.836	119.441	106.742	104.749	96.7381	108.831
NCU01330	227.555	235.852	209.581	242.651	185.105	227.581	259.949	242.053	222.455	187.395	198.622	206.595
NCU01331	117.091	180.409	140.748	186.069	131.709	162.675	118.742	109.928	139.931	166.253	116.291	122.666
NCU01332	930.104	1191.58	942.087	1110.97	818.732	1057.39	902.87	906.907	1010.91	867.784	860.351	925.065
NCU01333	322.554	408.34	368.821	405.87	285.963	388.613	400.087	366.78	368.665	323.857	286.098	307.125
NCU01334	38.6623	44.0022	43.149	54.4061	53.3956	42.7227	52.4178	40.1661	46.6437	45.167	34.9904	34.125
NCU01335	307.089	307.135	301.016	277.471	347.664	362.322	375.483	391.091	307.669	351.726	357.108	344.017
NCU01336	228.66	283.374	219.855	254.621	194.597	213.614	227.857	210.343	249.365	257.548	232.583	264.7
NCU01337	134.766	157.528	137.666	113.165	111.537	120.774	111.254	125.783	130.961	103.788	130.699	112.52
NCU01338	121.51	136.407	138.693	126.222	109.164	109.272	148.695	155.379	159.665	111.476	128.641	116.21
NCU01339	72.906	102.965	82.1886	72.9042	75.9403	70.6568	73.8128	80.3321	82.5236	79.7631	76.1555	70.0947
NCU01340	208.776	269.293	217.8	253.533	196.97	175.82	175.439	202.944	238.601	201.81	174.952	225.041
NCU01341	275.054	325.616	270.195	315.556	206.463	239.905	189.346	216.685	237.704	271.002	205.826	253.632
NCU01342	277.264	370.498	286.633	291.617	198.157	268.66	254.601	213.514	261.923	201.81	208.913	191.838
NCU01343	267.322	329.136	287.66	302.498	234.94	276.876	242.833	260.022	275.378	286.378	226.408	301.592
NCU01344	164.591	224.411	209.581	206.743	172.052	190.609	159.393	158.55	171.326	179.707	159.515	193.683
NCU01345	544.586	572.028	576.348	628.935	762.963	672.061	763.802	909.021	751.682	552.576	582.487	539.545
NCU01346	22.0927	24.6412	33.9028	27.2031	33.2239	23.8261	25.674	41.2231	20.6309	22.103	19.5534	21.2129
NCU01347	146.917	115.286	115.064	120.782	131.709	120.774	170.09	165.949	144.416	106.671	110.117	105.142
NCU01348	5910.91	2113.86	3882.38	1229.58	2097.85	937.435	1408.86	3688.94	2594.11	659.247	2003.71	474.984
NCU01349	334.705	304.495	344.165	612.613	653.799	479.809	553.061	499.962	388.399	457.436	436.35	477.751
NCU01350	140.289	151.367	123.283	239.387	211.209	158.567	220.369	211.4	174.017	200.849	179.068	177.081
NCU01351	106.045	95.9247	114.037	109.9	121.03	101.877	104.836	143.752	116.609	97.0611	122.466	117.132
NCU01353	1044.99	755.957	1078.73	988.015	749.911	930.041	938.171	1217.67	969.652	982.143	1176.29	1194.38
NCU01355	614.178	504.265	584.567	573.441	436.657	516.781	330.553	697.621	209.897	484.344	951.944	501.73
NCU01356	279.473	315.056	281.496	278.559	253.926	272.768	211.811	418.573	176.708	218.147	472.37	262.855
NCU01357	164.591	151.367	133.557	150.161	202.903	187.323	233.206	246.281	190.163	159.526	180.097	142.956
NCU01358	198.835	203.29	216.772	217.625	210.023	204.576	225.717	189.203	191.06	181.629	171.864	159.558
NCU01360	267.322	331.776	281.496	305.762	257.485	273.59	293.112	287.504	295.111	297.91	274.777	239.798
NCU01361	207.672	188.329	214.718	239.387	206.463	193.895	239.624	176.519	199.133	205.654	189.36	189.071
NCU01362	277.264	243.772	248.621	293.793	219.515	257.98	262.089	235.711	267.305	271.963	259.34	256.399
NCU01364	201.044	188.329	202.389	220.889	187.478	176.642	211.811	195.545	172.223	202.771	165.69	219.507
NCU01365	210.986	222.651	236.292	226.33	194.597	228.402	240.694	198.716	199.133	198.927	208.913	246.254
NCU01366	231.974	212.971	239.374	240.475	269.351	275.233	262.089	191.317	212.588	251.782	204.797	221.352
NCU01367	196.625	171.608	170.541	190.421	191.037	165.14	173.3	156.436	186.575	194.122	162.602	148.49
NCU01368	359.007	287.774	323.618	334.054	333.426	322.885	235.345	266.364	304.081	259.47	289.185	316.348
NCU01369	2978.1	2853.98	2661.88	2680.05	1734.76	1782.03	1920.2	2146.77	1616.39	1872.99	1743.34	2016.14
NCU01370	92.7894	99.4449	82.1886	113.165	84.2463	73.1216	93.0683	90.9021	85.2145	97.0611	94.6798	82.0846
NCU01371	64.0689	66.8833	92.4622	60.9349	85.4329	67.3705	69.5338	69.7621	48.4377	73.9971	67.9225	47.9595
NCU01373	56.3364	62.4831	64.7235	64.1992	60.515	59.1546	80.2313	68.7051	49.3347	75.9191	74.0972	57.1825
NCU01374	75.1153	69.5234	65.7509	77.2567	72.3806	68.1921	64.1851	56.0211	78.9356	68.2311	59.6894	61.794
NCU01375	29.8252	28.1614	42.1217	28.2912	51.0224	34.5068	27.8135	30.6531	26.0129	29.791	30.8738	28.5913
NCU01376	123.719	93.2846	139.721	127.31	111.537	167.605	120.882	143.752	104.948	146.072	127.612	109.754
NCU01377	196.625	221.771	214.718	201.303	169.679	199.647	186.137	189.203	161.459	197.966	160.544	233.342
NCU01378	264.008	302.735	293.824	274.207	229.008	269.482	228.927	217.742	235.91	241.211	215.088	273.923
NCU01379	234.183	211.21	245.538	232.858	224.261	203.755	264.228	251.566	194.648	206.615	246.991	291.446
NCU01380	77.3245	49.2824	79.1065	38.0843	49.8359	36.15	32.0925	28.539	29.6008	44.206	53.5147	71.017
NCU01381	110.464	124.966	102.736	68.5517	99.6717	68.1921	65.2548	141.638	100.463	47.089	68.9516	52.571
NCU01382	75.1153	82.7241	62.6688	35.9081	55.7687	66.5489	65.2548	88.7881	71.7596	81.6851	168.777	218.585
NCU01383	39.7669	61.6031	70.8877	53.318	49.8359	46.0091	48.1388	52.8501	69.9656	76.8801	71.0099	80.24
NCU01385	70.6967	86.2443	70.8877	102.284	119.843	82.1591	110.184	87.7311	87.0085	90.3341	96.7381	96.8414
NCU01386	227.555	299.215	143.83	170.835	180.358	199.647	170.09	246.281	217.97	193.161	260.369	178.926
NCU01387	103.836	102.085	105.818	70.728	97.2986	88.7318	104.836	75.0471	111.227	131.657	113.204	101.453
NCU01388	305.984	337.937	306.153	299.234	246.806	257.158	269.577	264.25	283.45	298.871	270.661	304.359
NCU01389	141.393	176.009	161.295	166.483	167.306	161.032	158.323	141.638	138.137	153.76	143.049	171.548
NCU01390	1892.24	1871.85	1878.01	1962.97	2356.52	1556.92	1030.17	1176.44	798.326	1623.13	1889.48	2258.71
NCU01391	4851.56	4491.74	4857.35	5171.85	5554.32	4242.7	2583.45	2940.58	1955.45	3999.69	4896.59	5560.54
NCU01392	70.6967	79.2039	70.8877	88.1379	99.6717	87.9102	66.3246	104.643	79.8326	99.9441	97.7672	94.9968
NCU01393	169.009	142.567	119.173	118.605	134.082	122.417	103.766	130.011	113.918	101.866	114.233	99.6082
NCU01394	58.5457	60.723	69.8603	64.1992	79.5	63.2625	64.1851	59.1921	45.7468	61.5041	64.8351	53.4933
NCU01395	143.603	135.527	135.611	143.632	159	147.065	132.649	113.099	166.841	181.629	199.651	207.517
NCU01396	39.7669	28.1614	40.067	31.5556	18.9851	37.7932	33.1623	35.9381	28.7038	32.674	34.9904	39.6588
NCU01397	176.742	206.81	178.76	155.602	168.493	144.6	151.905	140.581	187.472	163.37	151.282	149.412
NCU01398	279.473	284.254	235.265	214.36	229.008	200.468	237.485	256.851	312.154	227.757	224.35	222.274
NCU01399	187.788	265.773	205.472	186.069	200.53	199.647	176.509	194.488	164.15	160.487	138.932	160.48
NCU01400	431.913	469.943	373.958	379.755	370.209	331.101	386.18	380.521	317.536	319.052	273.748	276.69
NCU01401	176.742	229.691	153.076	164.307	166.12	185.68	179.718	181.804	210.794	150.877	160.544	179.848
NCU01402	112.673	106.485	82.1886	87.0498	97.2986	77.2296	87.7196	94.0732	98.6695	97.0611	84.3885	125.433
NCU01403	77.3245	105.605	93.4896	100.107	104.418	82.9807	102.696	103.586	128.27	84.5681	96.7381	97.7636
NCU01404	61.8596	101.205	81.1613	82.6973	80.6866	69.8352	93.0683	72.9331	75.3476	73.9971	72.039	81.1623
NCU01407	75.1153	80.084	74.9971	95.7548	75.9403	54.225	72.7431	73.9901	62.7897	56.6991	69.9807	61.794
NCU01408	610.864	576.429	565.047	583.234	530.396	593.189	547.712	527.444	621.618	655.403	540.292	568.136
NCU01409	425.285	399.54	472.585	441.778	435.47	501.171	445.016	431.257	447.601	442.06	383.865	411.345
NCU01410	312.612	310.655	284.578	342.759	245.62	284.27	277.065	279.048	329.197	276.768	217.146	301.592
NCU01411	183.37	161.048	169.514	164.307	162.56	171.713	147.626	170.177	174.017	146.072	172.894	136.5
NCU01412	335.809	338.817	253.757	265.502	243.246	267.017	272.786	344.583	375.841	247.938	278.894	269.311
NCU01413	244.125	249.932	239.374	270.943	217.142	244.013	213.95	294.903	318.433	268.119	271.69	309.892
NCU01414	2704.15	2166.67	2679.35	2298.12	1987.5	2265.13	2209.04	2023.1	2204.81	2577.4	1972.84	2150.8
NCU01415	27.6159	27.2814	48.2858	30.4674	34.4105	42.7227	35.3018	24.311	43.0558	30.752	47.3399	34.125
NCU01416	85.057	60.723	84.2433	81.6092	99.6717	78.8727	56.6968	69.7621	92.3905	72.0751	75.1264	81.1623
NCU01417	111.568	93.2846	105.818	97.931	80.6866	92.8398	100.557	96.1872	127.373	134.54	150.253	113.443
NCU01418	3033.33	3159.36	2963.93	2662.64	1948.34	2046.58	2446.52	2885.61	3024.67	2940.66	2774.53	3497.36
NCU01419	584.353	641.552	461.284	600.644	652.612	677.813	579.805	595.092	520.257	597.743	530.001	541.389
NCU01420	587.666	662.673	499.296	637.64	707.194	690.958	631.153	576.066	547.167	604.47	574.254	522.943
NCU01421	883.709	984.769	770.518	981.487	900.605	931.684	716.733	794.865	682.613	851.447	957.089	1141.81
NCU01422	1373.06	1593.76	1287.28	1535.34	1459.48	1737.67	1069.75	1191.24	1054.87	1283.9	1628.08	1979.25
NCU01423	267.322	249.052	212.663	272.031	325.12	346.711	309.158	292.789	330.991	405.542	375.632	494.352
NCU01424	745.629	714.595	658.536	545.15	550.567	612.085	594.781	664.854	752.579	736.127	550.584	527.555
NCU01425	701.444	772.678	625.661	525.563	567.179	591.546	673.943	756.813	741.815	629.456	625.71	526.632
NCU01426	283.892	243.772	260.949	224.153	256.299	230.867	238.554	258.965	250.262	246.016	228.466	193.683
NCU01427	412.029	321.216	460.256	446.13	371.396	265.374	290.972	274.82	278.965	280.612	303.593	324.649
NCU01428	3643.09	3168.16	4450.51	4512.45	4047.38	5169.45	2723.59	2973.35	1535.66	3431.73	4893.51	4042.43
NCU01429	1474.69	1454.71	1267.76	1545.13	1625.6	1735.2	1523.33	2037.9	1558.08	1337.71	1406.82	1195.3
NCU01430	1144.4	1109.73	1004.76	1121.85	1378.79	1245.53	1343.61	1777.88	1402.9	1084.01	1247.3	1004.38
NCU01431	399.878	390.739	359.575	365.609	495.985	420.655	430.04	472.48	424.279	395.932	396.214	392.899
NCU01432	119.301	115.286	116.091	122.958	94.9254	133.098	88.7893	101.472	110.33	113.398	137.903	124.51
NCU01433	273.95	255.213	244.511	248.092	198.157	221.83	226.787	250.509	337.27	247.938	227.437	228.73
NCU01434	34.2437	25.5213	31.8481	41.3487	33.2239	29.5773	33.1623	34.8811	38.5708	51.894	48.369	46.1149
NCU01435	170.114	221.771	176.706	216.536	179.172	230.867	174.369	210.343	227.837	222.952	201.709	227.808
NCU01436	203.253	219.131	237.32	225.241	233.754	221.83	172.23	199.773	185.678	193.161	180.097	147.568
NCU01438	3577.92	3124.15	2946.46	2923.79	2737.41	3366.88	1496.58	1954.4	1543.73	2490.91	2866.12	3012.23
NCU01439	3810.99	3767.47	2299.23	2384.08	2306.69	2407.26	1888.11	2969.12	2727.76	2063.27	1848.31	1988.48
NCU01440	774.35	750.677	721.205	762.774	721.433	651.522	747.756	737.787	611.751	761.113	745.089	741.528
NCU01441	292.729	297.455	268.14	315.556	274.097	347.533	272.786	326.614	296.008	242.172	295.36	369.842
NCU01442	292.729	307.135	274.305	323.172	275.284	345.89	288.833	327.671	296.008	247.938	299.476	378.142
NCU01443	756.676	723.396	603.059	661.579	660.918	607.977	580.875	673.31	577.665	713.063	723.477	762.741
NCU01444	1592.89	1563.84	1292.42	1674.62	1337.26	1376.16	1016.26	1179.61	899.686	1487.63	1494.29	1694.26
NCU01445	323.658	337.057	328.754	368.874	266.978	328.636	261.019	293.846	278.965	400.737	324.175	351.396
NCU01446	310.403	361.698	273.277	320.996	309.694	316.313	234.275	247.338	297.802	307.52	336.525	325.571
NCU01447	322.554	390.739	313.344	318.82	315.627	317.134	238.554	252.623	303.184	322.896	322.117	345.862
NCU01448	36.453	21.121	34.9302	21.7625	20.1717	21.3614	21.395	20.083	21.5279	24.986	27.7865	19.3683
NCU01449	567.783	337.937	473.612	339.494	321.56	496.241	363.715	344.583	418.897	378.634	372.544	347.707
NCU01450	43.0808	22.0011	47.2585	39.1724	39.1567	32.8636	39.5808	57.0781	55.6137	49.011	57.6312	70.0947
NCU01451	4204.25	2000.34	3496.1	3798.64	3147.96	4521.22	3572.97	4493.31	4789.06	3998.72	4817.35	4034.13
NCU01452	1472.48	1400.15	1441.38	1925.98	1296.92	1356.45	1266.59	1266.29	1815.52	1639.47	1148.51	1412.04
NCU01453	307.089	321.216	237.32	228.506	249.179	249.764	261.019	346.697	340.858	212.381	266.544	228.73
NCU01454	495.982	500.745	372.931	436.337	439.03	442.838	403.296	536.957	537.3	375.751	408.564	387.365
NCU01455	110.464	143.447	128.42	114.253	102.045	124.06	120.882	107.814	163.253	125.891	122.466	153.102
NCU01456	217.613	205.93	227.046	287.264	240.873	257.158	177.579	247.338	235.013	274.846	276.836	307.125
NCU01457	180.056	132.887	216.772	171.923	142.388	192.252	158.323	141.638	182.987	211.42	168.777	232.419
NCU01458	26.5113	49.2824	52.3952	47.8774	45.0896	51.7602	40.6505	41.2231	41.2618	41.323	50.4273	47.0372
NCU01459	1268.12	953.087	1019.14	905.318	1225.72	1095.18	1159.61	1540.05	1373.3	1224.32	1276.12	977.636
NCU01460	228.66	235.852	198.28	225.241	220.702	204.576	220.369	219.856	226.043	245.055	246.991	270.233
NCU01461	374.472	325.616	338.001	385.195	354.784	375.467	310.228	284.333	317.536	435.333	304.622	393.821
NCU01462	40.8715	34.3217	47.2585	29.3793	42.7164	41.0796	33.1623	31.7101	39.4678	31.713	39.1069	45.1926
NCU01463	50.8133	52.8026	54.45	46.7893	46.2761	53.4034	57.7665	54.9641	75.3476	55.7381	53.5147	67.3278
NCU01464	238.601	218.251	176.706	220.889	245.62	239.083	243.903	221.97	235.91	295.027	215.088	281.301
NCU01465	437.436	407.46	426.353	445.042	552.941	540.607	563.759	529.558	470.922	482.422	453.846	491.585
NCU01466	114.882	121.446	106.845	101.195	98.4851	117.488	105.905	90.9021	116.609	115.32	128.641	108.831
NCU01467	383.309	449.702	352.384	371.05	257.485	331.923	253.531	449.226	429.661	306.559	309.768	359.696
NCU01468	513.656	564.108	415.053	424.368	352.411	397.65	369.064	526.387	554.343	376.712	361.224	361.541
NCU01469	101.627	121.446	101.708	104.46	81.8732	102.699	94.1381	110.985	106.742	98.0221	98.7963	113.443
NCU01470	662.782	634.511	634.907	619.142	524.463	622.766	526.317	609.89	618.03	568.913	549.555	522.943
NCU01471	489.354	449.702	465.393	450.483	376.142	473.236	378.692	435.485	582.15	476.656	438.409	397.511
NCU01472	90.5802	88.8844	97.599	77.2567	92.5523	89.5534	99.4868	81.3891	81.6266	75.9191	93.6507	96.8414
NCU01473	173.428	174.249	143.83	180.628	121.03	150.351	156.184	128.954	189.266	140.306	129.67	134.656
NCU01474	153.544	188.329	152.049	162.13	140.015	136.384	117.673	128.954	173.12	159.526	128.641	112.52
NCU01475	248.543	259.613	246.566	282.912	269.351	312.205	250.322	337.184	314.845	279.651	245.962	271.156
NCU01476	352.379	256.973	335.946	502.713	474.627	560.325	392.599	479.879	382.12	453.592	407.535	454.693
NCU01477	1391.84	932.846	1291.39	1662.65	1721.71	1724.52	1240.91	1764.14	1031.54	1114.76	1414.02	1181.46
NCU01478	603.131	486.664	548.609	599.556	565.993	549.644	474.969	564.439	506.802	575.64	585.574	586.582
NCU01479	400.983	424.181	363.685	372.138	339.358	333.566	332.693	451.34	355.21	326.74	429.146	363.386
NCU01480	80.6384	78.3239	85.2707	88.1379	77.1269	64.9057	84.5103	94.0732	80.7296	86.4901	89.5342	87.6184
NCU01481	208.776	212.091	199.307	220.889	159	184.858	145.486	138.467	191.06	168.175	193.476	226.885
NCU01483	151.335	154.888	178.76	158.866	103.231	88.7318	99.4868	154.322	101.36	123.008	98.7963	104.22
NCU01484	1209.58	1027.01	1104.41	1233.93	944.508	1181.45	936.032	1164.82	1291.67	1277.17	1143.36	1611.26
NCU01485	103.836	141.687	116.091	107.724	116.284	86.2671	90.9288	97.2442	104.051	98.0221	92.6215	128.2
NCU01486	139.184	132.007	127.392	144.72	122.216	122.417	166.881	157.493	156.974	129.735	140.991	95.9191
NCU01487	5305.57	4578.87	4579.96	3278.51	2865.56	3000.45	4477.98	5641.22	4009.57	3671.02	3173.83	2754.91
NCU01488	27.6159	29.9215	19.5198	25.0268	26.1045	23.0045	35.3018	23.254	26.0129	41.323	29.8447	29.5136
NCU01489	497.086	461.143	385.259	422.192	301.388	306.453	200.043	303.359	383.914	461.28	412.68	434.403
NCU01490	138.08	105.605	123.283	83.7855	118.657	92.8398	82.3708	78.2181	71.7596	77.8411	75.1264	72.8616
NCU01491	165.695	186.569	131.502	121.87	150.694	136.384	130.51	138.467	121.094	146.072	164.661	149.412
NCU01493	164.591	176.889	139.721	164.307	215.955	174.999	150.835	151.151	136.343	179.707	189.36	170.625
NCU01494	53.0225	81.8441	69.8603	68.5517	52.209	69.8352	68.4641	56.0211	66.3776	74.9581	75.1264	73.7839
NCU01495	18.7788	33.4417	39.0396	21.7625	33.2239	38.6148	51.348	32.7671	26.9099	21.142	27.7865	32.2805
NCU01496	59.6504	36.0818	68.833	77.2567	75.9403	80.5159	57.7665	33.8241	38.5708	69.1921	46.3108	53.4933
NCU01498	1243.82	939.006	1189.68	1816.08	1211.49	1275.11	1161.75	1147.9	913.141	1310.81	1058.97	1304.13
NCU01499	434.122	530.666	360.603	613.701	768.896	592.367	433.249	599.32	257.438	430.528	578.37	496.197
NCU01500	418.657	475.224	347.247	621.318	665.665	454.34	401.157	576.066	281.656	423.801	537.205	504.497
NCU01501	226.45	229.691	242.456	219.801	275.284	281.806	197.904	230.426	184.781	211.42	216.117	232.419
NCU01502	267.322	240.252	241.429	323.172	258.672	266.195	234.275	237.825	229.631	235.445	231.554	250.865
NCU01503	191.102	195.37	219.855	203.479	200.53	225.116	132.649	168.063	160.562	224.874	223.321	198.294
NCU01504	5205.05	3873.07	5477.87	5510.25	3914.49	5527.66	2092.43	2611.85	1927.64	4040.05	5843.39	5098.47
NCU01505	225.346	218.251	186.979	233.946	200.53	201.29	161.532	169.12	128.27	181.629	307.709	225.963
NCU01506	104.94	79.2039	87.3254	81.6092	90.1792	95.3046	78.0918	84.5601	92.3905	115.32	108.058	98.6859
NCU01509	1073.71	999.729	992.428	1236.11	1712.22	1381.92	1157.47	1362.48	891.613	1384.8	1426.37	1638.92
NCU01510	645.108	426.821	679.083	1016.31	899.418	720.535	1010.91	831.86	641.352	738.049	710.099	643.764
NCU01511	429.703	407.46	368.821	373.226	366.649	385.326	300.6	417.516	374.944	320.013	315.942	323.727
NCU01512	499.296	514.825	444.846	389.548	422.418	420.655	334.832	512.646	458.365	378.634	396.214	411.345
NCU01514	85.057	117.046	82.1886	84.8736	86.6195	74.7648	116.603	107.814	73.5536	99.9441	78.2137	61.794
NCU01515	243.02	320.336	264.031	287.264	204.09	255.515	205.392	212.457	235.91	269.08	222.292	277.612
NCU01516	152.44	233.212	144.857	196.95	129.336	147.886	147.626	138.467	197.339	171.058	173.923	157.713
NCU01517	341.333	351.137	374.986	461.364	447.336	418.19	436.458	477.765	285.244	361.336	402.389	380.909
NCU01519	125.929	145.207	151.022	161.042	176.799	120.774	112.324	144.809	108.536	148.955	89.5342	120.821
NCU01520	122.615	135.527	125.338	155.602	169.679	156.924	128.37	168.063	91.4935	118.203	115.262	110.676
NCU01521	54.1272	59.843	70.8877	57.6705	68.8209	71.4784	79.1616	61.3061	46.6437	76.8801	60.7186	68.2501
NCU01522	154.649	165.448	167.459	203.479	151.881	179.107	156.184	137.41	131.858	184.512	137.903	198.294
NCU01523	676.037	668.833	640.044	636.552	579.045	865.957	491.016	554.926	524.742	655.403	822.274	761.819
NCU01524	121.51	134.647	133.557	150.161	93.7389	133.919	113.394	113.099	122.888	131.657	119.379	123.588
NCU01525	228.66	219.131	230.128	262.238	224.261	264.552	212.88	230.426	212.588	201.81	184.214	219.507
NCU01526	224.241	234.972	222.937	293.793	223.075	270.303	224.648	233.597	228.734	220.069	200.68	229.652
NCU01527	224.241	242.892	218.827	225.241	295.455	256.336	282.414	353.039	261.026	192.2	277.865	278.534
NCU01528	30409.5	28782.7	28452.7	17559	23567.6	19631.9	26545.9	38511.9	23488.7	14924.3	24050.7	14641.5
NCU01529	311.507	252.573	293.824	243.74	459.202	294.13	387.25	524.273	279.862	275.807	307.709	319.115
NCU01530	365.635	300.095	306.153	237.211	385.635	245.656	379.762	563.382	331.888	230.64	330.35	273.923
NCU01531	32.0344	26.4013	44.1764	31.5556	45.0896	27.9341	41.7203	35.9381	30.4978	29.791	41.1651	29.5136
NCU01532	27.6159	27.2814	30.8207	26.1149	18.9851	18.075	29.953	27.482	28.7038	27.869	38.0777	27.669
NCU01534	224.241	257.853	242.456	225.241	183.918	231.689	206.462	221.97	242.189	235.445	214.059	248.098
NCU01535	176.742	213.851	201.362	206.743	200.53	252.228	205.392	240.996	248.468	189.317	226.408	233.342
NCU01536	48.604	44.0022	44.1764	39.1724	39.1567	26.2909	54.5573	50.7361	35.8798	36.518	43.2234	31.3582
NCU01537	45.2901	54.5627	77.0518	51.1418	53.3956	45.1875	60.9758	45.4511	52.9227	55.7381	56.6021	50.7264
NCU01538	727.955	695.234	631.825	494.008	637.187	580.043	597.991	696.564	452.983	467.046	548.525	425.18
NCU01539	193.311	200.65	182.87	182.805	208.836	189.788	177.579	192.374	188.369	181.629	197.593	189.994
NCU01540	408.715	373.138	401.697	452.659	370.209	345.068	440.737	414.345	419.794	377.673	339.612	336.639
NCU01541	202.148	184.809	200.335	231.77	182.731	174.177	180.788	190.26	200.927	195.083	174.952	199.216
NCU01542	293.833	382.819	296.906	414.575	266.978	262.088	378.692	368.894	295.111	292.144	256.253	282.223
NCU01543	757.78	698.755	634.907	673.548	592.097	565.255	670.734	701.849	587.532	572.757	615.419	589.349
NCU01545	1924.28	1775.05	1784.52	1789.96	1726.46	2218.3	1436.68	1709.17	1778.74	2000.8	1921.38	2222.74
NCU01546	5254.75	6534.32	4824.47	3578.84	4139.94	3433.43	3859.66	5642.28	3649.87	2641.79	2978.3	2233.81
NCU01547	259.59	270.173	240.402	265.502	237.314	273.59	254.601	227.255	254.747	249.86	228.466	283.146
NCU01548	408.715	330.896	352.384	393.9	444.963	493.776	308.088	431.257	334.579	388.244	380.777	375.376
NCU01549	420.866	377.539	408.888	424.368	336.985	404.223	394.738	355.153	336.373	401.698	369.457	382.754
NCU01550	467.261	527.146	470.53	495.096	389.194	400.936	486.737	400.604	477.201	491.071	352.991	476.828
NCU01551	167.905	162.808	153.076	169.747	180.358	201.29	136.928	188.146	212.588	155.682	172.894	157.713
NCU01552	1233.88	1351.75	1244.13	1649.59	1243.52	1271.82	1067.61	1345.56	1539.24	1272.37	1216.43	1198.07
NCU01553	1346.55	1381.67	1259.54	1730.12	1065.54	1179.8	1101.84	1307.51	1580.51	1292.55	1185.56	1300.44
NCU01554	241.915	242.892	257.867	255.709	265.791	244.013	248.182	245.224	200.927	246.016	224.35	215.818
NCU01555	1007.43	1107.09	1213.31	1297.04	1899.7	1809.97	2639.08	2158.4	983.107	1248.34	956.06	830.069
NCU01559	2547.29	1671.2	2230.39	2192.57	2127.52	2335.78	1397.09	2214.42	1868.44	1971.97	2638.68	2360.16
NCU01560	4987.43	3882.75	4264.56	4612.55	3547.84	3946.1	3283.07	4755.45	3461.5	3796.91	4829.7	4709.26
NCU01561	24.302	36.9618	33.9028	25.0268	37.9702	28.7557	48.1388	24.311	34.0858	35.557	31.903	40.5811
NCU01562	108.254	117.046	116.091	101.195	92.5523	80.5159	71.6733	103.586	86.1115	103.788	91.5924	88.5407
NCU01563	184.474	183.049	195.198	130.575	96.112	114.201	124.091	126.84	165.944	111.476	121.437	152.179
NCU01564	425.285	362.578	421.217	429.808	284.776	353.284	363.715	388.977	401.854	388.244	316.972	304.359
NCU01565	835.105	769.158	748.944	805.211	868.568	1182.27	905.009	1184.9	1184.03	1109.96	1090.88	1067.1
NCU01566	310.403	270.173	241.429	272.031	309.694	335.209	312.367	423.858	396.472	373.829	392.098	365.23
NCU01567	93.8941	89.7644	113.009	134.927	136.455	108.45	103.766	135.296	104.051	117.242	119.379	118.977
NCU01568	107.15	161.048	109.927	113.165	110.351	110.915	82.3708	114.156	121.991	99.9441	102.913	112.52
NCU01569	278.368	330.896	241.429	313.379	215.955	257.158	212.88	204.001	244.88	229.679	202.738	223.196
NCU01570	87.2663	113.526	73.9698	91.4023	84.2463	71.4784	94.1381	105.7	97.7725	77.8411	85.4176	72.8616
NCU01571	198.835	250.812	218.827	252.444	258.672	228.402	242.833	230.426	209	169.136	173.923	167.858
NCU01572	127.033	117.046	156.158	144.72	126.963	170.069	174.369	151.151	151.592	129.735	133.787	126.355
NCU01573	174.533	126.726	147.94	173.012	167.306	184.036	170.09	151.151	148.901	165.292	133.787	130.966
NCU01575	293.833	344.097	302.043	309.027	297.829	301.524	346.599	326.614	364.18	322.896	322.117	340.328
NCU01577	101.627	145.207	123.283	129.487	116.284	103.52	150.835	149.037	113.918	116.281	115.262	126.355
NCU01579	132.556	134.647	148.967	199.126	414.112	188.966	259.949	248.395	129.167	253.704	238.758	183.537
NCU01580	81.7431	89.7644	81.1613	67.4636	96.112	81.3375	66.3246	59.1921	66.3776	79.7631	88.505	102.375
NCU01581	118.196	102.085	139.721	129.487	154.254	119.131	117.673	98.3012	105.845	144.15	125.554	148.49
NCU01584	216.509	202.41	193.143	264.414	251.552	264.552	240.694	249.452	231.425	254.665	263.457	338.484
NCU01585	256.276	268.413	245.538	245.916	234.94	221.83	166.881	225.141	252.953	223.913	213.03	202.906
NCU01587	1147.72	1162.54	1052.01	1261.13	872.127	1275.11	853.661	999.924	1177.75	1154.16	1184.53	1233.11
NCU01589	417.552	480.504	378.068	342.759	204.09	297.416	257.81	248.395	385.708	366.141	298.447	277.612
NCU01591	100.522	119.686	104.79	105.548	102.045	120.774	112.324	89.8451	104.051	145.111	98.7963	105.142
NCU01592	26.5113	41.362	44.1764	30.4674	32.0373	33.6852	32.0925	29.596	31.3948	41.323	29.8447	30.4359
NCU01593	26.5113	28.1614	33.9028	17.41	22.5448	22.183	36.3715	34.8811	31.3948	25.947	34.9904	29.5136
NCU01595	49.7086	57.2028	43.149	52.2299	55.7687	37.7932	44.9295	38.0521	52.9227	61.5041	61.7477	50.7264
NCU01596	278.368	308.895	258.894	265.502	280.03	285.092	279.205	248.395	301.39	265.236	268.602	273.923
NCU01597	140.289	184.809	177.733	170.835	141.202	124.882	154.044	146.923	129.167	146.072	120.408	137.422
NCU01598	173.428	198.89	164.377	143.632	161.373	158.567	169.021	182.861	175.811	163.37	152.311	145.723
NCU01599	310.403	310.655	276.359	351.464	301.388	332.744	270.647	301.245	300.493	271.002	293.302	297.902
NCU01601	206.567	256.093	213.69	216.536	200.53	220.186	162.602	235.711	188.369	175.863	191.418	166.014
NCU01605	250.752	352.017	258.894	195.862	224.261	302.346	231.066	243.11	287.935	248.899	278.894	265.622
NCU01606	376.681	517.466	448.955	477.686	357.157	423.119	375.483	382.635	390.193	324.818	325.205	277.612
NCU01607	213.195	273.694	209.581	225.241	252.739	255.515	228.927	265.307	224.249	255.626	216.117	231.497
NCU01608	90.5802	65.1232	89.3801	84.8736	100.858	110.093	90.9288	94.0732	108.536	133.579	103.942	109.754
NCU01610	23.1974	29.9215	38.0122	32.6437	43.903	40.258	31.0228	28.539	34.0858	29.791	34.9904	36.8919
NCU01611	218.718	218.251	244.511	221.977	233.754	253.05	225.717	234.654	251.159	236.406	260.369	243.487
NCU01612	97.208	117.926	113.009	127.31	85.4329	96.9477	93.0683	67.6481	107.639	119.164	99.8254	127.277
NCU01613	206.567	213.851	208.554	206.743	207.649	186.501	160.463	135.296	212.588	239.289	239.787	217.662
NCU01614	257.38	320.336	261.976	365.609	246.806	290.022	254.601	234.654	255.644	265.236	289.185	258.244
NCU01615	118.196	89.7644	97.599	99.0192	118.657	113.38	97.3473	100.415	94.1845	106.671	102.913	104.22
NCU01620	83.9524	88.0044	63.6962	60.9349	78.3135	69.0136	82.3708	106.757	90.5965	53.816	90.5633	57.1825
NCU01623	88.3709	91.5245	93.4896	89.2261	86.6195	87.9102	84.5103	90.9021	94.1845	84.5681	79.2429	128.2
NCU01625	72.906	94.1647	89.3801	65.2874	78.3135	100.234	80.2313	69.7621	75.3476	90.3341	71.0099	90.3853
NCU01629	284.996	225.291	242.456	386.284	303.761	279.341	325.204	348.811	204.515	319.052	532.059	542.312
NCU01631	34.2437	33.4417	33.9028	23.9387	29.6642	36.15	36.3715	27.482	30.4978	36.518	43.2234	31.3582
NCU01632	842.837	835.161	630.798	549.502	485.306	446.124	468.551	785.352	533.712	351.726	428.117	380.909
NCU01633	3444.26	4727.59	3283.44	3001.04	2636.55	2462.31	3403.95	2857.08	2407.54	2385.2	1576.62	1390.83
NCU01634	3080.83	3394.33	3341.99	3414.53	1989.87	1952.92	2563.12	2378.25	2165.35	2024.83	1679.54	2635.93
NCU01635	6065.56	6454.24	6813.44	6735.48	4364.2	4151.5	5373.36	5140.2	4372.85	4497.48	3449.64	5391.76
NCU01636	349.065	342.337	284.578	317.732	224.261	207.041	326.274	373.122	268.202	253.704	215.088	295.136
NCU01637	201.044	205.05	143.83	184.981	176.799	191.431	208.601	216.685	230.528	197.005	196.564	215.818
NCU01638	174.533	176.009	177.733	168.659	129.336	147.886	156.184	130.011	126.476	162.409	109.088	122.666
NCU01640	2468.86	1670.32	1481.45	1643.07	1776.29	992.482	1159.61	1636.24	1167.89	1299.27	1337.87	1389.9
NCU01642	381.099	322.096	389.369	363.433	452.082	404.223	373.343	437.599	317.536	317.13	357.108	329.261
NCU01643	218.718	214.731	211.636	257.885	205.276	206.219	188.276	207.172	210.794	303.676	217.146	243.487
NCU01644	814.117	830.761	876.336	1044.6	1231.66	1128.04	810.871	928.048	603.678	992.714	1274.06	1076.32
NCU01645	1103.53	1103.57	1145.5	1455.91	1715.78	1786.14	926.404	1182.78	833.309	1414.59	1613.67	1405.58
NCU01646	342.437	259.613	304.098	324.261	345.291	295.773	273.856	327.671	299.596	325.779	307.709	287.757
NCU01647	1246.03	1246.14	1220.5	1242.64	1317.09	1482.97	1203.47	1319.14	976.828	1102.27	1089.85	1053.26
NCU01648	1412.83	1417.75	1344.81	1471.14	1277.93	1436.14	1308.31	1516.8	1144.57	1182.99	1227.75	1138.12
NCU01649	49.7086	64.2432	64.7235	65.2874	56.9553	46.0091	83.4406	68.7051	87.0085	52.855	75.1264	54.4156
NCU01650	100.522	133.767	124.31	119.694	102.045	99.4125	89.8591	88.7881	96.8755	102.827	92.6215	74.7062
NCU01651	78.4292	92.4046	66.7783	71.8161	62.8881	68.1921	66.3246	66.5911	72.6566	49.972	67.9225	51.6487
NCU01652	744.525	990.049	664.7	354.728	507.851	406.688	560.549	726.16	539.094	349.804	396.214	243.487
NCU01653	56.3364	67.7634	68.833	40.2605	51.0224	56.6898	51.348	46.5081	49.3347	60.5431	71.0099	45.1926
NCU01654	223.137	249.052	196.225	221.977	192.224	219.365	215.02	207.172	232.322	221.991	202.738	251.788
NCU01655	161.277	203.29	182.87	175.188	169.679	165.961	194.695	172.291	167.738	172.98	143.049	143.879
NCU01656	307.089	344.977	366.767	376.49	309.694	312.205	349.809	314.987	255.644	304.637	234.641	307.125
NCU01657	121.51	139.047	101.708	115.341	88.9926	101.056	99.4868	77.1611	113.021	91.2951	79.2429	81.1623
NCU01658	531.33	402.18	505.46	522.299	479.373	477.344	539.154	524.273	481.686	509.33	560.875	517.41
NCU01659	398.774	324.736	378.068	426.544	425.978	494.598	470.69	476.708	459.262	492.032	407.535	492.507
NCU01660	169.009	168.088	188.006	235.035	176.799	223.473	181.858	224.084	185.678	232.562	205.826	181.693
NCU01664	148.021	139.927	154.104	165.395	167.306	188.144	182.927	143.752	152.489	163.37	110.117	169.703
NCU01665	550.109	536.827	516.761	549.502	416.485	511.851	378.692	472.48	490.656	524.706	435.321	458.382
NCU01666	978.708	1178.38	640.044	568	454.455	471.593	466.411	1053.83	1036.93	375.751	575.283	446.393
NCU01667	1119	1343.83	682.166	661.579	410.552	480.631	491.016	1181.73	1096.13	388.244	595.865	487.896
NCU01668	479.412	331.776	480.803	414.575	340.545	358.214	335.902	391.091	383.914	371.907	339.612	367.997
NCU01669	180.056	178.649	148.967	168.659	151.881	142.957	152.974	147.98	187.472	185.473	112.175	139.267
NCU01670	205.462	254.333	210.608	214.36	177.985	179.107	167.951	204.001	214.382	202.771	200.68	179.848
NCU01672	354.588	355.538	338.001	362.345	293.082	368.073	285.623	365.723	323.815	314.247	364.311	323.727
NCU01673	187.788	197.13	215.745	187.157	214.769	214.435	187.206	217.742	196.442	206.615	231.554	232.419
NCU01674	355.693	479.624	376.013	425.456	374.955	462.556	329.483	346.697	420.691	377.673	332.408	385.521
NCU01675	85.057	117.926	98.6263	116.429	77.1269	83.8023	70.6036	72.9331	99.5665	91.2951	73.0681	96.8414
NCU01678	436.331	353.778	382.177	368.874	314.44	405.044	439.668	545.413	426.97	369.985	375.632	356.007
NCU01679	187.788	161.928	163.35	164.307	151.881	165.961	177.579	195.545	163.253	197.966	160.544	163.247
NCU01680	4089.36	4423.1	3912.18	4104.4	2886.92	3641.29	4241.56	3646.66	3161.91	3329.87	2639.71	3020.53
NCU01681	30.9298	33.4417	50.3405	48.9655	43.903	53.4034	42.79	46.5081	35.8798	40.362	48.369	36.8919
NCU01684	32.0344	34.3217	47.2585	41.3487	47.4627	28.7557	38.511	43.3371	43.9528	39.401	54.5438	35.9696
NCU01686	61.8596	53.6827	63.6962	38.0843	53.3956	56.6898	35.3018	62.3631	67.2746	46.128	81.3011	50.7264
NCU01688	99.4173	168.968	105.818	76.1686	59.3284	59.1546	82.3708	71.8761	102.257	87.4511	65.8642	71.017
NCU01689	762.199	1107.97	594.84	558.207	204.09	315.491	331.623	334.013	587.532	436.294	328.292	366.153
NCU01692	1232.77	1616.64	1177.35	1237.2	956.374	1302.22	868.638	804.378	864.703	970.611	1020.9	1109.53
NCU01695	279.473	301.855	236.292	319.908	289.523	287.557	290.972	268.478	287.038	335.389	324.175	338.484
NCU01696	161.277	172.489	169.514	186.069	189.851	174.177	208.601	172.291	149.798	186.434	156.427	168.781
NCU01697	103.836	130.246	97.599	81.6092	83.0598	96.1262	70.6036	119.441	137.24	80.7241	194.505	185.382
NCU01698	480.517	467.303	486.968	565.824	448.523	579.222	261.019	344.583	279.862	450.709	488.836	472.217
NCU01699	924.581	946.047	724.287	904.23	692.956	920.182	610.828	614.118	529.227	665.974	751.264	878.028
NCU01700	68.4874	71.2835	66.7783	75.0805	64.0747	70.6568	83.4406	94.0732	74.4506	59.5821	64.8351	64.5609
NCU01701	175.637	149.607	195.198	147.985	143.575	184.036	166.881	195.545	204.515	149.916	157.457	111.598
NCU01702	419.762	416.261	383.204	420.015	309.694	386.148	357.297	431.257	365.974	329.623	332.408	350.473
NCU01703	355.693	386.339	339.028	359.081	322.746	420.655	323.065	371.008	365.077	327.701	349.904	340.328
NCU01704	120.405	146.967	98.6263	121.87	91.3657	103.52	132.649	105.7	136.343	114.359	106	85.7738
NCU01705	425.285	426.821	354.438	403.694	462.761	483.096	369.064	525.33	414.412	394.971	432.234	420.568
NCU01706	169.009	139.047	139.721	195.862	256.299	209.506	163.672	176.519	165.944	170.097	197.593	138.345
NCU01713	118.196	138.167	148.967	124.046	106.791	151.994	98.4171	104.643	117.506	131.657	126.583	105.142
NCU01715	187.788	138.167	154.104	200.215	200.53	218.543	170.09	228.312	197.339	211.42	230.525	212.129
NCU01717	40.8715	44.0022	44.1764	29.3793	41.5299	49.2955	53.4875	50.7361	48.4377	48.05	48.369	51.6487
NCU01720	1100.22	780.599	880.446	1446.12	895.859	1189.66	1280.49	1143.68	1400.21	1815.33	1473.71	2269.78
NCU01722	586.562	552.667	592.785	606.084	595.657	589.081	573.386	646.885	529.227	558.342	584.545	631.775
NCU01724	155.754	134.647	155.131	195.862	142.388	171.713	134.789	124.726	137.24	198.927	156.427	155.868
NCU01725	149.126	156.648	143.83	150.161	125.776	138.849	132.649	99.3582	115.712	102.827	149.224	145.723
NCU01728	1494.57	1386.95	1284.2	1252.43	1439.31	1036.85	1284.77	1803.24	948.124	889.887	1154.68	930.599
NCU01729	353.484	361.698	391.423	465.717	348.851	433.8	386.18	391.091	406.339	391.127	361.224	376.298
NCU01731	895.86	758.598	744.834	1007.6	679.903	911.966	681.431	993.582	1114.07	961.001	1006.49	1073.56
NCU01734	44.1854	49.2824	54.45	51.1418	60.515	51.7602	51.348	58.1351	57.4077	46.128	40.136	51.6487
NCU01735	2292.12	1305.1	1917.05	866.146	1552.03	1918.42	5372.29	6169.72	4467.93	1405.94	3578.28	880.795
NCU01737	480.517	453.222	446.901	463.54	408.179	432.157	557.34	614.118	488.862	434.372	424.001	401.2
NCU01738	382.204	386.339	311.289	386.284	297.829	322.064	310.228	277.991	353.416	344.999	300.505	296.98
NCU01739	334.705	388.099	301.016	372.138	327.493	313.026	233.206	292.789	283.45	297.91	292.272	277.612
NCU01740	376.681	453.222	316.426	458.1	401.06	470.772	247.112	323.443	308.566	421.879	408.564	502.653
NCU01741	251.857	236.732	245.538	238.299	172.052	180.75	197.904	228.312	197.339	182.59	186.272	210.284
NCU01742	143.603	130.246	133.557	71.8161	78.3135	92.8398	81.3011	91.9592	88.8025	71.1141	95.7089	66.4055
NCU01744	2186.08	1629.84	2019.79	1150.15	880.433	850.347	959.567	1155.3	709.523	614.08	522.797	450.082
NCU01745	367.844	361.698	416.08	438.513	408.179	362.322	396.878	406.946	400.957	340.194	297.418	347.707
NCU01746	66.2782	58.9629	69.8603	58.7586	56.9553	70.6568	73.8128	61.3061	75.3476	61.5041	61.7477	47.9595
NCU01747	355.693	349.377	368.821	428.72	357.157	346.711	308.088	320.272	275.378	402.659	302.564	379.987
NCU01748	1238.3	1371.11	1140.37	1883.54	1809.52	1414.78	1220.59	1373.05	696.965	1253.15	1033.24	1590.04
NCU01750	238.601	278.974	182.87	301.41	309.694	199.647	253.531	290.675	176.708	239.289	204.797	240.72
NCU01751	223.137	194.49	235.265	207.831	219.515	193.895	241.764	283.276	292.42	255.626	261.399	316.348
NCU01752	423.076	333.537	396.56	371.05	365.463	343.425	492.085	644.771	519.36	581.406	628.797	783.031
NCU01753	6890.72	11230.2	5921.69	4143.57	4740.34	4186.01	6197.07	7965.57	3799.67	3644.12	4328.51	2938.44
NCU01754	14148.2	23656.5	12871.8	9430.76	9789.18	9288.91	12898	15784.2	7718.64	7371.84	9333.16	6041.98
NCU01756	2499.79	3208.64	2322.86	2030.44	2483.49	2396.58	2526.75	3656.17	1831.66	2088.25	2264.08	1943.28
NCU01757	148.021	139.047	128.42	121.87	121.03	150.351	146.556	124.726	132.755	146.072	125.554	112.52
NCU01758	138.08	149.607	143.83	138.192	154.254	156.102	156.184	143.752	148.901	146.072	150.253	129.122
NCU01759	205.462	280.734	217.8	157.778	204.09	193.895	266.368	263.193	198.236	207.576	187.301	161.402
NCU01760	77.3245	71.2835	83.216	72.9042	106.791	87.9102	87.7196	82.4461	72.6566	78.8021	87.4759	90.3853
NCU01761	152.44	191.849	142.803	149.073	142.388	145.422	144.416	135.296	144.416	128.774	113.204	120.821
NCU01762	83.9524	76.5638	88.3528	93.5786	81.8732	98.5909	90.9288	100.415	113.918	83.6071	87.4759	99.6082
NCU01763	193.311	210.33	161.295	161.042	179.172	173.356	173.3	170.177	186.575	180.668	160.544	175.237
NCU01764	238.601	273.694	244.511	267.678	172.052	142.957	187.206	220.913	158.768	234.484	106	111.598
NCU01765	690.398	679.394	698.603	719.249	488.866	533.213	543.433	606.719	631.485	617.924	452.816	549.69
NCU01766	256.276	276.334	210.608	237.211	163.746	179.107	195.764	192.374	235.013	247.938	214.059	245.331
NCU01767	360.111	374.019	336.973	356.904	369.023	381.218	338.041	317.101	397.369	378.634	350.933	362.463
NCU01768	2028.11	1318.31	1956.09	1892.25	1878.34	1961.14	2306.38	2073.84	1776.95	1655.8	1552.95	1505.19
NCU01769	237.497	293.935	191.089	158.866	164.933	179.928	182.927	186.032	191.957	194.122	203.767	200.139
NCU01771	75.1153	128.486	95.5443	93.5786	102.045	92.0182	99.4868	71.8761	104.051	97.0611	99.8254	104.22
NCU01772	193.311	167.208	175.678	171.923	168.493	187.323	158.323	158.55	181.193	217.186	200.68	194.605
NCU01776	1387.42	1409.83	1325.29	1931.42	1321.84	1307.97	1282.63	1382.56	1549.11	1436.7	1092.93	1193.45
NCU01777	625.224	627.471	578.402	594.115	495.985	517.602	572.317	637.372	523.845	573.718	554.7	595.805
NCU01779	121.51	126.726	111.982	94.6667	118.657	101.056	119.812	112.042	106.742	90.3341	106	99.6082
NCU01780	45.2901	70.4035	49.3132	51.1418	47.4627	59.1546	53.4875	44.3941	43.0558	64.3871	60.7186	64.5609
NCU01781	509.237	297.455	415.053	400.429	314.44	368.073	400.087	437.599	433.249	352.687	453.846	296.058
NCU01782	445.168	430.341	443.819	649.609	383.261	425.584	518.829	480.936	362.386	426.684	392.098	443.626
NCU01783	85.057	111.766	83.216	92.4904	99.6717	101.877	90.9288	86.6741	90.5965	89.3731	99.8254	93.1522
NCU01784	39.7669	49.2824	47.2585	51.1418	45.0896	39.4364	51.348	40.1661	59.2017	57.6601	52.4855	47.0372
NCU01785	151.335	126.726	117.119	142.544	73.5672	96.9477	97.3473	125.783	121.094	122.047	113.204	119.899
NCU01786	246.334	198.01	194.171	199.126	93.7389	147.065	159.393	139.524	170.429	190.278	109.088	119.899
NCU01788	175.637	163.688	177.733	180.628	168.493	144.6	190.416	149.037	123.785	177.785	185.243	152.179
NCU01789	454.005	418.901	434.572	441.778	568.366	520.067	373.343	449.226	388.399	659.247	563.962	863.271
NCU01790	99.4173	129.366	100.681	87.0498	131.709	115.844	78.0918	103.586	122.888	86.4901	117.321	127.277
NCU01791	186.684	248.172	203.417	216.536	230.194	228.402	209.671	223.027	170.429	218.147	210.971	203.828
NCU01792	478.307	559.708	462.311	498.36	506.664	539.785	369.064	393.205	427.867	440.138	481.632	435.325
NCU01793	985.335	942.527	763.327	847.648	817.545	967.834	661.106	793.808	834.205	893.731	1012.66	1094.77
NCU01794	192.207	170.728	210.608	237.211	185.105	231.689	155.114	155.379	181.193	173.941	165.69	207.517
NCU01795	357.902	338.817	303.071	347.111	245.62	318.777	262.089	325.557	322.021	305.598	307.709	315.426
NCU01796	115.987	121.446	107.873	131.663	111.537	110.915	123.021	133.182	121.991	103.788	114.233	118.977
NCU01797	1299.05	1071.89	1056.12	1138.18	1089.27	1164.19	964.915	1270.52	978.622	1020.58	1299.79	1266.32
NCU01798	86.1616	71.2835	89.3801	65.2874	84.2463	74.7648	81.3011	71.8761	75.3476	70.1531	76.1555	67.3278
NCU01799	53.0225	47.5224	51.3679	70.728	45.0896	50.9386	56.6968	44.3941	57.4077	50.933	57.6312	54.4156
NCU01800	176.742	242.892	202.389	208.92	115.097	151.173	157.253	142.695	213.485	176.824	129.67	133.733
NCU01801	107.15	100.325	118.146	124.046	118.657	124.06	118.742	156.436	104.051	136.462	123.495	114.365
NCU01802	301.566	308.895	318.481	295.969	304.948	295.773	304.879	314.987	276.275	321.935	284.039	303.436
NCU01803	425.285	414.501	358.548	325.349	358.343	398.472	323.065	511.589	446.704	344.038	352.991	319.115
NCU01804	307.089	412.74	362.657	366.697	331.052	360.678	342.32	329.785	369.562	335.389	251.107	278.534
NCU01805	313.717	272.814	272.25	278.559	281.217	246.477	281.344	265.307	275.378	252.743	246.991	247.176
NCU01806	257.38	286.014	282.523	261.149	181.545	236.618	228.927	231.483	238.601	268.119	215.088	229.652
NCU01807	227.555	304.495	282.523	243.74	161.373	217.722	181.858	232.54	243.983	263.314	203.767	207.517
NCU01808	1381.9	1240.86	1443.44	1224.14	458.015	745.183	1001.29	1060.17	627	660.208	305.651	423.335
NCU01809	142.498	170.728	141.775	147.985	111.537	127.347	161.532	138.467	136.343	148.955	101.884	106.064
NCU01810	775.455	805.24	644.153	535.356	687.023	608.799	700.687	892.109	591.12	503.564	491.923	411.345
NCU01811	124.824	140.807	125.338	124.046	145.948	172.534	136.928	167.006	134.549	119.164	135.845	119.899
NCU01812	104.94	121.446	148.967	129.487	119.843	118.309	133.719	141.638	133.652	144.15	108.058	143.879
NCU01813	323.658	302.735	359.575	350.376	277.657	330.28	314.507	342.469	373.15	384.4	310.797	293.291
NCU01814	270.636	271.053	263.004	284	219.515	228.402	223.578	244.167	269.099	217.186	223.321	200.139
NCU01815	626.329	617.791	668.81	667.019	647.866	631.804	626.874	682.823	694.274	674.623	596.894	577.359
NCU01816	661.677	454.983	568.129	451.571	524.463	469.95	476.039	499.962	527.433	411.308	442.525	344.94
NCU01817	244.125	200.65	228.073	237.211	189.851	221.83	200.043	194.488	236.807	198.927	209.942	217.662
NCU01818	241.915	228.811	190.061	276.383	262.231	256.336	221.438	211.4	198.236	266.197	237.729	308.048
NCU01819	180.056	226.171	195.198	175.188	215.955	205.398	190.416	192.374	203.618	218.147	197.593	203.828
NCU01820	535.749	496.345	518.816	551.678	531.582	549.644	537.015	564.439	431.455	501.642	480.603	475.906
NCU01821	399.878	487.544	390.396	361.257	397.5	378.753	264.228	256.851	365.077	379.595	299.476	299.747
NCU01822	149.126	168.968	140.748	164.307	142.388	156.924	154.044	181.804	174.017	162.409	156.427	134.656
NCU01823	660.572	611.63	569.156	665.931	605.15	590.724	576.596	629.973	548.961	623.69	562.933	619.785
NCU01824	480.517	455.863	485.94	502.713	282.403	419.833	292.042	329.785	703.244	632.339	559.846	597.649
NCU01826	433.017	442.662	414.025	537.533	345.291	531.569	396.878	429.143	584.841	590.055	479.574	633.619
NCU01827	1006.32	1052.53	1068.45	1431.97	881.62	972.764	949.939	1014.72	1293.47	1104.19	855.206	897.397
NCU01828	55.2318	46.6423	63.6962	60.9349	45.0896	48.4739	45.9993	60.2491	60.0987	61.5041	52.4855	53.4933
NCU01829	150.231	139.927	166.432	158.866	148.321	157.745	125.161	151.151	156.077	150.877	126.583	137.422
NCU01830	114.882	138.167	100.681	129.487	90.1792	95.3046	123.021	84.5601	77.1416	107.632	119.379	86.6961
NCU01831	108.254	139.047	125.338	157.778	125.776	135.563	128.37	117.327	119.3	138.384	115.262	124.51
NCU01833	651.735	541.227	579.43	734.483	567.179	579.222	684.641	714.533	516.669	563.147	490.894	447.315
NCU01834	39.7669	35.2017	48.2858	43.5249	48.6493	43.5443	42.79	40.1661	43.0558	60.5431	46.3108	45.1926
NCU01835	15895.7	12426.2	16745.9	18350.1	15936.8	14616.9	13604	17190	12843.2	13772.1	14913.1	14837.9
NCU01837	310.403	122.326	448.955	810.651	1400.15	1134.62	776.639	685.994	383.914	887.965	507.36	707.403
NCU01838	218.718	168.968	244.511	322.084	414.112	459.269	372.273	377.35	344.446	340.194	350.933	293.291
NCU01839	250.752	249.932	215.745	194.774	231.381	257.158	209.671	223.027	243.983	251.782	246.991	286.835
NCU01840	287.205	284.254	295.879	252.444	326.306	325.35	281.344	347.754	293.317	303.676	319.03	308.97
NCU01841	89.4755	67.7634	110.955	83.7855	64.0747	99.4125	81.3011	88.7881	104.051	99.9441	84.3885	86.6961
NCU01842	197.73	233.212	236.292	242.651	188.664	252.228	182.927	218.799	216.176	231.601	191.418	270.233
NCU01843	668.305	651.232	577.375	515.77	554.127	631.804	528.457	698.678	663.776	651.559	633.943	710.17
NCU01844	684.874	649.472	598.95	503.801	565.993	645.771	539.154	719.818	673.643	660.208	629.827	729.538
NCU01845	2009.33	1217.1	1784.52	1741	1654.08	1575.81	1623.88	2821.14	1032.44	1492.43	1711.44	1817.85
NCU01846	1502.31	1132.62	1513.3	1810.64	2075.31	1809.14	1422.77	2025.22	1029.75	1410.75	1650.72	1728.39
NCU01848	27.6159	36.9618	39.0396	25.0268	37.9702	32.0421	50.2783	24.311	41.2618	41.323	44.2525	31.3582
NCU01849	181.16	162.808	164.377	139.28	175.612	163.497	165.811	193.431	181.193	136.462	164.661	161.402
NCU01850	183.37	158.408	155.131	146.897	196.97	173.356	203.253	164.892	163.253	183.551	193.476	153.102
NCU01851	40.8715	44.8822	58.5594	32.6437	35.597	36.15	47.069	34.8811	30.4978	39.401	36.0195	36.8919
NCU01852	41.9762	58.9629	46.2311	45.7012	41.5299	34.5068	40.6505	51.7931	56.5107	47.089	54.5438	47.9595
NCU01853	37.5576	39.602	40.067	27.2031	28.4776	37.7932	43.8598	29.596	31.3948	37.479	39.1069	44.2703
NCU01854	689.293	636.272	644.153	692.046	749.911	783.798	586.223	793.808	469.128	498.759	630.856	509.109
NCU01855	354.588	378.419	418.135	467.893	412.926	384.505	316.646	430.2	273.584	304.637	310.797	236.108
NCU01856	12905.5	11035.7	13578.6	14526.4	14433.4	14571.7	12592	12877.5	6893.41	10073.2	10358.2	9976.5
NCU01857	850.57	806.12	734.561	799.77	948.068	801.051	872.917	874.14	662.879	804.358	824.332	771.964
NCU01858	134.766	206.81	179.788	162.13	137.642	184.858	124.091	101.472	136.343	197.966	130.699	231.497
NCU01859	542.376	652.112	536.281	476.598	480.56	591.546	470.69	470.366	472.716	512.213	425.03	459.305
NCU01860	58.5457	36.0818	72.9424	62.023	71.1941	67.3705	75.9523	67.6481	65.4806	79.7631	96.7381	113.443
NCU01861	346.856	293.055	518.816	641.992	3158.64	2739.18	5210.76	2483.95	920.317	1434.77	799.633	658.521
NCU01862	652.84	415.381	513.679	505.977	586.165	593.189	569.107	672.253	508.596	563.147	646.293	702.792
NCU01863	35.3484	42.2421	48.2858	31.5556	40.3433	43.5443	38.511	41.2231	52.9227	34.596	44.2525	37.8142
NCU01865	146.917	125.846	130.474	157.778	132.896	128.99	147.626	146.923	149.798	141.267	150.253	131.889
NCU01866	40.8715	39.602	40.067	33.7318	52.209	40.258	50.2783	28.539	37.6738	41.323	43.2234	33.2027
NCU01867	59.6504	54.5627	64.7235	66.3755	62.8881	62.4409	83.4406	68.7051	69.0686	56.6991	68.9516	61.794
NCU01868	181.16	135.527	143.83	122.958	181.545	154.459	166.881	200.83	146.21	172.019	210.971	153.102
NCU01869	75.1153	61.6031	63.6962	59.8468	83.0598	60.7977	73.8128	87.7311	77.1416	71.1141	97.7672	55.3379
NCU01870	80.6384	70.4035	82.1886	84.8736	136.455	110.093	166.881	157.493	103.154	85.5291	118.35	63.6386
NCU01871	12745.3	11955.4	10835.5	8152.22	11968.9	10162.3	13659.6	19443.5	7151.74	6404.11	10877.9	6879.43
NCU01872	24.302	22.0011	36.9849	41.3487	41.5299	34.5068	27.8135	26.425	25.1159	31.713	37.0486	33.2027
NCU01873	225.346	238.492	233.21	169.747	350.038	199.647	381.901	550.698	282.553	148.955	226.408	118.977
NCU01874	117.091	75.6837	109.927	106.636	176.799	161.853	142.277	150.094	88.8025	104.749	113.204	87.6184
NCU01875	136.975	104.725	123.283	99.0192	148.321	122.417	169.021	204.001	146.21	136.462	153.34	115.287
NCU01876	32.0344	33.4417	39.0396	20.6743	34.4105	18.075	40.6505	29.596	28.7038	26.908	26.7573	34.125
NCU01877	156.858	127.606	154.104	161.042	199.343	151.173	189.346	173.348	172.223	178.746	170.835	182.615
NCU01878	199.939	205.05	222.937	212.184	221.888	235.797	235.345	225.141	202.721	198.927	207.884	213.973
NCU01879	366.739	365.218	353.411	263.326	303.761	300.702	386.18	501.019	363.283	271.963	314.913	287.757
NCU01880	101.627	103.845	103.763	94.6667	128.149	109.272	85.5801	118.384	105.845	97.0611	114.233	108.831
NCU01881	927.894	655.632	798.257	587.586	692.956	735.324	648.269	761.041	836.896	920.639	841.827	797.788
NCU01882	531.33	377.539	465.393	376.49	370.209	263.731	252.461	471.423	348.931	248.899	323.146	228.73
NCU01883	1540.97	1093.01	1472.2	2343.82	2956.93	2417.12	1812.16	2446.96	871.879	1569.31	2440.06	2230.12
NCU01884	106.045	122.326	146.912	147.985	136.455	155.281	136.928	132.125	107.639	135.501	125.554	166.014
NCU01886	3785.59	3942.6	3442.68	6018.41	6505.95	5182.6	3256.32	4611.7	2450.59	4644.52	5962.77	7297.23
NCU01888	78.4292	82.7241	97.599	62.023	60.515	76.408	87.7196	78.2181	66.3776	88.4121	64.8351	78.3954
NCU01889	184.474	175.129	168.487	145.808	157.814	165.961	170.09	167.006	142.622	160.487	132.758	160.48
NCU01891	389.937	281.614	419.162	429.808	773.642	513.494	834.406	838.202	278.965	422.84	373.574	348.629
NCU01893	446.273	465.543	456.147	477.686	603.963	432.157	420.412	441.827	343.549	432.45	503.244	429.791
NCU01894	371.158	539.467	343.137	410.222	247.993	320.421	265.298	284.333	363.283	320.974	239.787	261.933
NCU01895	614.178	513.065	635.934	786.713	672.784	628.517	721.012	687.051	560.622	616.002	659.671	653.91
NCU01896	268.427	212.971	272.25	386.284	347.664	344.247	336.972	366.78	324.712	346.921	319.03	325.571
NCU01897	412.029	441.782	622.579	1359.07	1485.58	1340.01	651.478	543.299	380.326	1172.42	681.283	1850.13
NCU01898	1217.31	962.768	1244.13	3274.16	3378.16	2625.8	1797.18	1968.14	620.721	1893.17	2037.67	2412.73
NCU01899	235.288	190.089	280.469	475.51	555.314	559.503	249.252	408.003	224.249	381.517	364.311	345.862
NCU01900	45.2901	36.0818	57.532	29.3793	42.7164	29.5773	41.7203	38.0521	34.0858	27.869	34.9904	36.8919
NCU01901	288.31	197.13	286.633	340.582	310.881	330.28	282.414	330.842	283.45	346.921	352.991	300.669
NCU01902	134.766	101.205	151.022	131.663	141.202	160.21	120.882	120.498	115.712	104.749	117.321	106.987
NCU01903	282.787	233.212	257.867	284	284.776	316.313	344.46	261.079	348.034	316.169	250.078	220.429
NCU01904	236.392	175.129	215.745	261.149	204.09	254.693	284.554	191.317	274.481	257.548	196.564	178.926
NCU01905	177.846	147.847	181.842	224.153	296.642	325.35	296.321	233.597	397.369	325.779	239.787	204.75
NCU01906	262.903	186.569	270.195	318.82	334.612	476.523	405.436	330.842	512.184	434.372	326.234	284.99
NCU01907	458.424	418.021	465.393	544.061	547.008	635.911	449.295	507.361	528.33	533.355	586.603	541.389
NCU01908	399.878	315.936	352.384	438.513	346.478	430.514	370.134	384.749	363.283	421.879	358.137	363.386
NCU01910	269.531	199.77	264.031	316.644	325.12	310.561	251.391	327.671	269.996	282.534	304.622	265.622
NCU01911	573.306	369.618	530.117	742.1	796.187	707.39	564.828	684.937	452.983	502.603	599.982	609.639
NCU01912	720.223	557.068	682.166	955.372	672.784	676.169	713.524	677.538	563.313	724.595	640.118	657.599
NCU01913	235.288	270.173	245.538	239.387	253.926	211.97	186.137	210.343	232.322	202.771	237.729	225.963
NCU01914	400.983	390.739	369.849	501.625	535.142	607.977	483.527	502.076	434.146	395.932	410.622	365.23
NCU01916	54.1272	60.723	42.1217	52.2299	79.5	78.0511	78.0918	66.5911	69.9656	56.6991	53.5147	44.2703
NCU01917	54.1272	61.6031	62.6688	58.7586	67.6344	82.1591	77.0221	65.5341	65.4806	61.5041	49.3982	57.1825
NCU01918	310.403	310.655	291.77	292.705	288.336	314.669	277.065	343.526	261.923	255.626	243.903	230.575
NCU01919	680.456	658.273	595.867	540.797	631.254	610.442	544.503	671.196	643.146	640.027	645.263	604.106
NCU01920	74.0106	76.5638	84.2433	92.4904	77.1269	80.5159	80.2313	122.612	114.815	77.8411	94.6798	72.8616
NCU01922	199.939	182.169	180.815	207.831	223.075	199.647	210.741	235.711	169.532	170.097	183.185	171.548
NCU01923	26.5113	30.8015	40.067	33.7318	32.0373	28.7557	33.1623	29.596	31.3948	30.752	32.9321	39.6588
NCU01924	1085.86	767.398	1153.72	1570.16	1313.53	1139.55	1217.38	1259.95	805.502	936.976	880.934	867.883
NCU01926	209.881	109.125	64.7235	70.728	96.112	94.483	103.766	114.156	87.0085	69.1921	103.942	91.3076
NCU01927	374.472	263.133	234.238	244.828	284.776	310.561	222.508	287.504	288.832	334.428	297.418	312.659
NCU01928	192.207	200.65	197.253	223.065	196.97	194.717	187.206	173.348	210.794	229.679	201.709	225.963
NCU01929	566.678	559.708	574.293	569.088	488.866	653.165	472.83	503.133	582.15	608.314	552.642	595.805
NCU01930	587.666	575.548	597.922	597.379	510.224	625.231	515.62	506.304	592.017	638.105	578.37	635.464
NCU01931	83.9524	67.7634	85.2707	94.6667	113.911	84.6239	113.394	83.5031	102.257	114.359	107.029	95.9191
NCU01932	375.576	330.896	366.767	391.724	340.545	373.824	365.855	320.272	325.609	333.467	292.272	371.686
NCU01935	185.579	200.65	184.924	189.333	217.142	254.693	218.229	307.588	287.038	210.459	268.602	198.294
NCU01936	219.823	212.971	211.636	264.414	283.59	339.317	222.508	308.645	314.845	303.676	311.826	344.94
NCU01938	2066.77	1532.16	1670.48	1922.71	1631.53	1786.14	1554.35	2064.32	1776.95	1647.16	2002.68	1904.55
NCU01939	685.979	696.114	692.439	674.636	646.679	618.658	660.036	707.134	592.017	607.353	556.758	577.359
NCU01940	961.033	1067.49	834.214	993.456	946.881	852.811	1234.49	1430.12	928.39	883.16	836.681	712.015
NCU01942	25.4066	28.1614	46.2311	31.5556	29.6642	32.0421	35.3018	41.2231	28.7038	20.181	26.7573	31.3582
NCU01943	30.9298	27.2814	52.3952	29.3793	28.4776	21.3614	43.8598	44.3941	35.8798	32.674	37.0486	23.0575
NCU01944	341.333	414.501	351.356	344.935	276.47	347.533	356.227	451.34	435.043	396.893	378.719	407.656
NCU01945	239.706	293.935	229.101	179.54	224.261	224.294	240.694	327.671	339.064	221.991	234.641	231.497
NCU01946	112.673	98.5649	86.298	91.4023	123.403	102.699	103.766	98.3012	90.5965	95.1391	119.379	102.375
NCU01947	372.262	352.897	352.384	421.104	316.814	386.148	367.994	325.557	333.682	351.726	331.379	368.919
NCU01948	1164.29	1214.46	1145.5	1640.89	1078.59	1040.96	1052.63	1142.62	1387.65	1237.77	853.147	1012.68
NCU01949	1064.87	1150.22	1082.84	1618.04	951.627	1045.89	846.173	901.622	1223.5	1117.64	886.079	961.035
NCU01950	529.121	616.031	497.241	756.245	415.299	489.668	481.388	555.983	703.244	642.91	455.904	565.369
NCU01951	66.2782	80.964	78.0792	65.2874	74.7538	58.333	59.906	60.2491	59.2017	44.206	66.8933	72.8616
NCU01953	511.447	493.704	460.256	602.82	491.239	526.64	532.736	501.019	430.558	476.656	506.331	492.507
NCU01954	204.358	165.448	153.076	200.215	162.56	193.074	189.346	192.374	193.751	207.576	194.505	196.45
NCU01955	510.342	503.385	441.764	520.123	466.321	545.536	471.76	532.729	559.725	468.007	573.224	501.73
NCU01956	424.18	375.779	410.943	529.916	450.896	477.344	464.272	396.376	477.201	424.762	406.506	418.724
NCU01957	48.604	27.2814	50.3405	122.958	131.709	211.149	102.696	88.7881	95.0815	202.771	155.398	228.73
NCU01958	37.5576	36.9618	50.3405	44.613	36.7836	34.5068	42.79	40.1661	34.9828	40.362	47.3399	45.1926
NCU01959	34.2437	23.7612	40.067	21.7625	29.6642	22.183	32.0925	33.8241	26.0129	33.635	26.7573	37.8142
NCU01960	27.6159	37.8419	32.8754	32.6437	28.4776	26.2909	20.3253	20.083	29.6008	37.479	33.9612	37.8142
NCU01961	65.1735	63.3631	67.8056	59.8468	51.0224	49.2955	67.3943	32.7671	56.5107	70.1531	63.806	65.4832
NCU01962	320.344	469.063	369.849	401.517	357.157	384.505	345.53	392.148	340.858	284.456	261.399	278.534
NCU01963	347.96	480.504	358.548	403.694	370.209	389.434	370.134	387.92	392.884	350.765	280.952	344.94
NCU01964	447.378	400.42	459.229	427.632	477	430.514	448.226	485.164	412.618	428.606	429.146	464.838
NCU01965	554.527	645.072	496.214	495.096	412.926	469.128	394.738	632.087	599.193	421.879	476.486	511.876
NCU01966	1074.81	1092.13	932.841	1297.04	974.172	917.717	910.358	896.337	1012.71	1045.57	773.904	769.197
NCU01967	913.534	941.647	867.09	1034.8	735.672	777.225	799.104	841.373	976.828	981.182	733.768	823.613
NCU01968	339.123	215.611	370.876	294.881	303.761	358.214	302.739	270.592	346.24	361.336	386.952	363.386
NCU01969	240.811	205.05	216.772	192.598	233.754	217.722	136.928	159.607	201.824	246.016	213.03	224.119
NCU01970	279.473	236.732	256.839	217.625	231.381	234.153	167.951	186.032	225.146	286.378	249.049	238.875
NCU01971	59.6504	61.6031	79.1065	64.1992	62.8881	50.1171	53.4875	51.7931	70.8626	53.816	55.5729	71.017
NCU01972	156.858	69.5234	136.639	101.195	83.0598	64.0841	67.3943	63.4201	60.9957	91.2951	103.942	98.6859
NCU01973	245.229	200.65	249.648	201.303	259.858	237.44	216.09	295.96	258.335	232.562	302.564	270.233
NCU01974	175.637	205.05	157.186	144.72	193.411	226.759	124.091	174.405	130.961	160.487	179.068	179.848
NCU01975	154.649	221.771	190.061	158.866	140.015	170.891	146.556	117.327	156.077	152.799	139.961	155.868
NCU01976	297.147	389.859	265.058	249.18	291.896	238.261	308.088	410.117	345.343	206.615	218.175	157.713
NCU01977	1311.2	1628.08	1198.93	932.521	805.68	851.99	822.638	1190.18	991.18	798.592	620.564	523.866
NCU01978	100.522	118.806	136.639	93.5786	124.59	135.563	124.091	139.524	134.549	126.852	126.583	111.598
NCU01979	535.749	570.268	538.335	564.736	722.62	751.756	599.06	645.828	595.605	517.979	583.516	559.835
NCU01980	546.795	526.266	534.226	599.556	767.709	851.99	589.433	632.087	573.18	523.745	522.797	557.991
NCU01981	1591.78	1533.04	1472.2	1681.15	1578.14	2113.95	1110.4	1506.23	1676.48	1647.16	1729.96	1909.16
NCU01982	1368.64	1328.87	1229.75	1351.45	1174.7	1563.49	942.45	1256.78	1459.41	1317.53	1423.28	1595.58
NCU01983	372.262	361.698	344.165	391.724	352.411	314.669	296.321	361.495	337.27	365.18	349.904	439.936
NCU01984	330.286	264.893	308.207	334.054	383.261	355.749	252.461	345.64	318.433	357.492	397.244	440.859
NCU01985	778.769	743.637	773.6	663.755	535.142	761.615	616.176	606.719	630.588	589.094	449.729	488.818
NCU01987	24.302	33.4417	38.0122	17.41	34.4105	25.4693	45.9993	31.7101	37.6738	28.83	30.8738	35.9696
NCU01988	32.0344	32.5616	42.1217	28.2912	45.0896	50.1171	44.9295	29.596	24.2189	46.128	45.2816	40.5811
NCU01989	319.24	265.773	298.961	323.172	357.157	348.355	495.295	416.459	307.669	271.963	302.564	217.662
NCU01990	233.078	277.214	281.496	323.172	207.649	261.266	251.391	273.763	263.717	274.846	220.233	268.389
NCU01991	188.893	207.69	172.596	162.13	164.933	186.501	197.904	178.633	197.339	205.654	148.194	202.906
NCU01992	629.643	585.229	611.278	663.755	518.53	597.297	618.316	525.33	599.193	604.47	470.312	556.146
NCU01993	170.114	191.849	205.472	141.456	141.202	151.173	149.765	142.695	161.459	139.345	132.758	142.956
NCU01994	331.391	347.617	306.153	315.556	285.963	303.167	249.252	341.412	360.592	291.183	351.962	344.017
NCU01995	34.2437	35.2017	32.8754	27.2031	35.597	30.3989	40.6505	25.368	28.7038	35.557	41.1651	43.348
NCU01996	290.519	290.414	304.098	389.548	291.896	354.106	301.67	312.873	311.257	386.322	340.641	428.869
NCU01997	247.439	261.373	196.225	204.567	208.836	249.764	208.601	366.78	269.996	217.186	231.554	236.108
NCU01998	309.298	264.013	279.441	324.261	250.366	319.599	274.926	253.68	301.39	342.116	305.651	427.024
NCU01999	336.914	268.413	297.934	338.406	289.523	336.852	319.856	282.219	348.034	365.18	342.7	356.007
NCU02000	111.568	140.807	170.541	137.103	124.59	110.915	104.836	96.1872	137.24	119.164	116.291	111.598
NCU02001	269.531	337.057	282.523	351.464	280.03	306.453	215.02	262.136	277.172	287.339	245.962	270.233
NCU02002	75.1153	91.5245	94.5169	92.4904	56.9553	60.7977	78.0918	57.0781	78.9356	97.0611	73.0681	87.6184
NCU02003	19380.8	16793.9	17409.6	16315.3	13090.2	13122.5	13355.8	14247.3	13471.1	14495.7	12942.3	14389.7
NCU02004	206.567	212.971	158.213	186.069	188.664	186.501	155.114	191.317	255.644	137.423	153.34	198.294
NCU02005	391.041	475.224	342.11	357.992	363.09	320.421	418.273	405.889	373.15	354.609	309.768	201.061
NCU02006	471.68	578.189	464.366	458.1	402.247	409.152	505.992	497.848	473.613	475.695	405.477	361.541
NCU02007	308.194	352.017	296.906	312.291	266.978	331.923	226.787	236.768	216.176	215.264	235.67	197.372
NCU02008	262.903	287.774	228.073	348.199	361.903	380.397	228.927	229.369	165.944	299.832	267.573	222.274
NCU02009	2039.16	1926.42	1729.04	2231.74	2869.12	1567.6	2066.76	2964.89	994.768	1527.03	2008.86	1623.25
NCU02010	682.665	677.634	509.569	441.778	299.015	368.894	361.576	548.584	436.837	285.417	274.777	271.156
NCU02011	883.709	809.64	800.312	941.226	732.112	818.305	703.896	719.818	769.622	811.085	740.972	817.157
NCU02012	189.997	188.329	197.253	281.824	153.067	208.684	262.089	194.488	206.309	217.186	216.117	215.818
NCU02013	206.567	214.731	207.526	232.858	217.142	221.008	224.648	196.602	212.588	198.927	195.534	184.46
NCU02014	119.301	142.567	122.256	127.31	119.843	103.52	112.324	138.467	113.918	92.2561	102.913	105.142
NCU02015	350.17	308.895	347.247	385.195	304.948	307.275	324.135	331.899	325.609	300.793	309.768	332.027
NCU02016	705.863	810.52	630.798	700.751	670.411	636.733	588.363	703.963	513.081	617.924	629.827	597.649
NCU02017	853.884	958.367	754.081	825.885	778.389	778.047	711.384	801.207	592.017	730.361	781.108	883.562
NCU02018	625.224	822.841	611.278	810.651	449.709	607.156	446.086	486.221	644.94	666.935	526.914	581.048
NCU02019	89.4755	117.046	121.228	113.165	105.605	141.314	87.7196	126.84	110.33	155.682	102.913	140.189
NCU02020	1335.51	1080.69	1294.47	1276.37	1646.96	1195.41	1128.59	1843.41	1057.56	1502.04	1732.02	1694.26
NCU02021	363.425	308.015	393.478	408.046	415.299	336.852	313.437	355.153	276.275	433.411	464.137	548.768
NCU02022	150.231	125.846	162.323	155.602	138.828	119.131	130.51	162.778	130.961	149.916	184.214	188.149
NCU02023	71.8014	58.9629	65.7509	65.2874	54.5821	56.6898	95.2078	66.5911	59.2017	66.3091	73.0681	71.017
NCU02024	340.228	318.576	294.852	299.234	234.94	321.242	320.925	421.744	418	284.456	290.214	320.96
NCU02025	260.694	261.373	252.73	349.287	338.172	356.571	314.507	327.671	313.948	282.534	273.748	293.291
NCU02026	283.892	235.852	257.867	311.203	440.217	560.325	415.063	367.837	383.914	371.907	292.272	342.173
NCU02027	131.452	147.847	141.775	120.782	156.627	228.402	139.068	140.581	170.429	194.122	170.835	166.014
NCU02028	96.1033	102.965	99.6537	91.4023	113.911	133.919	149.765	151.151	149.798	133.579	113.204	105.142
NCU02029	154.649	151.367	146.912	115.341	147.134	150.351	177.579	155.379	167.738	195.083	146.136	149.412
NCU02030	60.755	51.9226	70.8877	53.318	52.209	53.4034	77.0221	50.7361	53.8197	64.3871	69.9807	68.2501
NCU02031	270.636	206.81	226.019	139.28	134.082	189.788	181.858	195.545	241.292	175.863	159.515	95.9191
NCU02032	30.9298	27.2814	40.067	31.5556	20.1717	29.5773	40.6505	25.368	26.0129	29.791	29.8447	14.7568
NCU02033	477.203	425.061	435.6	397.165	418.858	506.922	408.645	454.511	477.201	429.567	469.282	458.382
NCU02034	48.604	46.6423	58.5594	47.8774	58.1418	51.7602	34.232	56.0211	52.0257	60.5431	57.6312	38.7365
NCU02035	93.8941	94.1647	89.3801	118.605	122.216	124.882	114.463	98.3012	90.5965	134.54	114.233	104.22
NCU02036	161.277	137.287	156.158	140.368	157.814	177.464	135.858	136.353	115.712	140.306	135.845	150.335
NCU02037	25.4066	31.6816	32.8754	19.5862	27.2911	26.2909	28.8833	26.425	25.1159	30.752	31.903	36.8919
NCU02038	308.194	242.012	285.605	276.383	252.739	276.876	244.973	269.535	304.978	258.509	278.894	283.146
NCU02039	192.207	167.208	178.76	153.425	207.649	184.858	155.114	193.431	193.751	183.551	171.864	162.325
NCU02040	59.6504	57.2028	63.6962	65.2874	48.6493	46.0091	64.1851	44.3941	51.1287	47.089	37.0486	44.2703
NCU02041	1348.76	1351.75	1407.48	1378.65	1126.05	1026.99	1169.24	1134.16	940.948	911.029	971.497	902.93
NCU02042	82.8477	88.8844	114.037	103.372	102.045	110.093	128.37	126.84	95.9785	113.398	114.233	94.0745
NCU02043	130.347	112.646	129.447	138.192	136.455	162.675	154.044	128.954	133.652	127.813	120.408	147.568
NCU02044	940.045	882.684	875.309	932.521	762.963	741.075	700.687	912.192	1013.6	867.784	703.924	731.383
NCU02046	840.628	374.019	677.029	280.736	215.955	133.919	174.369	181.804	247.571	152.799	396.214	340.328
NCU02048	299.356	301.855	307.18	346.023	361.903	354.106	294.181	250.509	246.674	286.378	249.049	223.196
NCU02049	377.786	364.338	390.396	457.012	360.717	408.331	436.458	421.744	351.622	418.996	407.535	454.693
NCU02051	181.16	176.009	182.87	243.74	232.567	248.12	240.694	275.877	232.322	243.133	284.039	249.021
NCU02052	203.253	229.691	207.526	217.625	224.261	202.933	236.415	217.742	191.06	197.966	165.69	199.216
NCU02053	86.1616	93.2846	90.4075	102.284	66.4478	105.985	94.1381	80.3321	75.3476	97.0611	79.2429	87.6184
NCU02054	148.021	176.009	169.514	163.218	154.254	161.032	157.253	169.12	197.339	150.877	157.457	158.635
NCU02055	159.068	170.728	173.623	219.801	164.933	174.999	186.137	214.571	210.794	185.473	206.855	189.994
NCU02056	54.1272	53.6827	72.9424	54.4061	36.7836	50.1171	50.2783	52.8501	42.1588	57.6601	53.5147	55.3379
NCU02057	280.578	238.492	237.32	213.272	271.724	186.501	232.136	211.4	211.691	233.523	214.059	273.923
NCU02058	87.2663	102.965	109.927	97.931	109.164	72.3	112.324	71.8761	93.2875	97.0611	113.204	96.8414
NCU02059	262.903	201.53	236.292	194.774	144.761	174.177	201.113	223.027	224.249	242.172	213.03	229.652
NCU02060	80.6384	89.7644	123.283	93.5786	130.522	84.6239	94.1381	100.415	95.0815	97.0611	91.5924	106.064
NCU02061	74.0106	49.2824	71.915	102.284	88.9926	85.4455	74.8826	81.3891	68.1716	77.8411	79.2429	96.8414
NCU02062	133.661	128.486	130.474	109.9	141.202	147.886	152.974	135.296	162.356	136.462	156.427	142.956
NCU02063	228.66	216.491	203.417	207.831	231.381	237.44	217.159	245.224	246.674	211.42	200.68	226.885
NCU02064	187.788	166.328	201.362	191.51	196.97	212.792	144.416	171.234	191.06	151.838	157.457	177.081
NCU02065	169.009	130.246	169.514	171.923	170.866	177.464	141.207	162.778	178.502	154.721	174.952	154.024
NCU02066	64.0689	72.1636	65.7509	72.9042	51.0224	68.1921	69.5338	60.2491	66.3776	97.0611	64.8351	69.1724
[truncated: 7,913 more rows]
