# Supplementary material for: Dawn- and dusk-phased circadian transcription rhythms coordinate anabolic and catabolic functions in Neurospora
Source: BMC Biol. 2015 Feb 24;13:17. doi: 10.1186/s12915-015-0126-4 (PMC4381671; doi:10.1186/s12915-015-0126-4)
Supplement: Additional file 3: Table S2. — ARSER output of time-course experiments with and without ‘0’ time point. [file 12915_2015_126_MOESM3_ESM.xlsx]

## Sheet: wt RNAseq with 0
probe	filter_type	ar_method	period_number	period	amplitude	phase	mean	R_square	R2_adjust	coef_var	pvalue	qvalue	fdr_BH
NCU00003	0	default	1	22	10.8162	12.3917	292.416	0.0251023	-0.191542	0.168992	0.891899	0.753827	0.975829
NCU00004	0	default	1	22	2.81987	20.1255	425.955	0.00218329	-0.219554	0.104822	0.990213	0.769095	0.995593
NCU00005	0	burg	1	18.3119	78.3737	1.25863	1101.38	0.404456	0.272112	0.145397	0.0970765	0.432131	0.559394
NCU00006	1	burg	1	19.0095	86.3681	17.697	1081.18	0.267817	0.10511	0.105878	0.245917	0.569443	0.737145
NCU00007	1	mle	1	19.3786	19.5599	6.80249	329.521	0.0562611	-0.153459	0.191475	0.770608	0.737431	0.954604
NCU00008	1	burg	1	22.427	51.0376	21.6441	733.943	0.375068	0.236194	0.13738	0.120573	0.465377	0.60243
NCU00009	0	burg	1	20.7917	0.65589	12.5824	4.67536	0.073288	-0.132648	0.502563	0.709989	0.722614	0.935424
NCU00010	0	burg	1	23.2093	43.4985	0.547667	1113.94	0.0727565	-0.133298	0.103756	0.711823	0.722614	0.935424
NCU00011	1	burg	1	20.5773	4.03996	7.80377	10.53	0.248612	0.0816369	0.564212	0.276305	0.587646	0.760708
NCU00013	0	burg	1	25.2658	1.37697	24.6318	6.1295	0.255087	0.0895512	0.330846	0.26575	0.580511	0.751471
NCU00014	0	burg	1	21.4624	22.7587	18.6675	819.903	0.0471005	-0.164655	0.105246	0.804844	0.742359	0.960984
NCU00015	1	mle	1	20.7917	37.0864	16.7567	1100.31	0.0340042	-0.180661	0.137944	0.855832	0.749147	0.96977
NCU00017	0	mle	1	19.1923	22.5411	16.288	142.624	0.395321	0.260947	0.251917	0.103959	0.441799	0.571909
NCU00018	0	mle	1	21.234	175.419	18.9978	5123.6	0.0446962	-0.167593	0.122944	0.814023	0.744228	0.963404
NCU00019	0	default	1	22	5.13167	20.2073	144.126	0.0148894	-0.204024	0.213642	0.934722	0.758866	0.982351
NCU00021	1	mle	1	24.95	34.9743	23.5851	223.282	0.176123	-0.00696088	0.258783	0.418197	0.638788	0.826912
NCU00022	1	burg	1	22.6818	35.8853	22.2712	239.973	0.456319	0.335501	0.190533	0.0644243	0.382614	0.495293
NCU00023	1	burg	1	23.4824	201.881	23.0844	3827.43	0.171435	-0.01269	0.126683	0.429011	0.638788	0.826912
NCU00024	1	mle	1	18.1455	258.161	5.20204	2522.72	0.326275	0.176558	0.122466	0.169111	0.513737	0.665033
NCU00025	1	burg	1	22.1778	110.737	8.7442	2067.4	0.149365	-0.0396656	0.100052	0.482887	0.652213	0.84429
NCU00026	1	burg	1	19.3786	649.106	2.1146	1852.19	0.734036	0.674933	0.417809	0.00258049	0.111506	0.144344
NCU00027	0	burg	1	19.7624	86.401	2.05526	263.594	0.687211	0.617703	0.381465	0.00535339	0.151104	0.195605
NCU00028	0	default	1	22	61.5629	14.3765	1374.33	0.0902421	-0.111926	0.137752	0.653381	0.707185	0.915451
NCU00029	0	default	1	22	32.2926	11.7339	889.592	0.152541	-0.0357827	0.0916884	0.474824	0.64946	0.840725
NCU00030	0	mle	1	19.0095	31.4482	18.1448	602.284	0.061206	-0.147415	0.17168	0.752604	0.732793	0.9486
NCU00031	1	burg	1	19.96	3.14541	1.71704	39.2942	0.0290639	-0.1867	0.348784	0.875705	0.750884	0.972019
NCU00032	0	mle	1	21.9341	15.0288	17.2566	256.389	0.0342289	-0.180387	0.226397	0.854937	0.749147	0.96977
NCU00033	1	mle	1	21.0105	5.47967	20.091	128.296	0.0468866	-0.164916	0.164386	0.805658	0.742683	0.961403
NCU00034	1	burg	1	23.2093	104.18	9.56953	1244.83	0.12396	-0.0707162	0.174695	0.551263	0.675379	0.874278
NCU00035	0	default	1	22	14.7969	15.9913	832.134	0.0418454	-0.171078	0.0605828	0.825012	0.744993	0.964393
NCU00037	1	burg	1	21.9341	44.7863	18.4634	510.09	0.215194	0.0407927	0.168066	0.33607	0.617805	0.799749
NCU00038	0	default	1	22	56.9181	21.7306	291.874	0.726007	0.66512	0.188814	0.00295003	0.119422	0.154591
NCU00039	0	default	1	22	2.52165	8.75773	21.7765	0.153828	-0.0342107	0.223431	0.47159	0.647509	0.838201
NCU00040	0	burg	1	21.9341	81.2064	20.7204	1304.34	0.023353	-0.19368	0.313367	0.899123	0.754772	0.977053
NCU00041	1	mle	1	19.7624	192.071	4.8645	4159.39	0.0638296	-0.144208	0.129737	0.743185	0.73072	0.945916
NCU00042	0	mle	1	18.4815	22.9813	15.6154	524.43	0.0838427	-0.119748	0.101901	0.674319	0.712143	0.921869
NCU00043	0	default	1	22	203.179	21.4455	3212.23	0.214465	0.0399021	0.0999624	0.337477	0.61918	0.801528
NCU00045	0	mle	1	19.5686	10.2377	17.7256	128.903	0.228252	0.056753	0.120941	0.31163	0.607218	0.786044
NCU00046	1	burg	1	20.7917	9.99635	9.76318	712.017	0.0048842	-0.216253	0.171518	0.978208	0.766705	0.9925
NCU00047	1	mle	1	19.96	3.33917	15.1658	22.5048	0.0703739	-0.13621	0.371687	0.720091	0.724463	0.937817
NCU00048	0	mle	1	18.4815	0.16729	0.950696	1.10194	0.157854	-0.0292902	0.296466	0.461577	0.642958	0.832309
NCU00050	1	mle	1	19.0095	139.341	16.3226	1988.26	0.079515	-0.125037	0.186483	0.688771	0.716956	0.928099
NCU00051	0	default	1	22	25.7773	13.6646	641.318	0.0801485	-0.124263	0.133706	0.686641	0.71664	0.92769
NCU00052	0	mle	1	18.6542	8.3891	7.22783	62.3911	0.373597	0.234396	0.146869	0.121855	0.465592	0.602708
NCU00054	1	mle	1	21.9341	3.22903	11.9807	86.767	0.0145768	-0.204406	0.232492	0.936058	0.759055	0.982597
NCU00055	1	mle	1	19.7624	16.817	11.7	153.547	0.224754	0.0524776	0.173026	0.318037	0.608575	0.787801
NCU00056	0	mle	1	18.6542	24.6027	3.76535	984.798	0.0204621	-0.197213	0.148413	0.911162	0.75669	0.979535
NCU00057	0	default	1	22	55.0916	20.7143	984.081	0.111712	-0.0856852	0.140366	0.586802	0.68802	0.890641
NCU00059	0	burg	1	19.3786	18.9081	19.0846	100.746	0.240311	0.0714911	0.276057	0.29031	0.596307	0.771919
NCU00060	0	burg	1	21.234	106.481	0.81865	924.271	0.818479	0.778142	0.111561	0.000462558	0.0575868	0.0745462
NCU00061	0	burg	1	21.4624	10.0389	13.0825	187.193	0.276657	0.115914	0.0895882	0.232835	0.56302	0.728829
NCU00064	0	burg	1	20.3673	527.186	10.3417	2051.79	0.681012	0.610126	0.255723	0.00584766	0.155157	0.200851
NCU00065	0	burg	1	19.3786	131.404	0.426349	498.696	0.791621	0.745315	0.313249	0.000860679	0.0710947	0.0920321
NCU00066	0	burg	1	18.4815	39.8828	0.0461761	449.086	0.114806	-0.0819034	0.190916	0.57766	0.684627	0.886249
NCU00067	0	burg	1	19.3786	41.3281	15.8317	1278.03	0.132189	-0.060658	0.0712528	0.52834	0.668881	0.865867
NCU00068	0	default	1	22	26.513	9.25307	1174.03	0.0699157	-0.13677	0.109552	0.72169	0.725198	0.938769
NCU00069	1	burg	1	19.1923	32.9871	7.77973	163.498	0.155669	-0.03196	0.43573	0.46699	0.645792	0.835977
NCU00070	0	burg	1	20.7917	22.9789	18.7308	161.165	0.0653253	-0.14238	0.397265	0.737857	0.728816	0.943453
NCU00071	0	burg	1	18.3119	0.0945905	3.60352	1.01738	0.162567	-0.0235289	0.166088	0.450064	0.638788	0.826912
NCU00072	0	burg	1	19.5686	12.9728	11.6847	911.312	0.0110284	-0.208743	0.10066	0.951321	0.761195	0.985367
NCU00073	0	burg	1	18.1455	80.9271	0.805047	1279.44	0.151933	-0.0365259	0.122066	0.47636	0.650384	0.841922
NCU00074	0	burg	1	19.96	104.062	0.378389	1322.06	0.185669	0.00470691	0.1578	0.396829	0.638788	0.826912
NCU00075	0	burg	1	25.5897	89.5243	23.2608	2192.32	0.155557	-0.0320968	0.10227	0.467268	0.645832	0.83603
NCU00076	1	mle	1	18.3119	24.1666	8.35084	297.206	0.255952	0.0906082	0.116513	0.264365	0.579961	0.750759
NCU00077	1	mle	1	23.4824	25.2229	21.9978	198.084	0.218526	0.0448654	0.229451	0.329697	0.61496	0.796065
NCU00078	0	default	1	22	16.2472	14.7683	915.574	0.0239127	-0.192996	0.090466	0.896807	0.75466	0.976908
NCU00079	0	default	1	22	10.5923	10.0757	90.338	0.259698	0.0951869	0.189023	0.258428	0.577063	0.747008
NCU00080	0	default	1	22	315.864	20.7793	6274.14	0.132206	-0.0606376	0.104263	0.528294	0.668881	0.865867
NCU00081	0	default	1	22	19.4822	21.3647	193.534	0.215949	0.0417152	0.166368	0.334618	0.617021	0.798733
NCU00082	1	burg	1	21.4624	1.77988	7.08204	11.95	0.100761	-0.0990694	0.330185	0.620065	0.698024	0.903592
NCU00083	0	burg	1	23.4824	102.179	9.99354	2030.33	0.483192	0.368346	0.0616967	0.051284	0.354491	0.458888
NCU00084	0	default	1	22	8.95899	14.1286	95.7477	0.353893	0.210313	0.11105	0.140078	0.487373	0.630904
NCU00085	0	default	1	22	4.62491	2.21231	163.764	0.0456546	-0.166422	0.114955	0.810355	0.743411	0.962345
NCU00086	0	mle	1	24.3415	3.57991	10.5713	26.7678	0.3583	0.2157	0.162377	0.13583	0.481502	0.623305
NCU00087	0	burg	1	21.6957	67.5217	18.5922	1591.8	0.138794	-0.0525854	0.103273	0.510484	0.663548	0.858963
NCU00088	0	default	1	22	91.5447	17.9619	1504.19	0.132447	-0.0603421	0.114773	0.527632	0.668628	0.865539
NCU00089	1	mle	1	24.95	39.422	24.0077	232.424	0.621762	0.537709	0.148828	0.0125876	0.211518	0.27381
NCU00090	0	default	1	22	76.1326	3.96432	792.021	0.11097	-0.0865918	0.273764	0.58901	0.688149	0.890809
NCU00091	0	burg	1	18.1455	28.711	10.5078	559.419	0.327237	0.177734	0.0679178	0.168027	0.513398	0.664593
NCU00092	1	burg	1	18.4815	1.87025	9.82914	54.127	0.0198589	-0.19795	0.190741	0.91369	0.757011	0.97995
NCU00093	0	default	1	22	1.95485	6.73132	20.8027	0.0697299	-0.136997	0.254114	0.722338	0.725414	0.939048
NCU00095	0	burg	1	25.9221	25.425	23.2053	682.303	0.0203857	-0.197306	0.177522	0.911482	0.756757	0.979621
NCU00096	1	burg	1	18.4815	6.10175	10.1588	100.357	0.0865717	-0.116412	0.151915	0.665327	0.710108	0.919235
NCU00097	1	mle	1	18.1455	3.46085	7.28056	20.9481	0.158715	-0.0282376	0.280615	0.459457	0.642704	0.831981
NCU00099	0	mle	1	20.1616	0.423577	4.31108	1.87641	0.103154	-0.0961448	0.535528	0.612675	0.695575	0.900422
NCU00100	0	burg	1	25.9221	142.849	24.0567	1133.95	0.458643	0.338342	0.163968	0.0631941	0.378882	0.490462
NCU00101	1	mle	1	25.2658	99.6759	23.7128	807.263	0.493351	0.380763	0.139685	0.0469009	0.343665	0.444874
NCU00102	0	burg	1	19.7624	370.573	19.4738	1473.11	0.790624	0.744095	0.208497	0.000879378	0.0710947	0.0920321
NCU00103	0	mle	1	23.2093	69.667	0.14034	1087.34	0.336502	0.189058	0.0792428	0.157862	0.506179	0.655248
NCU00104	0	default	1	22	272.112	17.1448	4421	0.127243	-0.0667032	0.14221	0.542026	0.672666	0.870766
NCU00105	0	burg	1	24.95	34.2961	23.3668	287.281	0.27075	0.108695	0.234992	0.241514	0.565803	0.732432
NCU00106	0	burg	1	21.234	117.495	12.8274	1083.87	0.109574	-0.0882982	0.302901	0.593185	0.689949	0.893139
NCU00107	0	default	1	22	13.2389	13.9349	750.94	0.0150332	-0.203848	0.1028	0.934108	0.758787	0.982249
NCU00108	0	mle	1	24.0482	13.4485	22.1926	264.703	0.205407	0.028831	0.13587	0.355346	0.630246	0.815853
NCU00109	1	burg	1	20.5773	21.9458	16.3958	808.915	0.0416296	-0.171342	0.102987	0.825848	0.744993	0.964393
NCU00110	1	burg	1	22.427	56.6491	0.030732	256.501	0.508616	0.39942	0.24413	0.0408689	0.328293	0.424976
NCU00111	1	mle	1	18.1455	237.398	15.2602	2095.31	0.313492	0.160935	0.137809	0.184037	0.528847	0.684593
NCU00112	1	mle	1	19.1923	40.905	17.5708	1234.21	0.160301	-0.0262992	0.0563043	0.455572	0.640847	0.829576
NCU00114	0	burg	1	22.6818	83.9679	21.707	530.563	0.401629	0.268658	0.185546	0.0991669	0.436111	0.564546
NCU00115	1	burg	1	22.427	170.154	22.1635	625.99	0.780115	0.731251	0.327427	0.00109618	0.0777537	0.100652
NCU00116	0	burg	1	19.96	136.166	19.7351	1345.18	0.47759	0.361499	0.125964	0.0538335	0.358711	0.464351
NCU00117	0	default	1	22	27.6927	0.0518216	559.747	0.0429898	-0.169679	0.175377	0.820587	0.74472	0.96404
NCU00118	1	burg	1	24.0482	14.3706	9.97072	117.511	0.182329	0.000623724	0.216711	0.404208	0.638788	0.826912
NCU00119	0	default	1	22	6.15392	11.0174	487.109	0.0155311	-0.20324	0.0786727	0.931985	0.758617	0.98203
NCU00120	0	default	1	22	3.20787	6.53094	207.497	0.0141268	-0.204956	0.0923788	0.937983	0.759324	0.982945
NCU00121	0	burg	1	19.3786	253.926	7.97082	1330.22	0.26873	0.106226	0.280817	0.24454	0.567829	0.735055
NCU00122	0	mle	1	23.7619	159.125	22.5388	2032.96	0.124858	-0.0696182	0.199039	0.548724	0.674576	0.873239
NCU00123	0	default	1	22	1.18315	13.8587	2.72527	0.216312	0.0421594	0.656178	0.333921	0.617013	0.798724
NCU00124	0	burg	1	18.8302	20.1453	6.37007	165.04	0.128189	-0.0655463	0.249127	0.539386	0.672666	0.870766
NCU00125	0	burg	1	19.7624	25.5065	1.57339	224.31	0.312071	0.159197	0.167463	0.185758	0.530166	0.6863
NCU00126	1	burg	1	20.1616	5.9296	1.8615	182.539	0.0220024	-0.19533	0.160683	0.904732	0.755655	0.978195
NCU00127	0	burg	1	18.3119	336.057	3.89945	2920.11	0.750967	0.695626	0.104333	0.00191937	0.0962083	0.124542
NCU00128	1	mle	1	20.7917	8.96016	9.38053	28.6206	0.56948	0.473809	0.299859	0.0225408	0.266894	0.345495
NCU00129	0	default	1	22	17.8142	5.57447	310.123	0.0336653	-0.181076	0.229876	0.857184	0.749147	0.96977
NCU00130	0	default	1	22	89.1557	0.513062	369.653	0.461867	0.342282	0.409384	0.0615183	0.375133	0.48561
NCU00132	0	default	1	22	18.2548	11.2843	909.501	0.0421515	-0.170704	0.0783589	0.823826	0.744933	0.964316
NCU00133	0	default	1	22	222.822	20.618	1755.6	0.360966	0.218959	0.219847	0.133308	0.478547	0.619479
NCU00134	0	default	1	22	18.9599	1.57861	542.763	0.0430386	-0.16962	0.121574	0.820399	0.74472	0.96404
NCU00135	1	mle	1	25.2658	150.991	10.6908	1337.83	0.271867	0.11006	0.168354	0.239855	0.563916	0.729989
NCU00136	1	burg	1	22.6818	88.6874	22.2531	847.144	0.415036	0.285044	0.136247	0.0895533	0.422237	0.546586
NCU00137	0	default	1	22	345.157	21.1233	2405.49	0.57616	0.481973	0.167028	0.0210092	0.260664	0.33743
NCU00138	0	default	1	22	4.28301	2.85478	83.7177	0.0234427	-0.19357	0.244982	0.898752	0.754772	0.977053
NCU00142	0	default	1	22	7.35002	11.9004	147.482	0.0221851	-0.195107	0.244477	0.903972	0.755508	0.978005
NCU00143	0	burg	1	21.0105	8.14483	10.3317	33.7878	0.526335	0.421076	0.24699	0.0346434	0.313328	0.405603
NCU00144	1	mle	1	18.8302	747.986	11.6933	6876.19	0.295908	0.139443	0.150748	0.206221	0.546342	0.707239
NCU00145	0	burg	1	19.1923	49.6529	1.0859	312.336	0.33347	0.185352	0.219687	0.161135	0.508862	0.658722
NCU00146	1	mle	1	19.1923	27.8832	7.78709	1085.56	0.0609998	-0.147667	0.0878708	0.753348	0.732879	0.948712
NCU00147	1	burg	1	18.3119	146.328	8.24063	1961.12	0.273999	0.112665	0.111753	0.236711	0.56323	0.729101
NCU00148	1	burg	1	20.5773	181.39	8.10171	1832.64	0.257329	0.0922913	0.141075	0.26217	0.578412	0.748754
NCU00149	1	burg	1	19.96	12.9978	8.37796	44.9013	0.215351	0.0409843	0.487827	0.335769	0.617552	0.799421
NCU00150	0	default	1	22	17.3526	1.81502	1709.38	0.00209083	-0.219667	0.164887	0.990626	0.769095	0.995593
NCU00151	0	mle	1	25.2658	52.9054	23.4985	242.911	0.617309	0.532267	0.222431	0.0132683	0.216378	0.280101
NCU00152	0	default	1	22	11.5143	19.3948	188.933	0.0410909	-0.172	0.212628	0.827939	0.744993	0.964393
NCU00153	1	burg	1	19.1923	3.36346	16.0508	23.9933	0.083901	-0.119677	0.318425	0.674126	0.712143	0.921869
NCU00154	0	burg	1	24.642	213.02	10.3573	1453.03	0.594818	0.504777	0.155358	0.0171564	0.242928	0.31447
NCU00155	0	default	1	22	4.29394	5.19248	195.906	0.00476102	-0.216403	0.252953	0.978753	0.76704	0.992934
NCU00157	1	mle	1	25.2658	101.935	23.8097	1257.75	0.270542	0.10844	0.119418	0.241825	0.565803	0.732432
NCU00158	0	mle	1	18.6542	27.9974	15.7918	174.071	0.305463	0.151122	0.196179	0.193922	0.533889	0.691119
NCU00159	1	mle	1	25.2658	37.4614	11.5536	432.325	0.284878	0.125961	0.114903	0.221163	0.554473	0.717765
NCU00160	0	mle	1	18.1455	48.6684	0.412437	1219.46	0.232288	0.0616856	0.0764051	0.304363	0.603169	0.780803
NCU00161	0	default	1	22	26.9714	18.5009	345.31	0.0730737	-0.13291	0.210783	0.710728	0.722614	0.935424
NCU00162	0	default	1	22	89.5523	19.7032	1398.5	0.172515	-0.0113704	0.166983	0.426501	0.638788	0.826912
NCU00163	1	mle	1	24.642	30.6895	22.4265	415.721	0.338325	0.191286	0.144477	0.15592	0.503677	0.652009
NCU00164	0	default	1	22	35.3764	21.4181	470.481	0.039826	-0.173546	0.297215	0.832865	0.746732	0.966644
NCU00166	0	default	1	22	16.0588	12.0706	432.154	0.0487149	-0.162682	0.153019	0.798726	0.740312	0.958334
NCU00167	0	burg	1	18.4815	29.771	15.7005	367.325	0.160842	-0.0256371	0.134642	0.454251	0.640357	0.828942
NCU00168	0	default	1	22	26.7506	19.6018	407.173	0.136002	-0.0559976	0.132455	0.517973	0.666273	0.862491
NCU00169	1	mle	1	19.1923	31.2211	11.0637	1549.59	0.0121256	-0.207402	0.141667	0.946581	0.760646	0.984656
NCU00170	0	mle	1	18.1455	105.328	15.7001	1179.54	0.219107	0.0455755	0.127275	0.328595	0.614277	0.795181
NCU00171	0	default	1	22	66.1764	12.0266	1554.47	0.0253584	-0.191229	0.216126	0.890845	0.753604	0.97554
NCU00172	0	burg	1	22.427	44.8006	21.1446	602.759	0.369016	0.228797	0.118961	0.125917	0.47009	0.608531
NCU00173	0	burg	1	22.427	436.759	11.2617	3722.56	0.479637	0.364001	0.141548	0.0528905	0.356742	0.461802
NCU00175	1	mle	1	19.5686	5814.58	9.96885	9974.14	0.736399	0.677821	0.536695	0.0024789	0.110699	0.1433
NCU00176	1	burg	1	20.1616	61.4239	8.46586	175.347	0.312481	0.159699	0.539942	0.18526	0.530166	0.6863
NCU00177	0	burg	1	19.3786	249.301	7.71585	1921.43	0.105725	-0.0930022	0.329551	0.60481	0.69374	0.898047
NCU00178	0	default	1	22	7.7169	10.9703	422.54	0.0141016	-0.204987	0.119076	0.93809	0.759324	0.982945
NCU00179	0	burg	1	21.0105	8.56275	2.26248	28.7251	0.405234	0.273064	0.443865	0.0965065	0.431139	0.558109
NCU00180	1	burg	1	20.3673	45.4975	3.46646	145.251	0.563516	0.46652	0.375477	0.0239804	0.271933	0.352017
NCU00181	0	default	1	22	8.54639	19.6349	220.104	0.0715214	-0.134807	0.104596	0.7161	0.723188	0.936167
NCU00182	0	default	1	22	112.762	15.2362	2449.61	0.0574365	-0.152022	0.148108	0.766298	0.736686	0.95364
NCU00183	1	burg	1	24.95	23.5665	11.1206	359.02	0.115851	-0.080627	0.137446	0.5746	0.683845	0.885238
NCU00184	0	default	1	22	9.38777	11.7208	344.289	0.0863916	-0.116632	0.067715	0.665917	0.710108	0.919235
NCU00185	0	burg	1	18.3119	12.698	7.77364	43.1188	0.308189	0.154454	0.419512	0.190521	0.532778	0.689681
NCU00186	0	burg	1	23.2093	14.9613	9.94301	175.408	0.165947	-0.0193982	0.168973	0.441948	0.638788	0.826912
NCU00187	0	mle	1	18.4815	110.657	11.8506	411.624	0.513779	0.40573	0.32593	0.0389718	0.322264	0.41717
NCU00188	1	burg	1	18.4815	85.6133	9.6613	627.618	0.235802	0.0659803	0.237454	0.298144	0.599428	0.775959
NCU00189	0	mle	1	19.0095	6.52577	8.30384	11.0523	0.715152	0.651853	0.535483	0.00351365	0.130139	0.168465
NCU00192	0	default	1	22	0.212809	0.943539	1.12059	0.148211	-0.0410758	0.390358	0.485842	0.653707	0.846223
NCU00193	0	default	1	22	35.8653	16.6317	355.845	0.327639	0.178226	0.160403	0.167575	0.513219	0.664363
NCU00194	0	burg	1	24.0482	315.525	22.4891	1515.37	0.373443	0.234208	0.246552	0.12199	0.465592	0.602708
NCU00195	0	default	1	22	77.2477	13.2132	1512.34	0.0845361	-0.1189	0.178877	0.672025	0.71152	0.921063
NCU00196	0	burg	1	21.0105	13.9639	13.7961	231.836	0.0392914	-0.174199	0.234148	0.834954	0.746806	0.96674
NCU00197	1	mle	1	19.0095	2.19185	7.59327	8.59905	0.205181	0.0285549	0.37783	0.3558	0.630246	0.815853
NCU00198	0	default	1	22	47.7139	17.2917	2051.24	0.0115801	-0.208069	0.176732	0.948935	0.761078	0.985216
NCU00199	0	mle	1	20.3673	47.854	16.7335	535.532	0.0559331	-0.15386	0.252355	0.771814	0.737531	0.954733
NCU00200	0	burg	1	19.7624	139.997	9.23498	1708.72	0.366249	0.225415	0.150166	0.128421	0.473082	0.612405
NCU00201	0	default	1	22	3.03191	9.09298	30.9828	0.1381	-0.0534332	0.289523	0.512337	0.664097	0.859674
NCU00202	0	burg	1	19.96	84.0669	15.2385	831.756	0.10976	-0.0880716	0.202469	0.592629	0.689649	0.89275
NCU00203	0	mle	1	20.5773	25.9767	17.561	1500.27	0.0126717	-0.206735	0.108819	0.944228	0.760287	0.984191
NCU00204	0	mle	1	18.1455	6.06541	6.65932	125.352	0.0803393	-0.12403	0.148269	0.686	0.71628	0.927225
NCU00205	1	burg	1	18.3119	19.5602	16.5657	138.483	0.264829	0.101458	0.183756	0.250465	0.573791	0.742772
NCU00206	0	default	1	22	6.08077	4.14027	119.638	0.0868349	-0.116091	0.146716	0.664465	0.710108	0.919235
NCU00207	1	burg	1	18.8302	11.6801	4.80162	368.308	0.0221662	-0.19513	0.17239	0.90405	0.755508	0.978005
NCU00208	1	mle	1	25.5897	1.32042	10.3526	4.02646	0.347544	0.202554	0.380562	0.14638	0.492691	0.637788
NCU00209	1	burg	1	25.9221	32.2187	22.5678	952.327	0.0907852	-0.111262	0.0871151	0.651627	0.706782	0.914929
NCU00210	0	default	1	22	94.0616	18.2399	1284.22	0.102001	-0.0975545	0.216774	0.616228	0.69673	0.901917
NCU00211	0	burg	1	22.6818	80.8963	0.101328	1011.74	0.422121	0.293703	0.109883	0.0847749	0.418791	0.542125
NCU00212	0	default	1	22	908.947	20.3174	8108.52	0.185691	0.00473338	0.261958	0.396782	0.638788	0.826912
NCU00213	0	burg	1	24.3415	13.3395	24.0916	195.818	0.176314	-0.00672781	0.117305	0.417762	0.638788	0.826912
NCU00214	1	burg	1	22.1778	48.3576	10.87	845.483	0.222266	0.0494366	0.103336	0.322656	0.6109	0.79081
NCU00215	0	burg	1	19.3786	158.717	12.2631	1098.79	0.47624	0.359849	0.151935	0.0544623	0.359831	0.465801
NCU00216	0	default	1	22	139.484	12.4163	3441.17	0.143003	-0.0474405	0.099454	0.499351	0.65984	0.854163
NCU00218	1	burg	1	19.0095	12.8479	15.0145	156.981	0.170959	-0.013272	0.136171	0.430122	0.638788	0.826912
NCU00219	0	burg	1	19.7624	14.1751	13.3766	275.616	0.0286109	-0.187253	0.243728	0.877545	0.751444	0.972744
NCU00220	1	mle	1	20.3673	7.91656	18.1834	558.53	0.0173345	-0.201036	0.137238	0.924327	0.75795	0.981166
NCU00221	0	default	1	22	1.76598	13.3227	21.4636	0.126692	-0.067377	0.261508	0.543569	0.672666	0.870766
NCU00222	0	burg	1	20.5773	26.878	17.2246	421.886	0.0307981	-0.18458	0.261181	0.868688	0.7497	0.970486
NCU00223	0	default	1	22	44.4672	2.38788	1771.26	0.0334091	-0.181389	0.103032	0.858207	0.749147	0.96977
NCU00224	0	burg	1	19.96	0.439688	5.4328	2.67279	0.0596806	-0.149279	0.449021	0.758122	0.734259	0.950499
NCU00225	0	default	1	22	439.297	20.1854	10217.1	0.0923913	-0.1093	0.101758	0.646463	0.705018	0.912646
NCU00226	0	burg	1	19.3786	59.5739	2.50903	948.08	0.132542	-0.0602266	0.131338	0.527374	0.668628	0.865539
NCU00227	0	default	1	22	108.325	0.94996	772.611	0.232415	0.0618407	0.236848	0.304137	0.603119	0.780737
NCU00229	0	default	1	22	17.9138	15.1491	74.1496	0.147257	-0.0422418	0.436458	0.488295	0.655048	0.847959
NCU00230	0	burg	1	21.6957	58.4074	13.7213	705.673	0.060655	-0.148088	0.249253	0.754593	0.733163	0.94908
NCU00231	0	default	1	22	2.42365	9.54485	9.89166	0.225941	0.0539283	0.398522	0.315851	0.608064	0.787139
NCU00232	0	mle	1	19.1923	18.9275	18.4384	213.332	0.11715	-0.0790383	0.184889	0.570808	0.682718	0.883778
NCU00233	0	mle	1	19.5686	276.959	12.9824	697.627	0.685122	0.615149	0.347398	0.00551622	0.154182	0.199589
NCU00234	0	burg	1	19.5686	12.774	10.7126	658.028	0.0331893	-0.181657	0.0832819	0.859086	0.749147	0.96977
NCU00236	0	burg	1	19.1923	158.391	15.9217	527.388	0.37761	0.239301	0.331186	0.118381	0.462261	0.598397
NCU00237	1	burg	1	22.6818	26.0903	10.8482	287.625	0.260579	0.0962629	0.138317	0.257048	0.577063	0.747008
NCU00238	0	burg	1	20.7917	35.2439	8.77121	193.763	0.405937	0.273923	0.217265	0.0959947	0.430205	0.5569
NCU00239	0	burg	1	19.5686	93.233	9.58426	481.181	0.468723	0.350661	0.273418	0.0580693	0.367206	0.475348
NCU00240	0	burg	1	18.8302	172.1	17.7793	920.19	0.640373	0.560456	0.188175	0.0100308	0.196403	0.254243
NCU00241	1	mle	1	19.1923	84.7707	18.4071	429.709	0.276349	0.115538	0.265399	0.233282	0.56302	0.728829
NCU00242	1	mle	1	25.5897	51.7548	9.76292	1098.57	0.103745	-0.095423	0.106293	0.610861	0.694592	0.89915
NCU00243	0	default	1	22	170.381	21.5777	2511.56	0.273542	0.112107	0.109262	0.237381	0.563403	0.729325
NCU00244	0	default	1	22	4.62695	7.73464	198.244	0.0131072	-0.206202	0.14287	0.942356	0.760058	0.983895
NCU00245	0	mle	1	23.2093	33.7829	23.0538	118.79	0.517555	0.410345	0.284009	0.0376284	0.321001	0.415536
NCU00246	0	burg	1	20.1616	21.4361	9.47587	109.849	0.603346	0.5152	0.182411	0.0155903	0.234342	0.303355
NCU00247	0	default	1	22	84.2201	14.375	166.325	0.141799	-0.0489119	0.946578	0.502516	0.661829	0.856738
NCU00248	0	default	1	22	190.094	13.6368	501.651	0.190033	0.0100402	0.624004	0.38735	0.638788	0.826912
NCU00249	1	burg	1	20.5773	22.2404	19.7578	180.877	0.340467	0.193904	0.152585	0.153661	0.50123	0.648843
NCU00250	0	default	1	22	19.5264	18.556	71.5977	0.160183	-0.0264432	0.53917	0.45586	0.641012	0.829789
NCU00251	0	mle	1	23.7619	17.1362	22.441	108.226	0.24051	0.0717343	0.296824	0.289968	0.596307	0.771919
NCU00252	1	burg	1	18.6542	19.3994	1.59784	121.901	0.456108	0.335243	0.172881	0.0645366	0.382978	0.495765
NCU00253	0	default	1	22	23.0615	16.9166	715.355	0.0223007	-0.194966	0.239402	0.903491	0.755508	0.978005
NCU00254	0	burg	1	18.3119	0.0945905	3.60352	1.01738	0.162567	-0.0235289	0.166088	0.450064	0.638788	0.826912
NCU00255	0	default	1	22	12.14	13.5592	84.2412	0.296635	0.140332	0.209577	0.205264	0.54552	0.706175
NCU00256	1	burg	1	18.1455	10.5792	11.8777	52.5732	0.358023	0.215362	0.247961	0.136093	0.481756	0.623633
NCU00257	0	burg	1	19.7624	36.3442	19.7229	282.785	0.12227	-0.0727813	0.266726	0.556064	0.677947	0.877602
NCU00258	0	burg	1	19.1923	520.503	0.866886	6203.11	0.258066	0.0931923	0.120461	0.261001	0.577657	0.747777
NCU00259	0	burg	1	18.8302	114.678	12.6879	420.586	0.761883	0.708969	0.222785	0.00156875	0.0880225	0.113945
NCU00260	0	mle	1	19.96	3362.24	11.3925	8429.85	0.822953	0.78361	0.34426	0.000413422	0.0559924	0.0724822
NCU00261	0	burg	1	23.4824	162.42	22.7104	2092.23	0.471006	0.353452	0.09301	0.0569546	0.364589	0.47196
NCU00262	0	mle	1	18.3119	46.7306	8.17717	292.262	0.246355	0.0788788	0.219767	0.280059	0.590653	0.7646
NCU00263	1	mle	1	19.3786	142.892	7.06289	518.872	0.171349	-0.0127958	0.611705	0.429213	0.638788	0.826912
NCU00264	0	mle	1	23.7619	7.33719	21.8834	110.727	0.0689277	-0.137977	0.185802	0.725146	0.725892	0.939668
NCU00265	1	burg	1	20.7917	73.785	7.78046	263.247	0.263551	0.0998961	0.441493	0.25243	0.575263	0.744678
NCU00267	1	burg	1	18.8302	2.58549	5.29639	9.74989	0.0738381	-0.131976	0.705598	0.708094	0.722286	0.935
NCU00268	0	default	1	22	23.0006	9.0545	368.29	0.217022	0.0430272	0.126524	0.332562	0.616724	0.79835
NCU00269	0	burg	1	19.1923	2.27152	12.8371	25.1424	0.0226624	-0.194524	0.432023	0.901988	0.754918	0.977242
NCU00270	0	mle	1	18.1455	420.531	16.3301	1601.17	0.798561	0.753797	0.202084	0.000738996	0.0703331	0.0910462
NCU00271	1	mle	1	18.6542	1.08782	4.89459	2.78649	0.416837	0.287245	0.424049	0.0883195	0.421804	0.546025
NCU00272	1	burg	1	21.4624	35.6457	13.9463	979.29	0.162123	-0.0240718	0.0647869	0.45114	0.638807	0.826935
NCU00273	0	mle	1	21.6957	31.7	19.5557	581.778	0.0462319	-0.165717	0.180399	0.808151	0.742821	0.961581
NCU00274	1	burg	1	19.7624	34.0703	12.9459	247.992	0.197278	0.0188954	0.225907	0.372	0.63777	0.825593
NCU00275	0	default	1	22	16.2677	10.5655	139.752	0.141292	-0.049532	0.24797	0.503854	0.662109	0.857101
NCU00276	0	default	1	22	5.67121	12.431	87.4447	0.022084	-0.195231	0.331662	0.904393	0.755543	0.97805
NCU00277	0	default	1	22	16.6755	12	133.42	0.165013	-0.0205395	0.253913	0.444179	0.638788	0.826912
NCU00278	1	mle	1	20.5773	388.322	12.9923	2932.71	0.148015	-0.0413152	0.245697	0.486345	0.654033	0.846645
NCU00279	0	default	1	22	18.6483	21.2616	76.9105	0.445639	0.322447	0.299232	0.0703183	0.398838	0.516296
NCU00280	1	burg	1	24.0482	37.6076	9.35966	751.04	0.159074	-0.0277982	0.10267	0.458574	0.642306	0.831465
NCU00281	0	mle	1	21.4624	7.64523	14.5234	108.049	0.0228892	-0.194247	0.362113	0.901047	0.754918	0.977242
NCU00282	1	mle	1	21.6957	29.926	19.5391	431.999	0.115403	-0.0811739	0.166315	0.575909	0.683845	0.885238
NCU00283	1	burg	1	22.427	110.63	11.7656	409.131	0.226826	0.0550095	0.415312	0.31423	0.607477	0.786378
NCU00284	1	burg	1	18.6542	5.91293	5.30111	45.7812	0.128207	-0.0655248	0.302188	0.539337	0.672666	0.870766
NCU00285	0	burg	1	19.96	8.18617	12.4849	153.827	0.0151833	-0.203665	0.352893	0.933468	0.758664	0.98209
NCU00287	0	default	1	22	36.5884	14.7435	695.561	0.0373847	-0.17653	0.256107	0.842437	0.746806	0.96674
NCU00288	0	burg	1	20.3673	6.97134	9.88927	17.0726	0.719216	0.65682	0.351171	0.00329363	0.1275	0.165049
NCU00289	1	burg	1	21.0105	174.253	10.5943	907.43	0.655096	0.578451	0.183741	0.00831073	0.179512	0.232378
NCU00290	1	mle	1	21.9341	0.493671	7.6177	6.32217	0.0340474	-0.180609	0.294249	0.85566	0.749147	0.96977
NCU00291	0	default	1	22	30.2261	0.455901	383.903	0.1222	-0.0728664	0.2507	0.556262	0.677947	0.877602
NCU00292	0	default	1	22	4.17997	8.65445	62.8804	0.137583	-0.0540654	0.16414	0.513722	0.664444	0.860122
NCU00293	0	default	1	22	66.8204	19.4342	865.438	0.131001	-0.0621103	0.1888	0.531603	0.670326	0.867736
NCU00294	1	burg	1	22.1778	982.158	21.6746	24073.4	0.232022	0.0613597	0.0650751	0.304839	0.603476	0.7812
NCU00295	0	burg	1	19.3786	113.915	15.4548	1839.27	0.134929	-0.0573084	0.127255	0.520873	0.666719	0.863067
NCU00296	1	burg	1	22.9425	8.19845	11.7614	47.7416	0.0749471	-0.13062	0.462723	0.704287	0.72124	0.933645
NCU00297	0	default	1	22	1.53363	8.55627	6.82201	0.279461	0.119341	0.323914	0.228801	0.559707	0.724541
NCU00298	0	default	1	22	1.51491	20.2746	17.7082	0.0928452	-0.108745	0.215599	0.64501	0.704434	0.911889
NCU00299	0	burg	1	19.96	42.1468	1.98459	303.189	0.541745	0.43991	0.231983	0.0298527	0.295832	0.382954
NCU00300	0	default	1	22	9.26884	13.2998	304.692	0.0391743	-0.174343	0.109439	0.835412	0.746806	0.96674
NCU00301	0	burg	1	22.6818	62.6625	22.1229	280.458	0.475206	0.358585	0.282753	0.0549478	0.359878	0.465862
NCU00302	0	default	1	22	39.1186	14.7256	1099.75	0.0230843	-0.194008	0.193644	0.900237	0.754772	0.977053
NCU00303	0	default	1	22	148.578	20.1363	727.31	0.363415	0.221951	0.426113	0.131025	0.476736	0.617134
NCU00304	0	burg	1	19.0095	76.8755	3.53246	2603.67	0.0431106	-0.169531	0.101204	0.820121	0.74472	0.96404
NCU00305	1	mle	1	20.3673	37.1364	13.7236	444.796	0.178384	-0.00419673	0.143757	0.413056	0.638788	0.826912
NCU00306	0	mle	1	18.6542	51.41	5.26955	636.991	0.0516217	-0.159129	0.237292	0.787802	0.739623	0.957442
NCU00307	1	burg	1	18.4815	1.61096	16.4353	5.01029	0.405914	0.273895	0.338662	0.0960113	0.430205	0.5569
NCU00308	0	default	1	22	12.2624	4.34133	73.9184	0.128534	-0.0651246	0.323137	0.538426	0.672258	0.870238
NCU00309	0	mle	1	19.7624	486.133	19.4479	1294.17	0.683048	0.612614	0.42995	0.00568164	0.155157	0.200851
NCU00310	1	burg	1	19.3786	5.8257	6.07634	97.3488	0.0788058	-0.125904	0.140098	0.691163	0.717079	0.928258
NCU00311	0	default	1	22	52.3037	18.7609	1426.74	0.0195356	-0.198345	0.186073	0.915047	0.757082	0.980043
NCU00312	0	mle	1	21.0105	0.437495	17.3598	8.0375	0.0307308	-0.184662	0.229346	0.86896	0.7497	0.970486
NCU00313	0	default	1	22	0.859431	11.0546	1.73604	0.639915	0.559897	0.453153	0.0100883	0.196463	0.254321
NCU00314	0	burg	1	18.8302	25.9093	9.60783	202.181	0.416775	0.28717	0.16958	0.0883611	0.421804	0.546025
NCU00315	1	burg	1	18.8302	253.244	6.41189	4206.27	0.0610196	-0.147643	0.161453	0.753276	0.732879	0.948712
NCU00316	0	default	1	22	15.3337	6.94776	401.179	0.0414419	-0.171571	0.157813	0.826576	0.744993	0.964393
NCU00317	0	default	1	22	27.6114	10.4129	334.745	0.174469	-0.00898217	0.168179	0.421988	0.638788	0.826912
NCU00318	0	burg	1	23.2093	2.01486	21.6805	5.47559	0.317323	0.165617	0.469136	0.17946	0.524616	0.679115
NCU00319	0	burg	1	23.2093	16.225	0.211808	40.3583	0.505585	0.395715	0.583795	0.0420158	0.331631	0.429297
NCU00320	1	burg	1	19.1923	22.7816	12.2231	267.679	0.056425	-0.153258	0.286746	0.770006	0.737417	0.954586
NCU00321	0	default	1	22	106.969	2.34824	994.629	0.241416	0.0728418	0.162199	0.288414	0.595938	0.771441
NCU00322	1	burg	1	18.6542	2987.47	12.929	7530.56	0.447327	0.324511	0.475572	0.0693598	0.398222	0.515499
NCU00324	0	default	1	22	16.9498	0.4113	519.028	0.0582591	-0.151017	0.0994261	0.763293	0.735448	0.952037
NCU00325	0	burg	1	18.6542	6.84596	12.7061	315.429	0.0248791	-0.191814	0.109578	0.892818	0.753854	0.975864
NCU00326	1	burg	1	21.4624	141.771	12.5125	1897.23	0.272388	0.110697	0.107697	0.239083	0.563403	0.729325
NCU00327	0	burg	1	20.5773	5.53356	10.6775	40.7124	0.689515	0.620519	0.148371	0.00517822	0.148304	0.19198
NCU00329	1	burg	1	23.2093	6.80256	11.3274	33.4044	0.107066	-0.0913639	0.47556	0.600741	0.692262	0.896133
NCU00330	1	burg	1	23.2093	7.00991	12.4171	120.934	0.214392	0.0398129	0.110475	0.337618	0.619195	0.801547
NCU00331	0	default	1	22	1.3293	14.2451	39.4067	0.0102332	-0.209715	0.238705	0.954768	0.761195	0.985367
NCU00332	1	burg	1	22.1778	156.377	10.319	1359.21	0.573668	0.478927	0.161405	0.0215709	0.263323	0.340872
NCU00333	0	mle	1	20.7917	21.8718	20.1301	262.816	0.204723	0.0279945	0.145646	0.356725	0.630246	0.815853
NCU00334	1	burg	1	19.1923	52.661	18.9665	693.108	0.239596	0.0706171	0.134176	0.291541	0.596307	0.771919
NCU00335	0	mle	1	19.96	33.7683	16.7657	1087.88	0.0382804	-0.175435	0.114941	0.838915	0.746806	0.96674
NCU00336	1	burg	1	24.95	30.226	22.7586	145.763	0.146599	-0.0430454	0.376725	0.489992	0.655379	0.848388
NCU00337	1	burg	1	22.6818	41.2499	22.1843	128.953	0.507142	0.397618	0.382459	0.0414237	0.330619	0.427986
NCU00338	1	burg	1	18.1455	96.0938	11.9118	523.19	0.71695	0.654051	0.154763	0.00341492	0.1275	0.165049
NCU00339	0	default	1	22	0.232486	8.70075	1.24542	0.19798	0.019753	0.298675	0.370539	0.637396	0.825109
NCU00340	0	burg	1	18.4815	40.4027	16.4208	865.398	0.0324913	-0.182511	0.174297	0.86188	0.749147	0.96977
NCU00343	0	mle	1	19.1923	0.310676	4.11511	2.34728	0.0275558	-0.188543	0.56057	0.881843	0.752256	0.973795
NCU00344	0	default	1	22	29.443	11.4569	365.588	0.117145	-0.0790447	0.215962	0.570823	0.682718	0.883778
NCU00345	1	burg	1	21.6957	7.39218	4.99482	425.832	0.00668944	-0.214046	0.14755	0.970248	0.76524	0.990604
NCU00346	1	mle	1	21.4624	63.5332	18.3041	894.545	0.127864	-0.0659446	0.190049	0.540294	0.672666	0.870766
NCU00347	0	burg	1	19.1923	101.098	17.3968	1344.56	0.174055	-0.00948874	0.154641	0.422942	0.638788	0.826912
NCU00348	0	default	1	22	46.0757	20.9265	842.027	0.144241	-0.0459275	0.173178	0.496114	0.658681	0.852662
NCU00349	1	mle	1	23.2093	33.9791	22.1676	732.831	0.221539	0.0485475	0.0735818	0.324016	0.610933	0.790852
NCU00350	1	mle	1	19.1923	126.646	14.9751	1784.37	0.123804	-0.0709066	0.136443	0.551704	0.675589	0.87455
NCU00351	0	mle	1	23.7619	63.9306	22.8959	494.8	0.65303	0.575926	0.156267	0.00853711	0.179512	0.232378
NCU00352	0	burg	1	21.0105	53.0798	19.9804	818.601	0.115912	-0.0805519	0.138301	0.57442	0.683845	0.885238
NCU00353	0	default	1	22	0.857747	5.29773	16.381	0.0130901	-0.206223	0.377051	0.942429	0.760058	0.983895
NCU00354	0	burg	1	21.4624	1.06082	7.51301	4.88909	0.179161	-0.00324758	0.354181	0.411302	0.638788	0.826912
NCU00355	1	burg	1	24.95	259.295	21.5411	4171.22	0.0135675	-0.20564	0.467831	0.940379	0.759769	0.983521
NCU00356	1	burg	1	21.0105	75.8818	11.5656	590.925	0.629384	0.547025	0.126591	0.0114857	0.202244	0.261805
NCU00357	0	burg	1	25.9221	38.8655	24.9442	368.041	0.276955	0.116278	0.139966	0.232404	0.562765	0.728499
NCU00358	0	default	1	22	68.7412	16.325	567.658	0.120822	-0.0745503	0.267926	0.560202	0.679554	0.879683
NCU00359	0	burg	2	20.3673469388,23.7619047619	74.4640402828,93.2215941134	11.5903313331,23.2211119845	215.557	0.747706	0.603539	0.106752	0.0291754	0.293657	0.380139
NCU00360	0	burg	1	20.5773	136.939	16.1965	875.405	0.210944	0.0355984	0.229489	0.344338	0.624522	0.808444
NCU00361	0	default	1	22	59.8886	21.5515	764.844	0.356397	0.213374	0.167259	0.137652	0.483079	0.625345
NCU00362	1	burg	1	23.2093	12.8321	21.2628	103.451	0.243356	0.0752132	0.182988	0.285109	0.593812	0.76869
NCU00363	1	burg	1	19.5686	24.567	11.8757	135.165	0.481263	0.365989	0.209644	0.0521508	0.35525	0.459872
NCU00364	0	default	1	22	73.6944	12.1294	927.056	0.175827	-0.0073222	0.139042	0.418873	0.638788	0.826912
NCU00365	0	default	1	22	53.0041	10.1893	869.292	0.0389013	-0.174676	0.313301	0.836481	0.746806	0.96674
NCU00366	1	mle	1	22.6818	407.147	21.3897	2635.82	0.532835	0.42902	0.174827	0.032555	0.307503	0.398063
NCU00367	0	default	1	22	0.847048	9.11875	1.65147	0.431272	0.304888	0.563046	0.0788989	0.412056	0.533406
NCU00368	1	burg	1	20.5773	34.2649	8.50073	217.403	0.277395	0.116816	0.253537	0.231769	0.561859	0.727326
NCU00369	1	mle	1	25.9221	89.572	11.0189	844.138	0.333085	0.184882	0.130081	0.161554	0.509017	0.658922
NCU00370	0	mle	1	24.95	6.21882	9.64556	52.0451	0.263711	0.100091	0.165763	0.252185	0.575263	0.744678
NCU00371	1	burg	1	24.3415	37.8958	21.5937	668.173	0.102768	-0.0966163	0.125226	0.613861	0.695842	0.900768
NCU00372	1	mle	1	21.0105	41.8024	18.8352	279.142	0.12983	-0.0635407	0.292365	0.534832	0.671048	0.868672
NCU00373	0	default	1	22	173.637	0.0834635	991.775	0.428305	0.301261	0.241699	0.0807682	0.414805	0.536965
NCU00375	0	default	1	22	49.2285	1.18372	227.617	0.554722	0.455771	0.264676	0.0262327	0.278473	0.360483
NCU00376	0	mle	1	22.427	62.0956	0.288797	423.142	0.904795	0.883639	0.141511	2.53491e-05	0.0204083	0.0264185
NCU00377	1	mle	1	21.0105	117.482	1.24045	803.936	0.829731	0.791893	0.126167	0.000346827	0.0528069	0.0683585
NCU00378	1	burg	1	18.1455	667.539	0.869829	4766.42	0.427289	0.30002	0.157154	0.0814159	0.415434	0.537779
NCU00379	0	default	1	22	9.88686	16.4896	881.155	0.0217623	-0.195624	0.0548639	0.905732	0.755655	0.978195
NCU00380	0	burg	1	20.5773	0.906366	8.20027	6.49688	0.16449	-0.0211792	0.258074	0.445434	0.638788	0.826912
NCU00382	0	default	1	22	30.2936	0.973132	751.956	0.0183265	-0.199823	0.216578	0.920136	0.757815	0.980992
NCU00384	1	mle	1	21.9341	1.76051	9.44662	5.0823	0.285152	0.126297	0.472222	0.22078	0.554297	0.717538
NCU00385	0	default	1	22	68.2201	14.3471	2116.62	0.105612	-0.0931409	0.0883822	0.605155	0.69374	0.898047
NCU00386	1	mle	1	20.1616	8.43908	13.1728	54.0158	0.20589	0.0294206	0.250641	0.354376	0.62981	0.815289
NCU00387	0	mle	1	19.0095	5.29535	18.8956	145.056	0.100004	-0.0999947	0.0917775	0.622418	0.698998	0.904853
NCU00388	0	default	1	22	38.2802	11.6197	653.774	0.0326591	-0.182306	0.26868	0.861208	0.749147	0.96977
NCU00389	0	burg	1	18.1455	61.8791	16.6345	1154.55	0.194051	0.014951	0.0991301	0.378778	0.638788	0.826912
NCU00391	1	burg	1	21.0105	0.527488	7.17026	2.88839	0.0503967	-0.160626	0.553513	0.792392	0.739623	0.957442
NCU00392	0	default	1	22	7.76229	19.8847	115.945	0.0628779	-0.145371	0.203773	0.746591	0.731676	0.947155
NCU00395	0	default	1	22	46.5349	20.2068	578.011	0.125364	-0.0689996	0.2004	0.547297	0.67371	0.872117
NCU00396	0	burg	1	24.95	156.148	23.2365	1256.66	0.394578	0.260039	0.166439	0.104535	0.441799	0.571909
NCU00397	0	default	1	22	623.953	9.3841	4158.68	0.255713	0.0903164	0.214697	0.264747	0.579961	0.750759
NCU00398	0	burg	1	21.6957	5.65634	18.1098	156.063	0.0103242	-0.209604	0.260629	0.954373	0.761195	0.985367
NCU00399	0	burg	1	20.5773	113281	11.0187	219474	0.668711	0.595091	0.475771	0.00693318	0.169249	0.219093
NCU00400	0	burg	1	18.3119	93.2557	10.5587	364.569	0.658828	0.583012	0.247552	0.00791371	0.177615	0.229923
NCU00401	0	default	1	22	122.946	14.402	1332.18	0.237635	0.0682201	0.160241	0.29494	0.597185	0.773056
NCU00403	1	burg	1	20.7917	44.7517	11.9219	589.949	0.0790717	-0.125579	0.231099	0.690266	0.716956	0.928099
NCU00404	0	burg	1	18.4815	48.1086	3.60406	420.788	0.334753	0.18692	0.139111	0.159744	0.507852	0.657415
NCU00405	1	burg	1	18.3119	178.127	5.63636	1910.35	0.0527587	-0.157739	0.316201	0.783561	0.739288	0.957008
NCU00406	1	burg	1	18.4815	194.048	18.1024	1331.97	0.309854	0.156488	0.182211	0.188467	0.532282	0.68904
NCU00407	0	mle	1	18.4815	22.9536	0.469357	211.439	0.251156	0.0847463	0.155667	0.27212	0.585843	0.758373
NCU00408	0	mle	1	23.2093	44.6583	12.0431	210.599	0.630453	0.548331	0.202921	0.0113374	0.201525	0.260874
NCU00409	1	burg	1	21.4624	83.1818	12.2617	644.317	0.454517	0.333298	0.200719	0.0653907	0.385087	0.498495
NCU00410	1	mle	1	23.7619	88.1672	22.4414	2788.55	0.0466475	-0.165209	0.111901	0.806568	0.742768	0.961512
NCU00411	0	burg	1	19.0095	33.4854	15.0765	918.796	0.139519	-0.0516992	0.0650134	0.508553	0.663094	0.858375
NCU00412	1	burg	1	23.2093	33.5307	22.5713	249.472	0.426947	0.299601	0.149203	0.0816353	0.415599	0.537993
NCU00413	1	mle	1	21.4624	710.313	20.2212	20481.5	0.0738005	-0.132022	0.0946217	0.708224	0.72232	0.935043
NCU00414	0	mle	1	19.5686	172.928	18.7343	3853	0.311774	0.158835	0.0569866	0.186118	0.530166	0.6863
NCU00415	0	burg	1	21.6957	23.6967	20.8211	289.287	0.0612908	-0.147311	0.248558	0.752298	0.732751	0.948546
NCU00416	1	mle	1	21.0105	16.7739	17.1179	459.693	0.118802	-0.07702	0.0764696	0.566019	0.681792	0.88258
NCU00417	1	mle	1	18.1455	19.7543	13.8239	706.318	0.0818095	-0.122233	0.0785521	0.681079	0.71503	0.925606
NCU00418	0	default	1	22	27.7017	13.0917	3988	0.00132126	-0.220607	0.145763	0.994068	0.769633	0.99629
NCU00419	0	burg	1	18.8302	134.238	1.42913	500.905	0.820542	0.780662	0.317579	0.000439376	0.0559924	0.0724822
NCU00420	0	burg	1	21.0105	31.3382	18.3677	797.177	0.014868	-0.20405	0.233176	0.934813	0.758866	0.982351
NCU00421	0	default	1	22	15.2607	21.2746	226.04	0.096235	-0.104602	0.159814	0.634234	0.700261	0.906488
NCU00422	0	mle	1	24.642	124.825	22.6948	3383.89	0.0969936	-0.103675	0.0853582	0.631842	0.70002	0.906176
NCU00423	1	mle	1	19.1923	41.4634	9.13928	595.99	0.211176	0.0358817	0.125284	0.343883	0.624195	0.80802
NCU00424	0	mle	1	18.1455	29.4798	16.1424	301.418	0.0787475	-0.125975	0.236523	0.69136	0.717184	0.928395
NCU00425	1	mle	1	21.234	0.401314	12.5863	1.49436	0.173998	-0.00955836	0.465878	0.423073	0.638788	0.826912
NCU00426	1	burg	1	22.6818	14.8541	12.331	276.639	0.200595	0.0229495	0.106592	0.365133	0.635641	0.822838
NCU00427	0	burg	1	20.1616	11.1063	3.29946	465.902	0.0173294	-0.201042	0.144292	0.924349	0.75795	0.981166
NCU00428	0	burg	1	21.0105	29.706	20.5793	187.777	0.17787	-0.00482608	0.28931	0.414222	0.638788	0.826912
NCU00430	1	mle	1	24.95	116.815	22.5647	1028.72	0.29749	0.141376	0.159295	0.204144	0.544594	0.704977
NCU00431	1	burg	1	21.9341	145.615	20.3387	2209.45	0.211371	0.0361197	0.123374	0.343501	0.624195	0.80802
NCU00432	0	default	1	22	10.2052	20.8413	286.513	0.0127318	-0.206661	0.240485	0.94397	0.760225	0.984111
NCU00434	1	mle	1	18.4815	81.5458	16.4246	1331.35	0.270169	0.107984	0.0842868	0.242382	0.565803	0.732432
NCU00435	0	default	1	22	89.4325	19.389	1940.31	0.0772051	-0.12786	0.146453	0.696584	0.718874	0.930582
NCU00436	1	mle	1	25.2658	105.448	23.6221	1324.67	0.172095	-0.0118842	0.138486	0.427477	0.638788	0.826912
NCU00437	1	burg	1	21.0105	31.6671	8.3839	132.779	0.477177	0.360994	0.312073	0.0540253	0.358711	0.464351
NCU00438	1	burg	1	22.427	37.2273	11.5357	407.658	0.202176	0.024882	0.147699	0.361894	0.633742	0.820379
NCU00439	0	default	1	22	0.326232	21.4531	1.18892	0.286979	0.12853	0.377668	0.218253	0.552706	0.715478
NCU00440	0	default	1	22	31.3478	15.9398	1876.76	0.0152223	-0.203617	0.117174	0.933302	0.758664	0.98209
NCU00441	0	burg	1	20.1616	30.3683	1.82302	627.837	0.09501	-0.106099	0.11734	0.638112	0.701574	0.908188
NCU00442	0	default	1	22	25.4729	5.28709	1342.63	0.0368649	-0.177165	0.0751632	0.844486	0.747172	0.967214
NCU00443	0	default	1	22	334.579	0.653131	5246.89	0.475296	0.358695	0.0695047	0.0549052	0.359878	0.465862
NCU00444	1	burg	1	22.1778	65.2009	1.00267	705.829	0.274228	0.112946	0.153577	0.236374	0.56323	0.729101
NCU00445	0	burg	1	21.9341	32.0638	2.27736	698.347	0.105373	-0.093433	0.118816	0.605883	0.694009	0.898395
NCU00446	0	default	1	22	19.3774	1.32904	166.409	0.289128	0.131157	0.160862	0.215308	0.551558	0.713992
NCU00447	1	mle	1	18.4815	262.818	14.1406	1746.16	0.294069	0.137196	0.188254	0.208655	0.549578	0.711428
NCU00448	0	burg	1	20.7917	14.6628	20.7519	255.392	0.0967714	-0.103946	0.135602	0.632542	0.70012	0.906305
NCU00449	1	mle	2	18.8301886792,22.1777777778	17.0420878098,19.7725324763	0.0173141323696,10.3435490053	27.7765	0.689226	0.511641	0.238691	0.0570954	0.364589	0.47196
NCU00450	0	default	1	22	691.572	12.2328	4014.19	0.548724	0.448441	0.168664	0.0278605	0.287346	0.37197
NCU00451	0	burg	1	19.96	7653.1	12.032	16941.6	0.763341	0.71075	0.383241	0.00152601	0.0869216	0.11252
NCU00453	0	mle	1	23.7619	185.373	22.9015	1372.27	0.586398	0.494486	0.165337	0.0188202	0.250449	0.324206
NCU00454	0	burg	1	20.1616	72.1412	1.23927	327.015	0.558019	0.459802	0.316751	0.0253696	0.278015	0.35989
NCU00455	0	mle	1	18.3119	23.9177	2.99159	583.804	0.105875	-0.0928196	0.0903585	0.604355	0.69374	0.898047
NCU00456	0	default	1	22	121.015	16.1616	1475.55	0.178328	-0.00426564	0.135605	0.413183	0.638788	0.826912
NCU00457	0	default	1	22	116.738	21.1779	1137.12	0.0911178	-0.110856	0.250712	0.650555	0.706297	0.914301
NCU00458	0	mle	1	19.5686	36.9623	7.01523	719.122	0.146101	-0.0436547	0.104405	0.491281	0.656211	0.849465
NCU00459	1	burg	1	23.4824	13.6062	11.118	157.292	0.114419	-0.0823772	0.217083	0.578799	0.685416	0.887271
NCU00461	1	burg	1	22.1778	894.74	0.45493	4175.51	0.304658	0.150138	0.432053	0.194936	0.534618	0.692062
NCU00462	1	burg	1	21.9341	1.26895	7.89309	5.98665	0.132422	-0.0603726	0.410175	0.5277	0.668628	0.865539
NCU00463	0	burg	1	18.4815	106.089	3.0646	1220.1	0.56788	0.471853	0.104053	0.0229203	0.267991	0.346914
NCU00464	0	default	1	22	768.146	19.3677	13076.6	0.107218	-0.0911774	0.164848	0.600279	0.692262	0.896133
NCU00465	0	mle	1	24.642	357.437	10.5912	4729.82	0.339675	0.192936	0.0903643	0.154494	0.501561	0.649271
NCU00466	0	default	1	22	8.44254	2.48801	507.768	0.0125936	-0.20683	0.105112	0.944565	0.760297	0.984204
NCU00467	1	burg	1	23.4824	29.4878	21.5913	604.821	0.105541	-0.0932278	0.125401	0.605372	0.69374	0.898047
NCU00468	0	burg	1	19.5686	81.9024	1.09829	794.143	0.463577	0.344371	0.138143	0.0606435	0.373128	0.483014
NCU00469	0	default	1	22	15.3098	16.3368	983.422	0.0176925	-0.200598	0.0838422	0.922813	0.75795	0.981166
NCU00470	0	mle	1	20.5773	5.13517	12.2375	541.167	0.00655622	-0.214209	0.10332	0.970834	0.765264	0.990634
NCU00471	0	default	1	22	13.0141	2.09716	533.417	0.0180712	-0.200135	0.156752	0.921213	0.757895	0.981095
NCU00472	0	default	1	22	30.3317	9.87591	1599.56	0.0141141	-0.204972	0.136181	0.938037	0.759324	0.982945
NCU00473	1	mle	1	24.3415	146.559	10.9224	1314.67	0.134838	-0.05742	0.213404	0.52112	0.666737	0.863091
NCU00474	0	default	1	22	0.520987	2.58809	2.68519	0.116154	-0.0802557	0.40764	0.573712	0.683603	0.884924
NCU00475	0	default	1	22	462.38	0.226752	13252.9	0.0655141	-0.142149	0.0996603	0.737186	0.728674	0.943269
NCU00476	0	default	1	22	6.88496	1.38442	1153.72	0.00924697	-0.21092	0.073126	0.959057	0.761734	0.986065
NCU00477	1	mle	1	19.0095	811.993	14.7704	19226.8	0.109415	-0.0884929	0.0972123	0.593662	0.690222	0.893493
NCU00478	1	mle	1	24.3415	2.65672	21.7933	53.0405	0.0548676	-0.155162	0.168856	0.775742	0.738396	0.955854
NCU00480	0	default	1	22	28.7551	20.718	635.459	0.0282599	-0.187682	0.196972	0.878973	0.751646	0.973006
NCU00481	0	burg	1	25.9221	97.4119	24.1087	982.005	0.219597	0.0461737	0.142908	0.32767	0.614277	0.795181
NCU00483	1	burg	1	22.1778	38.3333	20.9881	291.726	0.677687	0.606061	0.162279	0.00612706	0.157766	0.204228
NCU00484	1	mle	1	20.5773	100.767	19.9396	3454.97	0.0774295	-0.127586	0.0789478	0.695822	0.718874	0.930582
NCU00485	1	mle	1	18.4815	3.33296	14.8154	7.32182	0.428327	0.301289	0.464567	0.0807541	0.414805	0.536965
NCU00486	0	mle	1	19.0095	154.794	0.397669	1205.52	0.216144	0.0419539	0.201517	0.334243	0.617013	0.798724
NCU00487	0	burg	1	21.234	7.88862	18.5786	350.552	0.0254596	-0.191105	0.108869	0.890429	0.753506	0.975413
NCU00488	0	mle	1	20.3673	69.365	15.717	2472.86	0.0515284	-0.159243	0.0821266	0.788151	0.739623	0.957442
NCU00489	1	mle	1	18.1455	981.315	0.6271	17395.5	0.109174	-0.0887879	0.123797	0.594387	0.690305	0.8936
NCU00490	0	mle	1	19.3786	79.862	18.0825	1451.25	0.464592	0.345612	0.0711825	0.0601288	0.371787	0.481278
NCU00491	1	burg	1	20.5773	1.26976	5.11606	6.52241	0.126726	-0.0673345	0.404881	0.543471	0.672666	0.870766
NCU00492	1	mle	1	21.6957	68.16	12.3094	2197.36	0.0340311	-0.180629	0.123921	0.855725	0.749147	0.96977
NCU00493	0	default	1	22	83.7924	14.776	2541.54	0.0616721	-0.146845	0.0915372	0.750924	0.732279	0.947935
NCU00494	1	burg	1	25.5897	19.2724	24.7341	302.419	0.130852	-0.0622921	0.135001	0.532013	0.670364	0.867786
NCU00495	0	default	1	22	30.6292	12.4739	531.932	0.0792085	-0.125412	0.174622	0.689804	0.716956	0.928099
NCU00496	0	burg	1	23.7619	47.6661	10.1748	177.94	0.279209	0.119034	0.436492	0.229161	0.559707	0.724541
NCU00497	1	burg	1	19.5686	13.7686	9.99801	309.889	0.0585965	-0.150604	0.154615	0.762063	0.735448	0.952037
NCU00498	0	mle	1	18.3119	38.8436	7.93975	913.471	0.171222	-0.0129509	0.0975487	0.429509	0.638788	0.826912
NCU00499	0	burg	1	18.1455	214.991	12.4967	6388.34	0.0257603	-0.190737	0.147969	0.889193	0.753138	0.974937
NCU00500	0	burg	1	24.0482	4.86109	9.77249	29.3093	0.158628	-0.0283438	0.303791	0.459671	0.642773	0.83207
NCU00501	0	burg	1	24.642	30.0658	23.636	157.939	0.274121	0.112814	0.258152	0.236532	0.56323	0.729101
NCU00502	1	mle	1	18.4815	115.485	13.5938	3386.79	0.188438	0.00809044	0.0540766	0.390795	0.638788	0.826912
NCU00503	0	burg	1	19.3786	10.0653	5.50853	325.502	0.0718284	-0.134432	0.0767699	0.715035	0.722699	0.935534
NCU00504	1	mle	1	23.7619	11.0376	10.9683	255.702	0.0838201	-0.119775	0.120359	0.674394	0.712143	0.921869
NCU00505	1	mle	1	20.1616	274.099	19.33	2618.55	0.235886	0.066083	0.209998	0.297997	0.599428	0.775959
NCU00506	0	default	1	22	68.511	2.97641	1216.84	0.190258	0.0103158	0.0909734	0.386865	0.638788	0.826912
NCU00509	0	default	1	22	7.31841	10.3378	90.5597	0.0859594	-0.117161	0.201228	0.667336	0.710364	0.919567
NCU00510	0	default	1	22	3.60426	5.50116	19.8295	0.127001	-0.0669991	0.468459	0.542703	0.672666	0.870766
NCU00512	0	burg	1	25.2658	6.66888	9.61757	66.9582	0.11667	-0.0796251	0.259369	0.572206	0.683333	0.884575
NCU00513	0	burg	1	19.3786	165.261	0.202139	1804.97	0.466361	0.347774	0.165391	0.05924	0.370249	0.479287
NCU00515	1	mle	1	20.7917	22.9277	12.0185	471.255	0.0337067	-0.181025	0.199919	0.857019	0.749147	0.96977
NCU00516	0	default	1	22	2.33891	9.43823	25.9874	0.0972158	-0.103403	0.246022	0.631143	0.699911	0.906035
NCU00517	1	mle	1	22.9425	1.83217	0.952886	400.925	0.00095824	-0.221051	0.11695	0.995695	0.770352	0.997221
NCU00518	0	default	1	22	104.345	9.89324	1476.72	0.326413	0.176727	0.128229	0.168956	0.513737	0.665033
NCU00519	0	burg	1	22.427	186.599	12.4314	2964.41	0.23089	0.0599769	0.105215	0.306865	0.605693	0.78407
NCU00520	1	burg	1	18.1455	464.278	10.3023	3443.74	0.36876	0.228484	0.200544	0.126147	0.47009	0.608531
NCU00521	0	default	1	22	174.149	20.3893	1947.6	0.17158	-0.0125138	0.218684	0.428675	0.638788	0.826912
NCU00522	0	burg	1	23.7619	167.512	12.4536	1455.85	0.151796	-0.0366933	0.237547	0.476706	0.650384	0.841922
NCU00523	0	burg	1	19.7624	17.221	8.73957	652.542	0.0425425	-0.170226	0.0905423	0.822314	0.744933	0.964316
NCU00524	0	default	1	22	6.67683	10.6911	64.1228	0.108799	-0.0892456	0.273284	0.595512	0.690838	0.89429
NCU00525	0	burg	1	18.3119	0.0945905	3.60352	1.01738	0.162567	-0.0235289	0.166088	0.450064	0.638788	0.826912
NCU00526	1	burg	1	21.6957	2.20784	10.0289	6.87118	0.196951	0.018496	0.541717	0.372682	0.63777	0.825593
NCU00527	0	default	1	22	15.1176	18.5418	793.471	0.00974782	-0.210308	0.146208	0.956877	0.761195	0.985367
NCU00528	1	burg	1	23.2093	46.4847	21.3443	661.738	0.217011	0.0430138	0.123447	0.332583	0.616724	0.79835
NCU00529	0	burg	1	18.6542	0.868109	8.07307	2.46424	0.197864	0.0196115	0.548967	0.37078	0.637396	0.825109
NCU00530	0	burg	1	18.3119	0.0945905	3.60352	1.01738	0.162567	-0.0235289	0.166088	0.450064	0.638788	0.826912
NCU00531	0	burg	1	18.3119	0.0945905	3.60352	1.01738	0.162567	-0.0235289	0.166088	0.450064	0.638788	0.826912
NCU00532	1	burg	1	18.4815	0.397302	6.2083	1.28731	0.223667	0.0511483	0.446823	0.320049	0.609515	0.789017
NCU00533	0	default	1	22	0.211716	3.10819	1.13781	0.0771547	-0.127922	0.474192	0.696755	0.718874	0.930582
NCU00534	0	default	1	22	1.78732	14.343	21.8672	0.0558011	-0.154021	0.25072	0.772299	0.737531	0.954733
NCU00535	0	mle	1	19.5686	21.8973	6.73097	319.384	0.137972	-0.0535894	0.125238	0.512679	0.664097	0.859674
NCU00536	1	mle	1	19.7624	110.025	8.68535	1275.48	0.217383	0.0434685	0.148199	0.331872	0.616722	0.798347
NCU00537	0	burg	1	18.1455	110.652	10.3025	2506.48	0.171357	-0.0127858	0.0763084	0.429194	0.638788	0.826912
NCU00538	0	default	1	22	2.96369	15.8849	86.543	0.00553779	-0.215454	0.325921	0.97532	0.766236	0.991892
NCU00541	0	default	1	22	93.5433	8.10574	4339.37	0.0679339	-0.139192	0.058758	0.728635	0.727134	0.941275
NCU00542	0	default	1	22	17.5736	10.1571	948.347	0.0234259	-0.193591	0.0937018	0.898821	0.754772	0.977053
NCU00543	1	burg	1	23.7619	1.38852	20.8264	29.0339	0.0723594	-0.133783	0.137471	0.713196	0.722614	0.935424
NCU00545	0	default	1	22	30.7291	9.24688	351.153	0.288617	0.130532	0.203453	0.216006	0.551558	0.713992
NCU00547	1	burg	1	19.1923	10.9573	8.79076	33.8975	0.492357	0.379547	0.337714	0.0473167	0.34407	0.445398
NCU00548	0	burg	1	19.5686	15.6811	19.0972	229.651	0.188642	0.00833973	0.114456	0.390353	0.638788	0.826912
NCU00549	1	burg	1	22.427	216.935	11.8181	2510.6	0.330647	0.181901	0.119644	0.164229	0.51149	0.662123
NCU00550	0	burg	1	19.96	13.8469	4.50023	139.672	0.0561256	-0.153624	0.282645	0.771106	0.7375	0.954694
NCU00551	1	mle	1	19.5686	32.114	11.1222	578.838	0.0504075	-0.160613	0.196168	0.792351	0.739623	0.957442
NCU00552	0	burg	1	24.642	256.61	21.4717	381.469	0.285736	0.12701	1.04496	0.219971	0.55421	0.717424
NCU00553	0	burg	1	19.5686	43.6481	17.1176	1081.45	0.100906	-0.0988923	0.0862251	0.619615	0.698024	0.903592
NCU00554	0	default	1	22	100.673	10.818	1650.46	0.0427463	-0.169977	0.297142	0.821527	0.744862	0.964224
NCU00556	0	default	1	22	2.1322	1.21923	664.806	0.000441584	-0.221683	0.110679	0.998014	0.771282	0.998425
NCU00557	1	mle	1	25.5897	0.822284	24.0966	9.1643	0.0681927	-0.138876	0.287912	0.727725	0.726803	0.940847
NCU00558	0	default	1	22	10.3108	21.9037	190.073	0.0791416	-0.125494	0.141383	0.69003	0.716956	0.928099
NCU00559	0	mle	1	24.95	6.44328	22.643	148.137	0.0693003	-0.137522	0.213458	0.723841	0.725743	0.939474
NCU00560	0	mle	1	19.3786	56.0567	0.749902	341.813	0.84731	0.813379	0.131836	0.000212394	0.0456267	0.0590637
NCU00561	0	burg	1	18.8302	40.9353	8.32874	375.391	0.24247	0.07413	0.155513	0.286615	0.595094	0.770349
NCU00562	0	default	1	22	28.3737	18.0338	1008.28	0.0371566	-0.176809	0.103746	0.843335	0.747033	0.967034
NCU00563	0	default	1	22	2.77819	9.83506	30.4224	0.422261	0.293874	0.107194	0.0846824	0.41869	0.541994
NCU00564	0	mle	1	21.234	97.6961	1.41106	1960.8	0.119117	-0.076635	0.108235	0.565109	0.681491	0.88219
NCU00565	0	mle	1	18.6542	264.349	1.68462	3007.58	0.21418	0.0395537	0.188764	0.338028	0.619436	0.80186
NCU00566	0	default	1	22	43.7414	19.4276	3269.51	0.00893835	-0.211298	0.157884	0.960402	0.762192	0.986657
NCU00567	0	burg	1	25.9221	179.438	10.7045	1229.07	0.0967312	-0.103995	0.363473	0.632669	0.700136	0.906326
NCU00568	0	default	1	22	59.998	18.2701	853.488	0.285144	0.126288	0.109528	0.220791	0.554297	0.717538
NCU00569	0	burg	1	19.5686	31.1462	0.918063	250.057	0.336461	0.189008	0.158267	0.157906	0.506179	0.655248
NCU00570	0	mle	1	19.1923	24.8759	1.16628	219.466	0.361988	0.220207	0.183919	0.132352	0.477734	0.618426
NCU00571	1	mle	1	21.6957	49.5737	19.0126	995.829	0.0917015	-0.110143	0.164142	0.648677	0.705618	0.913422
NCU00572	1	burg	1	18.4815	7.49469	5.31985	64.1305	0.238811	0.0696584	0.21103	0.292897	0.596307	0.771919
NCU00573	1	mle	1	24.0482	828.646	22.8335	3313.24	0.612698	0.52663	0.289531	0.0140032	0.221655	0.286932
NCU00574	1	mle	1	24.95	31.7896	23.7037	67.7424	0.601568	0.513028	0.621744	0.0159072	0.236133	0.305675
NCU00575	1	burg	1	24.0482	181.134	23.8107	3846.61	0.0733739	-0.132543	0.122814	0.709693	0.722614	0.935424
NCU00576	1	mle	1	18.1455	37.5195	16.5661	337.566	0.255564	0.0901333	0.147893	0.264987	0.579961	0.750759
NCU00577	1	mle	1	23.2093	26.7198	0.0615746	281.507	0.357153	0.214298	0.117576	0.136926	0.482973	0.625208
NCU00578	1	burg	1	23.4824	8.72924	12.9136	267.292	0.0240839	-0.192786	0.153086	0.896099	0.754483	0.976678
NCU00579	0	default	1	22	45.4467	15.2942	1650.59	0.0807579	-0.123518	0.0797594	0.684596	0.716117	0.927014
NCU00580	0	default	1	22	19.3644	14.0021	489.135	0.0940904	-0.107223	0.0905487	0.641035	0.702655	0.909586
NCU00581	0	mle	1	18.3119	19.8872	5.39569	765.836	0.0159277	-0.202755	0.142871	0.930297	0.758146	0.98142
NCU00582	0	default	1	22	868.586	19.4353	467.979	0.328344	0.179087	2.63242	0.166787	0.512859	0.663895
NCU00583	0	mle	1	18.3119	3.13721	17.8612	7.2995	0.308891	0.155312	0.565722	0.189653	0.532336	0.689109
NCU00584	1	mle	1	24.642	307.046	22.3746	1045.61	0.563642	0.466673	0.280536	0.0239494	0.271933	0.352017
NCU00585	0	mle	1	21.0105	2176.15	19.0628	5664.66	0.44162	0.317536	0.541068	0.0726413	0.401007	0.519103
NCU00586	0	default	1	22	413.15	12.8521	1734.4	0.161934	-0.0243029	0.426554	0.451598	0.639203	0.827448
NCU00587	0	default	1	22	124.717	21.2759	1407.67	0.327296	0.177806	0.154724	0.167961	0.513398	0.664593
NCU00589	0	default	1	22	61.612	15.7491	2278.31	0.0232495	-0.193806	0.141849	0.899552	0.754772	0.977053
NCU00590	0	default	1	22	19.7183	2.33059	867.815	0.263554	0.0998996	0.0547655	0.252426	0.575263	0.744678
NCU00591	1	burg	1	20.5773	132.879	4.40016	1094.81	0.381016	0.243464	0.133827	0.115494	0.455377	0.589485
NCU00592	0	default	1	22	19.8037	15.9129	834.867	0.0147636	-0.204178	0.134804	0.935259	0.759026	0.982559
NCU00593	0	mle	1	19.0095	43.1931	14.0097	895.038	0.170398	-0.0139575	0.0798769	0.431433	0.638788	0.826912
NCU00594	0	burg	1	19.3786	1.09784	5.04168	5.31591	0.101568	-0.0980833	0.434519	0.617565	0.697613	0.90306
NCU00595	0	default	1	22	147.575	19.9904	2194.26	0.407346	0.275645	0.100624	0.0949742	0.428229	0.554343
NCU00596	1	burg	1	25.9221	34.7554	10.4206	649.865	0.0859094	-0.117222	0.147044	0.667501	0.710369	0.919573
NCU00597	0	burg	1	25.5897	23.7209	24.1011	103.059	0.217045	0.0430549	0.400927	0.332519	0.616724	0.79835
NCU00598	0	default	1	22	21.7957	1.6486	1301.04	0.010962	-0.208824	0.133597	0.951609	0.761195	0.985367
NCU00599	0	mle	1	23.7619	60.7968	22.5357	244.058	0.66165	0.586461	0.227335	0.00762337	0.177455	0.229716
NCU00600	1	mle	1	20.7917	239.467	17.223	2782.48	0.127347	-0.0665761	0.168632	0.541736	0.672666	0.870766
NCU00602	1	mle	1	18.3119	201.339	4.96282	733.749	0.185475	0.00446884	0.511578	0.397257	0.638788	0.826912
NCU00603	0	burg	1	19.3786	0.0855472	18.2983	1.26725	0.0263578	-0.190007	0.360776	0.886742	0.752663	0.974322
NCU00604	0	default	1	22	3.83553	2.72967	159.665	0.00799388	-0.212452	0.236762	0.964527	0.763602	0.988483
NCU00605	0	default	1	22	20.1525	15.804	562.465	0.0839723	-0.119589	0.146106	0.673889	0.712143	0.921869
NCU00606	0	default	1	22	7.61646	13.0684	62.6424	0.143889	-0.0463574	0.244772	0.497032	0.659359	0.85354
NCU00607	0	default	1	22	157.486	15.7981	348.836	0.141555	-0.0492103	0.927179	0.50316	0.6619	0.85683
NCU00608	1	burg	1	20.3673	129.167	9.05854	958.787	0.489369	0.375895	0.187629	0.0485829	0.345331	0.447031
NCU00609	1	burg	1	22.427	64.4935	20.9172	695.391	0.35363	0.209992	0.162989	0.140335	0.488039	0.631767
NCU00611	0	default	1	22	2.52414	20.8175	367.797	0.00208295	-0.219676	0.147899	0.990661	0.769095	0.995593
NCU00614	0	mle	1	18.6542	162.18	13.7682	3714.71	0.160968	-0.025484	0.0744388	0.453946	0.640357	0.828942
NCU00616	0	mle	1	18.3119	82.1076	3.20602	384.855	0.703678	0.637829	0.262581	0.00419699	0.136606	0.176837
NCU00617	0	mle	1	21.9341	13.296	12.9438	767.124	0.0353128	-0.179062	0.0668406	0.850627	0.748598	0.969061
NCU00618	1	burg	1	19.7624	421.606	4.53829	13640.1	0.0553408	-0.154583	0.102577	0.773995	0.73782	0.955108
NCU00619	1	burg	1	21.9341	67.8064	15.6017	898.426	0.159878	-0.0268155	0.136694	0.456604	0.641453	0.830361
NCU00620	0	mle	1	18.4815	26.5489	0.952399	342.784	0.59046	0.499451	0.0799622	0.0180025	0.24836	0.321502
NCU00621	0	default	1	22	12.4059	11.6455	307.545	0.0267237	-0.18956	0.18641	0.885243	0.752663	0.974322
NCU00622	0	burg	1	19.96	38.3307	13.543	460.339	0.0532387	-0.157153	0.264401	0.781776	0.739131	0.956805
NCU00623	1	burg	1	23.4824	95.4911	9.1359	926.105	0.131889	-0.0610241	0.252269	0.529161	0.668971	0.865983
NCU00624	0	default	1	22	20.4431	17.8637	1003.15	0.0906228	-0.111461	0.0702884	0.652151	0.7069	0.915082
NCU00627	0	default	1	22	320.389	16.1403	9945.89	0.0284054	-0.187504	0.14527	0.878381	0.751583	0.972925
NCU00628	1	mle	1	21.9341	41.8498	9.93354	248.609	0.389289	0.253575	0.264892	0.108708	0.445578	0.576801
NCU00629	1	mle	1	22.6818	1555.74	10.6453	10120.6	0.401015	0.267907	0.246688	0.0996257	0.437274	0.566051
NCU00630	1	burg	1	21.234	9.50557	9.19066	234.803	0.0658139	-0.141783	0.11696	0.736123	0.728674	0.943269
NCU00631	1	mle	1	22.1778	31.1678	2.11767	264.154	0.155467	-0.032207	0.235493	0.467493	0.645879	0.83609
NCU00632	0	burg	1	20.5773	22.7822	8.373	1033.54	0.0384536	-0.175223	0.0879515	0.838236	0.746806	0.96674
NCU00633	1	mle	1	24.0482	775.53	11.7209	4157.85	0.313462	0.160898	0.240772	0.184073	0.528847	0.684593
NCU00634	0	default	1	22	497.791	20.4849	15074.3	0.130112	-0.0631968	0.0894658	0.534055	0.671048	0.868672
NCU00635	1	mle	1	20.1616	115.987	4.64181	4690.02	0.054057	-0.156153	0.119948	0.77874	0.739041	0.956689
NCU00636	1	burg	1	21.4624	128.618	9.75976	4072.02	0.0598006	-0.149133	0.0944448	0.757687	0.73413	0.950331
NCU00638	0	default	1	22	2.79217	9.01714	19.7076	0.175167	-0.0081297	0.244687	0.420386	0.638788	0.826912
NCU00640	0	default	1	22	4.39896	11.6798	100.722	0.108736	-0.0893229	0.129483	0.595702	0.690872	0.894334
NCU00641	0	burg	1	21.0105	5.87385	13.0297	163.021	0.066314	-0.141172	0.100195	0.734351	0.728127	0.942561
NCU00642	0	mle	1	18.4815	988.757	10.3027	3571.8	0.794057	0.748292	0.245804	0.000816323	0.0710947	0.0920321
NCU00643	0	default	1	22	273.659	11.3956	1017.57	0.76074	0.707571	0.226282	0.00160294	0.0892747	0.115566
NCU00644	0	default	1	22	72.4068	18.4625	1366.49	0.0389689	-0.174594	0.186078	0.836216	0.746806	0.96674
NCU00645	0	default	1	22	0.377584	21.9984	1.37352	0.630451	0.548329	0.418349	0.0113377	0.201525	0.260874
NCU00646	0	burg	1	19.0095	7.83528	12.0328	70.2984	0.13096	-0.0621599	0.222316	0.531715	0.670326	0.867736
NCU00648	0	burg	1	20.1616	9.09466	9.34548	57.3408	0.65479	0.578076	0.145931	0.00834406	0.179512	0.232378
NCU00649	0	default	1	22	61.3514	15.0992	1390.93	0.348863	0.204165	0.0787479	0.145053	0.492486	0.637523
NCU00650	1	mle	1	19.96	44.0271	0.382972	237.221	0.255707	0.090309	0.284111	0.264757	0.579961	0.750759
NCU00651	0	default	1	22	106.04	11.702	1921.37	0.127364	-0.0665554	0.155719	0.541688	0.672666	0.870766
NCU00652	0	burg	1	21.4624	10.2699	11.8325	116.567	0.0743682	-0.131328	0.242757	0.706272	0.721602	0.934114
NCU00653	1	burg	1	21.6957	8.80515	6.01751	180.679	0.0585092	-0.150711	0.1774	0.762381	0.735448	0.952037
NCU00654	0	default	1	22	16.6894	13.5098	607.304	0.0482829	-0.16321	0.088593	0.80036	0.741004	0.95923
NCU00655	0	burg	1	18.8302	293.973	13.0681	3109.57	0.234979	0.0649749	0.13683	0.299591	0.600301	0.77709
NCU00656	1	burg	1	21.9341	35.9059	10.2892	655.463	0.41402	0.283802	0.0701887	0.0902553	0.423071	0.547665
NCU00657	0	burg	1	22.427	66.3767	22.1692	300.328	0.513639	0.405559	0.279456	0.0390223	0.322264	0.41717
NCU00658	0	burg	1	21.4624	2.91083	8.01074	28.896	0.156064	-0.0314773	0.190881	0.466007	0.645161	0.835161
NCU00659	0	burg	1	20.7917	43.7385	13.115	566.413	0.119596	-0.0760498	0.160619	0.563728	0.681182	0.88179
NCU00660	1	burg	1	24.3415	60.5231	10.9097	1213.14	0.160955	-0.025499	0.0880115	0.453976	0.640357	0.828942
NCU00662	0	burg	1	18.6542	20.5164	0.123363	116.341	0.726808	0.666099	0.177247	0.00291143	0.118969	0.154005
NCU00663	0	mle	1	22.1778	57.5106	0.366193	1021.64	0.315215	0.16304	0.104542	0.181968	0.52736	0.682667
NCU00664	0	default	1	22	39.3553	12.9142	574.698	0.114442	-0.0823491	0.154969	0.578732	0.685416	0.887271
NCU00665	1	mle	1	23.7619	162.451	10.5748	1672.02	0.310626	0.157432	0.125102	0.187519	0.531415	0.687917
NCU00666	0	burg	1	19.7624	10.501	11.4293	180.308	0.0928004	-0.1088	0.141708	0.645153	0.704434	0.911889
NCU00667	0	default	1	22	104.278	15.4371	2561.61	0.0789695	-0.125704	0.131706	0.69061	0.716956	0.928099
NCU00668	0	burg	1	19.7624	39.0093	16.6533	772.605	0.0315663	-0.183641	0.189265	0.865595	0.749462	0.970179
NCU00669	0	default	1	22	61.628	13.6115	1780.45	0.115792	-0.0806984	0.0871213	0.574771	0.683845	0.885238
NCU00670	0	default	1	22	19.5094	10.0777	3411.7	0.00265267	-0.21898	0.0817099	0.988118	0.769095	0.995593
NCU00671	0	mle	1	18.4815	55.3747	14.5071	661.279	0.132064	-0.0608107	0.163583	0.528682	0.668971	0.865983
NCU00673	0	default	1	22	2688.64	2.82589	23428.7	0.412772	0.282277	0.125669	0.0911234	0.423645	0.548409
NCU00674	0	mle	1	21.9341	2.34254	8.53693	77.5691	0.0263512	-0.190015	0.132323	0.886769	0.752663	0.974322
NCU00675	0	mle	1	24.95	7.83851	11.0526	72.7047	0.0689878	-0.137904	0.285621	0.724935	0.725876	0.939646
NCU00676	0	mle	1	25.9221	37.5007	24.2265	280.196	0.490493	0.377269	0.145859	0.0481036	0.34513	0.446771
NCU00677	1	mle	1	18.6542	31.2665	5.76248	238.14	0.33328	0.18512	0.150859	0.161341	0.509017	0.658922
NCU00678	0	default	1	22	50.3918	14.0838	547.273	0.225469	0.0533512	0.136282	0.316719	0.608412	0.78759
NCU00679	0	burg	1	18.1455	4.23824	8.3664	31.9597	0.270127	0.107933	0.189154	0.242445	0.565803	0.732432
NCU00680	0	default	1	22	99.4152	21.2655	1367.69	0.0283817	-0.187533	0.316792	0.878477	0.751583	0.972925
NCU00681	0	default	1	22	5.29378	7.18922	450.726	0.0130809	-0.206234	0.0707609	0.942469	0.760058	0.983895
NCU00682	0	burg	1	18.1455	242.047	7.35014	2006.5	0.356486	0.213483	0.166933	0.137566	0.483079	0.625345
NCU00684	0	default	1	22	315.752	13.4176	1151.72	0.153385	-0.0347515	0.523216	0.472701	0.647995	0.838829
NCU00685	1	burg	1	23.4824	160.821	21.9477	8705.42	0.074374	-0.131321	0.04841	0.706252	0.721602	0.934114
NCU00687	0	burg	1	18.1455	81.4279	0.989346	926.298	0.236762	0.0671535	0.130888	0.296463	0.598152	0.774308
NCU00688	0	default	1	22	4.44614	13.8307	100.135	0.183471	0.00202046	0.0749164	0.401672	0.638788	0.826912
NCU00689	0	default	1	22	8.58155	12.0184	350.633	0.0117751	-0.20783	0.178144	0.948093	0.760957	0.985059
NCU00690	0	default	1	22	8.22578	20.396	331.805	0.0324595	-0.182549	0.105306	0.862008	0.749147	0.96977
NCU00691	0	default	1	22	21.4564	7.99076	364.979	0.429486	0.302705	0.0767666	0.0800202	0.413263	0.534969
NCU00692	0	default	1	22	61.9574	20.8653	537.07	0.134133	-0.0582814	0.229381	0.523033	0.667325	0.863853
NCU00693	0	default	1	22	25.6463	1.7785	851.01	0.0486882	-0.162714	0.121006	0.798827	0.740314	0.958337
NCU00694	0	mle	1	21.4624	34.4018	16.9362	944.327	0.0217843	-0.195597	0.173023	0.905641	0.755655	0.978195
NCU00695	0	mle	1	25.5897	363.063	10.825	2516.34	0.215392	0.0410352	0.211332	0.335688	0.617552	0.799421
NCU00696	1	mle	1	19.5686	249.615	15.8115	2815.66	0.0554974	-0.154392	0.306227	0.773418	0.737531	0.954733
NCU00697	1	mle	1	20.3673	16.5086	13.3719	43.5078	0.221268	0.0482164	0.59517	0.324524	0.610933	0.790852
NCU00698	1	mle	1	18.1455	6.32633	10.9383	28.5165	0.503136	0.392721	0.233032	0.0429606	0.331631	0.429297
NCU00699	1	burg	1	22.427	20.8562	21.2194	203.396	0.118517	-0.0773678	0.346522	0.566842	0.682	0.882848
NCU00700	1	burg	1	22.9425	10.627	1.40624	197.343	0.122908	-0.0720009	0.12877	0.554246	0.67709	0.876493
NCU00701	1	mle	1	19.3786	1528.23	12.12	2215.59	0.654416	0.577619	0.620748	0.0083848	0.179512	0.232378
NCU00704	1	burg	1	20.1616	0.751622	15.3293	3.23355	0.107087	-0.0913378	0.474931	0.600676	0.692262	0.896133
NCU00705	0	default	1	22	7.18423	7.62625	146.022	0.0816309	-0.122451	0.141628	0.681676	0.71503	0.925606
NCU00706	0	default	1	22	138.802	11.2699	19702.7	0.00134663	-0.220576	0.141437	0.993954	0.769633	0.99629
NCU00707	1	burg	1	23.2093	77.3582	22.8661	411.782	0.427186	0.299894	0.228889	0.0814821	0.415434	0.537779
NCU00708	0	default	1	22	2.97734	8.53661	6.14588	0.383259	0.246206	0.581781	0.113622	0.452726	0.586053
NCU00709	0	burg	1	23.4824	7.07939	10.5706	26.4098	0.49859	0.387166	0.310042	0.0447576	0.338893	0.438696
NCU00710	0	burg	1	22.427	22.8155	12.1461	108.418	0.35876	0.216262	0.257017	0.135392	0.481171	0.622876
NCU00711	1	mle	1	18.4815	97.2134	9.39089	510.356	0.506447	0.396768	0.18922	0.0416872	0.33128	0.428842
NCU00712	0	burg	1	24.642	507.37	10.8658	3397.62	0.261521	0.0974151	0.225148	0.255576	0.577063	0.747008
NCU00713	0	mle	1	24.0482	513.273	9.15041	3047.54	0.182741	0.00112783	0.310148	0.403291	0.638788	0.826912
NCU00714	1	mle	1	23.7619	289.462	10.8778	4814.04	0.189188	0.00900754	0.129914	0.389171	0.638788	0.826912
NCU00715	1	burg	1	20.7917	100.891	7.08183	791.657	0.123212	-0.0716303	0.287154	0.553384	0.676544	0.875786
NCU00716	0	mle	1	19.0095	10985.2	10.3047	16157.9	0.751534	0.69632	0.569478	0.00189976	0.0962083	0.124542
NCU00717	1	mle	1	19.1923	40.7922	10.3239	110.383	0.639938	0.559925	0.348213	0.0100854	0.196463	0.254321
NCU00718	0	burg	1	18.1455	2.8863	16.6636	8.06167	0.435493	0.310047	0.397324	0.0762979	0.405856	0.525381
NCU00719	0	burg	1	19.7624	45.9868	12.3159	113.253	0.571062	0.475742	0.39177	0.0221705	0.265531	0.343729
NCU00720	0	burg	1	19.1923	1063.75	12.216	2301.89	0.579876	0.486516	0.448348	0.0201928	0.25598	0.331365
NCU00721	1	burg	1	23.2093	201.865	10.8889	2868.02	0.266722	0.103771	0.14273	0.247577	0.570825	0.738933
NCU00722	0	burg	1	25.2658	63.6719	11.26	493.815	0.433798	0.307976	0.143994	0.077334	0.408405	0.528681
NCU00723	0	default	1	22	10.5566	19.524	261.437	0.0962525	-0.10458	0.104591	0.634179	0.700261	0.906488
NCU00724	0	default	1	22	8.00333	9.82781	25.8347	0.388311	0.25238	0.401907	0.109493	0.445578	0.576801
NCU00725	0	default	1	22	68.2472	15.8521	1937.29	0.0442936	-0.168086	0.114142	0.815568	0.744501	0.963757
NCU00726	0	default	1	22	200.794	8.80707	25318.4	0.00274801	-0.218864	0.121101	0.987693	0.769095	0.995593
NCU00727	1	mle	1	24.0482	25.645	22.5048	437.548	0.193586	0.0143833	0.133476	0.379761	0.638788	0.826912
NCU00728	0	default	1	22	5.29928	11.4998	82.5276	0.128569	-0.065082	0.166899	0.538329	0.672258	0.870238
NCU00729	1	burg	1	20.5773	730.957	16.8874	3660.4	0.405523	0.273417	0.230397	0.0962957	0.430709	0.557553
NCU00730	1	burg	1	20.5773	165.008	13.4241	978.219	0.587625	0.495986	0.173605	0.0185702	0.250449	0.324206
NCU00732	0	burg	1	19.7624	10521.4	12.4129	33285.3	0.484621	0.370092	0.327494	0.0506491	0.353449	0.457539
NCU00733	1	mle	1	19.96	15.5244	12.7791	30.2073	0.49075	0.377583	0.531963	0.0479945	0.34513	0.446771
NCU00734	0	default	1	22	29.9018	14.0709	843.619	0.0898165	-0.112447	0.107235	0.654757	0.707444	0.915786
NCU00735	0	default	1	22	17.875	14.6964	184.352	0.204951	0.0282733	0.169798	0.356265	0.630246	0.815853
NCU00736	1	burg	1	24.642	26.154	10.4464	404.949	0.140451	-0.0505603	0.120288	0.506079	0.662109	0.857101
NCU00737	0	default	1	22	43.6842	12.7001	1522.39	0.0246205	-0.19213	0.138181	0.893884	0.753969	0.976012
NCU00738	0	mle	1	25.9221	21.2756	23.5335	234.396	0.254261	0.0885407	0.139309	0.26708	0.581891	0.753258
NCU00739	0	default	1	22	0.159491	8.62798	1.29386	0.0369746	-0.177031	0.457779	0.844053	0.747172	0.967214
NCU00740	0	burg	1	18.1455	19.5901	8.31969	82.4139	0.413346	0.282978	0.307802	0.0907235	0.423563	0.548302
NCU00741	0	mle	1	23.4824	63.8786	9.53647	524.537	0.374138	0.235058	0.180867	0.121381	0.465592	0.602708
NCU00742	0	burg	1	19.3786	53.9269	0.901305	473.477	0.244061	0.0760745	0.168977	0.283916	0.592783	0.767358
NCU00743	1	mle	1	18.1455	608.516	15.335	4720.99	0.289829	0.132014	0.165075	0.214354	0.551558	0.713992
NCU00744	0	burg	1	22.6818	197.575	21.8951	2066.71	0.526561	0.421352	0.173654	0.0345691	0.313328	0.405603
NCU00745	0	default	1	22	3.22928	12.4438	24.8469	0.311746	0.158801	0.183857	0.186153	0.530166	0.6863
NCU00746	0	default	1	22	0.881724	12.1669	4.05876	0.226567	0.0546935	0.345768	0.314703	0.607645	0.786596
NCU00747	1	mle	1	21.6957	1.65402	16.8857	5.63463	0.119788	-0.0758147	0.626963	0.563174	0.680946	0.881485
NCU00748	0	default	1	22	196.569	14.4575	1456.84	0.283696	0.124518	0.214049	0.222811	0.554798	0.718185
NCU00749	1	burg	1	19.1923	99.6264	11.0838	807.753	0.532867	0.42906	0.140739	0.0325449	0.307503	0.398063
NCU00751	0	default	1	22	15.7634	21.4739	732.392	0.0135532	-0.205657	0.168784	0.940441	0.759769	0.983521
NCU00752	0	mle	1	19.0095	12.1089	7.08789	78.1411	0.258874	0.0941799	0.242777	0.259724	0.577068	0.747015
NCU00753	1	burg	1	24.95	13.1672	11.8473	728.717	0.0963837	-0.10442	0.0453931	0.633765	0.700261	0.906488
NCU00754	0	burg	1	18.4815	94.1502	11.5905	190.462	0.464938	0.346036	0.523319	0.059954	0.371713	0.481182
NCU00755	0	burg	1	18.8302	79.3398	9.99973	335.002	0.689391	0.620366	0.20896	0.00518758	0.148304	0.19198
NCU00756	1	burg	1	19.1923	0.43838	15.4063	2.77494	0.0478333	-0.163759	0.552642	0.802063	0.741668	0.960089
NCU00757	1	mle	1	18.3119	7.3757	4.92931	26.1602	0.376345	0.237755	0.323815	0.119468	0.464453	0.601234
NCU00758	1	burg	1	24.3415	2.40956	10.1223	40.4748	0.074374	-0.131321	0.153492	0.706252	0.721602	0.934114
NCU00759	1	burg	1	21.4624	49.7328	13.4918	519.338	0.0788264	-0.125879	0.253502	0.691093	0.717079	0.928258
NCU00760	1	burg	1	18.8302	10.7626	15.0124	38.9015	0.291902	0.134546	0.389051	0.211554	0.551558	0.713992
NCU00761	0	default	1	22	3.52234	13.7749	13.7029	0.178774	-0.00372125	0.435384	0.412177	0.638788	0.826912
NCU00762	0	burg	1	18.3119	0.645883	1.33505	14.3268	0.0127927	-0.206587	0.29364	0.943708	0.760134	0.983994
NCU00763	1	mle	1	24.3415	0.79436	9.99536	3.98913	0.106888	-0.0915814	0.440918	0.60128	0.692431	0.896352
NCU00764	1	mle	1	19.5686	0.293426	1.00923	1.20514	0.249854	0.0831544	0.416599	0.274257	0.587344	0.760317
NCU00765	0	default	1	22	3.5774	12.8931	118.679	0.0197957	-0.198027	0.154285	0.913955	0.757011	0.97995
NCU00766	1	burg	1	20.3673	316.067	13.5532	1093.13	0.260082	0.0956559	0.399452	0.257825	0.577063	0.747008
NCU00768	0	default	1	22	34.7441	18.2175	768.024	0.0150356	-0.203845	0.257209	0.934098	0.758787	0.982249
NCU00770	1	burg	1	19.5686	15.1969	11.2315	260.264	0.0645864	-0.143283	0.213884	0.740486	0.729687	0.94458
NCU00771	0	default	1	22	13.5031	6.6915	368.998	0.0195238	-0.19836	0.207896	0.915096	0.757082	0.980043
NCU00772	0	mle	1	19.7624	26.8973	16.5055	305.723	0.0942496	-0.107028	0.199705	0.640528	0.7024	0.909257
NCU00773	1	burg	1	21.6957	28.5286	12.4812	273.816	0.251017	0.0845767	0.150616	0.272347	0.585843	0.758373
NCU00774	1	burg	1	20.5773	434.459	16.1925	5035.84	0.112052	-0.0852694	0.195506	0.585792	0.68802	0.890641
NCU00775	0	mle	1	21.9341	86.7345	19.7871	1889.27	0.0301236	-0.185404	0.195499	0.871412	0.750248	0.971196
NCU00776	0	burg	1	21.4624	7.74988	20.8333	116.526	0.0911886	-0.110769	0.167508	0.650327	0.706297	0.914301
NCU00777	1	burg	1	22.1778	38.1446	21.2659	204.661	0.504402	0.39427	0.217281	0.0424699	0.331631	0.429297
NCU00778	1	burg	1	20.5773	49.1762	17.3433	416.543	0.433299	0.307365	0.150005	0.0776414	0.409362	0.529919
NCU00779	0	default	1	22	8.94386	18.3611	103.804	0.260533	0.0962064	0.120445	0.25712	0.577063	0.747008
NCU00780	1	burg	1	21.0105	4.69473	19.3631	92.2146	0.0647291	-0.143109	0.142602	0.739977	0.729687	0.94458
NCU00781	0	burg	1	20.5773	2.07558	16.7802	7.25099	0.175514	-0.00770552	0.470152	0.41959	0.638788	0.826912
NCU00782	1	mle	1	19.5686	10.5309	4.17379	70.7261	0.352386	0.208471	0.176499	0.141555	0.48977	0.634007
NCU00783	0	default	1	22	1.5451	10.7744	14.1599	0.0773335	-0.127703	0.286889	0.696148	0.718874	0.930582
NCU00784	1	burg	1	21.9341	17.5917	1.43528	482.734	0.138671	-0.0527353	0.0777722	0.510811	0.663656	0.859102
NCU00786	1	mle	2	22.1777777778,25.2658227848	20.1454577067,18.389955623	3.92786059275,14.4269386294	27.8283	0.717114	0.555465	0.278919	0.0422603	0.331631	0.429297
NCU00787	0	burg	1	20.3673	6.44297	13.3307	63.802	0.122961	-0.0719364	0.20377	0.554096	0.677084	0.876485
NCU00788	0	default	1	22	11.8124	13.8543	134.898	0.196998	0.0185532	0.152003	0.372584	0.63777	0.825593
NCU00789	1	mle	1	20.7917	36.3295	18.5894	2212.56	0.0369474	-0.177064	0.0595503	0.84416	0.747172	0.967214
NCU00790	1	mle	1	18.4815	148.303	14.4964	3122.82	0.04612	-0.165853	0.18561	0.808578	0.743003	0.961818
NCU00792	0	mle	1	19.0095	351.434	13.6453	5022.34	0.25155	0.0852278	0.115312	0.271477	0.585262	0.757621
NCU00793	0	default	1	22	541.249	12.0228	4136.41	0.146996	-0.0425608	0.28903	0.488968	0.655048	0.847959
NCU00794	0	default	1	22	7.12158	4.62755	274.79	0.0079711	-0.21248	0.223465	0.964627	0.763602	0.988483
NCU00795	0	burg	1	19.96	38.7957	10.6628	168.323	0.638962	0.558731	0.214503	0.0102091	0.19682	0.254783
NCU00796	0	default	1	22	281.6	10.1679	1300.77	0.709041	0.644383	0.215957	0.00386584	0.132722	0.171809
NCU00797	0	mle	1	22.9425	39.6591	11.2119	154.855	0.768101	0.716568	0.230743	0.00139265	0.0825014	0.106798
NCU00798	1	burg	1	20.1616	14.2551	16.1568	232.109	0.160014	-0.0266499	0.101178	0.456273	0.641233	0.830076
NCU00799	0	default	1	22	36.5326	13.6528	282.096	0.349034	0.204374	0.159972	0.144882	0.492486	0.637523
NCU00800	0	burg	1	18.6542	7.85546	10.4778	34.6444	0.21148	0.036253	0.394495	0.343287	0.624195	0.80802
NCU00801	1	burg	1	18.4815	108.929	5.33685	700.005	0.284612	0.125637	0.195466	0.221532	0.554474	0.717767
NCU00802	0	default	1	22	32.7026	21.4315	371.513	0.0622263	-0.146168	0.257694	0.74893	0.732153	0.947772
NCU00803	0	burg	1	18.8302	32.138	5.333	127.316	0.472868	0.355727	0.247025	0.0560582	0.363254	0.470232
NCU00804	0	default	1	22	1.24885	7.38725	7.79048	0.0708013	-0.135687	0.480708	0.718602	0.724163	0.937429
NCU00805	1	mle	1	18.1455	173.884	3.03517	2521.78	0.233154	0.0627438	0.110567	0.302821	0.602337	0.779725
NCU00806	1	mle	1	20.3673	1.05815	11.6713	2.14369	0.492114	0.37925	0.518221	0.0474187	0.34407	0.445398
NCU00807	1	burg	1	22.9425	0.404657	22.2368	1.77974	0.156695	-0.030706	0.417966	0.464441	0.644815	0.834712
NCU00808	0	mle	2	21.0105263158,18.6542056075	44.5943223926,47.6522934258	20.9849846913,10.3300859892	65.3595	0.357889	-0.00903095	0.160236	0.477882	0.650384	0.841922
NCU00809	0	default	1	22	8.41658	9.25009	163.986	0.149842	-0.0390826	0.122005	0.48167	0.651592	0.843486
NCU00810	0	default	1	22	54.4837	8.98939	691.957	0.133109	-0.059534	0.190272	0.525825	0.668273	0.865079
NCU00811	0	default	1	22	6929.27	19.2357	33240.1	0.361522	0.219639	0.377078	0.132787	0.478273	0.619124
NCU00812	0	mle	1	19.1923	295.078	17.8496	1324.81	0.417629	0.288214	0.37777	0.0877804	0.421804	0.546025
NCU00813	0	default	1	22	107.004	3.82177	2031.75	0.301896	0.146762	0.0863875	0.198445	0.538688	0.697331
NCU00814	0	burg	1	19.96	51.3674	18.9333	843.141	0.197651	0.0193518	0.148614	0.371222	0.63777	0.825593
NCU00817	1	mle	1	18.8302	0.180338	6.71266	1.08901	0.227168	0.0554276	0.229321	0.313605	0.607218	0.786044
NCU00818	0	default	1	22	31.2492	8.03808	209.643	0.4738	0.356866	0.17799	0.0556134	0.362342	0.469052
NCU00819	0	mle	1	19.5686	3.56356	6.64954	12.9791	0.327924	0.178574	0.329276	0.167257	0.51287	0.663911
NCU00821	0	mle	1	18.4815	520.643	4.38079	1506.53	0.493253	0.380642	0.381194	0.0469419	0.343665	0.444874
NCU00822	1	burg	1	21.4624	0.451964	10.8249	1.63255	0.4709	0.353322	0.304812	0.0570059	0.364589	0.47196
NCU00823	1	mle	1	19.3786	172.901	18.9704	1790.57	0.428084	0.300992	0.139087	0.0809087	0.415132	0.537389
NCU00824	0	default	1	22	6.94328	0.782517	79.2243	0.0704188	-0.136155	0.249405	0.719935	0.724463	0.937817
NCU00825	1	mle	1	24.0482	52.1156	22.8739	89.2326	0.683688	0.613396	0.507831	0.00563015	0.155157	0.200851
NCU00826	0	burg	1	19.0095	21.3932	7.79655	57.4689	0.274061	0.112741	0.579806	0.23662	0.56323	0.729101
NCU00827	0	default	1	22	62.3237	1.49835	588.801	0.136967	-0.0548179	0.230191	0.515375	0.665378	0.861332
NCU00828	0	burg	1	22.9425	66.9362	10.3442	638.402	0.210554	0.0351218	0.165277	0.345104	0.625035	0.809108
NCU00829	1	burg	1	19.3786	1458.43	16.0718	3677.04	0.162203	-0.0239744	0.784252	0.450947	0.638807	0.826935
NCU00830	1	burg	1	19.7624	693.186	16.705	1869.15	0.163438	-0.0224648	0.7828	0.447963	0.638788	0.826912
NCU00831	1	mle	1	20.5773	245.19	0.472094	3501.01	0.216282	0.0421218	0.131016	0.33398	0.617013	0.798724
NCU00832	1	mle	1	24.0482	72.6138	22.4336	390.019	0.349012	0.204348	0.263576	0.144903	0.492486	0.637523
NCU00833	0	burg	1	22.9425	28.5145	0.745668	393.595	0.238337	0.0690786	0.107084	0.29372	0.596307	0.771919
NCU00834	1	burg	1	19.1923	10.5403	8.9089	87.4189	0.263519	0.0998562	0.165724	0.25248	0.575263	0.744678
NCU00835	1	mle	1	20.3673	8.49067	17.5494	409.97	0.00907344	-0.211132	0.171862	0.959813	0.761805	0.986156
NCU00836	0	burg	1	18.3119	3.56935	8.50995	8.16036	0.442824	0.319008	0.453342	0.071939	0.399771	0.517504
NCU00837	0	burg	1	19.1923	34.8417	11.8589	200.154	0.545893	0.44498	0.171239	0.0286557	0.289848	0.375208
NCU00838	0	burg	1	19.3786	422.289	11.6257	1006.97	0.718102	0.655458	0.362702	0.00335286	0.1275	0.165049
NCU00839	0	mle	1	18.8302	1.82534	5.25972	9.05795	0.188995	0.00877109	0.309306	0.389589	0.638788	0.826912
NCU00840	0	default	1	22	0.596567	4.92575	1.50311	0.336879	0.189519	0.473718	0.157459	0.505935	0.654933
NCU00841	1	burg	1	21.6957	0.029197	17.8775	1.32722	0.00286101	-0.218725	0.316496	0.98719	0.769095	0.995593
NCU00842	0	default	1	22	0.615489	1.46639	6.66258	0.15379	-0.0342569	0.195275	0.471685	0.647521	0.838216
NCU00843	1	burg	1	22.9425	119.259	10.0902	1913.76	0.138191	-0.0533226	0.137324	0.512095	0.664075	0.859645
NCU00844	0	default	1	22	1.96902	6.95417	29.2999	0.0532831	-0.157098	0.200465	0.781611	0.739131	0.956805
NCU00845	0	default	1	22	16.3019	0.106844	180.963	0.187499	0.00694368	0.297611	0.392832	0.638788	0.826912
NCU00846	1	mle	1	24.3415	15.9097	22.0434	87.9241	0.385677	0.249161	0.228054	0.111631	0.44819	0.580182
NCU00847	1	burg	1	19.7624	127.07	9.82744	1118.97	0.226998	0.0552201	0.178852	0.313915	0.607371	0.786242
NCU00848	0	default	1	22	0.929269	7.59471	10.4945	0.0202798	-0.197436	0.452356	0.911926	0.756874	0.979774
NCU00849	0	mle	1	19.3786	28.1185	12.098	75.672	0.406036	0.274044	0.424253	0.0959224	0.430205	0.5569
NCU00850	0	default	1	22	4.22458	10.6444	12.5943	0.302304	0.147261	0.446978	0.197924	0.538435	0.697004
NCU00851	0	mle	1	18.4815	0.182113	15.3609	1.23926	0.120873	-0.0744888	0.28029	0.560058	0.679554	0.879683
NCU00852	0	burg	1	19.1923	0.649509	8.85131	2.03371	0.207349	0.0312046	0.498156	0.351454	0.628321	0.813362
NCU00853	0	default	1	22	57.3454	11.1018	373.194	0.529242	0.424629	0.166955	0.0336968	0.31057	0.402033
NCU00854	0	mle	1	25.2658	28.5158	11.0104	210.665	0.709325	0.64473	0.12092	0.00384889	0.132722	0.171809
NCU00855	0	mle	1	19.96	103.931	12.3391	209.994	0.326382	0.176689	0.672047	0.16899	0.513737	0.665033
NCU00856	0	burg	1	25.5897	55.3161	23.5416	354.865	0.341489	0.195154	0.217409	0.152592	0.50054	0.647949
NCU00857	0	default	1	22	6.10227	13.1776	454.077	0.00488066	-0.216257	0.137605	0.978224	0.766705	0.9925
NCU00859	0	burg	1	25.2658	60.8704	11.2157	252.99	0.253684	0.087836	0.328172	0.268011	0.582327	0.753822
NCU00860	1	mle	1	21.9341	33.5315	19.8428	401.534	0.216153	0.0419651	0.154842	0.334226	0.617013	0.798724
NCU00861	0	burg	1	21.4624	1.66975	11.5142	18.8115	0.0667901	-0.14059	0.251915	0.732668	0.727905	0.942273
NCU00862	1	burg	1	21.9341	38.3012	10.5804	276.873	0.31705	0.165283	0.210052	0.179784	0.524747	0.679285
NCU00863	0	burg	1	24.0482	53.1761	10.5492	459.457	0.30527	0.150885	0.188096	0.194166	0.534106	0.6914
NCU00864	0	burg	1	22.9425	241.182	12.1524	5154.04	0.133454	-0.0591114	0.110733	0.524882	0.668273	0.865079
NCU00865	0	burg	1	18.1455	893.915	14.8929	6433.72	0.206066	0.0296362	0.206593	0.354022	0.62981	0.815289
NCU00866	1	mle	1	18.3119	149.483	15.5338	2867.99	0.140029	-0.0510753	0.100806	0.507197	0.662848	0.858056
NCU00867	1	mle	1	25.5897	429.903	11.0129	4182.78	0.106575	-0.0919633	0.260799	0.602227	0.692854	0.896899
NCU00868	0	default	1	22	28.0574	11.9608	782.263	0.0298681	-0.185717	0.151834	0.872446	0.750255	0.971205
NCU00869	1	burg	1	18.3119	42.023	2.9151	400.231	0.601688	0.513174	0.124861	0.0158857	0.236133	0.305675
NCU00870	0	default	1	22	24.8423	15.221	349.482	0.0824594	-0.121438	0.192399	0.678912	0.714025	0.924305
NCU00871	0	mle	1	25.5897	2.15241	13.0888	35.564	0.0365173	-0.17759	0.237309	0.845858	0.747494	0.96763
NCU00872	1	burg	1	23.7619	6.77165	11.8535	92.5352	0.151374	-0.0372094	0.156742	0.477775	0.650384	0.841922
NCU00873	0	mle	1	18.3119	34.2276	16.1426	250.305	0.526249	0.42097	0.142859	0.0346719	0.313328	0.405603
NCU00874	1	mle	1	18.3119	24.328	13.7829	262.315	0.214519	0.0399672	0.152571	0.337374	0.61918	0.801528
NCU00875	0	default	1	22	19.3584	21.1273	197.88	0.192366	0.0128918	0.19248	0.382354	0.638788	0.826912
NCU00876	0	default	1	22	75.9949	9.46413	2681.15	0.0195786	-0.198293	0.156156	0.914866	0.757058	0.980012
NCU00877	0	default	1	22	98.7236	19.2788	1073.08	0.122836	-0.0720896	0.186686	0.554452	0.67719	0.876622
NCU00878	1	burg	1	19.3786	4015.96	7.6517	13512.4	0.156521	-0.0309182	0.624204	0.464872	0.644815	0.834712
NCU00879	0	burg	1	19.3786	93.3697	9.02465	2497.05	0.0730928	-0.132887	0.105514	0.710662	0.722614	0.935424
NCU00880	0	default	1	22	81.6572	12.8204	1674.69	0.194745	0.0157991	0.0902212	0.377312	0.638788	0.826912
NCU00881	0	default	1	22	1019.61	0.028191	4016.05	0.676705	0.604861	0.338108	0.00621152	0.159395	0.206337
NCU00882	0	default	1	22	5.31972	19.952	84.6305	0.182892	0.00131284	0.114249	0.402955	0.638788	0.826912
NCU00883	0	default	1	22	5.06986	17.7187	120.631	0.0678309	-0.139318	0.110393	0.728998	0.727134	0.941275
NCU00884	0	default	1	22	2131.23	13.7972	18782.1	0.290373	0.132678	0.154325	0.213617	0.551558	0.713992
NCU00885	0	default	1	22	0.603444	5.34043	10.501	0.0170405	-0.201395	0.329084	0.925572	0.758137	0.981408
NCU00886	0	default	1	22	16.8595	15.4721	209.971	0.0954113	-0.105608	0.1973	0.63684	0.701329	0.90787
NCU00887	0	default	1	22	3.827	2.54681	96.9782	0.0313192	-0.183943	0.158584	0.866589	0.749511	0.970242
NCU00889	1	mle	1	19.5686	22.2556	16.2291	726.205	0.0848742	-0.118487	0.0718798	0.670909	0.711178	0.92062
NCU00890	0	default	1	22	30.4996	19.7367	497.999	0.162768	-0.0232839	0.111867	0.44958	0.638788	0.826912
NCU00891	0	burg	1	19.1923	82.3937	15.094	874.544	0.14154	-0.0492287	0.165918	0.503199	0.6619	0.85683
NCU00892	0	default	1	22	35.0125	16.8852	811.366	0.154728	-0.0331096	0.0942715	0.469335	0.646771	0.837246
NCU00893	1	burg	1	22.9425	81.1341	11.0626	588.162	0.497879	0.386296	0.144441	0.0450443	0.339139	0.439015
NCU00894	0	mle	1	19.3786	55.3101	18.0104	695.393	0.0494848	-0.161741	0.254451	0.795822	0.739623	0.957442
NCU00895	0	burg	1	24.3415	257.677	11.9333	3967.79	0.122175	-0.0728974	0.130492	0.556335	0.677947	0.877602
NCU00896	0	default	1	22	142.708	15.6027	1609.6	0.150332	-0.0384834	0.166327	0.480421	0.650722	0.84236
NCU00897	0	burg	1	19.7624	48.5725	13.8977	428.632	0.208783	0.0329571	0.193658	0.348602	0.626441	0.810928
NCU00898	1	burg	1	18.1455	94.8021	12.6858	1097.83	0.32523	0.175281	0.109119	0.170295	0.514631	0.66619
NCU00899	0	burg	1	19.1923	101.03	16.8064	921.943	0.0965549	-0.104211	0.270114	0.633225	0.700261	0.906488
NCU00900	0	mle	1	18.6542	76.5503	16.9075	1026.87	0.103885	-0.0952517	0.195663	0.610432	0.694592	0.89915
NCU00901	0	default	1	22	33.062	21.3695	225.179	0.24936	0.0825516	0.249605	0.275069	0.587382	0.760365
NCU00902	0	default	1	22	176.66	2.45413	1152.13	0.43079	0.304299	0.180414	0.0792003	0.41263	0.53415
NCU00903	0	default	1	22	213.908	18.1435	7631.45	0.0131668	-0.206129	0.168216	0.9421	0.760058	0.983895
NCU00904	1	mle	1	18.6542	404.61	9.15652	2377.39	0.183606	0.00218547	0.333206	0.401373	0.638788	0.826912
NCU00905	0	burg	1	19.96	171.528	13.2911	1922.19	0.202636	0.0254442	0.217866	0.360956	0.633357	0.81988
NCU00906	0	default	1	22	1.72145	8.40897	143.02	0.00116548	-0.220798	0.251512	0.994766	0.769959	0.996712
NCU00907	1	burg	1	21.6957	0.808166	3.05368	3.03008	0.158477	-0.0285285	0.517868	0.460042	0.642958	0.832309
NCU00911	0	mle	1	20.1616	8719.54	13.0703	40950.2	0.735946	0.677267	0.178136	0.00249816	0.110699	0.1433
NCU00912	0	default	1	22	38.5454	13.3143	305.067	0.199866	0.0220581	0.227386	0.366634	0.63639	0.823807
NCU00913	0	mle	1	18.1455	163.634	13.276	1000.74	0.653431	0.576416	0.140031	0.00849285	0.179512	0.232378
NCU00914	0	default	1	22	28.9965	13.5253	852.71	0.0309123	-0.184441	0.140947	0.868228	0.7497	0.970486
NCU00915	0	default	1	22	174.474	3.49973	2930.66	0.0283611	-0.187559	0.312325	0.878561	0.751583	0.972925
NCU00916	0	burg	1	19.0095	89.8702	18.7877	977.563	0.413025	0.282586	0.124705	0.0909472	0.423563	0.548302
NCU00917	1	mle	1	19.3786	5.3752	6.87298	446.089	0.00594132	-0.214961	0.107363	0.973541	0.766066	0.991672
NCU00918	0	burg	1	24.0482	448.154	10.9458	3570.6	0.329255	0.180201	0.154549	0.165771	0.512684	0.66367
NCU00919	0	burg	1	23.2093	48.5147	22.0547	623.642	0.29596	0.139506	0.135672	0.206153	0.546342	0.707239
NCU00920	0	mle	1	25.2658	31.7582	22.9069	581.112	0.27527	0.114219	0.0887457	0.234851	0.56323	0.729101
NCU00921	0	mle	1	21.6957	5.67859	4.69225	264.586	0.0184701	-0.199648	0.107456	0.91953	0.757755	0.980914
NCU00922	1	burg	1	19.96	1.48297	11.9142	3.10852	0.201725	0.0243306	0.780434	0.362816	0.633957	0.820657
NCU00923	0	default	1	22	32.4084	15.1089	1242.57	0.0159291	-0.202753	0.148733	0.930291	0.758146	0.98142
NCU00924	0	burg	1	20.3673	14.8818	3.40129	822.922	0.0479341	-0.163636	0.0614709	0.801681	0.74155	0.959936
NCU00925	1	burg	1	23.4824	117.67	22.7429	516.299	0.442588	0.318718	0.289581	0.0720767	0.400157	0.518003
NCU00926	1	burg	1	19.96	12.995	13.6916	126.962	0.164133	-0.0216152	0.177087	0.44629	0.638788	0.826912
NCU00927	0	default	1	22	21.1382	21.1297	310.983	0.0877557	-0.114965	0.16807	0.661455	0.709458	0.918394
NCU00928	0	mle	1	19.3786	12.7921	14.8691	339.785	0.113727	-0.0832223	0.0903841	0.580836	0.686335	0.88846
NCU00929	1	burg	1	19.96	4.70599	16.2615	133.864	0.0229425	-0.194181	0.154206	0.900825	0.754918	0.977242
NCU00930	0	burg	1	19.5686	26.7347	17.8433	1023.32	0.0543377	-0.155809	0.103957	0.7777	0.738717	0.956269
NCU00931	1	burg	1	25.9221	28.1088	23.2368	235.356	0.106577	-0.0919616	0.247483	0.602223	0.692854	0.896899
NCU00932	0	mle	1	20.5773	2.92002	7.99622	5.66666	0.397835	0.26402	0.563982	0.102028	0.439288	0.568659
NCU00934	1	mle	1	25.9221	1.65394	10.9465	16.0899	0.041248	-0.171808	0.3516	0.827329	0.744993	0.964393
NCU00935	0	default	1	22	81.5391	16.8409	1486.33	0.0152489	-0.203585	0.315838	0.933188	0.758664	0.98209
NCU00936	0	default	1	22	33.6998	9.20397	844.91	0.125551	-0.0687706	0.10116	0.54677	0.67371	0.872117
NCU00937	0	burg	1	21.234	42.13	13.5528	483.276	0.308798	0.155198	0.150893	0.189768	0.532336	0.689109
NCU00938	0	default	1	22	870.11	21.0779	5268.69	0.525364	0.419889	0.283654	0.0349641	0.314998	0.407765
NCU00939	0	default	1	22	54.223	11.6324	346.577	0.180821	-0.00121884	0.294242	0.407572	0.638788	0.826912
NCU00940	0	burg	1	23.7619	7.72527	10.7882	25.2064	0.24584	0.078249	0.440465	0.280922	0.590922	0.764948
NCU00941	0	burg	1	20.1616	14.2744	12.2318	124.699	0.210384	0.0349136	0.181682	0.34544	0.625396	0.809575
NCU00943	1	burg	1	20.5773	7.92625	4.12425	21.0582	0.392638	0.257668	0.47467	0.106051	0.443013	0.57348
NCU00944	0	burg	1	18.4815	119.033	5.96378	1369.38	0.113416	-0.0836025	0.184551	0.581754	0.68669	0.88892
NCU00945	1	burg	1	20.3673	19.6166	10.2964	314.852	0.100699	-0.0991455	0.144377	0.620258	0.698065	0.903645
NCU00946	0	burg	1	19.7624	0.472655	18.5309	1.42427	0.221148	0.0480697	0.56016	0.324749	0.610933	0.790852
NCU00947	1	burg	1	19.1923	6.36348	5.2509	18.971	0.395503	0.26117	0.368845	0.103819	0.441799	0.571909
NCU00948	0	burg	1	20.3673	2.83333	4.94257	15.9857	0.239877	0.0709611	0.255288	0.291056	0.596307	0.771919
NCU00949	0	burg	1	19.1923	1.76364	10.8644	9.53315	0.411013	0.280127	0.211383	0.0923581	0.424955	0.550104
NCU00950	0	burg	1	19.1923	15.2126	15.9246	169.872	0.204709	0.0279779	0.133854	0.356752	0.630246	0.815853
NCU00951	1	mle	1	19.3786	271.67	15.7306	8008.68	0.0472104	-0.164521	0.106495	0.804427	0.742265	0.960862
NCU00952	1	burg	1	22.1778	83.4089	0.0152138	448.478	0.698472	0.631466	0.181346	0.00453913	0.139871	0.181063
NCU00953	1	burg	1	19.0095	19.8356	6.08727	512.725	0.0463836	-0.165531	0.119568	0.807573	0.742768	0.961512
NCU00954	0	burg	1	20.7917	35.9515	14.8444	877.23	0.0853435	-0.117913	0.104055	0.669362	0.710823	0.92016
NCU00955	0	default	1	22	307.94	20.7506	1654.4	0.301803	0.146649	0.350365	0.198564	0.538688	0.697331
NCU00956	1	burg	1	22.9425	40.3782	22.3313	417.616	0.420544	0.291776	0.143971	0.0858208	0.419563	0.543124
NCU00957	0	default	1	22	38.5314	9.68244	3468.55	0.00323588	-0.218267	0.141878	0.985521	0.769095	0.995593
NCU00958	0	default	1	22	7.07861	21.9274	1088.69	0.00252648	-0.219134	0.0956293	0.988681	0.769095	0.995593
NCU00959	1	mle	1	24.95	82.5052	23.6413	638.831	0.15106	-0.0375934	0.232346	0.478571	0.650722	0.84236
NCU00960	0	default	1	22	0.515914	18.6904	17.742	0.00532888	-0.215709	0.277654	0.976243	0.766328	0.992012
NCU00961	0	mle	1	23.7619	2.20357	8.62808	25.0988	0.0422027	-0.170641	0.319036	0.823628	0.744933	0.964316
NCU00962	1	burg	1	24.642	9.33623	10.3833	185.68	0.0719039	-0.13434	0.139289	0.714773	0.722664	0.935488
NCU00963	0	default	1	22	14.2659	19.6287	1321.9	0.00932764	-0.210822	0.0855364	0.958705	0.76168	0.985995
NCU00964	1	mle	1	18.6542	42.5046	12.4776	860.857	0.0935889	-0.107836	0.117847	0.642634	0.703113	0.91018
NCU00965	1	mle	1	23.4824	88.2601	11.5229	1733.72	0.0687023	-0.138253	0.141874	0.725936	0.726297	0.940191
NCU00966	0	default	1	22	45.3647	21.3884	1328.04	0.183642	0.00222966	0.0668854	0.401293	0.638788	0.826912
NCU00967	1	burg	1	24.0482	45.8002	23.5195	534.977	0.0973906	-0.103189	0.21083	0.630593	0.699868	0.905979
NCU00968	0	mle	1	19.96	6.43353	8.52228	576.185	0.0329413	-0.181961	0.0435707	0.860078	0.749147	0.96977
NCU00969	0	burg	1	22.1778	224.462	20.1685	4257.64	0.221503	0.0485036	0.102719	0.324083	0.610933	0.790852
NCU00970	0	default	1	22	12.8097	5.96719	525.915	0.0496637	-0.161522	0.0855185	0.795148	0.739623	0.957442
NCU00971	1	burg	1	19.1923	1005.9	18.9542	26974.5	0.0475962	-0.164049	0.156353	0.802962	0.742011	0.960533
NCU00972	0	burg	1	19.3786	75.1853	11.9821	427.908	0.393029	0.258147	0.205753	0.105744	0.443013	0.57348
NCU00973	1	burg	1	19.3786	7.0947	4.75228	47.7542	0.308151	0.154407	0.180027	0.190568	0.532778	0.689681
NCU00974	1	mle	1	18.8302	40.1822	0.376309	349.256	0.469105	0.351128	0.138658	0.0578815	0.366326	0.474209
NCU00975	0	burg	1	19.3786	3.80614	8.00792	123.292	0.0669671	-0.140374	0.0847042	0.732043	0.727662	0.941958
NCU00976	0	burg	1	22.1778	8.64645	13.0248	39.1723	0.23749	0.0680429	0.328972	0.295193	0.597185	0.773056
NCU00977	0	burg	1	25.9221	52.6954	23.3922	459.798	0.108117	-0.0900786	0.238999	0.597564	0.691432	0.895059
NCU00978	1	burg	1	21.6957	11.416	17.3496	641.148	0.0472828	-0.164432	0.0692171	0.804152	0.74218	0.960752
NCU00979	0	default	1	22	972.951	19.6153	33840.6	0.0318231	-0.183327	0.161625	0.864562	0.749147	0.96977
NCU00980	1	burg	1	21.0105	29.4687	18.7412	577.344	0.244053	0.0760652	0.0851228	0.283929	0.592783	0.767358
NCU00981	0	burg	1	22.9425	88.7438	21.1493	1028.34	0.354826	0.211454	0.165424	0.13917	0.485116	0.627983
NCU00983	0	default	1	22	137.554	14.0049	2794.81	0.0572877	-0.152204	0.14995	0.766843	0.736686	0.95364
NCU00984	1	burg	1	22.1778	513.1	1.34586	1233.76	0.652799	0.575644	0.554169	0.00856273	0.179512	0.232378
NCU00985	0	burg	1	20.3673	453.452	9.99519	1236.85	0.514126	0.406154	0.480546	0.0388468	0.322264	0.41717
NCU00986	0	default	1	22	0.89526	8.92981	6.13757	0.0515985	-0.159157	0.473728	0.787889	0.739623	0.957442
NCU00987	0	default	1	22	24.1168	9.73655	257.379	0.139961	-0.0511585	0.189339	0.507377	0.662848	0.858056
NCU00988	1	mle	1	19.5686	248.307	13.9541	1595.49	0.175944	-0.0071799	0.341309	0.418606	0.638788	0.826912
NCU00989	0	default	1	22	0.0967174	11.3591	3.68036	0.00179304	-0.220031	0.455982	0.991957	0.769289	0.995845
NCU00990	1	mle	1	19.3786	89.9862	12.1147	266.604	0.825312	0.786492	0.271629	0.000389211	0.0556428	0.0720296
NCU00992	1	burg	1	24.0482	224.028	22.3412	830.596	0.198505	0.020395	0.67286	0.369448	0.63696	0.824545
NCU00993	1	mle	1	18.4815	8.3411	14.6061	92.9821	0.122571	-0.0724127	0.17188	0.555205	0.677662	0.877234
NCU00994	0	mle	1	18.1455	20.6574	5.66976	83.6912	0.277858	0.117382	0.335188	0.231101	0.561237	0.726521
NCU00995	0	default	1	22	1855.85	2.09792	6050.46	0.347377	0.202349	0.404146	0.146549	0.492691	0.637788
NCU00998	0	mle	1	18.4815	10.7747	6.62509	396.608	0.0609062	-0.147781	0.0729726	0.753686	0.732879	0.948712
NCU00999	0	mle	1	24.642	48.8056	23.9981	566.73	0.339609	0.192855	0.109274	0.154563	0.501561	0.649271
NCU01000	0	burg	1	24.95	36.1566	22.8644	359.19	0.262548	0.0986694	0.157136	0.253982	0.576019	0.745656
NCU01001	0	burg	1	23.7619	42.4687	22.0371	373.337	0.437921	0.313014	0.151629	0.0748323	0.403013	0.5217
NCU01002	0	burg	1	19.7624	143.906	13.8279	3524.42	0.0387768	-0.174828	0.144972	0.836968	0.746806	0.96674
NCU01003	0	burg	1	20.7917	2.43063	13.4194	54.7208	0.0137698	-0.205393	0.267971	0.939512	0.759645	0.983361
NCU01004	1	mle	1	18.4815	95.8295	16.086	2045.95	0.0529092	-0.157555	0.186162	0.783001	0.739131	0.956805
NCU01005	0	default	1	22	16.934	21.1188	297.583	0.310498	0.157275	0.0744883	0.187677	0.531415	0.687917
NCU01006	0	burg	1	18.6542	55.9889	16.8917	1066.56	0.325276	0.175337	0.0657884	0.170243	0.514631	0.66619
NCU01007	1	mle	1	25.9221	80.082	24.0524	1088.17	0.26144	0.097315	0.101396	0.255704	0.577063	0.747008
NCU01008	0	burg	1	18.6542	85.6076	0.231655	785.191	0.69012	0.621258	0.1403	0.00513298	0.148304	0.19198
NCU01009	0	default	1	22	3.51822	6.71401	43.7422	0.0538961	-0.156349	0.369198	0.779336	0.739131	0.956805
NCU01010	1	mle	1	20.3673	17.9442	8.2812	78.3598	0.17957	-0.00274818	0.501035	0.410381	0.638788	0.826912
NCU01011	0	default	1	22	0.184104	14.1423	1.8598	0.0198369	-0.197977	0.491711	0.913782	0.757011	0.97995
NCU01012	1	mle	1	18.6542	0.970345	8.21162	11.1312	0.0756536	-0.129757	0.245056	0.70187	0.720433	0.9326
NCU01013	1	mle	1	24.95	106.11	24.3206	612.197	0.364384	0.223136	0.220162	0.13013	0.47565	0.615729
NCU01014	1	burg	1	21.234	1.73552	12.9331	4.4207	0.475962	0.35951	0.407768	0.0545923	0.359878	0.465862
NCU01015	0	burg	1	20.1616	9.84384	7.59823	287.122	0.0298882	-0.185692	0.155519	0.872365	0.750255	0.971205
NCU01016	0	default	1	22	7.2776	17.23	396.316	0.013283	-0.205987	0.118207	0.941601	0.760058	0.983895
NCU01017	1	mle	1	18.1455	33.5293	5.15456	500.619	0.219253	0.045754	0.104399	0.328319	0.614277	0.795181
NCU01019	0	default	1	22	27.1582	20.2474	524.955	0.0182837	-0.199875	0.307954	0.920316	0.757815	0.980992
NCU01021	1	burg	1	22.9425	252.526	21.7777	3613.53	0.226869	0.0550625	0.105754	0.314151	0.607477	0.786378
NCU01022	0	mle	1	25.9221	56.4596	23.9103	184.943	0.47429	0.357465	0.383734	0.0553808	0.361453	0.4679
NCU01023	0	default	1	22	49.8467	20.4022	801.003	0.152402	-0.0359537	0.115436	0.475177	0.649522	0.840806
NCU01024	0	burg	1	25.5897	121.178	11.5701	1531.78	0.155074	-0.0326869	0.137155	0.468472	0.646296	0.83663
NCU01025	1	mle	1	20.5773	20.778	3.45875	173.183	0.286317	0.12772	0.181136	0.219167	0.553476	0.716474
NCU01026	1	mle	1	20.3673	21.7318	3.00752	221.077	0.145567	-0.0443067	0.183563	0.492664	0.657007	0.850496
NCU01027	0	burg	1	19.96	5.94051	0.836638	16.7392	0.706008	0.640677	0.328216	0.0040505	0.133573	0.17291
NCU01032	1	mle	1	21.234	8.40333	9.52878	190.789	0.0978744	-0.102598	0.112658	0.629074	0.699868	0.905979
NCU01033	0	burg	1	24.0482	2.71539	11.2006	8.48634	0.463829	0.34468	0.358966	0.0605154	0.372645	0.482389
NCU01034	0	default	1	22	2.68644	15.2344	9.82533	0.187443	0.00687473	0.531639	0.392955	0.638788	0.826912
NCU01036	0	burg	1	25.9221	146.76	24.6952	1648	0.269114	0.106695	0.1192	0.243962	0.567188	0.734225
NCU01038	1	burg	1	18.4815	99.3594	7.13632	146.747	0.3263	0.176588	0.990771	0.169083	0.513737	0.665033
NCU01039	0	default	1	22	9.96056	11.6145	57.9663	0.319803	0.168649	0.245877	0.176545	0.521309	0.674835
NCU01041	0	burg	1	23.2093	87.0438	10.9936	808.771	0.315075	0.162869	0.143229	0.182135	0.52739	0.682707
NCU01042	1	burg	1	21.0105	0.633959	10.6212	2.71334	0.0830714	-0.12069	0.596786	0.676877	0.71303	0.923017
NCU01043	0	burg	1	18.3119	0.0945905	3.60352	1.01738	0.162567	-0.0235289	0.166088	0.450064	0.638788	0.826912
NCU01044	0	default	1	22	6.25424	6.83838	416.663	0.004517	-0.216701	0.153899	0.979834	0.767266	0.993225
NCU01045	0	default	1	22	231.139	21.1898	1597.45	0.0873252	-0.115491	0.395719	0.662861	0.710038	0.919144
NCU01047	1	mle	1	20.7917	15.3461	0.27529	281.877	0.0808163	-0.123447	0.159632	0.684401	0.716113	0.927008
NCU01048	0	burg	1	18.1455	3.84742	10.3229	7.60422	0.446347	0.323313	0.631642	0.0699149	0.398538	0.515907
NCU01049	0	default	1	22	0.532311	11.2012	1.87146	0.248448	0.0814361	0.433191	0.276577	0.587646	0.760708
NCU01050	0	burg	1	23.4824	0.190954	21.7017	1.08571	0.388085	0.252104	0.211892	0.109675	0.445578	0.576801
NCU01051	1	mle	1	22.9425	12.2351	10.0981	48.9653	0.524928	0.419357	0.29196	0.0351089	0.315382	0.408261
NCU01052	0	default	1	22	3.1124	9.83684	68.3525	0.0732641	-0.132677	0.145011	0.710071	0.722614	0.935424
NCU01053	0	mle	1	19.3786	29.0051	4.63587	612.56	0.207712	0.0316483	0.0732972	0.35073	0.628047	0.813007
NCU01054	0	burg	1	24.642	4.89002	22.4593	23.4962	0.284922	0.126015	0.275327	0.221101	0.554473	0.717765
NCU01055	1	mle	1	18.3119	95.7345	8.74667	139.483	0.323509	0.173178	0.843097	0.172258	0.516618	0.668762
NCU01056	0	burg	1	20.5773	34.3188	0.220486	181.633	0.168061	-0.0168139	0.470289	0.436929	0.638788	0.826912
NCU01057	1	mle	1	18.1455	1731.4	8.45176	1461.93	0.33214	0.183727	1.4534	0.162586	0.509777	0.659906
NCU01058	1	burg	1	18.3119	31.7209	8.55348	42.6353	0.331913	0.183449	0.954965	0.162836	0.510161	0.660403
NCU01059	0	default	1	22	9.8162	10.9477	109.445	0.0790376	-0.125621	0.278967	0.69038	0.716956	0.928099
NCU01060	1	mle	1	18.3119	698.731	12.0804	1428.41	0.612814	0.526773	0.459092	0.0139842	0.221655	0.286932
NCU01061	0	mle	1	19.7624	96.6322	11.1348	177.159	0.696225	0.628719	0.480649	0.00469337	0.143376	0.1856
NCU01063	0	burg	1	18.1455	1653.66	12.2412	1960.17	0.58912	0.497814	0.786447	0.018269	0.250201	0.323885
NCU01064	1	mle	1	20.1616	79.7029	12.4907	138.634	0.494671	0.382375	0.592118	0.0463537	0.341539	0.442123
NCU01065	0	burg	1	19.1923	423.07	6.26317	802.889	0.258485	0.0937033	0.824436	0.26034	0.577412	0.74746
NCU01066	1	burg	1	22.9425	147.811	9.49419	456.353	0.184148	0.00284722	0.564623	0.400177	0.638788	0.826912
NCU01067	1	mle	1	18.1455	95.6366	17.4637	633.425	0.611349	0.524983	0.156637	0.0142238	0.223371	0.289153
NCU01068	1	burg	1	24.642	88.9355	22.9856	1590.52	0.11567	-0.0808478	0.169692	0.575128	0.683845	0.885238
NCU01069	0	default	1	22	19.3606	17.7475	789.367	0.0160443	-0.202613	0.156522	0.929801	0.758137	0.981408
NCU01070	0	default	1	22	41.7933	21.4657	218.829	0.330123	0.181262	0.299702	0.164807	0.512254	0.663113
NCU01071	1	burg	1	23.4824	0.871414	9.89208	3.44255	0.190759	0.0109276	0.451242	0.38579	0.638788	0.826912
NCU01072	0	default	1	22	41.4903	8.45109	2213.77	0.00775015	-0.21275	0.159227	0.965594	0.763753	0.988678
NCU01073	1	mle	1	18.3119	2.96101	7.44763	32.8115	0.194531	0.0155385	0.154146	0.377762	0.638788	0.826912
NCU01074	1	burg	1	22.9425	69.7711	10.6399	360.373	0.588952	0.497608	0.183287	0.0183027	0.250206	0.323892
NCU01075	1	mle	1	18.1455	0.100277	14.5383	1.09886	0.0503766	-0.160651	0.280667	0.792467	0.739623	0.957442
NCU01076	0	default	1	22	0.475228	2.54852	4.65064	0.0115529	-0.208102	0.679871	0.949053	0.761078	0.985216
NCU01077	0	mle	1	19.7624	2.73391	6.95143	33.4438	0.0765523	-0.128658	0.197413	0.698804	0.719742	0.931706
NCU01078	0	burg	1	21.4624	4.39309	9.927	189.977	0.0297271	-0.185889	0.104312	0.873017	0.750255	0.971205
NCU01079	0	default	1	22	1.49534	13.7972	5.24656	0.118191	-0.0777663	0.66516	0.567786	0.682	0.882848
NCU01080	0	default	1	22	189.595	14.9272	977.394	0.103899	-0.0952345	0.450443	0.610388	0.694592	0.89915
NCU01081	1	mle	1	24.642	23.9826	23.7359	152.476	0.362188	0.220452	0.239011	0.132165	0.47733	0.617904
NCU01082	1	mle	1	21.9341	5.76279	11.8787	60.3128	0.216144	0.0419533	0.160089	0.334244	0.617013	0.798724
NCU01083	0	default	1	22	26.8369	21.3227	223.725	0.1409	-0.0500112	0.233066	0.50489	0.662109	0.857101
NCU01084	0	mle	1	18.4815	23.5551	5.94187	368.873	0.148617	-0.0405788	0.131973	0.484799	0.653648	0.846148
NCU01085	0	mle	1	21.9341	17.4475	15.137	187.006	0.0429755	-0.169697	0.315615	0.820642	0.74472	0.96404
NCU01086	0	burg	1	20.3673	6.14494	18.9457	135.914	0.0609763	-0.147696	0.132888	0.753433	0.732879	0.948712
NCU01087	1	burg	1	19.96	0.970134	19.8448	2.44264	0.189552	0.00945199	0.663684	0.388386	0.638788	0.826912
NCU01088	1	mle	1	18.6542	151.758	13.4558	449.866	0.404868	0.272617	0.439849	0.0967739	0.431564	0.55866
NCU01089	0	default	1	22	16.4698	9.17315	238.955	0.197346	0.0189786	0.112914	0.371858	0.63777	0.825593
NCU01090	0	default	1	22	0.674374	9.71688	1.76948	0.196265	0.0176567	0.623987	0.374118	0.638788	0.826912
NCU01091	1	mle	1	18.1455	0.100277	14.5383	1.09886	0.0503766	-0.160651	0.280667	0.792467	0.739623	0.957442
NCU01092	1	burg	1	25.9221	154.427	10.3119	3683.85	0.0378306	-0.175985	0.151351	0.840683	0.746806	0.96674
NCU01093	1	mle	1	20.5773	0.715378	19.2852	18.3723	0.00808423	-0.212341	0.321616	0.964132	0.763602	0.988483
NCU01094	0	burg	1	18.8302	15.1538	4.55365	90.2451	0.389604	0.253961	0.187279	0.108456	0.445578	0.576801
NCU01095	0	default	1	22	25.8071	7.90219	64.9695	0.418843	0.289697	0.452988	0.0869601	0.421443	0.545559
NCU01096	1	burg	1	21.6957	1.17117	7.51104	4.98867	0.0835632	-0.120089	0.572998	0.675245	0.71226	0.92202
NCU01097	0	default	1	22	80.3561	11.0871	2079.76	0.0503804	-0.160646	0.127219	0.792453	0.739623	0.957442
NCU01098	0	default	1	22	36.2675	2.02131	249.008	0.243134	0.0749415	0.223486	0.285487	0.593991	0.768921
NCU01099	1	mle	1	18.1455	40.3495	6.88687	874.146	0.11074	-0.0868737	0.10206	0.589699	0.688149	0.890809
NCU01100	0	mle	1	18.8302	40.9267	15.5247	1062.6	0.0361021	-0.178097	0.136075	0.8475	0.747815	0.968047
NCU01101	0	burg	1	22.9425	100.671	22.1982	884.295	0.293627	0.136655	0.155198	0.209245	0.549909	0.711857
NCU01102	0	default	1	22	126.516	21.6759	636.08	0.687253	0.617754	0.189494	0.00535018	0.151104	0.195605
NCU01103	0	default	1	22	1.93623	6.03374	10.0147	0.0617323	-0.146772	0.567862	0.750707	0.732279	0.947935
NCU01104	1	mle	1	19.7624	31.3916	17.3496	182.462	0.150244	-0.0385901	0.301085	0.480643	0.650885	0.842571
NCU01105	1	burg	1	23.7619	7.37988	23.0047	44.1749	0.271765	0.109934	0.259431	0.240007	0.563921	0.729995
NCU01106	0	burg	1	18.8302	194.18	12.4957	346.141	0.559085	0.461104	0.534356	0.0250955	0.27748	0.359198
NCU01107	0	burg	1	19.3786	14439.8	12.6156	31274.5	0.596426	0.506743	0.428811	0.0168521	0.241804	0.313015
NCU01108	1	burg	1	19.3786	358.714	13.0516	517.83	0.509188	0.400118	0.721393	0.0406555	0.327629	0.424116
NCU01109	1	burg	1	19.96	21.1332	14.6819	45.8153	0.183266	0.00176901	0.772805	0.402128	0.638788	0.826912
NCU01111	0	default	1	22	22.7377	12.7001	84.4318	0.554811	0.45588	0.266461	0.0262089	0.278473	0.360483
NCU01112	0	burg	1	18.6542	75.6819	11.4587	224.385	0.821298	0.781586	0.274599	0.000431108	0.0559924	0.0724822
NCU01113	1	mle	1	18.8302	1.34411	8.74973	10.8537	0.0682419	-0.138816	0.338408	0.727553	0.726803	0.940847
NCU01114	1	mle	1	20.3673	22.7102	18.5016	129.613	0.218995	0.0454378	0.283424	0.328809	0.61437	0.795302
NCU01115	0	burg	1	25.2658	52.0608	22.9605	366.968	0.172495	-0.0113947	0.235076	0.426547	0.638788	0.826912
NCU01116	0	default	1	22	23.984	19.3769	499.799	0.159756	-0.0269646	0.129728	0.456903	0.641453	0.830361
NCU01118	0	mle	1	18.8302	88.355	13.322	930.642	0.40723	0.275503	0.105001	0.0950578	0.428229	0.554343
NCU01119	0	burg	1	19.1923	78.4881	14.6437	1311.59	0.291654	0.134244	0.0745701	0.211887	0.551558	0.713992
NCU01120	1	mle	1	18.3119	6.06057	5.97601	20.8612	0.489811	0.376436	0.35872	0.0483937	0.34513	0.446771
NCU01121	0	mle	1	24.95	129.786	23.4457	499.797	0.768765	0.717379	0.299845	0.00137481	0.0825014	0.106798
NCU01122	0	default	1	22	2.28537	2.32485	233.315	0.000595366	-0.221495	0.287928	0.997324	0.771078	0.99816
NCU01123	0	burg	1	21.6957	5.22476	12.4266	135.938	0.0165339	-0.202014	0.225749	0.927721	0.758137	0.981408
NCU01124	0	default	1	22	88.6861	13.2158	300.56	0.289937	0.132145	0.413351	0.214209	0.551558	0.713992
NCU01127	1	burg	1	19.0095	126.115	12.632	458.315	0.373533	0.234318	0.35265	0.121911	0.465592	0.602708
NCU01132	0	mle	1	18.3119	7.96114	7.43583	34.9235	0.342671	0.196598	0.283936	0.151363	0.498812	0.645712
NCU01134	0	mle	1	18.4815	0.182113	15.3609	1.23926	0.120873	-0.0744888	0.28029	0.560058	0.679554	0.879683
NCU01135	0	burg	1	18.3119	36.5533	8.06757	531.279	0.0673715	-0.139879	0.188439	0.730616	0.727429	0.941656
NCU01136	0	burg	1	25.2658	12.6438	23.1288	191.348	0.0656797	-0.141947	0.177684	0.736599	0.728674	0.943269
NCU01138	0	mle	2	18.4814814815,20.7916666667	124.921859508,99.1088210271	9.90740790682,20.3416603115	212.376	0.453232	0.140793	0.182411	0.312602	0.607218	0.786044
NCU01140	0	default	1	22	195.675	10.6407	1771.98	0.241565	0.0730234	0.197964	0.28816	0.595783	0.771242
NCU01141	0	burg	1	24.3415	19.8515	23.336	208.272	0.309423	0.155961	0.124731	0.188997	0.532336	0.689109
NCU01142	1	burg	1	18.6542	104.452	15.4585	2231.3	0.144432	-0.0456948	0.0848938	0.495617	0.658678	0.852659
NCU01143	0	burg	1	21.4624	13.2475	16.3075	734.587	0.0186327	-0.199449	0.0887527	0.918845	0.757751	0.980908
NCU01144	1	mle	1	18.3119	24.3037	7.11268	452.086	0.125926	-0.0683128	0.113997	0.545716	0.67371	0.872117
NCU01145	1	burg	1	22.6818	194.293	21.4802	1009.02	0.596943	0.507375	0.21822	0.0167552	0.241804	0.313015
NCU01146	1	mle	1	19.0095	186.494	18.0045	4587.67	0.21797	0.0441851	0.060449	0.330755	0.615468	0.796723
NCU01147	1	burg	1	19.0095	106.979	7.26601	355.001	0.358141	0.215506	0.420124	0.135981	0.481584	0.623411
NCU01148	0	burg	1	19.7624	19.2163	3.74274	161.998	0.172001	-0.0119992	0.198364	0.427696	0.638788	0.826912
NCU01149	1	burg	1	21.9341	53.046	11.757	244.121	0.595629	0.505768	0.205371	0.0170024	0.241849	0.313074
NCU01150	0	burg	1	19.0095	6.91515	2.15745	366.677	0.010738	-0.209098	0.15509	0.952579	0.761195	0.985367
NCU01151	0	mle	1	25.5897	2.70672	9.78879	8.67434	0.182361	0.000662936	0.556295	0.404137	0.638788	0.826912
NCU01153	0	burg	1	20.1616	1.13131	14.4878	4.22712	0.0920165	-0.109758	0.59769	0.647666	0.705312	0.913026
NCU01154	0	mle	1	18.1455	124.352	11.1461	385.394	0.878583	0.851601	0.247039	7.57292e-05	0.0271137	0.0350987
NCU01156	0	burg	1	19.1923	40.6542	7.82618	219.345	0.365949	0.225048	0.246402	0.128695	0.473395	0.61281
NCU01157	0	default	1	22	52.7873	12.0227	663.393	0.290825	0.13323	0.11701	0.213006	0.551558	0.713992
NCU01158	0	mle	1	19.96	53.3243	3.86967	225.412	0.421018	0.292355	0.260239	0.0855055	0.419563	0.543124
NCU01159	1	mle	1	18.8302	2.48566	13.9976	11.1739	0.147259	-0.0422392	0.399903	0.48829	0.655048	0.847959
NCU01160	0	burg	1	18.6542	180.725	17.9642	1660.47	0.322927	0.172466	0.132698	0.172926	0.517845	0.67035
NCU01161	1	burg	1	18.3119	26.843	13.9994	647.364	0.0498164	-0.161335	0.126918	0.794573	0.739623	0.957442
NCU01162	0	default	1	22	110.609	11.441	995.366	0.446724	0.323774	0.126688	0.0697006	0.398222	0.515499
NCU01163	0	burg	1	22.9425	67.2865	0.864061	543.192	0.353412	0.209726	0.166574	0.140548	0.488103	0.631849
NCU01164	0	default	1	22	163.553	19.8196	1375.05	0.17543	-0.00780801	0.206443	0.419783	0.638788	0.826912
NCU01165	1	burg	1	24.0482	85.2684	22.1943	3050.98	0.048189	-0.163325	0.116063	0.800716	0.741151	0.95942
NCU01166	1	burg	1	20.5773	96.4375	15.2804	1567.26	0.342139	0.195948	0.0812641	0.151916	0.499221	0.646241
NCU01167	1	burg	1	19.5686	86.6135	1.62697	682.277	0.305023	0.150584	0.216682	0.194476	0.53424	0.691574
NCU01169	0	default	1	22	126.885	19.2379	3847.18	0.0290538	-0.186712	0.139621	0.875746	0.750884	0.972019
NCU01170	0	default	1	22	36.21	2.90245	1549.33	0.00890073	-0.211344	0.206235	0.960566	0.762242	0.986722
NCU01171	1	mle	1	18.4815	64.9565	0.266538	314.33	0.283702	0.124525	0.298346	0.222803	0.554798	0.718185
NCU01172	0	burg	1	19.3786	26.4911	13.08	518.985	0.0991311	-0.101062	0.134259	0.62514	0.699868	0.905979
NCU01173	1	burg	1	25.5897	2.14222	25.0271	12.4168	0.0864514	-0.116559	0.461673	0.665721	0.710108	0.919235
NCU01174	0	default	1	22	93.6677	21.0055	732.443	0.444593	0.321169	0.140975	0.0709171	0.398838	0.516296
NCU01175	0	burg	1	18.8302	594.489	1.16159	5930.4	0.434511	0.308847	0.110487	0.0768967	0.407159	0.527068
NCU01176	1	mle	1	19.0095	45.0615	17.9361	235.038	0.358594	0.21606	0.220998	0.135549	0.481171	0.622876
NCU01177	1	mle	1	21.6957	31.3038	20.4725	637.504	0.246431	0.0789714	0.112261	0.279932	0.590555	0.764473
NCU01178	0	default	1	22	34.9445	9.5746	690.173	0.0499591	-0.161161	0.166687	0.794036	0.739623	0.957442
NCU01179	1	burg	1	23.2093	167.039	22.2175	1552.94	0.275953	0.115053	0.179116	0.233857	0.56302	0.728829
NCU01180	0	default	1	22	22.0446	3.7414	481.169	0.315689	0.16362	0.0588591	0.181402	0.527183	0.682439
NCU01181	0	default	1	22	484.264	8.52178	2871.88	0.246023	0.078473	0.258688	0.280615	0.590922	0.764948
NCU01182	1	burg	1	22.9425	10.0732	21.5196	99.4437	0.161357	-0.0250082	0.218164	0.452999	0.63986	0.828299
NCU01183	1	burg	1	22.427	43.7504	22.042	585.75	0.659546	0.58389	0.0699952	0.007839	0.177615	0.229923
NCU01184	1	mle	1	24.95	44.4422	22.962	334.174	0.496411	0.384503	0.149998	0.0456396	0.340102	0.440262
NCU01185	1	burg	1	19.96	13.4043	8.24468	79.4747	0.168304	-0.0165176	0.320189	0.436356	0.638788	0.826912
NCU01186	0	default	1	22	7.24244	0.20381	470.582	0.0183785	-0.19976	0.0852185	0.919916	0.757815	0.980992
NCU01187	1	mle	1	19.1923	95.03	8.47531	525.091	0.414846	0.284811	0.275948	0.0896843	0.422237	0.546586
NCU01188	0	default	1	22	21.652	13.6004	436.292	0.27832	0.117946	0.0707159	0.230437	0.560891	0.726073
NCU01189	1	burg	1	18.8302	25.9703	12.725	375.134	0.0760021	-0.129331	0.191109	0.700679	0.720214	0.932317
NCU01190	1	mle	1	19.7624	146.988	11.5588	1957.65	0.467575	0.349258	0.0893423	0.0586359	0.368671	0.477244
NCU01191	0	default	1	22	8.76915	12.394	187.336	0.131428	-0.0615874	0.0963356	0.530426	0.669825	0.867088
NCU01192	0	default	1	22	62.2613	21.342	360.413	0.315365	0.163224	0.267637	0.181788	0.52736	0.682667
NCU01193	0	burg	1	19.7624	190.187	9.51717	1718.09	0.695815	0.628219	0.11547	0.0047219	0.143376	0.1856
NCU01195	1	burg	1	18.6542	2939.98	7.61062	6954.14	0.205872	0.0293989	0.765635	0.354411	0.62981	0.815289
NCU01196	0	mle	1	20.1616	12.0311	3.93848	119.246	0.0516068	-0.159147	0.323688	0.787858	0.739623	0.957442
NCU01197	1	mle	1	21.9341	204.158	10.9185	3208.55	0.054249	-0.155918	0.229697	0.778029	0.738717	0.956269
NCU01198	1	mle	1	21.6957	46.5408	20.95	276.554	0.427858	0.300715	0.213319	0.0810528	0.415132	0.537389
NCU01199	0	default	1	22	15.9256	11.4801	923.47	0.00437072	-0.21688	0.204025	0.980482	0.767435	0.993445
NCU01200	1	burg	1	18.6542	650.444	2.34413	9053.51	0.259366	0.0947812	0.12655	0.25895	0.577063	0.747008
NCU01201	0	mle	1	20.7917	41.0392	2.57708	1033.72	0.0624214	-0.145929	0.140029	0.748229	0.731809	0.947327
NCU01202	0	default	1	22	116.794	17.2555	2211.34	0.167555	-0.0174331	0.10947	0.438128	0.638788	0.826912
NCU01203	1	mle	1	20.3673	29.4102	19.8985	178.671	0.458553	0.338231	0.217631	0.0632415	0.378882	0.490462
NCU01204	1	burg	1	24.0482	758.227	11.1484	10885.8	0.165309	-0.0201776	0.123916	0.443471	0.638788	0.826912
NCU01205	0	burg	1	19.7624	38.0771	1.33563	302.056	0.447343	0.32453	0.142343	0.0693507	0.398222	0.515499
NCU01206	0	burg	1	18.3119	7.85751	15.3423	109.818	0.051559	-0.159206	0.210834	0.788037	0.739623	0.957442
NCU01207	1	burg	1	25.5897	323.517	11.5402	4950.69	0.0743955	-0.131294	0.201592	0.706179	0.721602	0.934114
NCU01208	1	burg	1	20.3673	44.0672	0.00565959	289.372	0.198069	0.0198624	0.251046	0.370353	0.637396	0.825109
NCU01209	0	default	1	22	45.5553	0.731685	206.026	0.447765	0.325046	0.294087	0.0691127	0.398222	0.515499
NCU01210	0	default	1	22	3.77228	4.12532	45.8062	0.0987582	-0.101518	0.185461	0.626305	0.699868	0.905979
NCU01211	0	burg	1	19.7624	104.631	17.192	826.584	0.191113	0.0113602	0.223904	0.385031	0.638788	0.826912
NCU01212	1	burg	1	19.0095	160.204	16.7984	261.371	0.16055	-0.0259943	1.18488	0.454964	0.640506	0.829135
NCU01213	0	default	1	22	337.227	18.7227	3091.84	0.150933	-0.0377481	0.230705	0.478892	0.650722	0.84236
NCU01214	0	default	1	22	11.6834	12.1807	77.2534	0.433337	0.307412	0.211277	0.0776178	0.409362	0.529919
NCU01215	1	mle	1	18.6542	36.0026	13.6363	635.739	0.140629	-0.050342	0.126811	0.505606	0.662109	0.857101
NCU01216	1	burg	1	24.3415	117.005	22.2012	1900.19	0.352109	0.208133	0.090739	0.141827	0.48977	0.634007
NCU01218	0	mle	1	19.7624	167.157	2.35442	1950.51	0.237248	0.0677471	0.149631	0.295615	0.597326	0.773238
NCU01219	1	mle	1	19.3786	148.331	7.2495	2775.5	0.160343	-0.0262473	0.118846	0.455468	0.640821	0.829542
NCU01220	0	burg	1	22.9425	36.9761	21.9643	544.634	0.312392	0.15959	0.0888276	0.185368	0.530166	0.6863
NCU01221	1	mle	1	25.2658	742.499	23.5324	13693.5	0.175239	-0.00804164	0.102454	0.420221	0.638788	0.826912
NCU01223	0	burg	1	22.9425	48.5515	10.3018	281.835	0.248929	0.0820246	0.285496	0.275781	0.587646	0.760708
NCU01224	0	default	1	22	146.565	19.5574	2270.71	0.142381	-0.0482005	0.146492	0.500984	0.660836	0.855452
NCU01225	0	default	1	22	81.0517	0.492507	1815.17	0.0717925	-0.134476	0.14957	0.715159	0.722728	0.935571
NCU01227	0	default	1	22	260.544	21.6662	2654.41	0.133697	-0.0588148	0.204527	0.524221	0.668047	0.864787
NCU01229	0	burg	1	23.4824	49.2366	0.0920908	481.072	0.448669	0.326151	0.116511	0.0686052	0.396788	0.513642
NCU01230	0	default	1	22	34.3921	19.6409	207.125	0.368522	0.228193	0.1945	0.126361	0.47009	0.608531
NCU01231	0	mle	1	18.1455	6.35499	7.57301	45.6019	0.482934	0.36803	0.154454	0.0513994	0.354875	0.459385
NCU01233	1	mle	1	21.234	870.673	12.9363	3950.19	0.388271	0.252331	0.253862	0.109526	0.445578	0.576801
NCU01234	1	burg	1	22.9425	78.9606	22.5471	927.289	0.188815	0.00855202	0.15215	0.389977	0.638788	0.826912
NCU01235	1	burg	1	19.5686	129.241	18.0993	1185.79	0.364841	0.223694	0.164873	0.12971	0.475038	0.614937
NCU01236	0	default	1	22	14.1118	1.85484	265.166	0.0936096	-0.107811	0.147104	0.642568	0.703113	0.91018
NCU01238	1	burg	1	19.96	56.3769	11.2665	484.388	0.127334	-0.0665916	0.284578	0.541771	0.672666	0.870766
NCU01240	0	burg	1	23.7619	431.91	10.8642	4750.26	0.319151	0.167851	0.198921	0.177309	0.521761	0.675419
NCU01241	0	default	1	22	50.8308	11.679	728.456	0.105235	-0.0936022	0.157796	0.606305	0.694146	0.898572
NCU01242	1	burg	1	24.0482	21.6501	1.02938	455.547	0.0938961	-0.10746	0.13537	0.641654	0.702655	0.909586
NCU01243	0	default	1	22	80.576	11.772	2154.51	0.128027	-0.065745	0.0770145	0.539839	0.672666	0.870766
NCU01245	1	burg	1	22.9425	41.1459	0.0468227	361	0.524027	0.418256	0.11771	0.0354094	0.315885	0.408914
NCU01246	0	mle	1	18.4815	52.9154	7.70378	294.173	0.22892	0.057569	0.282532	0.310418	0.607218	0.786044
NCU01247	0	burg	1	20.5773	71.9601	19.6269	522.133	0.18568	0.00472035	0.236794	0.396805	0.638788	0.826912
NCU01248	1	burg	1	22.427	14.9744	22.399	118.889	0.415697	0.285851	0.144001	0.089099	0.421859	0.546096
NCU01249	0	burg	1	22.1778	300.604	0.254932	4039.23	0.459606	0.339518	0.0805776	0.06269	0.377684	0.488911
NCU01250	0	burg	1	18.1455	48.8694	4.00032	956.327	0.289286	0.131349	0.0747796	0.215094	0.551558	0.713992
NCU01252	0	default	1	22	9.97277	9.04988	195.085	0.0765141	-0.128705	0.135782	0.698934	0.719742	0.931706
NCU01253	0	default	1	22	9.01551	0.932678	301.022	0.107031	-0.0914063	0.0860641	0.600846	0.692262	0.896133
NCU01254	0	burg	1	18.4815	63.4438	0.165707	798.408	0.177469	-0.005316	0.133953	0.415132	0.638788	0.826912
NCU01255	0	burg	1	21.0105	35.8364	18.853	981.898	0.0264658	-0.189875	0.158	0.886299	0.752663	0.974322
NCU01256	0	default	1	22	33.4791	6.3497	554.239	0.207168	0.0309831	0.10051	0.351816	0.628321	0.813362
NCU01257	0	mle	1	24.642	155.302	23.1934	578.445	0.62147	0.537353	0.325667	0.0126313	0.211518	0.27381
NCU01258	0	default	1	22	349.198	16.342	4864.5	0.110753	-0.0868573	0.149981	0.589659	0.688149	0.890809
NCU01259	1	burg	1	22.427	64.5487	21.8172	354.725	0.586928	0.495135	0.204825	0.0187117	0.250449	0.324206
NCU01260	0	default	1	22	11.0333	8.1417	63.734	0.203042	0.0259396	0.312563	0.360131	0.632647	0.818962
NCU01261	0	burg	1	18.8302	1.58663	16.9005	3.99453	0.383609	0.246633	0.429186	0.113332	0.45253	0.5858
NCU01262	0	burg	1	19.0095	0.311313	1.57593	1.17649	0.199701	0.0218565	0.455398	0.366974	0.63639	0.823807
NCU01266	1	burg	1	21.9341	5.1311	2.13323	86.3883	0.106766	-0.09173	0.164364	0.601648	0.692567	0.896528
NCU01267	0	default	1	22	57.2463	21.535	355.038	0.228042	0.0564952	0.264723	0.312013	0.607218	0.786044
NCU01268	1	mle	1	20.1616	30.8786	5.95473	845.677	0.0981427	-0.10227	0.0873309	0.628232	0.699868	0.905979
NCU01269	0	default	1	22	6.61731	20.537	370.959	0.00550059	-0.215499	0.176023	0.975485	0.766236	0.991892
NCU01270	1	mle	1	18.1455	44.9927	6.95961	193.283	0.611782	0.525511	0.218671	0.0141527	0.223083	0.288781
NCU01271	0	default	1	22	331.68	12.8004	2982.71	0.255642	0.0902288	0.158822	0.264862	0.579961	0.750759
NCU01272	0	default	1	22	52.7712	8.61158	1040.61	0.081574	-0.122521	0.163556	0.681865	0.71503	0.925606
NCU01273	1	mle	1	25.5897	36.0198	23.7197	909.949	0.250465	0.0839015	0.0636836	0.273252	0.586501	0.759225
NCU01274	1	mle	1	22.427	16.2517	10.2741	254.14	0.0750592	-0.130483	0.181519	0.703903	0.721142	0.933518
NCU01275	0	default	1	22	68.5348	3.06017	579.25	0.339219	0.192379	0.206418	0.154974	0.502461	0.650436
NCU01276	0	mle	1	24.95	18.6617	23.3233	206.07	0.42001	0.291124	0.0993474	0.0861769	0.420194	0.543941
NCU01277	0	default	1	22	28.9546	18.984	544.11	0.0991511	-0.101038	0.121854	0.625077	0.699868	0.905979
NCU01278	0	default	1	22	6.34254	0.579433	953.286	0.0142571	-0.204797	0.0471886	0.937425	0.759324	0.982945
NCU01279	1	mle	1	25.2658	68.7087	23.2119	756.454	0.350391	0.206034	0.110486	0.143527	0.491383	0.636095
NCU01281	0	default	1	22	3.0229	15.3537	79.062	0.0234692	-0.193538	0.198698	0.898642	0.754772	0.977053
NCU01282	1	burg	1	24.3415	142.541	10.3502	3151.75	0.0568697	-0.152715	0.141308	0.768374	0.736856	0.95386
NCU01283	0	burg	1	19.3786	42.2497	15.4468	543.56	0.029442	-0.186238	0.322146	0.874172	0.75039	0.97138
NCU01284	0	default	1	22	6.72632	19.8727	506.373	0.00539165	-0.215632	0.149024	0.975965	0.766243	0.991901
NCU01285	0	burg	1	19.0095	40.7125	6.74165	1782.21	0.0914466	-0.110454	0.0707056	0.649497	0.706101	0.914048
NCU01288	0	mle	1	19.96	14.3159	14.5527	208.024	0.137379	-0.0543146	0.157048	0.514269	0.664601	0.860326
NCU01289	0	mle	1	19.1923	67.9568	5.20055	529.751	0.165945	-0.0194004	0.212194	0.441953	0.638788	0.826912
NCU01290	0	mle	1	25.5897	456.431	23.2947	1725.62	0.573711	0.478981	0.313564	0.0215609	0.263323	0.340872
NCU01291	0	default	1	22	90.3742	20.8142	2447.35	0.110698	-0.0869246	0.0836624	0.589823	0.688149	0.890809
NCU01292	0	burg	1	19.3786	41.8	9.59333	376.51	0.223824	0.0513403	0.170759	0.319758	0.609362	0.78882
NCU01294	1	mle	1	19.96	77.7269	15.8344	608.683	0.102876	-0.0964846	0.263922	0.61353	0.695789	0.900698
NCU01296	0	mle	1	20.7917	343.062	8.82418	3744.21	0.16137	-0.0249922	0.187126	0.452967	0.63986	0.828299
NCU01297	0	default	1	22	60.4734	2.77197	2974.09	0.0108514	-0.208959	0.144523	0.952088	0.761195	0.985367
NCU01298	0	burg	1	21.4624	14.5251	6.62911	212.263	0.0581338	-0.15117	0.191822	0.76375	0.735448	0.952037
NCU01299	0	default	1	22	75.5797	9.12005	639.875	0.222619	0.049868	0.206614	0.321997	0.610041	0.789698
NCU01300	0	default	1	22	41.6847	16.2322	668.933	0.335681	0.188055	0.0728649	0.158743	0.507029	0.656349
NCU01301	0	default	1	22	43.4614	21.4513	219.622	0.652938	0.575813	0.272777	0.00854737	0.179512	0.232378
NCU01302	0	default	1	22	38.0694	13.6425	544.655	0.108149	-0.0900399	0.15016	0.597468	0.691428	0.895053
NCU01303	1	burg	1	23.7619	25.2975	22.3119	200.074	0.185969	0.00507325	0.208687	0.396172	0.638788	0.826912
NCU01304	0	burg	1	24.642	25.9948	22.9587	193.789	0.267565	0.104802	0.183128	0.246297	0.5699	0.737735
NCU01305	1	burg	1	21.9341	232.497	16.8559	2204.01	0.0619583	-0.146495	0.332074	0.749894	0.732209	0.947844
NCU01306	0	mle	1	25.5897	16.3791	22.5711	233.628	0.195076	0.0162042	0.125356	0.376614	0.638788	0.826912
NCU01307	0	default	1	22	5.17856	17.0336	894.703	0.00130581	-0.220626	0.108682	0.994137	0.769633	0.99629
NCU01308	1	burg	1	18.4815	1.945	5.92921	4.55428	0.159781	-0.0269339	0.71431	0.456841	0.641453	0.830361
NCU01309	0	default	1	22	42.014	9.40258	321.024	0.243039	0.0748251	0.217099	0.285648	0.593991	0.768921
NCU01310	1	mle	1	22.9425	36.3588	21.1959	622.492	0.162675	-0.0233967	0.104983	0.449803	0.638788	0.826912
NCU01311	1	mle	1	18.6542	5.58473	7.76457	17.1834	0.711997	0.647997	0.269223	0.0036922	0.13104	0.169631
NCU01312	1	burg	1	18.8302	8.80121	11.5373	188.735	0.0341827	-0.180443	0.196836	0.855121	0.749147	0.96977
NCU01313	1	mle	1	19.0095	1.2345	3.81413	3.56489	0.181131	-0.000839683	0.670959	0.406878	0.638788	0.826912
NCU01314	0	default	1	22	1.44705	3.04387	7.58203	0.193182	0.0138892	0.42857	0.380619	0.638788	0.826912
NCU01315	0	default	1	22	50.6691	20.1193	1076.98	0.0332434	-0.181591	0.185998	0.85887	0.749147	0.96977
NCU01317	0	default	1	22	982.218	21.5615	16320.9	0.337926	0.190799	0.10623	0.156343	0.504074	0.652524
NCU01318	0	mle	1	18.1455	154.964	16.47	1966.57	0.0509937	-0.159897	0.239984	0.790153	0.739623	0.957442
NCU01319	1	mle	1	21.6957	40.7436	17.5465	1506.53	0.0262498	-0.190139	0.142534	0.887185	0.752663	0.974322
NCU01320	0	burg	1	19.3786	358.28	12.6048	794.429	0.495185	0.383004	0.463915	0.0461418	0.341464	0.442026
NCU01321	1	mle	1	18.1455	8.23571	7.51499	99.5995	0.207204	0.0310274	0.149861	0.351743	0.628321	0.813362
NCU01322	0	default	1	22	5.06664	16.7699	198.321	0.023268	-0.193784	0.123213	0.899476	0.754772	0.977053
NCU01323	0	default	1	22	54.0397	21.9188	373.903	0.227804	0.0562046	0.252672	0.312446	0.607218	0.786044
NCU01324	1	burg	1	20.3673	14.5208	13.3721	386.404	0.113221	-0.0838415	0.0820496	0.582331	0.687022	0.88935
NCU01325	0	default	1	22	2.21607	14.9511	8.80006	0.23906	0.0699616	0.410765	0.292468	0.596307	0.771919
NCU01326	1	burg	1	21.0105	0.315191	11.0441	1.97409	0.0319296	-0.183197	0.661219	0.864134	0.749147	0.96977
NCU01327	0	burg	1	19.5686	48.0679	17.5106	1287.34	0.119915	-0.0756598	0.0998473	0.56281	0.680946	0.881485
NCU01328	0	burg	1	20.1616	765.6	16.517	13929.7	0.037932	-0.175861	0.223797	0.840284	0.746806	0.96674
NCU01329	0	default	1	22	23.4229	19.8073	271.884	0.529448	0.42488	0.198368	0.0336307	0.31057	0.402033
NCU01330	1	burg	1	18.3119	26.1308	11.9077	297.51	0.158792	-0.0281426	0.16332	0.459266	0.642556	0.831789
NCU01331	1	burg	1	22.9425	163.809	0.189668	763.42	0.537314	0.434494	0.294939	0.0311739	0.302046	0.390999
NCU01332	1	burg	1	21.6957	359.197	15.3979	7834.96	0.22313	0.0504928	0.0941441	0.321045	0.60988	0.78949
NCU01333	0	default	1	22	102.848	15.2229	1351.33	0.259686	0.0951723	0.107254	0.258447	0.577063	0.747008
NCU01334	1	burg	1	25.2658	0.981545	12.6295	27.2515	0.0330362	-0.181845	0.156151	0.859698	0.749147	0.96977
NCU01335	0	mle	1	18.3119	16.1165	11.414	374.366	0.032463	-0.182545	0.178177	0.861994	0.749147	0.96977
NCU01336	0	default	1	22	62.8873	21.2626	600.082	0.663079	0.588208	0.119528	0.00747956	0.175221	0.226823
NCU01337	0	default	1	22	27.4102	0.643702	331.509	0.284271	0.12522	0.115392	0.222008	0.554485	0.717781
NCU01338	0	default	1	22	8.46879	10.514	444.844	0.0120235	-0.207527	0.128468	0.947022	0.760646	0.984656
NCU01339	0	mle	1	25.2658	17.4706	10.0738	399.867	0.0900294	-0.112186	0.112779	0.654068	0.707185	0.915451
NCU01340	0	mle	1	21.0105	64.7825	0.0418659	384.376	0.438353	0.313543	0.261703	0.0745737	0.403013	0.5217
NCU01341	0	default	1	22	31.3605	20.5745	374.365	0.423016	0.294797	0.12679	0.0841856	0.41808	0.541205
NCU01342	1	burg	1	20.5773	69.6237	18.0987	1339.45	0.111894	-0.0854631	0.106636	0.586262	0.68802	0.890641
NCU01343	0	burg	1	23.4824	43.6428	21.8831	396.254	0.209511	0.0338466	0.193291	0.347162	0.625908	0.810238
NCU01344	0	mle	1	21.0105	38.8807	19.768	309.127	0.16574	-0.0196514	0.229069	0.442443	0.638788	0.826912
NCU01345	0	burg	1	19.3786	65.642	11.9163	1032.14	0.0923307	-0.109374	0.161947	0.646658	0.705018	0.912646
NCU01346	0	burg	1	18.3119	1.17467	10.2971	3.21774	0.507928	0.398579	0.380091	0.0411271	0.329719	0.426821
NCU01347	1	burg	1	20.5773	117.55	17.6012	491.423	0.458687	0.338395	0.238987	0.0631712	0.378882	0.490462
NCU01348	1	mle	1	21.4624	2265.18	6.78295	6950.64	0.0877917	-0.114921	1.00222	0.661337	0.709458	0.918394
NCU01349	0	default	1	22	2.03456	13.8662	26.0933	0.0302476	-0.185253	0.315344	0.870911	0.75016	0.971082
NCU01350	1	mle	1	23.7619	0.0874113	10.3306	1.16798	0.0368688	-0.17716	0.282223	0.844471	0.747172	0.967214
NCU01351	1	burg	1	19.7624	2.09885	7.34069	14.4138	0.153071	-0.0351357	0.321605	0.473491	0.648139	0.839015
NCU01353	0	burg	1	19.0095	797.601	18.0667	5211.51	0.287565	0.129246	0.204299	0.217447	0.551925	0.714467
NCU01355	1	mle	1	20.1616	49.9934	14.5381	234.217	0.112927	-0.0842002	0.468568	0.583199	0.687637	0.890145
NCU01356	1	burg	1	19.3786	72.3145	7.82292	468.646	0.229174	0.0578797	0.26216	0.309958	0.607218	0.786044
NCU01357	1	mle	1	19.7624	38.5024	13.4143	97.2146	0.238657	0.0694699	0.570985	0.293164	0.596307	0.771919
NCU01358	0	default	1	22	3.74876	11.1918	72.051	0.0859449	-0.117179	0.188978	0.667384	0.710364	0.919567
NCU01360	1	mle	1	18.6542	32.316	15.0071	1179.3	0.0309886	-0.184347	0.1087	0.867921	0.7497	0.970486
NCU01361	0	default	1	22	14.9316	13.8065	337.774	0.0428408	-0.169861	0.168918	0.821162	0.744852	0.964211
NCU01362	0	default	1	22	15.0227	19.0063	319.988	0.0230909	-0.194	0.231209	0.90021	0.754772	0.977053
NCU01364	1	burg	1	19.3786	13.2303	4.23763	560.593	0.0532626	-0.157124	0.107201	0.781687	0.739131	0.956805
NCU01365	0	mle	1	20.7917	4.92752	4.72282	204.782	0.0232819	-0.193767	0.107085	0.899418	0.754772	0.977053
NCU01366	0	default	1	22	4.34131	13.0357	243.643	0.00609952	-0.214767	0.163204	0.972844	0.765884	0.991436
NCU01367	1	burg	1	25.2658	55.2988	23.493	410.028	0.186767	0.00604841	0.226594	0.394428	0.638788	0.826912
NCU01368	0	burg	1	20.5773	123.378	19.0852	2314.11	0.192664	0.0132565	0.0986388	0.381719	0.638788	0.826912
NCU01369	0	burg	1	19.3786	473.759	15.888	8365.09	0.218278	0.0445623	0.0842646	0.330168	0.615228	0.796413
NCU01370	1	burg	1	22.1778	23.5289	21.6218	145.81	0.380972	0.24341	0.209618	0.11553	0.455377	0.589485
NCU01371	0	default	1	22	3.54035	18.6407	72.4384	0.0443101	-0.168065	0.163833	0.815505	0.744501	0.963757
NCU01373	0	default	1	22	2.56516	2.88356	31.1667	0.0598705	-0.149047	0.25534	0.757434	0.73411	0.950305
NCU01374	0	mle	1	18.3119	14.0985	10.7364	135.297	0.32279	0.172299	0.163923	0.173083	0.517845	0.67035
NCU01375	0	default	1	22	1.89472	21.9539	12.766	0.101242	-0.0984823	0.367395	0.618576	0.697993	0.903552
NCU01376	1	burg	1	19.96	110.351	14.1812	317.968	0.436295	0.311027	0.359302	0.0758112	0.405121	0.524428
NCU01377	0	mle	1	24.642	6.53438	21.8435	92.9924	0.0876219	-0.115129	0.189447	0.661892	0.709503	0.918451
NCU01378	1	burg	1	22.9425	49.1114	10.4308	654.874	0.165677	-0.0197283	0.17473	0.442593	0.638788	0.826912
NCU01379	0	default	1	22	10.0156	8.2815	368.317	0.00731526	-0.213281	0.226058	0.9675	0.764329	0.989424
NCU01380	1	burg	1	23.2093	96.5308	0.849185	213.735	0.415551	0.285673	0.573668	0.089199	0.422067	0.546365
NCU01381	1	burg	1	18.1455	273.301	7.24642	694.498	0.382532	0.245317	0.50368	0.114226	0.453451	0.586992
NCU01382	0	default	1	22	87.7639	2.0536	312.426	0.313336	0.160744	0.375766	0.184225	0.529082	0.684897
NCU01383	1	mle	1	25.9221	3.46436	24.195	19.6266	0.159671	-0.0270691	0.328914	0.457112	0.641453	0.830361
NCU01385	0	burg	1	19.3786	1.38627	8.26841	8.24241	0.0853776	-0.117872	0.396157	0.66925	0.710823	0.92016
NCU01386	0	default	1	22	3.34499	8.20413	208.374	0.00591926	-0.214988	0.159303	0.973638	0.766066	0.991672
NCU01387	1	burg	1	19.7624	11.2014	17.4242	229.148	0.137422	-0.0542622	0.0934463	0.514154	0.664567	0.860282
NCU01388	0	default	1	22	137.547	21.4624	1495.08	0.717047	0.654168	0.0962347	0.00340971	0.1275	0.165049
NCU01389	0	default	1	22	41.2527	0.710936	519.302	0.185941	0.00503884	0.139668	0.396234	0.638788	0.826912
NCU01390	1	burg	1	21.0105	52.0446	13.4292	383.603	0.573348	0.478536	0.137821	0.0216438	0.263323	0.340872
NCU01391	1	burg	1	20.3673	1576.26	0.21761	5356.99	0.628924	0.546462	0.29389	0.01155	0.202901	0.262656
NCU01392	0	default	1	22	0.220897	12.3799	2.51682	0.0253914	-0.191188	0.403516	0.890709	0.753604	0.97554
NCU01393	0	burg	1	20.5773	117.948	20.5249	637.668	0.523164	0.4172	0.192999	0.0356995	0.315885	0.408914
NCU01394	0	burg	1	18.3119	5.6696	16.7848	133.391	0.0447389	-0.167541	0.139517	0.813859	0.744228	0.963404
NCU01395	1	burg	1	20.5773	38.9381	10.4055	539.043	0.277958	0.117504	0.109401	0.230957	0.561217	0.726496
NCU01396	0	default	1	22	4.42386	21.8987	14.6947	0.503881	0.393633	0.314037	0.0426712	0.331631	0.429297
NCU01397	0	default	1	22	22.6488	0.140005	523.329	0.182858	0.0012708	0.121159	0.403032	0.638788	0.826912
NCU01398	0	burg	1	18.1455	10.4226	4.39263	272.581	0.110949	-0.0866174	0.0809706	0.589073	0.688149	0.890809
NCU01399	0	mle	1	18.6542	86.183	4.89627	1274.28	0.223124	0.0504843	0.101468	0.321058	0.60988	0.78949
NCU01400	0	burg	1	20.1616	33.5132	5.87779	340.442	0.176796	-0.00613837	0.155838	0.416662	0.638788	0.826912
NCU01401	1	burg	1	22.1778	30.8995	20.9032	301.6	0.41924	0.290182	0.122547	0.0866933	0.420803	0.544729
NCU01402	0	default	1	22	2.85692	10.1855	22.2596	0.0853577	-0.117896	0.36922	0.669315	0.710823	0.92016
NCU01403	1	burg	1	18.8302	27.5686	15.5473	293.944	0.410701	0.279745	0.145273	0.0925789	0.424955	0.550104
NCU01404	0	default	1	22	22.4959	19.0851	165.365	0.398834	0.265242	0.160831	0.101269	0.43908	0.568389
NCU01407	0	burg	1	20.5773	4.96987	7.41432	37.7363	0.135431	-0.0566954	0.277755	0.519515	0.666273	0.862491
NCU01408	1	mle	1	25.5897	79.8014	23.5725	900.324	0.657087	0.580884	0.0895597	0.00809706	0.177848	0.230224
NCU01409	1	mle	1	19.5686	131.259	12.3285	1252.11	0.332854	0.1846	0.142201	0.161806	0.509017	0.658922
NCU01410	1	burg	1	22.9425	33.7309	22.6138	646.37	0.207255	0.0310891	0.0901547	0.351643	0.628321	0.813362
NCU01411	0	mle	1	22.9425	25.7883	10.0503	178.437	0.540788	0.438741	0.240098	0.0301341	0.297336	0.384901
NCU01412	0	burg	1	20.1616	22.8768	16.4575	1181.61	0.00330862	-0.218178	0.273058	0.985197	0.769095	0.995593
NCU01413	0	burg	1	20.3673	47.5697	17.1375	782.238	0.183551	0.00211731	0.100695	0.401497	0.638788	0.826912
NCU01414	0	mle	1	19.5686	213.283	18.3625	2697.61	0.0536355	-0.156668	0.251232	0.780302	0.739131	0.956805
NCU01415	1	burg	1	24.642	0.180395	0.948874	3.62798	0.0101651	-0.209798	0.348885	0.955064	0.761195	0.985367
NCU01416	0	default	1	22	1.32706	21.4273	14.7217	0.0855826	-0.117621	0.249476	0.668575	0.710608	0.919882
NCU01417	1	mle	1	21.4624	38.0058	20.7717	1098.91	0.0346803	-0.179835	0.136614	0.85314	0.749147	0.96977
NCU01418	1	burg	1	19.7624	1524.3	17.9798	21771.1	0.0867289	-0.11622	0.197218	0.664812	0.710108	0.919235
NCU01419	1	burg	1	19.7624	142.408	12.6662	1626.19	0.301509	0.146289	0.114346	0.19894	0.539177	0.697964
NCU01420	0	default	1	22	75.1569	16.0299	3207.42	0.0183128	-0.19984	0.136988	0.920193	0.757815	0.980992
NCU01421	1	mle	1	22.427	29.4547	21.4043	235.761	0.352381	0.208466	0.228098	0.141559	0.48977	0.634007
NCU01422	0	default	1	22	422.326	20.0841	9052.12	0.0398329	-0.173538	0.20108	0.832838	0.746732	0.966644
NCU01423	0	default	1	22	1.46536	19.9961	53.6942	0.0197843	-0.198041	0.223129	0.914003	0.757011	0.97995
NCU01424	0	default	1	22	797.823	14.4013	16415.3	0.0568982	-0.15268	0.148735	0.768269	0.736856	0.95386
NCU01425	1	burg	1	19.7624	778.347	8.05768	4102.58	0.206668	0.030372	0.314598	0.352815	0.629502	0.814891
NCU01426	0	burg	1	18.1455	174.401	6.39184	995.104	0.175909	-0.00722248	0.306961	0.418686	0.638788	0.826912
NCU01427	1	mle	1	22.6818	79.4343	0.44043	423.466	0.243687	0.0756179	0.308729	0.284548	0.592998	0.767636
NCU01428	0	default	1	22	550.693	18.9335	5316.11	0.0498779	-0.16126	0.423637	0.794342	0.739623	0.957442
NCU01429	0	default	1	22	432.277	3.18814	5856.9	0.147301	-0.0421873	0.140364	0.48818	0.655048	0.847959
NCU01430	0	burg	1	21.234	1088.41	11.1318	1985.65	0.885104	0.859572	0.430134	5.907e-05	0.0266653	0.0345182
NCU01431	0	default	1	22	4.84794	11.2599	315.816	0.00267178	-0.218957	0.258798	0.988033	0.769095	0.995593
NCU01432	0	burg	1	19.3786	31.4372	16.7342	422.101	0.227487	0.0558174	0.121083	0.313023	0.607218	0.786044
NCU01433	1	burg	1	25.2658	30.4966	22.6438	754.039	0.135821	-0.056219	0.0835124	0.518462	0.666273	0.862491
NCU01434	0	burg	1	18.4815	8.01812	0.40026	150.899	0.112703	-0.084474	0.197336	0.583862	0.687662	0.890178
NCU01435	0	burg	1	18.6542	61.3478	16.3084	769.877	0.238177	0.0688825	0.150507	0.293998	0.596307	0.771919
NCU01436	1	burg	1	23.7619	237.998	10.856	4735.45	0.112703	-0.0844745	0.109827	0.583863	0.687662	0.890178
NCU01438	0	mle	1	20.3673	767.332	20.0912	8155.34	0.101639	-0.0979969	0.225809	0.617347	0.697575	0.903011
NCU01439	1	mle	1	19.7624	472.243	9.73878	9433.27	0.111996	-0.0853378	0.174007	0.585958	0.68802	0.890641
NCU01440	0	default	1	22	29.5229	17.3223	816.277	0.0164868	-0.202072	0.192613	0.927921	0.758137	0.981408
NCU01441	1	burg	1	21.234	268.709	5.02616	1535.47	0.180584	-0.00150888	0.277254	0.408104	0.638788	0.826912
NCU01442	1	mle	1	19.3786	56.3227	6.29943	646.69	0.128943	-0.0646256	0.162679	0.537292	0.672146	0.870093
NCU01443	0	default	1	22	162.993	0.53946	1828.13	0.460768	0.340938	0.0976749	0.0620857	0.37737	0.488505
NCU01444	0	default	1	22	209.151	19.9143	2003.41	0.23674	0.0671265	0.257894	0.296501	0.598152	0.774308
NCU01445	0	default	1	22	14.0099	20.666	265.736	0.0555858	-0.154284	0.16951	0.773092	0.737531	0.954733
NCU01446	0	mle	1	24.642	153.32	23.5102	1329.17	0.745351	0.688762	0.0946483	0.00212198	0.102877	0.133175
NCU01447	1	mle	1	19.7624	98.8977	19.3982	918.875	0.318524	0.167085	0.181432	0.178044	0.52216	0.675936
NCU01448	1	mle	1	23.4824	2.53771	10.262	8.96504	0.342297	0.196141	0.383767	0.151752	0.499221	0.646241
NCU01449	0	default	1	22	173.809	9.14826	1865.97	0.184087	0.00277325	0.177854	0.40031	0.638788	0.826912
NCU01450	1	burg	1	23.4824	0.701858	12.0759	3.49472	0.113512	-0.0834858	0.425539	0.581472	0.68669	0.88892
NCU01451	1	burg	1	24.3415	320.077	22.2974	6127.61	0.142007	-0.0486577	0.11124	0.501968	0.66167	0.856531
NCU01452	1	mle	1	18.3119	727.969	0.510114	12689.3	0.318167	0.166648	0.0730281	0.178464	0.522925	0.676927
NCU01453	0	default	1	22	6.39802	12.2723	880.773	0.00358024	-0.217846	0.0911838	0.98399	0.76906	0.995548
NCU01454	0	default	1	22	70.0912	10.685	694.955	0.548748	0.448469	0.115541	0.027854	0.287346	0.37197
NCU01455	0	default	1	22	33.4478	20.0407	667.724	0.0294739	-0.186199	0.210604	0.874042	0.75039	0.97138
NCU01456	1	burg	1	22.427	110.636	0.332338	1299.3	0.41728	0.287786	0.108231	0.0880179	0.421804	0.546025
NCU01457	1	mle	1	19.3786	53.8327	17.4504	366.752	0.301986	0.146872	0.187105	0.19833	0.538688	0.697331
NCU01458	0	mle	1	24.95	64.4398	23.1681	303.989	0.784028	0.736034	0.306366	0.0010111	0.0764873	0.0990128
NCU01459	0	default	1	22	291.864	10.5724	2725.93	0.262509	0.0986215	0.236189	0.254043	0.576019	0.745656
NCU01460	1	burg	1	18.1455	63.3683	8.01777	1556.02	0.049681	-0.161501	0.172603	0.795083	0.739623	0.957442
NCU01461	0	default	1	22	25.4944	21.8359	220.869	0.126746	-0.0673101	0.247651	0.543415	0.672666	0.870766
NCU01462	0	mle	1	18.1455	2.52604	4.63838	5.29367	0.61121	0.524812	0.448283	0.0142469	0.223371	0.289153
NCU01463	0	default	1	22	17.0103	0.778838	75.692	0.626541	0.54355	0.270716	0.0118876	0.203898	0.263946
NCU01464	0	mle	1	19.0095	100.935	2.19719	2001.63	0.0909105	-0.111109	0.170211	0.651223	0.706548	0.914626
NCU01465	0	default	1	22	32.1097	13.1359	357.785	0.0654477	-0.142231	0.26388	0.737422	0.728674	0.943269
NCU01466	0	burg	1	18.8302	15.966	18.4788	146.357	0.126816	-0.0672245	0.223931	0.543219	0.672666	0.870766
NCU01467	1	mle	1	25.9221	156.047	12.3591	3064.73	0.118344	-0.0775797	0.102595	0.567344	0.682	0.882848
NCU01468	0	default	1	22	20.9072	14.6898	1441.11	0.00989063	-0.210134	0.102366	0.956256	0.761195	0.985367
NCU01469	1	mle	1	20.3673	35.279	20.0068	478.093	0.132263	-0.0605676	0.161274	0.528137	0.668881	0.865867
NCU01470	0	default	1	22	34.2783	10.4819	1447.43	0.0201559	-0.197587	0.134752	0.912445	0.756984	0.979916
NCU01471	0	default	1	22	5.48868	10.1243	676.156	0.00203284	-0.219738	0.131155	0.990885	0.769095	0.995593
NCU01472	0	mle	1	19.5686	2.67715	9.91168	22.6237	0.10397	-0.0951483	0.329074	0.610172	0.694592	0.89915
NCU01473	1	mle	1	24.0482	110.871	22.6915	1011.73	0.308757	0.155148	0.14736	0.189818	0.532336	0.689109
NCU01474	0	default	1	22	98.5623	21.6942	829.275	0.35973	0.217447	0.149856	0.134473	0.479724	0.621003
NCU01475	0	burg	1	21.234	6.39646	17.4326	66.7066	0.115643	-0.0808808	0.190368	0.575207	0.683845	0.885238
NCU01476	1	mle	1	20.3673	111.434	11.2521	1500.48	0.235254	0.06531	0.112819	0.299108	0.600098	0.776827
NCU01477	0	mle	1	19.1923	1031.99	9.54115	5449.6	0.361778	0.219951	0.239136	0.132548	0.47807	0.618861
NCU01478	0	default	1	22	45.513	20.5886	1190.51	0.0910981	-0.11088	0.104288	0.650619	0.706297	0.914301
NCU01479	0	default	1	22	55.4001	19.0142	1006.66	0.0413793	-0.171648	0.195419	0.826819	0.744993	0.964393
NCU01480	0	default	1	22	27.9974	8.59977	377.13	0.273799	0.112421	0.11431	0.237005	0.563403	0.729325
NCU01481	0	default	1	22	50.8972	21.3191	475.279	0.394903	0.260438	0.134244	0.104282	0.441799	0.571909
NCU01483	0	mle	1	19.96	152.092	3.66897	800.162	0.160404	-0.026173	0.343529	0.45532	0.640732	0.829427
NCU01484	0	burg	1	19.7624	778.657	0.576148	9696.84	0.534303	0.430815	0.112111	0.0320971	0.306968	0.39737
NCU01485	0	default	1	22	142.296	21.8064	519.251	0.434879	0.309297	0.348251	0.0766719	0.406301	0.525957
NCU01486	0	default	1	22	8.73426	14.0322	330.75	0.0152695	-0.203559	0.198712	0.9331	0.758664	0.98209
NCU01487	1	burg	1	25.5897	40.6092	12.5391	3815.56	0.00446079	-0.21677	0.189488	0.980083	0.767282	0.993247
NCU01488	0	burg	1	18.3119	36.9146	1.8422	267.28	0.370067	0.230082	0.196871	0.124975	0.469567	0.607854
NCU01489	0	burg	1	19.1923	782.518	1.13338	3994.76	0.837046	0.800834	0.157008	0.000284637	0.0483325	0.0625664
NCU01490	1	mle	1	19.3786	37.2583	2.40117	215.956	0.20554	0.0289933	0.357714	0.355078	0.630101	0.815666
NCU01491	0	default	1	22	7.35968	21.4396	72.7987	0.400164	0.266867	0.117772	0.100264	0.437274	0.566051
NCU01493	1	burg	1	18.4815	28.191	7.00205	107.109	0.273388	0.111919	0.389972	0.237608	0.563403	0.729325
NCU01494	0	default	1	22	4.11499	4.18995	58.7789	0.0499377	-0.161187	0.216669	0.794117	0.739623	0.957442
NCU01495	1	burg	1	23.2093	0.928517	10.6147	5.57192	0.147574	-0.0418544	0.312309	0.487479	0.654931	0.847808
NCU01496	1	mle	1	18.4815	15.4083	14.3236	53.6907	0.135254	-0.0569114	0.531093	0.519993	0.666273	0.862491
NCU01498	0	burg	1	21.9341	63.0899	12.0839	1460.69	0.0179737	-0.200254	0.264433	0.921625	0.757895	0.981095
NCU01499	0	default	1	22	98.1841	14.7267	975.424	0.0641719	-0.14379	0.300516	0.741963	0.730473	0.945597
NCU01500	1	burg	1	21.9341	57.037	4.46231	1230.74	0.0440664	-0.168363	0.150726	0.816441	0.744501	0.963757
NCU01501	0	default	1	22	74.0525	18.8285	1143.51	0.110791	-0.0868111	0.14939	0.589546	0.688149	0.890809
NCU01502	0	default	1	22	8.33541	19.6453	116.36	0.0508988	-0.160013	0.248683	0.790508	0.739623	0.957442
NCU01503	0	mle	1	18.8302	26.9423	15.4214	320.712	0.0338163	-0.180891	0.303313	0.856582	0.749147	0.96977
NCU01504	0	default	1	22	266.702	17.7313	1680.19	0.141075	-0.0497966	0.33787	0.504426	0.662109	0.857101
NCU01505	0	default	1	22	2.53084	11.5472	42.6725	0.0419862	-0.170906	0.239766	0.824466	0.744993	0.964393
NCU01506	0	default	1	22	18.9822	21.5323	103.043	0.420605	0.29185	0.242564	0.0857801	0.419563	0.543124
NCU01509	1	burg	1	21.4624	307.179	1.27577	3542.95	0.170108	-0.0143128	0.207323	0.432113	0.638788	0.826912
NCU01510	1	burg	1	21.6957	121.834	7.23938	2801.13	0.13256	-0.0602046	0.0962586	0.527324	0.668628	0.865539
NCU01511	1	burg	1	23.7619	152.887	12.5048	2118.57	0.179105	-0.00331562	0.147636	0.411427	0.638788	0.826912
NCU01512	1	burg	1	19.7624	21.4023	16.2582	973.387	0.0338275	-0.180878	0.117528	0.856537	0.749147	0.96977
NCU01514	0	burg	1	19.0095	27.5732	15.9964	176.508	0.479146	0.3634	0.175034	0.0531158	0.356893	0.461998
NCU01515	0	burg	1	24.95	86.4797	22.7698	987.221	0.235374	0.0654577	0.14029	0.298896	0.600007	0.77671
NCU01516	0	burg	1	22.6818	174.145	0.070309	896.691	0.562516	0.465297	0.252038	0.0242288	0.273118	0.353551
NCU01517	0	default	1	22	159.232	2.26161	524.464	0.359056	0.216624	0.412519	0.135111	0.480971	0.622617
NCU01519	0	default	1	22	8.55718	2.61776	17.5646	0.192138	0.0126127	0.79933	0.382841	0.638788	0.826912
NCU01520	0	burg	1	19.5686	12.3617	7.48245	84.4102	0.203669	0.0267069	0.270959	0.358856	0.631145	0.817017
NCU01521	1	burg	1	23.2093	8.69746	10.7833	65.9168	0.20241	0.0251681	0.212696	0.361417	0.633573	0.82016
NCU01522	1	mle	1	21.0105	15.5305	18.764	123.52	0.137556	-0.0540979	0.237381	0.513793	0.664444	0.860122
NCU01523	0	default	1	22	252.846	20.982	6790.17	0.0389635	-0.1746	0.199899	0.836237	0.746806	0.96674
NCU01524	1	burg	1	22.427	89.423	21.8597	617.953	0.467928	0.34969	0.234866	0.0584612	0.368639	0.477203
NCU01525	0	default	1	22	9.46139	11.2168	605.356	0.0189871	-0.199016	0.0987077	0.917352	0.757597	0.980709
NCU01526	0	default	1	22	3.72146	21.016	145.532	0.085081	-0.118234	0.0926301	0.670227	0.711049	0.920453
NCU01527	0	default	1	22	3.34205	18.8779	286.513	0.00303284	-0.218515	0.15369	0.986424	0.769095	0.995593
NCU01528	0	default	1	22	17705.5	8.94726	97437.8	0.137141	-0.0546051	0.484408	0.514907	0.665197	0.861098
NCU01529	0	burg	1	21.234	7.9898	9.93042	39.5008	0.198556	0.0204577	0.430053	0.369342	0.63696	0.824545
NCU01530	0	default	1	22	2.74896	9.77117	13.0258	0.221452	0.0484411	0.407689	0.324179	0.610933	0.790852
NCU01531	1	mle	1	25.2658	0.289104	11.5632	1.32153	0.136426	-0.0554788	0.415023	0.516829	0.665736	0.861795
NCU01532	0	default	1	22	0.203577	19.7758	1.18649	0.0705075	-0.136046	0.493014	0.719625	0.724463	0.937817
NCU01534	0	burg	1	22.6818	73.7853	22.2391	599.185	0.420715	0.291985	0.174699	0.0857068	0.419563	0.543124
NCU01535	0	default	1	22	111.409	19.4286	1720.89	0.125447	-0.0688978	0.198695	0.547063	0.67371	0.872117
NCU01536	0	default	1	22	0.573259	9.2603	2.0303	0.158012	-0.029096	0.517501	0.461186	0.642958	0.832309
NCU01537	0	burg	1	25.5897	0.954555	23.3498	10.2232	0.145305	-0.0446276	0.17884	0.493345	0.65744	0.851056
NCU01538	1	mle	1	20.3673	34.2122	6.02154	1093.47	0.0544708	-0.155647	0.110266	0.777208	0.738712	0.956263
NCU01539	0	default	1	22	4.06755	18.3883	499.535	0.0016125	-0.220251	0.141933	0.992764	0.769603	0.996251
NCU01540	0	default	1	22	82.9036	13.0044	1877.64	0.181329	-0.000597973	0.0743704	0.406436	0.638788	0.826912
NCU01541	1	mle	1	19.1923	41.9848	2.31077	960.551	0.0547945	-0.155251	0.137517	0.776011	0.738466	0.955945
NCU01542	0	burg	1	24.642	14.1482	10.4805	202.537	0.111939	-0.0854073	0.165132	0.586127	0.68802	0.890641
NCU01543	0	burg	1	19.5686	17.1596	9.95452	417.263	0.0287415	-0.187094	0.210951	0.877014	0.751372	0.972651
NCU01545	1	burg	1	18.3119	657.417	17.2371	11079.1	0.0956176	-0.105356	0.143331	0.636187	0.700852	0.907253
NCU01546	0	default	1	22	3001.49	9.94337	17346.7	0.148229	-0.0410529	0.447141	0.485794	0.653707	0.846223
NCU01547	1	burg	1	18.3119	169.912	18.0406	1850.32	0.260368	0.0960055	0.130635	0.257377	0.577063	0.747008
NCU01548	0	burg	1	19.7624	266.49	4.8203	6660.67	0.0187654	-0.199287	0.202725	0.918286	0.757751	0.980908
NCU01549	0	default	1	22	29.8971	0.224864	595.306	0.0328573	-0.182063	0.212829	0.860414	0.749147	0.96977
NCU01550	0	default	1	22	144.424	0.0539217	3106.07	0.114854	-0.0818452	0.122588	0.57752	0.684622	0.886243
NCU01551	1	burg	1	21.234	108.854	8.49581	838.503	0.189002	0.00878036	0.223648	0.389573	0.638788	0.826912
NCU01552	1	burg	1	20.1616	786.57	4.58974	18948.8	0.0254911	-0.191066	0.175332	0.8903	0.753506	0.975413
NCU01553	0	default	1	22	33.8632	18.063	1007.03	0.0583739	-0.150876	0.106564	0.762875	0.735448	0.952037
NCU01554	1	burg	1	25.5897	27.9845	21.9034	416.395	0.0569792	-0.152581	0.19747	0.767973	0.736785	0.953768
NCU01555	0	mle	1	18.4815	345.785	12.8525	2346.57	0.456008	0.33512	0.16797	0.0645904	0.382995	0.495787
NCU01559	0	burg	1	21.234	49.8639	0.705651	737.606	0.468137	0.349946	0.123641	0.0583577	0.368639	0.477203
NCU01560	1	burg	1	22.9425	66.4752	0.590778	983.552	0.333664	0.185589	0.109131	0.160924	0.508862	0.658722
NCU01561	0	default	1	22	0.23432	8.15272	2.00388	0.0313087	-0.183956	0.47982	0.866631	0.749511	0.970242
NCU01562	0	default	1	22	0.530049	19.2107	3.14765	0.142496	-0.0480601	0.341185	0.500682	0.660554	0.855087
NCU01563	1	mle	1	19.3786	21.4188	3.97082	280.23	0.261655	0.0975787	0.171691	0.255368	0.577063	0.747008
NCU01564	0	default	1	22	17.5253	18.8435	1074.29	0.0288884	-0.186914	0.0672115	0.876418	0.751032	0.97221
NCU01565	0	burg	1	22.6818	372.095	10.7958	3355.62	0.497637	0.386001	0.129482	0.0451419	0.339139	0.439015
NCU01566	0	burg	1	20.3673	0.303214	8.62819	4.1446	0.0130494	-0.206273	0.453709	0.942604	0.760058	0.983895
NCU01567	0	default	1	22	9.68408	13.4671	79.8126	0.139037	-0.0522881	0.234471	0.509836	0.663319	0.858666
NCU01568	0	burg	1	21.4624	19.1717	13.9341	156.123	0.309695	0.156294	0.154241	0.188662	0.532282	0.68904
NCU01569	1	mle	1	19.3786	32.4551	19.0762	262.261	0.248206	0.0811409	0.189174	0.276977	0.587646	0.760708
NCU01570	0	default	1	22	2.79401	0.128523	157.974	0.00736565	-0.21322	0.17595	0.967279	0.764329	0.989424
NCU01571	0	burg	1	20.1616	43.7716	14.9577	332.845	0.106606	-0.0919259	0.274032	0.602134	0.692854	0.896899
NCU01572	0	burg	1	18.1455	69.7599	11.1102	250.27	0.614096	0.528339	0.299333	0.0137771	0.219929	0.284698
NCU01573	0	default	1	22	29.5866	10.9118	146.674	0.664256	0.589647	0.233645	0.00736268	0.173906	0.225122
NCU01575	1	burg	1	22.1778	114.305	21.6965	1460.78	0.555124	0.456263	0.0880133	0.0261261	0.278473	0.360483
NCU01577	0	default	1	22	18.4525	2.15563	544.715	0.0450491	-0.167162	0.116914	0.812671	0.744003	0.963111
NCU01579	0	default	1	22	20.8829	15.2566	104.286	0.372421	0.232959	0.239452	0.122888	0.46706	0.604609
NCU01580	1	burg	1	18.1455	32.9694	17.5153	239.46	0.240067	0.0711936	0.19843	0.290729	0.596307	0.771919
NCU01581	0	burg	1	19.1923	27.186	0.146633	222.209	0.465256	0.346424	0.133427	0.0597938	0.371586	0.481017
NCU01584	0	default	1	22	7.75189	3.44373	147.204	0.0378381	-0.175976	0.190042	0.840653	0.746806	0.96674
NCU01585	1	mle	1	24.642	195.714	10.4913	1990.85	0.126892	-0.0671318	0.199575	0.543007	0.672666	0.870766
NCU01587	0	burg	1	21.9341	235.575	20.5998	7712.77	0.0393214	-0.174163	0.151871	0.834837	0.746806	0.96674
NCU01589	1	mle	1	24.642	149.656	23.0363	1207.73	0.0862299	-0.11683	0.307227	0.666448	0.710108	0.919235
NCU01591	0	burg	1	24.642	3.86758	11.3429	23.5006	0.26059	0.0962768	0.248791	0.25703	0.577063	0.747008
NCU01592	0	burg	1	18.4815	0.804977	5.77258	2.52689	0.118383	-0.0775319	0.632296	0.567231	0.682	0.882848
NCU01593	0	mle	1	19.1923	0.759619	15.1868	4.20319	0.0456234	-0.16646	0.591336	0.810474	0.743411	0.962345
NCU01595	1	mle	1	25.9221	30.7074	24.0456	167.258	0.304085	0.149437	0.278952	0.195661	0.535537	0.693253
NCU01596	0	burg	1	20.3673	121.337	16.7946	1678.13	0.307443	0.153541	0.0957508	0.191448	0.533326	0.690391
NCU01597	0	mle	1	18.1455	5.9511	0.888406	57.8128	0.0616715	-0.146846	0.295021	0.750926	0.732279	0.947935
NCU01598	0	default	1	22	15.212	10.593	88.8811	0.505835	0.396021	0.18459	0.0419202	0.331631	0.429297
NCU01599	0	burg	1	24.3415	36.1158	23.5979	645.772	0.12748	-0.0664134	0.128621	0.541364	0.672666	0.870766
NCU01601	0	default	1	22	17.8773	17.2575	946.165	0.0334566	-0.181331	0.0722144	0.858017	0.749147	0.96977
NCU01605	0	default	1	22	90.6683	19.5063	768.991	0.216864	0.0428338	0.211287	0.332864	0.616724	0.79835
NCU01606	0	burg	1	18.6542	157.284	16.5802	3112.04	0.0348644	-0.17961	0.18832	0.852408	0.749147	0.96977
NCU01607	1	burg	1	23.2093	13.9346	10.3909	214.228	0.224727	0.0524437	0.124969	0.318088	0.608575	0.787801
NCU01608	1	mle	1	19.7624	13.5843	9.11304	65.3775	0.417241	0.287739	0.286734	0.0880439	0.421804	0.546025
NCU01610	0	mle	1	18.3119	4.33048	5.03423	21.3313	0.311716	0.158764	0.262423	0.186189	0.530166	0.6863
NCU01611	0	default	1	22	20.5974	18.9126	507.783	0.0192242	-0.198726	0.204851	0.916355	0.757495	0.980578
NCU01612	0	mle	1	18.4815	36.7667	0.42779	162.635	0.174464	-0.00898826	0.390285	0.421999	0.638788	0.826912
NCU01613	0	default	1	22	42.5675	20.9682	491.475	0.179909	-0.00233344	0.15312	0.409618	0.638788	0.826912
NCU01614	0	default	1	22	93.0564	19.8491	1181.72	0.433773	0.307945	0.0972765	0.0773493	0.408405	0.528681
NCU01615	0	burg	1	24.95	24.0302	9.84095	262.502	0.404775	0.272503	0.100382	0.0968423	0.431613	0.558723
NCU01620	0	default	1	22	7.4007	9.62234	50.9717	0.162801	-0.0232436	0.268354	0.4495	0.638788	0.826912
NCU01623	0	burg	1	22.1778	24.9246	0.296811	109.697	0.311398	0.158375	0.313511	0.186577	0.530166	0.6863
NCU01625	1	burg	1	24.0482	12.902	22.7273	199.713	0.188199	0.00779829	0.119228	0.391313	0.638788	0.826912
NCU01629	0	burg	1	19.0095	4.72196	5.95777	46.7884	0.154259	-0.0336838	0.274478	0.47051	0.64709	0.837658
NCU01631	0	default	1	22	0.770147	9.43454	6.13355	0.178706	-0.00380344	0.21885	0.412328	0.638788	0.826912
NCU01632	0	default	1	22	43.9176	10.3368	1136.96	0.00856845	-0.21175	0.43038	0.962016	0.76282	0.98747
NCU01633	0	burg	1	19.0095	2677.51	6.10261	8502.18	0.347721	0.20277	0.3801	0.146201	0.492691	0.637788
NCU01634	0	burg	1	18.8302	1689.06	1.29171	8807.32	0.498107	0.386576	0.27027	0.044952	0.339139	0.439015
NCU01635	0	default	1	22	6200.27	20.9687	43444.4	0.329349	0.180316	0.223828	0.165666	0.512684	0.66367
NCU01636	0	default	1	22	28.0239	20.0962	518.356	0.129565	-0.0638655	0.142883	0.535568	0.671449	0.869191
NCU01637	1	burg	1	24.3415	15.2857	22.1392	230.17	0.0934607	-0.107992	0.159511	0.643043	0.703356	0.910494
NCU01638	0	mle	1	22.9425	45.8575	20.7053	397.116	0.105694	-0.0930407	0.27965	0.604906	0.69374	0.898047
NCU01640	1	burg	1	22.427	131.91	21.2441	744.083	0.448798	0.326309	0.232498	0.0685329	0.396675	0.513495
NCU01642	0	default	1	22	29.7452	11.0848	349.427	0.0936706	-0.107736	0.236855	0.642373	0.703032	0.910075
NCU01643	0	default	1	22	91.8176	21.1895	830.645	0.275532	0.114539	0.153424	0.234469	0.56323	0.729101
NCU01644	0	burg	1	18.3119	67.1855	15.4984	1181.85	0.189652	0.00957408	0.0894879	0.388171	0.638788	0.826912
NCU01645	0	burg	1	18.3119	234.975	13.2623	4111.6	0.0423266	-0.17049	0.192496	0.823149	0.744933	0.964316
NCU01646	0	default	1	22	16.2661	3.80978	732.512	0.0323785	-0.182648	0.0857453	0.862333	0.749147	0.96977
NCU01647	0	default	1	22	236.815	13.7663	1315.07	0.185969	0.00507293	0.297566	0.396173	0.638788	0.826912
NCU01648	0	burg	1	21.4624	143.924	11.7197	2242.08	0.122651	-0.0723154	0.170622	0.554978	0.677501	0.877025
NCU01649	0	burg	1	21.6957	9.41583	11.7692	85.9854	0.241186	0.072561	0.166462	0.288807	0.596214	0.771799
NCU01650	0	mle	1	23.4824	45.6857	22.3442	315.664	0.533991	0.430433	0.144153	0.0321941	0.306968	0.39737
NCU01651	0	burg	1	25.9221	2.71606	23.4751	37.3365	0.0176151	-0.200693	0.401261	0.92314	0.75795	0.981166
NCU01652	0	burg	1	18.1455	930.498	8.26205	2617.55	0.462286	0.342794	0.474815	0.0613027	0.374426	0.484695
NCU01653	1	mle	1	20.7917	20.5023	9.05061	95.3984	0.325372	0.175454	0.308429	0.170134	0.514631	0.66619
NCU01654	0	burg	1	21.9341	120.057	20.5025	1025.16	0.117566	-0.0785302	0.256787	0.5696	0.682087	0.882962
NCU01655	0	default	1	22	59.5068	19.7765	1779.44	0.0293845	-0.186308	0.16284	0.874405	0.750419	0.971417
NCU01656	0	default	1	22	28.8887	20.5749	203.109	0.103865	-0.0952757	0.319932	0.610492	0.694592	0.89915
NCU01657	0	default	1	22	43.877	13.4372	635.182	0.319611	0.168414	0.089633	0.176769	0.521617	0.675234
NCU01658	0	burg	1	18.1455	75.7402	14.981	1592.37	0.104122	-0.0949618	0.115812	0.609705	0.694592	0.89915
NCU01659	0	mle	1	20.7917	35.5634	13.8567	312.17	0.0984476	-0.101897	0.253779	0.627277	0.699868	0.905979
NCU01660	0	default	1	22	3.13665	18.2731	189.467	0.0021427	-0.219603	0.255826	0.990394	0.769095	0.995593
NCU01664	1	mle	1	18.6542	69.0429	0.429695	933.32	0.212569	0.0375843	0.147371	0.341159	0.622285	0.805548
NCU01665	1	mle	1	20.7917	51.4001	18.4697	662.649	0.139499	-0.0517239	0.14413	0.508607	0.663094	0.858375
NCU01666	0	default	1	22	573.702	11.2828	4602.34	0.391934	0.256808	0.239796	0.106605	0.444266	0.575103
NCU01667	1	mle	1	20.1616	211.787	5.32729	1579.3	0.17401	-0.00954313	0.260331	0.423045	0.638788	0.826912
NCU01668	1	burg	1	19.7624	43.3595	18.0869	740.802	0.162135	-0.0240575	0.1002	0.451111	0.638807	0.826935
NCU01669	1	burg	1	22.427	109.473	21.3972	573.391	0.402665	0.269923	0.235833	0.0983971	0.434678	0.56269
NCU01670	1	mle	1	21.6957	11.9504	4.10815	530.579	0.0204901	-0.197179	0.123492	0.911045	0.75669	0.979535
NCU01672	0	burg	1	19.1923	1.3629	17.9056	19.2572	0.0471317	-0.164617	0.224428	0.804726	0.742359	0.960984
NCU01673	0	burg	1	21.0105	18.4175	17.8187	224.313	0.257326	0.0922874	0.181479	0.262175	0.578412	0.748754
NCU01674	1	mle	1	18.3119	365.642	16.3917	5409.55	0.117672	-0.0784005	0.213276	0.569291	0.682087	0.882962
NCU01675	0	default	1	22	92.6664	20.7352	370.227	0.192572	0.0131441	0.417415	0.381914	0.638788	0.826912
NCU01678	0	burg	1	18.1455	108.025	11.6667	719.459	0.631143	0.549175	0.147255	0.0112425	0.201525	0.260874
NCU01679	0	default	1	22	4.08425	1.55312	132.073	0.0228284	-0.194321	0.147742	0.901299	0.754918	0.977242
NCU01680	0	default	1	22	984.464	14.0953	7991.89	0.0449173	-0.167323	0.428611	0.813176	0.744003	0.963111
NCU01681	0	burg	1	20.5773	0.226497	4.04595	1.32599	0.0920318	-0.109739	0.423427	0.647617	0.705312	0.913026
NCU01684	0	default	1	22	3.05783	10.5663	10.7173	0.553448	0.454214	0.283176	0.026572	0.279291	0.361543
NCU01686	0	default	1	22	1.81459	8.00921	3.60204	0.420494	0.291715	0.57604	0.0858541	0.419563	0.543124
NCU01688	1	mle	1	18.8302	0.180338	6.71266	1.08901	0.227168	0.0554276	0.229321	0.313605	0.607218	0.786044
NCU01689	0	burg	1	19.1923	235.968	18.5326	1519.01	0.199022	0.0210263	0.268467	0.368378	0.63694	0.824519
NCU01692	0	default	1	22	235.327	20.3627	4064.81	0.0240396	-0.19284	0.269066	0.896282	0.754553	0.976768
NCU01695	0	burg	1	18.8302	50.1302	3.9347	450.524	0.298351	0.142428	0.14137	0.203021	0.543224	0.703204
NCU01696	0	burg	1	24.642	15.3686	11.7504	289.473	0.119977	-0.0755841	0.120403	0.562631	0.680946	0.881485
NCU01697	0	default	1	22	71.3289	3.29223	330.098	0.207429	0.031302	0.332044	0.351295	0.628321	0.813362
NCU01698	0	default	1	22	174.379	0.485083	1070.62	0.70205	0.635839	0.192112	0.00430176	0.136609	0.17684
NCU01699	0	default	1	22	28.4105	21.216	170.367	0.398041	0.264272	0.225577	0.101871	0.439288	0.568659
NCU01700	0	burg	1	20.7917	22.5986	12.7495	292.005	0.47332	0.356279	0.0810162	0.0558422	0.362576	0.469354
NCU01701	1	mle	1	18.1455	185.18	13.7146	919.935	0.777539	0.728104	0.157009	0.00115515	0.0784001	0.101489
NCU01702	0	burg	1	18.1455	125.471	0.692143	1171.34	0.100794	-0.0990292	0.244601	0.619963	0.698024	0.903592
NCU01703	1	burg	1	22.427	106.905	9.62135	1333.61	0.273382	0.111911	0.129099	0.237617	0.563403	0.729325
NCU01704	1	burg	1	23.7619	92.6198	11.3437	1657.6	0.106276	-0.0923294	0.123025	0.603136	0.693175	0.897315
NCU01705	0	default	1	22	15.1015	14.8318	403.149	0.0441738	-0.168232	0.130285	0.816028	0.744501	0.963757
NCU01706	0	default	1	22	3.58429	14.0874	14.6597	0.18541	0.00439028	0.39941	0.397398	0.638788	0.826912
NCU01713	1	burg	1	20.3673	49.7733	19.659	464.202	0.28514	0.126282	0.206793	0.220798	0.554297	0.717538
NCU01715	1	burg	1	19.3786	18.2908	11.6677	167.403	0.299901	0.144323	0.15083	0.20101	0.540769	0.700026
NCU01717	1	burg	1	23.4824	1.50743	9.2313	6.22792	0.154707	-0.0331359	0.438209	0.469389	0.646771	0.837246
NCU01720	1	mle	1	18.3119	812.839	18.1488	4323.46	0.64659	0.568054	0.186831	0.00927374	0.188395	0.243878
NCU01722	0	burg	1	21.9341	21.8703	19.2604	272.281	0.0365031	-0.177607	0.311517	0.845915	0.747494	0.96763
NCU01724	1	burg	1	19.5686	94.7658	1.63483	1373.37	0.367395	0.226817	0.084905	0.127378	0.471553	0.610425
NCU01725	0	burg	1	22.9425	30.0501	0.126574	285.002	0.471962	0.35462	0.133935	0.0564927	0.363554	0.470621
NCU01728	0	default	1	22	8.00515	13.3633	66.6984	0.346517	0.201299	0.145766	0.147419	0.493143	0.638374
NCU01729	0	default	1	22	38.9507	12.3351	775.157	0.0546771	-0.155395	0.159384	0.776445	0.738712	0.956263
NCU01731	0	default	1	22	118.538	12.3876	2149.21	0.144527	-0.0455784	0.122123	0.495369	0.658678	0.852659
NCU01734	1	burg	1	18.8302	1.63336	11.2135	3.95442	0.268272	0.105666	0.582512	0.24523	0.568946	0.7365
NCU01735	0	burg	1	18.8302	1288.32	12.5668	3015.79	0.351269	0.207106	0.595545	0.142657	0.491383	0.636095
NCU01737	0	default	1	22	15.743	0.758066	945.76	0.011389	-0.208302	0.137077	0.949762	0.761139	0.985294
NCU01738	0	default	1	22	19.7124	7.55962	818.122	0.0114319	-0.20825	0.193113	0.949576	0.761139	0.985294
NCU01739	0	mle	1	19.0095	188.355	0.876837	1995.88	0.325045	0.175055	0.130554	0.170505	0.515058	0.666743
NCU01740	1	burg	1	20.5773	706.024	0.441521	2647.23	0.664097	0.589452	0.333135	0.00737839	0.173906	0.225122
NCU01741	0	burg	1	19.5686	96.8773	17.3373	1214.99	0.107868	-0.090383	0.18189	0.598315	0.691604	0.895282
NCU01742	1	mle	1	18.1455	151.098	5.09075	512.802	0.613172	0.52721	0.343747	0.0139261	0.221368	0.28656
NCU01744	0	default	1	22	360.816	7.65224	1790.91	0.226198	0.0542421	0.465056	0.31538	0.608064	0.787139
NCU01745	0	default	1	22	169.92	11.9815	1789.99	0.2119	0.0367663	0.151085	0.342465	0.623464	0.807074
NCU01746	0	burg	1	18.8302	15.7655	3.88669	286.022	0.126666	-0.0674078	0.107637	0.543639	0.672666	0.870766
NCU01747	1	mle	1	19.96	101.674	17.8392	1309.78	0.263172	0.099433	0.103313	0.253015	0.575509	0.744996
NCU01748	0	burg	1	18.1455	248.361	16.4998	2246.17	0.130512	-0.0627074	0.236293	0.532949	0.670818	0.868374
NCU01750	0	default	1	22	35.8596	3.53334	364.262	0.328492	0.179268	0.121017	0.166621	0.512859	0.663895
NCU01751	1	mle	1	19.0095	39.5897	4.90652	1094.3	0.230668	0.0597055	0.0645977	0.307264	0.606043	0.784523
NCU01752	1	burg	1	19.0095	318.328	18.0042	1323.39	0.36766	0.227141	0.277052	0.127138	0.471436	0.610274
NCU01753	0	burg	1	20.3673	124.937	9.32091	858.676	0.421998	0.293553	0.19171	0.0848561	0.418917	0.542288
NCU01754	0	default	1	22	3915.73	9.20675	29406.4	0.0656737	-0.141954	0.4052	0.73662	0.728674	0.943269
NCU01756	0	default	1	22	170.201	14.7603	3404.09	0.191786	0.0121831	0.0823521	0.383591	0.638788	0.826912
NCU01757	0	default	1	22	16.0194	11.3852	206.252	0.207662	0.0315871	0.151532	0.35083	0.628047	0.813007
NCU01758	1	burg	1	24.642	33.5556	10.4618	703.476	0.134939	-0.0572964	0.0906118	0.520846	0.666719	0.863067
NCU01759	0	default	1	22	44.2856	19.5822	1148.65	0.0844374	-0.119021	0.107008	0.672351	0.711541	0.92109
NCU01760	0	burg	1	21.4624	3.22447	11.3884	47.0025	0.0900633	-0.112145	0.197209	0.653959	0.707185	0.915451
NCU01761	0	mle	1	20.1616	64.8199	1.31992	669.759	0.276132	0.115272	0.138438	0.233597	0.56302	0.728829
NCU01762	0	burg	1	23.2093	22.4702	22.333	217.231	0.425738	0.298124	0.136068	0.0824133	0.416706	0.539426
NCU01763	1	mle	1	21.234	31.5644	6.81489	550.302	0.175897	-0.00723693	0.0923282	0.418713	0.638788	0.826912
NCU01764	0	burg	1	23.4824	31.908	22.5036	153.359	0.437912	0.313004	0.225002	0.0748375	0.403013	0.5217
NCU01765	1	burg	1	19.0095	121.22	14.2802	6789.58	0.0160879	-0.202559	0.0970184	0.929616	0.758137	0.981408
NCU01766	0	default	1	22	64.6986	0.161278	1086.74	0.296711	0.140424	0.080251	0.205165	0.545466	0.706106
NCU01767	0	default	1	22	94.1014	0.708148	2558.99	0.0643104	-0.143621	0.112049	0.741469	0.730178	0.945216
NCU01768	0	mle	1	18.4815	821.673	12.607	10119.4	0.174189	-0.00932488	0.144867	0.422633	0.638788	0.826912
NCU01769	1	mle	1	19.96	157.747	2.45227	493.757	0.424582	0.296711	0.364471	0.0831621	0.417063	0.539889
NCU01771	0	burg	1	25.9221	49.3596	24.2543	435.581	0.59364	0.503338	0.110866	0.017382	0.244281	0.316222
NCU01772	1	burg	1	21.234	22.9002	15.5021	327.383	0.0892918	-0.113088	0.157588	0.656457	0.707962	0.916457
NCU01776	0	burg	1	21.234	614.646	18.5182	12118.3	0.0634595	-0.144661	0.139696	0.744508	0.731182	0.946515
NCU01777	0	default	1	22	67.4819	19.627	976.405	0.0921142	-0.109638	0.168412	0.647352	0.705299	0.91301
NCU01779	1	mle	1	23.7619	50.2238	22.4847	573.164	0.27254	0.110882	0.129517	0.238859	0.563403	0.729325
NCU01780	0	default	1	22	11.9591	21.8697	78.9	0.355849	0.212705	0.197448	0.13818	0.483451	0.625827
NCU01781	0	default	1	22	27.8775	10.3758	789.626	0.0634625	-0.144657	0.170123	0.744497	0.731182	0.946515
NCU01782	0	default	1	22	44.0577	1.38448	846.646	0.0575973	-0.151826	0.16387	0.76571	0.736494	0.953391
NCU01783	1	burg	1	19.3786	41.31	5.93208	647.098	0.112971	-0.084146	0.144482	0.583068	0.687637	0.890145
NCU01784	1	mle	1	20.1616	25.2933	0.527632	165.981	0.25318	0.0872196	0.25738	0.268827	0.582993	0.754685
NCU01785	1	burg	1	22.427	92.7073	22.1795	477.045	0.702665	0.636591	0.199086	0.00426191	0.136609	0.17684
NCU01786	1	burg	1	22.9425	115.194	22.5236	441.883	0.372386	0.232917	0.3292	0.122918	0.46706	0.604609
NCU01788	0	burg	1	19.0095	10.333	17.0788	181.096	0.0410302	-0.172074	0.195994	0.828175	0.745103	0.964536
NCU01789	0	default	1	22	69.6584	21.9473	296.971	0.30095	0.145605	0.328466	0.199659	0.539391	0.698241
NCU01790	0	default	1	22	14.7519	0.890459	60.9468	0.669277	0.595783	0.256037	0.00688005	0.168524	0.218154
NCU01791	1	mle	1	19.5686	54.9315	13.8698	1014.48	0.0752392	-0.130263	0.162556	0.703287	0.721107	0.933473
NCU01792	1	mle	1	23.2093	109.344	10.7548	3854.61	0.075951	-0.129393	0.0744551	0.700854	0.720214	0.932317
NCU01793	1	mle	1	19.3786	91.8022	17.62	1245.23	0.382173	0.244878	0.0825999	0.114525	0.45406	0.58778
NCU01794	1	mle	1	20.1616	78.0755	13.8234	1631.15	0.198647	0.0205691	0.0827174	0.369153	0.63696	0.824545
NCU01795	1	burg	1	25.9221	55.9144	24.2489	1083.17	0.13666	-0.0551939	0.108074	0.516202	0.665736	0.861795
NCU01796	0	default	1	22	8.52689	1.14313	156.826	0.0378867	-0.175916	0.207454	0.840462	0.746806	0.96674
NCU01797	0	default	1	22	149.06	20.2759	3939.13	0.033106	-0.181759	0.189461	0.859419	0.749147	0.96977
NCU01798	1	burg	1	22.6818	5.49993	10.3975	30.832	0.238493	0.0692689	0.305341	0.293449	0.596307	0.771919
NCU01799	0	default	1	22	19.0878	21.9977	138.94	0.512827	0.404566	0.230973	0.0393166	0.3223	0.417218
NCU01800	1	burg	1	23.4824	80.3006	22.4129	800.183	0.256644	0.0914539	0.142402	0.26326	0.579688	0.750406
NCU01801	0	default	1	22	7.01021	8.57328	482.85	0.0160208	-0.202641	0.0844126	0.929901	0.758137	0.981408
NCU01802	0	burg	1	19.96	6.95409	10.8892	26.4463	0.772224	0.721607	0.24365	0.00128465	0.0802531	0.103888
NCU01803	0	mle	1	19.0095	135.662	7.31099	1059.42	0.464046	0.344945	0.130827	0.0604054	0.372272	0.481906
NCU01804	1	burg	1	25.5897	26.6719	24.7193	726.768	0.121667	-0.0735181	0.0718472	0.557784	0.679025	0.878998
NCU01805	0	mle	1	24.95	6.49557	12.5538	344.725	0.0371733	-0.176788	0.074813	0.84327	0.747033	0.967034
NCU01806	0	burg	1	18.8302	57.001	0.870503	618.271	0.440393	0.316036	0.119025	0.0733626	0.402397	0.520903
NCU01807	0	mle	1	25.9221	35.764	22.8863	462.949	0.088736	-0.113767	0.183568	0.658262	0.708367	0.916981
NCU01808	0	default	1	22	155.878	20.81	1417.04	0.0488466	-0.162521	0.413114	0.798229	0.740312	0.958334
NCU01809	0	default	1	22	49.3381	20.5848	406.415	0.176868	-0.00605002	0.220363	0.416497	0.638788	0.826912
NCU01810	0	burg	1	19.1923	55.431	11.3326	323.116	0.687049	0.617504	0.213985	0.00536592	0.151104	0.195605
NCU01811	0	burg	1	25.2658	18.3065	10.5735	128.177	0.36447	0.223241	0.163098	0.13005	0.47559	0.615652
NCU01812	0	mle	1	22.1778	18.6635	11.5721	90.2955	0.454007	0.332676	0.234511	0.065666	0.385422	0.498928
NCU01813	1	mle	1	18.4815	127.59	17.8919	1607.84	0.350429	0.20608	0.0931494	0.143489	0.491383	0.636095
NCU01814	1	mle	1	21.0105	36.8188	1.23839	571.272	0.400695	0.267517	0.0836867	0.0998653	0.437274	0.566051
NCU01815	1	mle	1	24.3415	420.569	10.857	3627.83	0.37099	0.23121	0.134923	0.124154	0.469029	0.607158
NCU01816	0	mle	1	23.4824	669.853	10.6306	3817.83	0.457952	0.337497	0.236087	0.0635579	0.379266	0.490959
NCU01817	0	burg	1	21.0105	49.1139	18.8483	1327.09	0.169956	-0.0144986	0.0665839	0.43247	0.638788	0.826912
NCU01818	0	default	1	22	6.22535	17.6986	381.258	0.00852191	-0.211807	0.131227	0.962219	0.762829	0.987482
NCU01819	0	default	1	22	17.2812	11.107	275.378	0.141676	-0.0490625	0.149337	0.502841	0.661892	0.856819
NCU01820	0	default	1	22	66.8667	15.5991	1415.91	0.0175575	-0.200763	0.252666	0.923384	0.75795	0.981166
NCU01821	0	default	1	22	191.226	21.5797	3083.22	0.39723	0.263281	0.105411	0.10249	0.440278	0.56994
NCU01822	0	default	1	22	51.558	19.7553	1347.06	0.0659541	-0.141612	0.120398	0.735626	0.728527	0.943078
NCU01823	0	burg	1	19.3786	21.0394	9.55724	185.211	0.307642	0.153785	0.193012	0.1912	0.53303	0.690007
NCU01824	0	burg	1	18.1455	903.254	17.0048	4637.27	0.373417	0.234177	0.216862	0.122012	0.465592	0.602708
NCU01826	1	mle	1	19.7624	202.615	17.1847	2422.03	0.395659	0.261361	0.100483	0.103698	0.441799	0.571909
NCU01827	0	burg	1	21.0105	325.841	20.6982	12807.7	0.0280512	-0.187937	0.112872	0.879823	0.752052	0.973531
NCU01828	0	mle	1	18.1455	26.2247	4.8424	293.703	0.318651	0.167241	0.125106	0.177894	0.522068	0.675818
NCU01829	1	burg	1	19.1923	31.0336	5.68127	655.813	0.306854	0.152822	0.0591019	0.192181	0.533455	0.690557
NCU01830	0	default	1	22	9.05948	3.99466	84.1566	0.228011	0.0564578	0.163213	0.312069	0.607218	0.786044
NCU01831	0	burg	1	22.6818	51.1534	21.3096	441.22	0.413068	0.282638	0.150535	0.0909173	0.423563	0.548302
NCU01833	0	default	1	22	35.2386	11.7835	323.01	0.178115	-0.0045262	0.244739	0.413666	0.638788	0.826912
NCU01834	0	default	1	22	2.16247	12.7371	16.4431	0.103048	-0.0962749	0.29919	0.613002	0.695622	0.900483
NCU01835	0	default	1	22	768.807	7.4743	11381.8	0.248905	0.081995	0.114327	0.275821	0.587646	0.760708
NCU01837	0	burg	1	18.3119	28.1517	12.9604	75.8149	0.275135	0.114053	0.505763	0.235049	0.56323	0.729101
NCU01838	0	default	1	22	1508.77	11.6025	6476.02	0.433022	0.307027	0.265352	0.0778123	0.409362	0.529919
NCU01839	0	default	1	22	64.2882	1.73506	1092.11	0.170679	-0.0136148	0.116488	0.430777	0.638788	0.826912
NCU01840	0	default	1	22	19.259	8.78406	172.644	0.254928	0.089356	0.166228	0.266007	0.580584	0.751567
NCU01841	0	burg	1	20.7917	4.18186	12.8704	57.061	0.256127	0.0908222	0.104303	0.264085	0.579961	0.750759
NCU01842	0	default	1	22	19.8136	19.9139	272.023	0.0790734	-0.125577	0.188476	0.69026	0.716956	0.928099
NCU01843	0	default	1	22	185.45	15.3753	4106.9	0.166724	-0.0184484	0.0809064	0.440099	0.638788	0.826912
NCU01844	0	default	1	22	25.8444	16.7256	747.434	0.0393388	-0.174141	0.139048	0.834769	0.746806	0.96674
NCU01845	1	burg	1	25.9221	79.7729	24.5644	1236.9	0.0645904	-0.143278	0.183105	0.740471	0.729687	0.94458
NCU01846	1	burg	1	24.0482	139.456	11.6377	1354.77	0.170903	-0.0133407	0.178261	0.430253	0.638788	0.826912
NCU01848	0	default	1	22	0.149705	4.14457	1.49429	0.0306764	-0.184729	0.392437	0.86918	0.7497	0.970486
NCU01849	1	burg	1	22.1778	15.1097	12.3128	98.7892	0.426658	0.299249	0.181047	0.0818202	0.415851	0.538319
NCU01850	0	mle	1	25.9221	4.13675	12.3687	398.011	0.00968763	-0.210382	0.0736225	0.957139	0.761201	0.985375
NCU01851	1	mle	1	18.4815	7.1243	3.92412	35.8517	0.553356	0.454102	0.197081	0.0265966	0.279291	0.361543
NCU01852	1	mle	1	23.4824	13.7299	0.62679	87.6089	0.414125	0.283931	0.225169	0.0901823	0.422992	0.547563
NCU01853	0	mle	1	19.1923	3.08511	4.00796	8.43161	0.38916	0.253418	0.412886	0.108811	0.445578	0.576801
NCU01854	0	default	1	22	111.877	18.5462	1821.84	0.0818934	-0.12213	0.149891	0.680799	0.71503	0.925606
NCU01855	1	burg	1	25.5897	31.0765	23.9429	701.765	0.0534382	-0.156909	0.187787	0.781035	0.739131	0.956805
NCU01856	0	burg	1	19.5686	1353.5	13.5285	7209.94	0.350419	0.206067	0.220703	0.1435	0.491383	0.636095
NCU01857	0	default	1	22	10.0887	10.5251	879.986	0.0122838	-0.207209	0.087173	0.945899	0.760646	0.984656
NCU01858	0	default	1	22	57.8579	20.9885	266.837	0.46234	0.34286	0.311475	0.0612754	0.374426	0.484695
NCU01859	0	burg	1	20.3673	190.548	17.6048	5104.13	0.112734	-0.0844364	0.078187	0.583771	0.687662	0.890178
NCU01860	0	default	1	22	10.6907	21.1837	122.596	0.425233	0.297507	0.0976691	0.0827398	0.417063	0.539889
NCU01861	1	burg	1	19.5686	4056.87	12.5913	4933.53	0.580033	0.486708	0.791129	0.0201589	0.25598	0.331365
NCU01862	0	burg	1	23.2093	20.5787	0.307944	214.044	0.225864	0.0538338	0.145338	0.315993	0.608064	0.787139
NCU01863	0	burg	1	20.3673	1.09278	3.62777	2.11899	0.334002	0.186002	0.622464	0.160557	0.508288	0.657978
NCU01865	1	burg	1	18.1455	4.37298	9.68054	177.352	0.0435408	-0.169006	0.0857399	0.818463	0.744615	0.963904
NCU01866	1	burg	1	22.6818	26.8296	10.7732	131.995	0.274504	0.113282	0.415759	0.235971	0.56323	0.729101
NCU01867	0	mle	1	18.4815	6.15198	5.18679	40.9169	0.149518	-0.0394778	0.325957	0.482495	0.652213	0.84429
NCU01868	1	burg	1	18.4815	148.7	7.04187	619.769	0.294557	0.137791	0.332335	0.208008	0.548746	0.710352
NCU01869	0	burg	1	19.1923	9.92516	7.88271	71.5005	0.130372	-0.0628787	0.401899	0.533336	0.67092	0.868506
NCU01870	0	mle	1	19.0095	124.685	10.9119	238.77	0.849481	0.816033	0.459348	0.000199138	0.0456267	0.0590637
NCU01871	1	mle	1	21.4624	1119.83	11.4434	2792.45	0.658068	0.582084	0.375259	0.00799331	0.177809	0.230174
NCU01872	1	burg	1	19.0095	1.31249	8.49711	10.9097	0.0362443	-0.177924	0.43797	0.846938	0.747494	0.96763
NCU01873	1	burg	1	21.0105	124.387	9.60045	349.796	0.261217	0.0970431	0.577137	0.256051	0.577063	0.747008
NCU01874	1	burg	1	24.3415	14.6405	11.3149	203.515	0.137208	-0.0545237	0.143814	0.514728	0.66508	0.860947
NCU01875	0	burg	1	18.6542	0.479047	17.1923	1.5121	0.193614	0.0144171	0.53642	0.379702	0.638788	0.826912
NCU01876	1	mle	1	25.2658	0.811081	10.9283	2.62057	0.297014	0.140795	0.389519	0.204767	0.54516	0.705709
NCU01877	0	default	1	22	0.214691	7.91861	2.6056	0.0312995	-0.183967	0.33987	0.866668	0.749511	0.970242
NCU01878	0	default	1	22	31.5275	15.1315	390.197	0.076676	-0.128507	0.201707	0.698383	0.719506	0.931401
NCU01879	1	mle	1	19.7624	88.1217	14.2017	1564.09	0.0940074	-0.107324	0.138331	0.6413	0.702655	0.909586
NCU01880	0	default	1	22	4.73196	0.935713	68.4069	0.0889669	-0.113485	0.179946	0.657512	0.708367	0.916981
NCU01881	0	mle	1	19.7624	190.51	17.7205	2009.35	0.304642	0.150118	0.120689	0.194957	0.534618	0.692062
NCU01882	1	burg	1	18.8302	344.659	5.88917	1250.23	0.206508	0.0301769	0.484715	0.353135	0.629565	0.814972
NCU01883	1	mle	1	19.1923	852.285	12.9214	2896.11	0.318207	0.166698	0.376291	0.178417	0.522925	0.676927
NCU01884	1	burg	1	24.0482	10.6175	22.6248	62.4345	0.18781	0.00732293	0.293685	0.392157	0.638788	0.826912
NCU01886	1	burg	1	21.6957	441.711	0.429851	3516.86	0.14012	-0.0509649	0.249584	0.506957	0.662785	0.857975
NCU01888	1	mle	1	25.2658	16.0465	24.1119	95.9244	0.221137	0.0480559	0.244269	0.32477	0.610933	0.790852
NCU01889	0	burg	1	18.8302	44.5061	15.1472	328.297	0.364208	0.22292	0.152926	0.130292	0.475781	0.615899
NCU01891	0	default	1	22	49.0825	14.6666	450.459	0.0816956	-0.122372	0.277658	0.681459	0.71503	0.925606
NCU01893	1	burg	1	19.0095	24.9374	17.6038	538.761	0.108326	-0.0898243	0.15585	0.596937	0.691238	0.894808
NCU01894	0	burg	1	23.2093	221.215	22.1126	2171.53	0.296854	0.140599	0.171341	0.204977	0.54516	0.705709
NCU01895	0	default	1	22	26.7157	8.24195	632.779	0.0504193	-0.160599	0.151053	0.792307	0.739623	0.957442
NCU01896	0	default	1	22	1.28654	18.3602	184.026	0.00179707	-0.220026	0.117893	0.991939	0.769289	0.995845
NCU01897	0	default	1	22	31.827	18.8392	766.319	0.010873	-0.208933	0.343652	0.951994	0.761195	0.985367
NCU01898	0	default	1	22	592.553	12.359	3769.3	0.0846938	-0.118708	0.426135	0.671504	0.711408	0.920918
NCU01899	1	mle	1	19.5686	36.7747	10.5464	186.085	0.578249	0.484527	0.191157	0.0205471	0.257481	0.333309
NCU01900	1	mle	1	18.6542	15.0849	3.34384	150.678	0.218053	0.0442876	0.173555	0.330595	0.615414	0.796654
NCU01901	1	burg	1	22.6818	47.8549	11.2497	654.792	0.570845	0.475477	0.0933013	0.0222211	0.265531	0.343729
NCU01902	0	default	1	22	25.6049	17.7461	1349.68	0.0106009	-0.209266	0.137475	0.953173	0.761195	0.985367
NCU01903	1	burg	1	19.5686	100.664	16.452	733.687	0.264659	0.10125	0.179524	0.250726	0.574213	0.743319
NCU01904	0	mle	1	18.1455	340.471	9.31109	1583.83	0.50102	0.390136	0.213238	0.0437899	0.334598	0.433138
NCU01905	0	default	1	22	381.131	9.29139	1364.06	0.655908	0.579443	0.251388	0.00822311	0.178912	0.231602
NCU01906	1	burg	1	18.6542	492.838	11.2422	1470.52	0.885157	0.859637	0.259022	5.89478e-05	0.0266653	0.0345182
NCU01907	0	burg	1	18.3119	114.393	15.401	1586.63	0.238692	0.0695118	0.123642	0.293105	0.596307	0.771919
NCU01908	0	default	1	22	44.746	11.1808	410.054	0.473376	0.356349	0.132808	0.0558152	0.362576	0.469354
NCU01910	0	default	1	22	18.6463	11.4504	216.079	0.0956754	-0.105286	0.253408	0.636004	0.700754	0.907125
NCU01911	0	mle	1	18.8302	67.2146	11.4621	663.376	0.32093	0.170026	0.174525	0.175232	0.520556	0.673859
NCU01912	1	mle	1	25.9221	102.633	11.8789	1861.62	0.0160209	-0.202641	0.340403	0.9299	0.758137	0.981408
NCU01913	1	mle	1	24.3415	57.9921	23.0609	805.509	0.169131	-0.015507	0.134177	0.434408	0.638788	0.826912
NCU01914	0	burg	1	19.5686	541.361	10.378	2786.26	0.56323	0.46617	0.20564	0.0240513	0.271933	0.352017
NCU01916	0	default	1	22	18.4646	2.8105	142.984	0.333008	0.184787	0.165023	0.161638	0.509017	0.658922
NCU01917	1	burg	1	21.0105	5.71143	12.0251	29.6441	0.306272	0.15211	0.273445	0.192909	0.533455	0.690557
NCU01918	1	burg	1	24.642	62.1932	12.0056	1956.8	0.0273765	-0.188762	0.13749	0.882575	0.752278	0.973824
NCU01919	0	mle	1	18.1455	133.547	15.7616	1986.87	0.192319	0.0128341	0.105012	0.382455	0.638788	0.826912
NCU01920	1	mle	1	24.642	26.6018	10.7807	271.116	0.310709	0.157533	0.129019	0.187418	0.531353	0.687836
NCU01922	1	burg	1	23.7619	47.7003	10.9706	685.583	0.256304	0.0910383	0.0994874	0.263803	0.579961	0.750759
NCU01923	1	mle	1	18.8302	1.26543	13.1568	4.13208	0.259507	0.0949532	0.430687	0.258728	0.577063	0.747008
NCU01924	1	burg	1	23.2093	67.4823	11.0666	1325.21	0.093812	-0.107563	0.122161	0.641922	0.702846	0.909834
NCU01926	0	default	1	22	65.8561	18.2875	164.455	0.174234	-0.0092693	0.810765	0.422528	0.638788	0.826912
NCU01927	0	burg	1	20.1616	89.4295	18.8083	921.588	0.381986	0.244649	0.111301	0.114682	0.45406	0.58778
NCU01928	0	burg	1	22.1778	29.6507	20.6599	676.787	0.236251	0.0665295	0.083397	0.297356	0.598913	0.775293
NCU01929	0	default	1	22	22.2298	21.712	820.874	0.0369694	-0.177037	0.105237	0.844074	0.747172	0.967214
NCU01930	0	default	1	22	64.917	0.861888	1264.7	0.472219	0.354935	0.0800209	0.0563691	0.363554	0.470621
NCU01931	0	burg	1	19.96	11.8999	10.2903	170.114	0.194805	0.0158733	0.118614	0.377184	0.638788	0.826912
NCU01932	0	default	1	22	20.232	19.31	301.561	0.0385162	-0.175147	0.247324	0.83799	0.746806	0.96674
NCU01935	0	default	1	22	60.5902	9.75207	510.765	0.197824	0.0195625	0.217492	0.370863	0.637396	0.825109
NCU01936	0	mle	1	24.0482	17.2699	21.1846	442.585	0.0566365	-0.153	0.116253	0.769229	0.737144	0.954232
NCU01938	0	default	1	22	29.2706	7.79847	274.35	0.255981	0.0906433	0.156707	0.264319	0.579961	0.750759
NCU01939	0	default	1	22	98.5434	17.8886	2397.22	0.0455957	-0.166494	0.132448	0.81058	0.743411	0.962345
NCU01940	0	mle	1	21.6957	37.0409	12.8153	425.164	0.0856569	-0.11753	0.237363	0.668331	0.710448	0.919675
NCU01942	1	burg	1	20.3673	1.34278	7.17697	9.30008	0.11896	-0.0768262	0.281281	0.565561	0.681685	0.882441
NCU01943	0	burg	1	18.3119	0.0945905	3.60352	1.01738	0.162567	-0.0235289	0.166088	0.450064	0.638788	0.826912
NCU01944	1	burg	1	23.2093	25.0706	0.139746	232.935	0.300887	0.145528	0.1418	0.19974	0.539391	0.698241
NCU01945	0	burg	1	19.5686	33.7199	6.73022	992.886	0.164059	-0.0217058	0.0663384	0.446468	0.638788	0.826912
NCU01946	1	mle	1	19.0095	20.4159	6.58626	119.614	0.241649	0.0731263	0.241246	0.288016	0.595783	0.771242
NCU01947	0	default	1	22	17.0685	20.8129	400.268	0.0483741	-0.163098	0.147259	0.800015	0.740867	0.959052
NCU01948	0	burg	1	18.8302	1248.49	18.612	12960.8	0.702121	0.635925	0.111047	0.00429715	0.136609	0.17684
NCU01949	0	burg	1	22.1778	793.924	0.187397	13558.2	0.212286	0.0372386	0.0999222	0.34171	0.622693	0.806076
NCU01950	0	default	1	22	43.4176	21.9877	869.948	0.163834	-0.0219807	0.131996	0.447009	0.638788	0.826912
NCU01951	0	mle	1	24.95	18.8913	23.7068	77.8025	0.429092	0.302223	0.266082	0.0802691	0.413654	0.535476
NCU01953	0	default	1	22	11.0725	15.7007	438.965	0.00654811	-0.214219	0.250852	0.970869	0.765264	0.990634
NCU01954	1	burg	1	21.0105	9.66918	12.017	249.445	0.117918	-0.0781006	0.0825862	0.568579	0.682033	0.882891
NCU01955	1	burg	1	24.0482	44.9119	11.5803	1637.52	0.0376115	-0.176253	0.104694	0.841544	0.746806	0.96674
NCU01956	0	mle	1	18.4815	60.6918	15.3482	1884.01	0.0423966	-0.170404	0.103521	0.822878	0.744933	0.964316
NCU01957	1	burg	1	25.9221	6.45661	11.0285	185.734	0.00710607	-0.213537	0.308917	0.968418	0.764439	0.989566
NCU01958	0	mle	2	18.1454545455,20.3673469388	11.04509146,12.7656367981	7.26935303799,19.9614655414	28.793	0.904329	0.84966	0.327646	0.00112814	0.0778185	0.100736
NCU01959	1	burg	1	19.96	0.463544	15.0997	1.68573	0.12251	-0.072488	0.521787	0.55538	0.677662	0.877234
NCU01960	1	burg	1	23.2093	0.943751	0.144425	4.23103	0.145322	-0.0446059	0.517295	0.493299	0.65744	0.851056
NCU01961	1	mle	1	22.1778	12.5672	20.6009	80.7211	0.289896	0.132095	0.209155	0.214264	0.551558	0.713992
NCU01962	0	mle	1	18.3119	145.93	16.4308	2185.38	0.190638	0.0107796	0.12086	0.38605	0.638788	0.826912
NCU01963	0	default	1	22	40.1991	10.4629	835.012	0.2732	0.111689	0.0673249	0.237885	0.563403	0.729325
NCU01964	1	mle	1	20.7917	31.6496	12.7971	1553.98	0.0346369	-0.179888	0.0886274	0.853313	0.749147	0.96977
NCU01965	0	default	1	22	73.7671	21.4348	1994.37	0.025283	-0.191321	0.204063	0.891155	0.753781	0.97577
NCU01966	1	burg	1	22.1778	527.557	20.2721	13955.4	0.244021	0.0760252	0.0577378	0.283985	0.592783	0.767358
NCU01967	0	default	1	22	43.8245	4.90513	904.251	0.195484	0.0167028	0.0754475	0.375756	0.638788	0.826912
NCU01968	1	burg	1	18.1455	65.093	7.63793	597.946	0.270115	0.107918	0.14097	0.242463	0.565803	0.732432
NCU01969	0	mle	1	19.7624	45.0564	4.08665	422.85	0.495269	0.383106	0.121371	0.0461075	0.341464	0.442026
NCU01970	0	mle	2	21.4623655914,19.3786407767	421.129940414,361.561098225	20.984647564,9.65134812266	564.188	0.750834	0.608453	0.178293	0.0280137	0.287591	0.372286
NCU01971	0	burg	1	18.6542	32.71	0.475116	252.016	0.243918	0.0758993	0.215272	0.284159	0.592982	0.767615
NCU01972	0	burg	1	22.9425	71.7984	22.0863	211.625	0.592568	0.502028	0.407016	0.0175893	0.244906	0.31703
NCU01973	0	default	1	22	23.6812	9.01847	325.248	0.0659578	-0.141607	0.241537	0.735613	0.728527	0.943078
NCU01974	0	default	1	22	6.95014	10.2244	392.03	0.0294693	-0.186204	0.0871243	0.874061	0.75039	0.97138
NCU01975	1	burg	1	19.96	92.5902	16.945	1379.88	0.222014	0.0491281	0.0980606	0.323127	0.610933	0.790852
NCU01976	1	burg	1	19.0095	47.6435	8.77244	216.591	0.348169	0.203318	0.324137	0.14575	0.492691	0.637788
NCU01977	0	default	1	22	1306.58	10.1286	8179.26	0.343762	0.197931	0.259442	0.150237	0.49718	0.6436
NCU01978	1	mle	1	25.9221	20.7948	11.1428	133.087	0.426937	0.29959	0.172468	0.0816414	0.415599	0.537993
NCU01979	0	burg	1	18.4815	31.9928	5.48276	257.499	0.124699	-0.0698125	0.249005	0.549172	0.674907	0.873667
NCU01980	0	default	1	22	2.91025	17.7124	89.6935	0.0201674	-0.197573	0.18788	0.912396	0.756984	0.979916
NCU01981	0	default	1	22	360.656	13.4096	6738.42	0.281682	0.122056	0.0726393	0.225645	0.556251	0.720067
NCU01982	0	default	1	22	18.6942	0.193752	330.247	0.135805	-0.056238	0.115257	0.518504	0.666273	0.862491
NCU01983	0	burg	1	22.1778	82.807	21.805	811.158	0.390564	0.255133	0.120271	0.10769	0.445578	0.576801
NCU01984	0	default	1	22	22.848	0.906838	318.46	0.0618717	-0.146601	0.213584	0.750205	0.732212	0.947848
NCU01985	0	default	1	22	592.599	10.4933	3093.96	0.350842	0.206584	0.254187	0.14308	0.491383	0.636095
NCU01987	0	burg	1	18.3119	0.702471	8.13237	1.52796	0.582273	0.489445	0.445007	0.0196796	0.255311	0.330501
NCU01988	0	burg	1	18.3119	0.0945905	3.60352	1.01738	0.162567	-0.0235289	0.166088	0.450064	0.638788	0.826912
NCU01989	1	burg	1	20.3673	43.9034	12.6083	582.569	0.288001	0.129779	0.101366	0.216849	0.551558	0.713992
NCU01990	0	default	1	22	37.4886	21.7036	643.274	0.142326	-0.0482686	0.13499	0.50113	0.660913	0.855552
NCU01991	0	mle	1	19.1923	66.3057	0.299705	642.945	0.213409	0.0386116	0.162022	0.339523	0.621115	0.804033
NCU01992	1	mle	1	19.1923	191.303	16.6464	4754.72	0.103039	-0.0962852	0.0886657	0.613028	0.695622	0.900483
NCU01993	0	default	1	22	21.5241	5.18634	658.31	0.0574254	-0.152036	0.0966543	0.766339	0.736686	0.95364
NCU01994	0	default	1	22	78.8403	0.645748	1076.58	0.276333	0.115518	0.104639	0.233305	0.56302	0.728829
NCU01995	1	mle	1	19.1923	1.87648	7.64308	10.1789	0.263168	0.0994273	0.242516	0.253022	0.575509	0.744996
NCU01996	0	default	1	22	23.4388	1.16573	849.764	0.0499825	-0.161133	0.0897601	0.793948	0.739623	0.957442
NCU01997	1	burg	1	21.0105	78.4936	13.3622	804.408	0.18517	0.00409672	0.160492	0.397925	0.638788	0.826912
NCU01998	1	burg	1	23.2093	102.188	21.1048	554.016	0.491304	0.378261	0.190806	0.0477597	0.34513	0.446771
NCU01999	1	mle	1	18.1455	34.7301	17.9752	492.296	0.43837	0.313564	0.0992948	0.0745634	0.403013	0.5217
NCU02000	1	burg	1	22.6818	33.7892	21.5912	289.399	0.42716	0.299862	0.138575	0.0814984	0.415434	0.537779
NCU02001	0	default	1	22	88.9866	19.8638	651.058	0.347441	0.202427	0.18969	0.146484	0.492691	0.637788
NCU02002	1	mle	1	25.5897	68.442	23.5726	243.301	0.53754	0.434771	0.308161	0.0311053	0.301803	0.390684
NCU02003	0	default	1	22	5616.68	20.0789	61715	0.051492	-0.159287	0.301763	0.788287	0.739623	0.957442
NCU02004	0	burg	1	21.4624	35.1072	6.66062	1292.28	0.0440241	-0.168415	0.0876075	0.816603	0.744501	0.963757
NCU02005	1	burg	1	19.7624	416.807	9.88141	1191.69	0.429666	0.302925	0.39392	0.0799067	0.413263	0.534969
NCU02006	0	default	1	22	11.0451	19.193	468.898	0.0231535	-0.193923	0.114574	0.89995	0.754772	0.977053
NCU02007	1	burg	1	23.2093	26.4593	22.7052	709.009	0.0840201	-0.119531	0.138517	0.673731	0.712143	0.921869
NCU02008	1	burg	1	19.5686	20.2311	15.4699	147.347	0.334432	0.186528	0.197753	0.160091	0.508288	0.657978
NCU02009	0	burg	1	18.4815	252.44	13.2492	2063.62	0.248621	0.0816477	0.171171	0.276291	0.587646	0.760708
NCU02010	0	default	1	22	166.859	6.93498	1606.51	0.159013	-0.0278734	0.271606	0.458725	0.642397	0.831583
NCU02011	0	mle	1	18.8302	133.869	17.0621	1650.42	0.154703	-0.0331406	0.139323	0.469399	0.646771	0.837246
NCU02012	1	mle	1	19.96	54.1788	17.1392	660.468	0.12969	-0.0637124	0.15268	0.535221	0.671256	0.86894
NCU02013	1	burg	1	21.6957	94.5634	14.7876	1598.44	0.125351	-0.0690149	0.115904	0.547332	0.67371	0.872117
NCU02014	0	burg	1	22.6818	23.5515	10.3006	260.048	0.35759	0.214832	0.111214	0.136508	0.482767	0.624942
NCU02015	0	default	1	22	65.5556	9.77867	850.41	0.378967	0.24096	0.0949115	0.117224	0.459527	0.594858
NCU02016	0	burg	1	18.3119	83.2413	11.5088	2019.32	0.135575	-0.0565193	0.0894131	0.519126	0.666273	0.862491
NCU02017	1	mle	1	20.7917	110.36	19.2355	1693.8	0.21597	0.0417407	0.142291	0.334578	0.617021	0.798733
NCU02018	0	default	1	22	109.542	18.3361	1516.57	0.35687	0.213952	0.101642	0.137197	0.483071	0.625335
NCU02019	0	default	1	22	136.808	3.9217	912.497	0.274949	0.113827	0.216082	0.23532	0.56323	0.729101
NCU02020	0	mle	1	23.7619	322.227	22.3539	3101.21	0.741808	0.684432	0.0872278	0.00225808	0.107455	0.139101
NCU02021	1	mle	1	23.2093	1.71883	11.0213	6.83409	0.337853	0.190709	0.337328	0.156421	0.504109	0.652569
NCU02022	0	default	1	22	21.5216	1.19531	714.518	0.0434577	-0.169107	0.123434	0.818783	0.744615	0.963904
NCU02023	0	default	1	22	1.75714	11.887	4.63156	0.418345	0.289089	0.441562	0.0872957	0.421443	0.545559
NCU02024	0	default	1	22	83.279	12.5783	1263.02	0.387669	0.251596	0.0765746	0.110011	0.4459	0.577218
NCU02025	0	default	1	22	26.0233	19.7715	719.705	0.0588644	-0.150277	0.128072	0.761088	0.735448	0.952037
NCU02026	1	mle	1	18.8302	184.23	11.8879	849.617	0.463242	0.343962	0.230075	0.0608141	0.373578	0.483597
NCU02027	0	default	1	22	204.996	1.38474	4790.74	0.0855334	-0.117681	0.132158	0.668737	0.710669	0.919961
NCU02028	1	mle	1	23.7619	185.574	9.63277	2044.01	0.17022	-0.0141757	0.156504	0.431851	0.638788	0.826912
NCU02029	0	default	1	22	2.25038	1.56	11.213	0.247973	0.0808556	0.296928	0.277365	0.587776	0.760877
NCU02030	1	mle	1	21.234	11.2628	19.9961	60.0547	0.690559	0.621794	0.182088	0.00510036	0.148304	0.19198
NCU02031	0	default	1	22	46.8425	6.20823	1172.57	0.0187301	-0.19933	0.241626	0.918434	0.757751	0.980908
NCU02032	0	default	1	22	0.162066	18.5918	4.27307	0.00213377	-0.219614	0.585368	0.990434	0.769095	0.995593
NCU02033	0	mle	1	18.4815	39.2135	10.2543	708.004	0.235981	0.0661986	0.101269	0.297831	0.599428	0.775959
NCU02034	0	default	1	22	8.33445	8.99768	14.6116	0.543408	0.441943	0.564789	0.0293682	0.294619	0.381384
NCU02035	0	default	1	22	11.148	18.2409	67.1031	0.416695	0.287072	0.262431	0.088416	0.421804	0.546025
NCU02036	1	mle	1	23.4824	6.40879	0.192705	190.268	0.0163855	-0.202196	0.191063	0.928351	0.758137	0.981408
NCU02037	0	default	1	22	0.357863	0.665855	1.22379	0.137788	-0.0538145	0.626834	0.513172	0.664097	0.859674
NCU02038	0	default	1	22	3.58013	4.4317	122.528	0.019272	-0.198668	0.156599	0.916154	0.757458	0.980529
NCU02039	1	mle	1	24.0482	24.2738	23.2281	252.375	0.172335	-0.0115903	0.172097	0.426919	0.638788	0.826912
NCU02040	1	burg	1	22.1778	1.22616	8.12222	9.31515	0.0539756	-0.156252	0.40055	0.779041	0.739131	0.956805
NCU02041	1	burg	1	18.8302	345.596	7.04124	3497.18	0.195659	0.0169161	0.155676	0.375389	0.638788	0.826912
NCU02042	1	mle	1	20.5773	70.7533	8.75254	352.037	0.264939	0.101592	0.313951	0.250297	0.573581	0.742501
NCU02043	0	burg	1	20.3673	26.3701	8.80374	397.313	0.170688	-0.0136037	0.115251	0.430756	0.638788	0.826912
NCU02044	0	mle	1	20.7917	49.7828	17.676	4277.7	0.0236632	-0.193301	0.0632515	0.897839	0.754772	0.977053
NCU02046	0	default	1	22	101.752	1.77236	577.811	0.186186	0.00533855	0.358648	0.395697	0.638788	0.826912
NCU02048	1	mle	1	18.4815	125.232	11.8584	657.652	0.63404	0.552716	0.195446	0.0108505	0.199555	0.258324
NCU02049	0	burg	1	18.8302	2.09229	15.0161	71.4231	0.00867836	-0.211615	0.23777	0.961536	0.762609	0.987197
NCU02051	0	mle	1	23.7619	141.443	11.1177	918.827	0.586437	0.494534	0.146388	0.0188121	0.250449	0.324206
NCU02052	0	default	1	22	4.07691	16.109	76.7954	0.0437896	-0.168702	0.193906	0.817505	0.744501	0.963757
NCU02053	0	burg	1	18.4815	20.6525	18.1228	111.77	0.339756	0.193035	0.220907	0.154408	0.501561	0.649271
NCU02054	1	mle	1	18.3119	20.2311	15.9589	322.992	0.425652	0.298019	0.0707868	0.0824686	0.416706	0.539426
NCU02055	1	burg	1	25.2658	32.8343	11.9865	959.41	0.0650502	-0.142716	0.0927493	0.738835	0.729207	0.943959
NCU02056	1	burg	1	24.3415	56.6703	23.7656	202.624	0.527839	0.422914	0.303677	0.0341513	0.312758	0.404866
NCU02057	0	burg	1	19.3786	45.6589	5.66364	401.249	0.148567	-0.0406408	0.232412	0.484929	0.653648	0.846148
NCU02058	0	default	1	22	2.94462	2.7751	143.602	0.0377635	-0.176067	0.0758287	0.840946	0.746806	0.96674
NCU02059	1	burg	1	18.4815	206.112	17.6807	1387.92	0.210715	0.0353177	0.242318	0.344789	0.62482	0.808829
NCU02060	0	default	1	22	14.8463	1.25064	205.566	0.323535	0.17321	0.0923047	0.172228	0.516618	0.668762
NCU02061	0	default	1	22	23.3263	0.195599	189.386	0.258702	0.0939695	0.258379	0.259996	0.57716	0.747134
NCU02062	0	burg	1	23.4824	2.56707	9.29142	33.3147	0.0707189	-0.135788	0.260305	0.718889	0.724287	0.937589
NCU02063	0	default	1	22	5.17386	19.8283	164.199	0.00726782	-0.213339	0.298975	0.967708	0.764329	0.989424
NCU02064	0	default	1	22	47.9471	17.7131	1110.96	0.0593758	-0.149652	0.123379	0.759229	0.734728	0.951105
NCU02065	0	default	1	22	6.74942	21.3425	298.421	0.0178096	-0.200455	0.124228	0.922318	0.757895	0.981095
NCU02066	0	burg	1	19.0095	68.0944	18.7318	391.156	0.406756	0.274924	0.226764	0.0954004	0.428745	0.55501
NCU02067	0	default	1	22	31.6694	8.80758	356.51	0.248332	0.0812946	0.158457	0.276769	0.587646	0.760708
NCU02068	0	default	1	22	16.7984	21.2911	96.1007	0.181115	-0.000859965	0.29955	0.406915	0.638788	0.826912
NCU02070	0	default	1	22	22.3354	18.1933	431.366	0.0730484	-0.132941	0.142686	0.710815	0.722614	0.935424
NCU02071	1	burg	1	20.5773	27.7005	14.1359	131.731	0.183926	0.00257566	0.339651	0.400667	0.638788	0.826912
NCU02073	0	default	1	22	3.61728	3.70349	30.2612	0.0776183	-0.127355	0.296334	0.695181	0.718874	0.930582
NCU02074	0	default	1	22	111.28	11.2389	1015.69	0.189284	0.0091249	0.21397	0.388964	0.638788	0.826912
NCU02075	0	mle	1	19.0095	1294.93	18.6245	7497.51	0.215126	0.0407093	0.263727	0.336202	0.617896	0.799866
NCU02076	0	mle	1	25.5897	233.079	24.0229	2870.57	0.476414	0.360061	0.126839	0.0543809	0.359609	0.465514
NCU02077	1	burg	1	20.7917	1.98045	6.23645	13.1392	0.0919185	-0.109877	0.352255	0.64798	0.705346	0.91307
NCU02078	0	burg	1	19.0095	41.4236	1.04427	387.994	0.10402	-0.0950869	0.242351	0.610018	0.694592	0.89915
NCU02079	0	default	1	22	25.6397	12.6124	572.365	0.194497	0.0154967	0.0732612	0.377834	0.638788	0.826912
NCU02080	0	burg	1	18.4815	13.0385	5.51737	107.681	0.237554	0.0681217	0.19992	0.295081	0.597185	0.773056
NCU02081	1	mle	1	18.6542	2.8548	10.379	16.2934	0.344174	0.198435	0.260272	0.149813	0.496212	0.642346
NCU02082	0	default	1	22	28.5993	21.3423	335.047	0.219738	0.0463468	0.136814	0.327402	0.614277	0.795181
NCU02083	0	default	1	22	34.4421	9.9651	318.562	0.0849557	-0.118387	0.316973	0.67064	0.711178	0.92062
NCU02084	0	default	1	22	354.35	12.9269	2125.97	0.0581464	-0.151154	0.639887	0.763705	0.735448	0.952037
NCU02085	1	burg	1	18.3119	12.2231	6.96458	82.066	0.176076	-0.00701871	0.349298	0.418305	0.638788	0.826912
NCU02086	0	default	1	22	54.2503	0.191826	580.877	0.110385	-0.0873067	0.224185	0.590757	0.688167	0.890832
NCU02087	0	burg	1	20.1616	12.5579	11.1632	57.5741	0.360852	0.218819	0.300792	0.133416	0.478547	0.619479
NCU02088	0	burg	1	20.1616	14.8882	10.662	60.7922	0.471881	0.354521	0.262422	0.0565317	0.363554	0.470621
NCU02089	1	burg	1	23.2093	9.0473	10.2283	414.812	0.0837517	-0.119859	0.0599414	0.67462	0.712143	0.921869
NCU02090	0	burg	1	19.5686	229.918	18.4439	1821.02	0.158063	-0.0290338	0.222757	0.46106	0.642958	0.832309
NCU02091	0	burg	1	22.6818	5.4877	11.6089	105.445	0.0438286	-0.168654	0.18515	0.817355	0.744501	0.963757
NCU02092	0	default	1	22	2.01864	3.40645	33.6635	0.0179976	-0.200225	0.321664	0.921524	0.757895	0.981095
NCU02094	1	mle	1	19.1923	36.9628	17.712	434.089	0.0535604	-0.15676	0.261274	0.780581	0.739131	0.956805
NCU02095	1	mle	1	19.1923	49.4866	14.4098	945.896	0.147201	-0.0423095	0.118698	0.488438	0.655048	0.847959
NCU02096	0	burg	1	19.96	9.83959	13.116	180.791	0.0465889	-0.16528	0.179887	0.806791	0.742768	0.961512
NCU02097	0	default	1	22	44.7399	7.17117	935.974	0.0488402	-0.162529	0.164056	0.798253	0.740312	0.958334
NCU02098	0	default	1	22	421.617	20.7825	4575.78	0.128678	-0.0649493	0.252797	0.538027	0.672197	0.87016
NCU02099	1	burg	1	19.1923	139.787	17.5185	3185.7	0.0241025	-0.192764	0.200569	0.896023	0.754483	0.976678
NCU02100	1	burg	1	19.3786	17.7088	12.0792	688.417	0.0301376	-0.185387	0.107992	0.871356	0.750248	0.971196
NCU02101	1	mle	1	20.1616	5.36978	16.5791	33.1028	0.107861	-0.0903924	0.326823	0.598338	0.691604	0.895282
NCU02103	0	default	1	22	15.9091	17.204	868.413	0.00375746	-0.21763	0.210652	0.983202	0.768764	0.995165
NCU02104	0	default	1	22	14.3359	21.878	355.387	0.110587	-0.0870603	0.105402	0.590154	0.688149	0.890809
NCU02105	0	mle	1	18.6542	49.6615	2.01486	279.409	0.773642	0.72334	0.193789	0.00124905	0.0802531	0.103888
NCU02106	0	default	1	22	20.2766	1.5774	128.079	0.272711	0.111091	0.218676	0.238606	0.563403	0.729325
NCU02107	0	default	1	22	23.5261	19.7338	264.374	0.113747	-0.083198	0.19811	0.580777	0.686335	0.88846
NCU02108	0	burg	1	19.7624	40.665	11.8541	545.838	0.32277	0.172274	0.114289	0.173107	0.517845	0.67035
NCU02109	1	burg	1	21.9341	2047.51	10.5157	10943	0.430514	0.303962	0.212061	0.0793731	0.41263	0.53415
NCU02110	1	burg	1	22.6818	125.34	22.4662	874.567	0.409278	0.278006	0.203867	0.0935889	0.426467	0.552061
NCU02111	0	mle	1	18.1455	117.272	14.4006	1428.24	0.0520139	-0.15865	0.256791	0.786337	0.739623	0.957442
NCU02112	1	burg	1	22.6818	12.8416	10.7016	205.999	0.149507	-0.0394913	0.141832	0.482523	0.652213	0.84429
NCU02113	1	burg	1	18.3119	83.2148	1.12247	1512.65	0.295963	0.139511	0.0836478	0.206148	0.546342	0.707239
NCU02114	0	default	1	22	119.917	11.492	2174.04	0.0321241	-0.182959	0.274837	0.863353	0.749147	0.96977
NCU02115	1	mle	1	21.0105	17.8923	15.7792	235.749	0.06257	-0.145748	0.245164	0.747696	0.731809	0.947327
NCU02116	0	default	1	22	4.41031	18.392	643.634	0.0157325	-0.202994	0.098338	0.931128	0.758494	0.98187
NCU02117	1	mle	1	20.7917	33.9346	18.4041	737.745	0.0631776	-0.145005	0.181093	0.745517	0.731365	0.946752
NCU02118	1	burg	1	21.9341	2.74431	1.07417	69.6041	0.0365343	-0.177569	0.162772	0.845791	0.747494	0.96763
NCU02119	0	default	1	22	8.87964	18.5499	150.105	0.042007	-0.17088	0.210655	0.824386	0.744993	0.964393
NCU02120	0	mle	1	18.4815	13.4865	11.8362	135.603	0.0773164	-0.127724	0.281324	0.696206	0.718874	0.930582
NCU02121	0	burg	1	18.1455	13.5112	1.44031	209.287	0.0474698	-0.164204	0.218311	0.803442	0.74218	0.960752
NCU02122	0	mle	1	18.4815	133.507	8.84644	911.405	0.633183	0.551669	0.153253	0.0109653	0.200188	0.259144
NCU02123	0	default	1	22	5.30396	17.9617	278.787	0.0113049	-0.208405	0.124258	0.950125	0.761195	0.985367
NCU02124	0	default	1	22	392.084	13.693	4419.72	0.53066	0.426362	0.107046	0.0332427	0.310103	0.401428
NCU02125	0	burg	1	19.1923	13.2203	11.5571	65.957	0.575742	0.481463	0.218279	0.0211025	0.26096	0.337813
NCU02126	1	mle	1	19.7624	64.5932	16.5782	569.138	0.169822	-0.0146623	0.192128	0.432784	0.638788	0.826912
NCU02127	1	mle	1	22.1778	83.9018	1.96008	623.52	0.311895	0.158983	0.187995	0.185971	0.530166	0.6863
NCU02128	1	mle	1	24.0482	279.521	23.3757	608.064	0.754971	0.70052	0.504031	0.00178435	0.0944791	0.122303
NCU02129	1	burg	1	22.9425	2.33058	0.823144	9.61058	0.178296	-0.00430499	0.419199	0.413256	0.638788	0.826912
NCU02130	0	default	1	22	14.331	0.767807	280.506	0.0673831	-0.139865	0.145398	0.730575	0.727429	0.941656
NCU02131	0	burg	1	24.3415	39.6772	11.7237	327.307	0.107294	-0.0910851	0.28623	0.600051	0.692262	0.896133
NCU02132	1	burg	1	25.9221	9.30134	12.4453	150.459	0.0673845	-0.139863	0.165312	0.73057	0.727429	0.941656
NCU02133	0	default	1	22	486.915	11.2523	5511.14	0.350708	0.206421	0.158657	0.143213	0.491383	0.636095
NCU02134	1	burg	1	18.4815	571.986	16.864	4227.5	0.566941	0.470705	0.143026	0.0231453	0.269218	0.348503
NCU02136	0	default	1	22	1469.29	10.7968	13459.8	0.459644	0.339565	0.202827	0.0626702	0.377684	0.488911
NCU02137	0	default	1	22	34.8649	17.8819	408.526	0.0702576	-0.136352	0.228428	0.720497	0.724712	0.938139
NCU02138	1	burg	1	22.9425	301.721	21.3647	3156.16	0.0799192	-0.124543	0.339757	0.687412	0.716946	0.928087
NCU02139	0	default	1	22	188.415	20.8202	1347.45	0.290839	0.133247	0.270311	0.212987	0.551558	0.713992
NCU02142	1	burg	1	18.1455	15.4602	2.90499	181.392	0.110599	-0.0870459	0.231687	0.590119	0.688149	0.890809
NCU02143	1	burg	1	19.0095	0.144717	3.43264	1.44208	0.0641438	-0.143824	0.382012	0.742064	0.730476	0.945602
NCU02144	1	burg	1	21.0105	2.37232	8.61738	8.3225	0.194323	0.0152831	0.490352	0.378203	0.638788	0.826912
NCU02145	0	burg	1	19.96	1.71504	17.4036	16.9737	0.094037	-0.107288	0.262205	0.641205	0.702655	0.909586
NCU02146	0	default	1	22	1.583	10.6789	5.80067	0.209169	0.0334287	0.482205	0.347838	0.625919	0.810252
NCU02147	0	default	1	22	16.8816	21.6125	276.987	0.0409381	-0.172187	0.222937	0.828533	0.745104	0.964537
NCU02148	1	burg	1	22.1778	43.62	20.1572	535.711	0.195099	0.0162316	0.132094	0.376567	0.638788	0.826912
NCU02149	1	burg	1	19.5686	68.1723	1.98239	634.285	0.413786	0.283516	0.126053	0.0904175	0.423304	0.547966
NCU02150	0	mle	1	18.1455	12.0511	6.40581	194.117	0.0829747	-0.120809	0.143272	0.677198	0.71303	0.923017
NCU02151	1	burg	1	20.5773	111.044	11.835	1196.85	0.673804	0.601316	0.108954	0.0064663	0.164808	0.213344
NCU02152	0	burg	1	21.0105	49.057	18.0358	1101.77	0.136525	-0.0553581	0.0833293	0.516563	0.665736	0.861795
NCU02153	1	burg	1	23.2093	101.784	11.86	1129.5	0.257712	0.0927586	0.128101	0.261563	0.578368	0.748697
NCU02155	0	mle	1	24.642	44.727	24.0445	131.862	0.350777	0.206505	0.472597	0.143144	0.491383	0.636095
NCU02156	0	default	1	22	31.1322	2.09926	613.428	0.0465643	-0.16531	0.168235	0.806884	0.742768	0.961512
NCU02157	1	mle	1	24.0482	96.2564	9.81391	686.048	0.191312	0.0116038	0.278657	0.384604	0.638788	0.826912
NCU02158	0	default	1	22	21.9406	6.66196	304.462	0.104627	-0.0943442	0.165842	0.608159	0.694474	0.898997
NCU02159	1	burg	1	22.9425	85.7512	21.981	642.479	0.456573	0.335811	0.228675	0.064289	0.38239	0.495004
NCU02160	1	burg	1	18.6542	146.604	17.1916	3217.29	0.328339	0.179081	0.0562178	0.166793	0.512859	0.663895
NCU02161	0	burg	1	20.1616	34.2007	1.35839	498.92	0.40946	0.278228	0.0803154	0.0934594	0.426467	0.552061
NCU02162	1	burg	1	22.427	58.5638	21.3485	767.064	0.397791	0.263967	0.0979641	0.102061	0.439288	0.568659
NCU02163	0	burg	1	19.0095	28.611	15.5686	432.701	0.0496426	-0.161548	0.235497	0.795227	0.739623	0.957442
NCU02164	0	burg	1	19.96	461.878	16.7433	4808.38	0.168118	-0.0167447	0.209607	0.436795	0.638788	0.826912
NCU02165	0	default	1	22	5.78005	11.7752	164.927	0.0422415	-0.170594	0.124302	0.823478	0.744933	0.964316
NCU02167	1	mle	1	18.8302	19.3759	12.5999	411.561	0.11527	-0.0813368	0.0992309	0.5763	0.684201	0.885698
NCU02168	0	default	1	22	13.7147	14.3521	259.882	0.230571	0.0595872	0.0895448	0.307438	0.606227	0.784761
NCU02169	0	mle	1	25.2658	12.8465	23.1132	119.922	0.560219	0.462489	0.171893	0.0248065	0.276246	0.3576
NCU02170	0	burg	1	18.1455	15.4842	8.04692	183.836	0.451609	0.329744	0.0857506	0.0669743	0.390661	0.50571
NCU02171	0	mle	1	20.3673	1.0123	5.26467	8.71471	0.0618942	-0.146574	0.313966	0.750124	0.732212	0.947848
NCU02172	0	burg	1	19.5686	13.6525	12.2046	385.157	0.0233817	-0.193645	0.168678	0.899005	0.754772	0.977053
NCU02173	0	burg	1	18.1455	35.3451	13.8857	253.456	0.114232	-0.0826056	0.297891	0.579349	0.685556	0.887452
NCU02174	1	burg	1	19.1923	75.1634	11.9487	255.107	0.532847	0.429036	0.292543	0.0325511	0.307503	0.398063
NCU02175	0	default	1	22	415.866	21.645	1271.96	0.618791	0.534078	0.511972	0.0130386	0.214399	0.277539
NCU02176	0	burg	1	20.5773	15.1276	17.8769	414.884	0.0374666	-0.17643	0.155566	0.842115	0.746806	0.96674
NCU02177	0	mle	1	19.96	35.9383	0.0184446	457.552	0.174604	-0.00881762	0.171522	0.421678	0.638788	0.826912
NCU02178	1	mle	1	22.1778	1.46864	10.6812	3.4544	0.299436	0.143755	0.56952	0.201611	0.541577	0.701072
NCU02179	1	burg	1	22.1778	453.361	1.21102	912.325	0.654674	0.577935	0.59522	0.00835661	0.179512	0.232378
NCU02181	0	mle	1	24.3415	769.293	22.7786	16172.4	0.158864	-0.0280555	0.0840903	0.459091	0.642431	0.831627
NCU02182	0	burg	1	18.8302	38.2935	0.489425	325.729	0.266113	0.103027	0.163925	0.248503	0.571735	0.740111
NCU02183	0	burg	1	18.4815	0.605075	5.54202	1.59489	0.241172	0.0725434	0.61039	0.288832	0.596214	0.771799
NCU02184	0	burg	1	18.6542	15.2091	7.24889	65.6022	0.186047	0.00516883	0.397505	0.396001	0.638788	0.826912
NCU02187	1	mle	1	24.642	739.57	23.564	4809.42	0.706569	0.641362	0.172156	0.00401584	0.133013	0.172186
NCU02188	1	mle	2	25.2658227848,18.6542056075	5.8052356852,15.4135069452	19.5371082494,6.16207167162	36.3173	0.787102	0.665446	0.264249	0.0167183	0.241804	0.313015
NCU02189	0	burg	1	18.3119	0.0945905	3.60352	1.01738	0.162567	-0.0235289	0.166088	0.450064	0.638788	0.826912
NCU02190	1	burg	1	19.5686	41.4391	16.422	151.359	0.254425	0.0887411	0.366651	0.266816	0.581484	0.752731
NCU02191	1	mle	1	20.7917	290.372	16.8532	2979.87	0.125653	-0.0686459	0.271786	0.546483	0.67371	0.872117
NCU02192	0	default	1	22	1.49035	2.51769	14.3808	0.027521	-0.188585	0.449185	0.881985	0.752256	0.973795
NCU02193	0	mle	1	23.7619	16415.8	11.5913	92894	0.406977	0.275195	0.223421	0.0952403	0.428538	0.554742
NCU02194	0	default	1	22	207.387	11.4168	1432.46	0.321707	0.170976	0.195511	0.174332	0.519969	0.6731
NCU02195	1	mle	1	18.1455	24.3882	9.57724	61.5318	0.594906	0.504885	0.433277	0.0171397	0.242928	0.31447
NCU02196	1	burg	1	19.96	113.838	8.42505	120.619	0.274848	0.113703	1.27904	0.235467	0.56323	0.729101
NCU02197	1	mle	1	25.9221	0.891159	24.8196	12.5994	0.0651746	-0.142564	0.230452	0.738393	0.729058	0.943766
NCU02198	0	default	1	22	0.654707	11.9528	4.79096	0.0473165	-0.164391	0.522424	0.804024	0.74218	0.960752
NCU02199	1	burg	1	18.1455	2.1153	11.2497	6.98319	0.255217	0.0897094	0.471079	0.265543	0.580511	0.751471
NCU02200	1	burg	1	25.9221	57.8498	11.1239	1566.5	0.133373	-0.0592109	0.0680959	0.525104	0.668273	0.865079
NCU02201	0	default	1	22	8.80164	9.60403	340.998	0.0232795	-0.19377	0.145817	0.899428	0.754772	0.977053
NCU02202	0	burg	1	24.3415	107.161	23.5718	2420.21	0.0608294	-0.147875	0.13417	0.753963	0.732879	0.948712
NCU02203	0	default	1	22	75.1035	1.14897	2094.89	0.0836162	-0.120025	0.097924	0.675069	0.71226	0.92202
NCU02204	1	mle	1	18.1455	21.7621	5.79223	279.579	0.274385	0.113137	0.0995629	0.236145	0.56323	0.729101
NCU02205	1	burg	1	21.6957	0.985797	0.770486	5.70453	0.166129	-0.0191755	0.317967	0.441514	0.638788	0.826912
NCU02206	0	default	1	22	1.40659	7.31155	15.2851	0.14016	-0.0509157	0.244483	0.50685	0.662785	0.857975
NCU02207	1	burg	1	19.1923	135.612	14.3833	4350.26	0.199468	0.0215715	0.0470915	0.367456	0.636737	0.824256
NCU02208	0	mle	1	18.1455	179.159	0.172827	1910.92	0.0791917	-0.125432	0.233482	0.689861	0.716956	0.928099
NCU02209	1	mle	1	19.0095	798.745	18.5101	4725.61	0.340915	0.194452	0.265528	0.153192	0.500736	0.648203
NCU02211	0	default	1	22	133.707	8.57053	1158.47	0.17737	-0.00543714	0.239499	0.415357	0.638788	0.826912
NCU02212	0	mle	1	25.9221	3.16018	11.1292	19.6765	0.374133	0.235052	0.176887	0.121386	0.465592	0.602708
NCU02213	1	mle	1	19.7624	51.8192	11.4884	576.089	0.15535	-0.03235	0.173744	0.467784	0.646036	0.836294
NCU02214	0	burg	1	25.2658	23.0148	10.289	360.68	0.159154	-0.0277009	0.156759	0.458379	0.642188	0.831312
NCU02215	1	burg	1	22.1778	13.4094	10.626	90.5678	0.343045	0.197055	0.18723	0.150977	0.498751	0.645633
NCU02216	0	default	1	22	194.234	21.7341	1390.37	0.765984	0.71398	0.135499	0.00145079	0.0845592	0.109462
NCU02217	1	burg	2	19.0095238095,24.0481927711	34.9181486792,43.8019759697	14.4074339126,0.102393347871	214.766	0.759635	0.622283	0.160607	0.0249104	0.276246	0.3576
NCU02218	0	burg	1	19.0095	23.8068	16.0613	324.989	0.0751825	-0.130333	0.176034	0.703481	0.721107	0.933473
NCU02219	0	mle	1	18.8302	112.064	17.3576	1268.26	0.271795	0.109971	0.188832	0.239962	0.563921	0.729995
NCU02220	1	mle	1	20.7917	75.6137	20.717	508.044	0.361528	0.219645	0.270823	0.132782	0.478273	0.619124
NCU02221	0	default	1	22	59.1176	21.9347	331.058	0.381359	0.243883	0.270428	0.115206	0.454939	0.588918
NCU02222	0	burg	1	20.1616	12.1961	6.17125	108.227	0.348535	0.203765	0.13685	0.145382	0.492604	0.637676
NCU02223	1	mle	1	19.7624	59.0321	16.8647	747.095	0.131378	-0.061649	0.144968	0.530565	0.669872	0.867149
NCU02224	1	burg	1	21.234	110.231	15.136	1678.86	0.093993	-0.107342	0.152306	0.641345	0.702655	0.909586
NCU02225	0	burg	1	19.0095	21.5899	12.3009	315.831	0.0487243	-0.16267	0.253652	0.798691	0.740312	0.958334
NCU02226	1	mle	1	23.2093	39.3979	0.0456845	338.924	0.338386	0.191361	0.173602	0.155855	0.503677	0.652009
NCU02227	1	burg	1	25.9221	166.504	10.0037	3240.29	0.104301	-0.0947432	0.142787	0.609157	0.694592	0.89915
NCU02228	1	burg	1	23.4824	73.3105	12.3411	908.144	0.174609	-0.0088115	0.145033	0.421667	0.638788	0.826912
NCU02229	1	mle	1	20.1616	43.2818	17.1219	719.419	0.103394	-0.0958515	0.171121	0.611937	0.695119	0.899832
NCU02230	0	burg	1	24.95	44.4803	23.117	307.813	0.345394	0.199927	0.178872	0.148562	0.493436	0.638753
NCU02231	1	burg	1	22.9425	16.8434	22.8063	289.515	0.250586	0.0840496	0.119373	0.273054	0.586242	0.75889
NCU02232	1	burg	1	22.427	55.6145	21.4164	325.469	0.317138	0.16539	0.297767	0.17968	0.524747	0.679285
NCU02233	0	default	1	22	25.2805	13.6317	928.982	0.0668279	-0.140544	0.0764989	0.732534	0.727905	0.942273
NCU02234	1	mle	1	18.1455	49.9593	10.4957	405.446	0.306781	0.152733	0.21256	0.192272	0.533455	0.690557
NCU02235	0	burg	1	18.3119	45.2507	4.45455	622.516	0.271663	0.109811	0.121976	0.240157	0.563921	0.729996
NCU02236	0	mle	1	20.5773	32.9063	20.0498	240.593	0.0803362	-0.124034	0.354827	0.686011	0.71628	0.927225
NCU02237	0	burg	1	24.642	17.8302	22.826	153.926	0.152763	-0.0355118	0.213898	0.474266	0.648814	0.839889
NCU02238	1	burg	1	18.1455	12.1125	2.86141	149.012	0.261066	0.0968587	0.137691	0.256286	0.577063	0.747008
NCU02239	0	burg	1	24.95	4.53153	24.6038	40.1381	0.155082	-0.0326773	0.221978	0.468452	0.646296	0.83663
NCU02240	0	mle	1	24.3415	24.9164	11.828	128.118	0.620842	0.536584	0.176518	0.012726	0.21263	0.27525
NCU02241	0	default	1	22	24.312	21.0463	159.876	0.432818	0.306778	0.220965	0.077938	0.409362	0.529919
NCU02242	1	burg	1	22.9425	9.87777	20.9565	135.747	0.185277	0.00422717	0.121294	0.397691	0.638788	0.826912
NCU02243	0	default	1	22	11.9236	11.4812	244.018	0.135492	-0.0566207	0.0969743	0.51935	0.666273	0.862491
NCU02244	1	mle	1	21.234	102.642	15.7784	538.052	0.0768958	-0.128238	0.543732	0.697635	0.719156	0.930947
NCU02245	0	default	1	22	16.9048	12.6454	195.499	0.0981163	-0.102302	0.205684	0.628315	0.699868	0.905979
NCU02246	0	default	1	22	19.9365	2.20759	82.671	0.26618	0.103109	0.333338	0.248401	0.571722	0.740094
NCU02247	1	mle	1	20.5773	20.3645	19.7705	225.143	0.0783723	-0.126434	0.233581	0.692628	0.717905	0.929328
NCU02248	0	burg	1	23.4824	16.1207	21.6551	402.722	0.0449904	-0.167234	0.160853	0.812896	0.744003	0.963111
NCU02249	0	mle	1	18.3119	37.7521	18.2076	493.94	0.113347	-0.0836871	0.165115	0.581958	0.68669	0.88892
NCU02250	1	burg	1	18.4815	1109.86	15.806	29731.4	0.0888163	-0.113669	0.105751	0.658001	0.708367	0.916981
NCU02251	1	burg	1	21.4624	1.78492	4.60704	14.2228	0.0896068	-0.112703	0.291129	0.655436	0.707444	0.915786
NCU02252	1	burg	1	22.9425	4133.33	10.592	20426.9	0.293708	0.136754	0.360097	0.209137	0.549909	0.711857
NCU02253	0	default	1	22	8.0162	7.60952	70.7521	0.188051	0.00761818	0.239446	0.391633	0.638788	0.826912
NCU02254	0	default	1	22	17.8974	6.17588	333.296	0.090197	-0.111981	0.142852	0.653526	0.707185	0.915451
NCU02255	0	burg	1	21.0105	25.3323	16.4857	836.361	0.0898877	-0.112359	0.0696402	0.654527	0.707444	0.915786
NCU02256	1	burg	1	24.0482	46.5041	22.5966	369.232	0.23911	0.0700229	0.187894	0.292381	0.596307	0.771919
NCU02257	0	burg	1	21.9341	10.3724	13.8337	301.351	0.0801064	-0.124314	0.0855476	0.686782	0.716656	0.927711
NCU02259	1	burg	1	19.7624	21.992	16.4113	133.979	0.192624	0.0132071	0.246702	0.381805	0.638788	0.826912
NCU02260	0	default	1	22	187.703	17.7409	3635.33	0.0828555	-0.120954	0.140616	0.677595	0.713138	0.923156
[truncated: 7,734 more rows]

## Sheet: wt RNAseq without 0
probe	filter_type	ar_method	period_number	period	amplitude	phase	mean	R_square	R2_adjust	coef_var	pvalue	qvalue	fdr_BH
NCU00003	0	default	1	22	10.5407	13.7965	293.805	0.0212181	-0.223477	0.174907	0.917791	0.997731	0.997731
NCU00004	0	mle	1	18.4815	20.0449	17.6778	428.228	0.0988743	-0.126407	0.107338	0.659389	0.997731	0.997731
NCU00005	0	default	1	22	68.7757	21.7603	1115.86	0.289189	0.111486	0.142993	0.25528	0.997731	0.997731
NCU00006	0	default	1	22	54.3119	19.9389	1071.39	0.119374	-0.100783	0.107011	0.601404	0.997731	0.997731
NCU00007	1	yule-walker	1	18.6542	16.1559	6.568	327.128	0.0365114	-0.204361	0.199852	0.86176	0.997731	0.997731
NCU00008	0	default	1	22	39.0187	0.594971	738.201	0.242625	0.0532813	0.141254	0.329036	0.997731	0.997731
NCU00009	0	default	1	22	1.10743	10.8336	4.28046	0.211433	0.0142915	0.476005	0.386682	0.997731	0.997731
NCU00010	0	default	1	22	46.8499	1.27846	1112.42	0.0754798	-0.15565	0.108415	0.730576	0.997731	0.997731
NCU00011	0	default	1	22	2.52142	7.95057	10.6674	0.103655	-0.120432	0.58	0.645508	0.997731	0.997731
NCU00013	1	mle	1	21.4624	1.29035	2.83307	6.09042	0.242293	0.0528663	0.347063	0.329614	0.997731	0.997731
NCU00014	0	default	1	22	20.4093	19.1573	825.715	0.0359071	-0.205116	0.106394	0.863924	0.997731	0.997731
NCU00015	0	default	1	22	44.0336	17.9118	1115.44	0.0505648	-0.186794	0.134134	0.812571	0.997731	0.997731
NCU00017	0	default	1	22	14.0061	16.5311	144.931	0.172634	-0.0342075	0.252993	0.468588	0.997731	0.997731
NCU00018	0	default	1	22	128.955	19.7774	5070.82	0.0227097	-0.221613	0.124635	0.912209	0.997731	0.997731
NCU00019	0	default	1	22	11.4547	20.0501	145.004	0.0690941	-0.163632	0.220797	0.750971	0.997731	0.997731
NCU00021	0	default	1	22	34.9624	0.199153	221.964	0.169111	-0.0386115	0.271116	0.47662	0.997731	0.997731
NCU00022	0	default	1	22	35.4736	0.381015	241.29	0.409219	0.261524	0.197013	0.121817	0.948709	0.948709
NCU00023	0	default	1	22	189.853	1.02429	3860.74	0.140067	-0.0749165	0.127722	0.546838	0.997731	0.997731
NCU00024	0	default	1	22	226.264	3.07737	2528	0.25285	0.066062	0.12744	0.311625	0.997731	0.997731
NCU00025	0	default	1	22	56.9087	9.30839	2092.33	0.0413441	-0.19832	0.0946481	0.8446	0.997731	0.997731
NCU00026	0	mle	1	23.4824	738.204	0.111388	1916.21	0.764712	0.70589	0.405615	0.00306477	0.254877	0.254877
NCU00027	1	mle	1	21.4624	90.0628	1.37578	269.072	0.687991	0.609989	0.383894	0.00947694	0.433879	0.433879
NCU00028	0	default	1	22	66.3512	14.8577	1360.48	0.100699	-0.124126	0.140997	0.654064	0.997731	0.997731
NCU00029	0	default	1	22	40.2244	11.3701	880.421	0.205316	0.00664479	0.0897829	0.398821	0.997731	0.997731
NCU00030	0	default	1	22	25.1232	19.7916	593.455	0.0371597	-0.20355	0.174532	0.859443	0.997731	0.997731
NCU00031	0	default	1	22	2.63135	1.6021	38.6922	0.0174684	-0.228164	0.366015	0.931936	0.997731	0.997731
NCU00032	0	default	1	22	19.8372	18.0072	255.472	0.0601261	-0.174842	0.236987	0.78033	0.997731	0.997731
NCU00033	0	default	1	22	5.57728	21.0557	129.598	0.0424122	-0.196985	0.166367	0.840842	0.997731	0.997731
NCU00034	0	default	1	22	71.0068	10.2216	1251.85	0.0552229	-0.180971	0.180396	0.796742	0.997731	0.997731
NCU00035	1	burg	1	18.3119	19.1628	11.703	828.1	0.0940317	-0.13246	0.0613051	0.673677	0.997731	0.997731
NCU00037	0	default	1	22	51.5062	18.8328	519.341	0.273838	0.0922979	0.160991	0.278057	0.997731	0.997731
NCU00038	0	default	1	22	50.6866	0.580946	289.338	0.644255	0.555319	0.196607	0.0160161	0.523102	0.523102
NCU00039	0	default	1	22	1.48794	9.31395	22.4145	0.0543017	-0.182123	0.204161	0.799853	0.997731	0.997731
NCU00040	0	default	1	22	140.466	20.4916	1299.56	0.0622332	-0.172208	0.328259	0.773356	0.997731	0.997731
NCU00041	0	default	1	22	153.246	3.47621	4142.16	0.0418934	-0.197633	0.135304	0.842666	0.997731	0.997731
NCU00042	0	default	1	22	15.1016	17.1038	525.37	0.0380476	-0.20244	0.106061	0.856277	0.997731	0.997731
NCU00043	0	default	1	22	177.069	0.260193	3193.5	0.150367	-0.062041	0.103035	0.521105	0.997731	0.997731
NCU00045	0	default	1	22	5.37151	19.1747	128.173	0.0733704	-0.158287	0.125499	0.737267	0.997731	0.997731
NCU00046	0	default	1	22	5.25817	12.1805	705.114	0.00117813	-0.248527	0.177691	0.995296	0.999578	0.999578
NCU00047	0	default	1	22	2.78	14.9119	22.3891	0.050869	-0.186414	0.38981	0.81153	0.997731	0.997731
NCU00048	0	default	1	22	0.159387	20.8022	1.12757	0.128427	-0.0894666	0.292178	0.577053	0.997731	0.997731
NCU00050	0	default	1	22	106.904	17.2383	1962.23	0.0492205	-0.188474	0.191938	0.817183	0.997731	0.997731
NCU00051	0	default	1	22	31.4693	15.9604	639.616	0.128787	-0.0890166	0.139719	0.5761	0.997731	0.997731
NCU00052	0	default	1	22	4.0261	6.39076	63.3671	0.111355	-0.110806	0.1413	0.623611	0.997731	0.997731
NCU00054	0	default	1	22	4.9207	10.8904	85.4866	0.0295952	-0.213006	0.240944	0.886772	0.997731	0.997731
NCU00055	0	default	1	22	16.0047	12.3066	154.014	0.180607	-0.0242411	0.179864	0.450784	0.997731	0.997731
NCU00056	0	default	1	22	20.4365	0.324443	1002.25	0.0136591	-0.232926	0.139867	0.946473	0.997731	0.997731
NCU00057	0	default	1	22	42.6143	21.5211	987.301	0.0612357	-0.173455	0.145692	0.776652	0.997731	0.997731
NCU00059	0	default	1	22	17.518	20.97	100.215	0.189059	-0.0136769	0.289278	0.432472	0.997731	0.997731
NCU00060	1	mle	1	20.1616	104.301	1.85394	924.663	0.805642	0.757053	0.116464	0.00142695	0.199044	0.199044
NCU00061	1	mle	1	24.3415	13.238	12.3061	185.352	0.383229	0.229036	0.0880162	0.144709	0.966682	0.966682
NCU00064	1	burg	1	18.6542	467.154	10.9146	2073.51	0.604132	0.505164	0.261793	0.0245586	0.610712	0.610712
NCU00065	0	yule-walker	1	18.4815	120.972	1.26501	503.93	0.712956	0.641195	0.321774	0.00678883	0.388681	0.388681
NCU00066	0	default	1	22	43.1669	20.6232	446.753	0.124289	-0.0946393	0.199629	0.588091	0.997731	0.997731
NCU00067	0	default	1	22	30.1196	14.7762	1282.48	0.0765227	-0.154347	0.0731819	0.727285	0.997731	0.997731
NCU00068	0	default	1	22	33.6341	9.38152	1157.47	0.100057	-0.124929	0.10495	0.655935	0.997731	0.997731
NCU00069	0	default	1	22	20.9679	8.08709	160.695	0.0667404	-0.166575	0.459084	0.758595	0.997731	0.997731
NCU00070	0	default	1	22	28.4296	19.6841	160.983	0.0944647	-0.131919	0.41538	0.67239	0.997731	0.997731
NCU00071	0	default	1	22	0.103164	0.686445	1.03533	0.195867	-0.00516609	0.159535	0.41813	0.997731	0.997731
NCU00072	0	default	1	22	24.6178	9.56486	907.32	0.0366918	-0.204135	0.104493	0.861115	0.997731	0.997731
NCU00073	0	burg	1	18.6542	91.1207	0.384565	1286.93	0.171757	-0.0353033	0.125141	0.470577	0.997731	0.997731
NCU00074	0	default	1	22	90.0105	0.310165	1326.41	0.12619	-0.0922628	0.163882	0.583	0.997731	0.997731
NCU00075	0	default	1	22	50.3519	0.752504	2200.8	0.0563451	-0.179569	0.105565	0.792963	0.997731	0.997731
NCU00076	0	mle	1	18.3119	25.822	8.39477	296.198	0.254595	0.0682435	0.121537	0.308723	0.997731	0.997731
NCU00077	0	default	1	22	23.0924	21.5995	199.917	0.169115	-0.0386061	0.235324	0.47661	0.997731	0.997731
NCU00078	0	default	1	22	19.2617	12.3791	906.379	0.0334341	-0.208207	0.0887431	0.872822	0.997731	0.997731
NCU00079	0	burg	1	19.1923	13.1765	9.70913	89.0095	0.345614	0.182017	0.19359	0.183373	0.997731	0.997731
NCU00080	0	default	1	22	300.669	21.2226	6279.29	0.10601	-0.117488	0.108773	0.638751	0.997731	0.997731
NCU00081	0	default	1	22	22.7356	21.4448	195.027	0.253263	0.0665792	0.170382	0.310935	0.997731	0.997731
NCU00082	0	default	1	22	1.20941	6.79542	11.9929	0.047514	-0.190607	0.343413	0.823065	0.997731	0.997731
NCU00083	1	mle	1	24.0482	68.5427	11.3782	2038.1	0.295146	0.118932	0.0628218	0.24683	0.997731	0.997731
NCU00084	0	default	1	22	9.67284	13.5794	95.731	0.390008	0.23751	0.116006	0.138451	0.962062	0.962062
NCU00085	0	default	1	22	7.99254	21.9443	166.726	0.139388	-0.0757651	0.10061	0.548567	0.997731	0.997731
NCU00086	1	mle	1	22.6818	2.26147	12.3335	27.2633	0.19851	-0.00186292	0.154159	0.412661	0.997731	0.997731
NCU00087	0	default	1	22	49.6095	18.7228	1600.85	0.0738249	-0.157719	0.105453	0.735821	0.997731	0.997731
NCU00088	0	default	1	22	65.5204	17.4332	1494.61	0.0693801	-0.163275	0.118586	0.750049	0.997731	0.997731
NCU00089	0	default	1	22	35.724	1.44444	228.881	0.575619	0.469523	0.148465	0.0324358	0.676013	0.676013
NCU00090	0	default	1	22	78.0072	2.76835	776.961	0.116031	-0.104961	0.28364	0.610588	0.997731	0.997731
NCU00091	0	default	1	22	24.6217	11.1321	559.887	0.227753	0.0346908	0.0708194	0.355652	0.997731	0.997731
NCU00092	0	default	1	22	0.562685	15.2786	55.2462	0.00169071	-0.247887	0.182136	0.993254	0.999578	0.999578
NCU00093	0	default	1	22	1.00439	2.09334	21.2031	0.0230118	-0.221235	0.252052	0.911081	0.997731	0.997731
NCU00095	0	default	1	22	22.3833	20.7562	680.301	0.0158706	-0.230162	0.185682	0.938013	0.997731	0.997731
NCU00096	0	default	1	22	8.57113	10.0357	99.269	0.155612	-0.0554847	0.155848	0.508356	0.997731	0.997731
NCU00097	0	default	1	22	1.85061	5.94476	21.1381	0.0486295	-0.189213	0.288786	0.819216	0.997731	0.997731
NCU00099	1	mle	1	25.9221	0.665517	24.8942	1.89792	0.229925	0.0374068	0.551608	0.351667	0.997731	0.997731
NCU00100	1	mle	1	24.3415	144.13	23.8072	1143.79	0.430235	0.287793	0.167151	0.105386	0.910513	0.910513
NCU00101	0	default	1	22	76.4648	1.36221	802.981	0.371096	0.21387	0.145506	0.156436	0.98851	0.98851
NCU00102	0	mle	1	18.4815	316.361	0.778025	1443.94	0.661542	0.576928	0.210857	0.0131225	0.476573	0.476573
NCU00103	0	default	1	22	67.476	1.40361	1081.91	0.297776	0.12222	0.0813441	0.243166	0.997731	0.997731
NCU00104	0	default	1	22	174.68	14.3638	4308.52	0.0649713	-0.168786	0.122678	0.764363	0.997731	0.997731
NCU00105	0	burg	1	22.427	29.4411	0.321761	291.558	0.199242	-0.000947867	0.236443	0.411155	0.997731	0.997731
NCU00106	0	default	1	22	117.94	13.7717	1067.98	0.102502	-0.121872	0.316914	0.648834	0.997731	0.997731
NCU00107	0	default	1	22	14.3764	14.828	754.507	0.0165822	-0.229272	0.105601	0.935303	0.997731	0.997731
NCU00108	1	mle	1	25.5897	7.63606	25.053	265.883	0.0699833	-0.162521	0.140442	0.748106	0.997731	0.997731
NCU00109	0	default	1	22	22.7544	17.2383	817.008	0.0472979	-0.190878	0.100822	0.823813	0.997731	0.997731
NCU00110	0	default	1	22	56.3573	0.752224	256.116	0.466514	0.333143	0.255316	0.0810013	0.860968	0.860968
NCU00111	0	default	1	22	168.91	15.4759	2103.17	0.164572	-0.0442849	0.142813	0.48712	0.997731	0.997731
NCU00112	0	default	1	22	18.3012	19.5656	1227.44	0.0366066	-0.204242	0.0559664	0.86142	0.997731	0.997731
NCU00114	1	mle	1	22.6818	78.2909	22.3434	526.768	0.321375	0.151719	0.19359	0.21209	0.997731	0.997731
NCU00115	0	default	1	22	159.865	0.628897	632.435	0.717592	0.64699	0.336655	0.00636078	0.372467	0.372467
NCU00116	0	default	1	22	120.542	21.4905	1346.42	0.362296	0.20287	0.131406	0.165378	0.997731	0.997731
NCU00117	0	default	1	22	21.0327	4.10474	551.896	0.0244125	-0.219484	0.179126	0.905868	0.997731	0.997731
NCU00118	0	default	1	22	11.0591	10.2388	117.609	0.104489	-0.119389	0.226139	0.643109	0.997731	0.997731
NCU00119	0	default	1	22	5.07201	12.4305	486.221	0.00913752	-0.238578	0.0820776	0.963948	0.998692	0.998692
NCU00120	0	default	1	22	1.92802	1.61904	207.8	0.00529395	-0.243383	0.0962131	0.978992	0.998926	0.998926
NCU00121	0	default	1	22	152.389	8.51222	1337.85	0.110099	-0.112376	0.290962	0.627142	0.997731	0.997731
NCU00122	1	mle	1	23.7619	121.627	0.165384	1971.94	0.065804	-0.167745	0.185595	0.761644	0.997731	0.997731
NCU00123	1	yule-walker	1	19.1923	1.36613	12.7519	2.60032	0.309034	0.136292	0.698735	0.227943	0.997731	0.997731
NCU00124	0	burg	1	20.1616	16.8481	5.89795	163.347	0.0890693	-0.138663	0.260438	0.688559	0.997731	0.997731
NCU00125	1	mle	1	24.95	33.3745	23.8942	227.037	0.384015	0.230019	0.167728	0.143972	0.966682	0.966682
NCU00126	0	default	1	22	9.30865	21.6871	183.182	0.0474007	-0.190749	0.166796	0.823457	0.997731	0.997731
NCU00127	0	default	1	22	320.541	2.11387	2887.87	0.663443	0.579304	0.103177	0.0128302	0.474556	0.474556
NCU00128	0	default	1	22	6.68926	10.1859	29.5826	0.353835	0.192294	0.281289	0.17433	0.997731	0.997731
NCU00129	0	default	1	22	20.7667	6.13846	304.848	0.0459944	-0.192507	0.236783	0.828331	0.997731	0.997731
NCU00130	0	default	1	22	93.7975	0.839788	382.089	0.454068	0.317585	0.398011	0.088829	0.879473	0.879473
NCU00132	1	mle	1	21.0105	38.4834	9.80746	899.308	0.184395	-0.0195059	0.0728646	0.442506	0.997731	0.997731
NCU00133	0	default	1	22	192.427	21.1873	1775.52	0.256674	0.0708424	0.223699	0.305293	0.997731	0.997731
NCU00134	0	default	1	22	19.0146	2.63876	540.003	0.0388284	-0.201464	0.126395	0.8535	0.997731	0.997731
NCU00135	0	default	1	22	134.855	11.1385	1332.88	0.219942	0.024927	0.176023	0.370261	0.997731	0.997731
NCU00136	0	default	1	22	79.1798	0.696327	846.562	0.326626	0.158282	0.142384	0.205601	0.997731	0.997731
NCU00137	1	default	1	22	314.675	21.7169	2409.05	0.46681	0.333512	0.174122	0.0808218	0.860968	0.860968
NCU00138	0	default	1	22	4.7026	2.32903	82.98	0.0262184	-0.217227	0.256306	0.899179	0.997731	0.997731
NCU00142	0	default	1	22	6.64227	14.5891	148.888	0.0163024	-0.229622	0.250809	0.936368	0.997731	0.997731
NCU00143	1	burg	1	18.1455	7.13384	10.7769	34.4742	0.428773	0.285966	0.243248	0.106472	0.910625	0.910625
NCU00144	0	default	1	22	813.389	11.6323	6848.56	0.306875	0.133593	0.157468	0.230806	0.997731	0.997731
NCU00145	0	mle	1	20.5773	53.5774	0.427548	315.387	0.347961	0.184951	0.224752	0.180757	0.997731	0.997731
NCU00146	0	default	1	22	29.0692	8.14363	1091.44	0.067456	-0.16568	0.089351	0.756271	0.997731	0.997731
NCU00147	0	default	1	22	99.0301	8.34457	1984.88	0.126676	-0.0916548	0.107609	0.581703	0.997731	0.997731
NCU00148	0	default	1	22	111.803	8.53218	1844.58	0.106065	-0.117419	0.144668	0.638592	0.997731	0.997731
NCU00149	0	default	1	22	6.80774	9.04716	45.5545	0.0673911	-0.165761	0.499751	0.756481	0.997731	0.997731
NCU00150	0	default	1	22	47.3072	21.0045	1730.46	0.0141148	-0.232356	0.164805	0.944725	0.997731	0.997731
NCU00151	0	default	1	22	48.0605	0.278634	243.601	0.537611	0.422013	0.231455	0.0457121	0.75028	0.75028
NCU00152	0	default	1	22	19.4667	19.6634	190.829	0.112029	-0.109963	0.217169	0.621719	0.997731	0.997731
NCU00153	0	default	1	22	2.04926	15.6406	23.6401	0.0343351	-0.207081	0.333563	0.869572	0.997731	0.997731
NCU00154	1	mle	1	24.95	166.473	11.5026	1465.64	0.436581	0.295726	0.158087	0.100769	0.90508	0.90508
NCU00155	0	default	1	22	4.28709	1.21047	193.516	0.00481377	-0.243983	0.26402	0.980883	0.998926	0.998926
NCU00157	0	default	1	22	72.273	2.08452	1251.19	0.167731	-0.0403367	0.12406	0.479795	0.997731	0.997731
NCU00158	0	default	1	22	16.5145	15.7963	172.677	0.120971	-0.0987862	0.204655	0.597053	0.997731	0.997731
NCU00159	0	default	1	22	35.2027	12.3564	433.016	0.254026	0.0675325	0.119694	0.309667	0.997731	0.997731
NCU00160	0	default	1	22	27.6153	20.7635	1223.58	0.0733845	-0.158269	0.0786738	0.737222	0.997731	0.997731
NCU00161	0	default	1	22	40.673	19.0341	352.402	0.165648	-0.0429406	0.204149	0.484617	0.997731	0.997731
NCU00162	0	default	1	22	102.017	19.95	1424.86	0.202759	0.00344917	0.158734	0.403978	0.997731	0.997731
NCU00163	0	default	1	22	16.3148	0.712965	416.543	0.146733	-0.066584	0.150449	0.530079	0.997731	0.997731
NCU00164	0	default	1	22	46.7671	21.2607	464.727	0.0600846	-0.174894	0.311334	0.780468	0.997731	0.997731
NCU00166	0	default	1	22	19.869	11.6209	425.748	0.0648993	-0.168876	0.153628	0.764599	0.997731	0.997731
NCU00167	0	default	1	22	24.6776	16.9335	367.995	0.117674	-0.102907	0.140231	0.606061	0.997731	0.997731
NCU00168	0	default	1	22	22.742	19.9189	407.441	0.0914326	-0.135709	0.138235	0.681442	0.997731	0.997731
NCU00169	0	default	1	22	21.4307	15.2879	1549.59	0.00508185	-0.243648	0.147967	0.979827	0.998926	0.998926
NCU00170	0	default	1	22	77.6646	16.8401	1182.26	0.123677	-0.0954043	0.132387	0.589736	0.997731	0.997731
NCU00171	0	default	1	22	60.923	13.8739	1588.23	0.0191087	-0.226114	0.20831	0.925728	0.997731	0.997731
NCU00172	0	default	1	22	38.9898	21.4937	605.602	0.267106	0.0838819	0.122594	0.288513	0.997731	0.997731
NCU00173	1	mle	1	25.2658	507.081	11.7047	3707.36	0.476243	0.345303	0.147767	0.0752525	0.849487	0.849487
NCU00175	0	yule-walker	1	18.3119	5383.77	10.3221	10151.8	0.648273	0.560341	0.547402	0.0153046	0.515613	0.515613
NCU00176	0	default	1	22	47.031	8.98957	172.504	0.184155	-0.0198065	0.570395	0.443028	0.997731	0.997731
NCU00177	0	default	1	22	90.5926	7.77702	1913.11	0.0156855	-0.230393	0.345373	0.938719	0.997731	0.997731
NCU00178	0	default	1	22	8.02718	11.3176	425.323	0.0130913	-0.233636	0.12146	0.948654	0.997731	0.997731
NCU00179	1	mle	1	21.234	8.8851	2.52512	29.3984	0.414631	0.268289	0.445981	0.117413	0.940563	0.940563
NCU00180	0	default	1	22	44.9734	2.72023	148.319	0.535342	0.419178	0.377321	0.0466157	0.755297	0.755297
NCU00181	0	default	1	22	9.45455	19.8926	220.659	0.0794631	-0.150671	0.108624	0.718067	0.997731	0.997731
NCU00182	0	default	1	22	115.986	15.1277	2474.7	0.0595355	-0.175581	0.149044	0.782293	0.997731	0.997731
NCU00183	0	default	1	22	15.6648	14.2807	362.737	0.0602624	-0.174672	0.137581	0.779878	0.997731	0.997731
NCU00184	0	default	1	22	9.06938	12.5631	345.101	0.0713233	-0.160846	0.0700865	0.743803	0.997731	0.997731
NCU00185	0	default	1	22	8.65463	7.79752	42.4173	0.148179	-0.0647763	0.441712	0.526494	0.997731	0.997731
NCU00186	0	default	1	22	11.1841	10.7764	175.403	0.0899945	-0.137507	0.176492	0.685766	0.997731	0.997731
NCU00187	0	default	1	22	100.33	12.2356	408.421	0.403588	0.254486	0.342016	0.126527	0.948709	0.948709
NCU00188	0	default	1	22	70.5786	10.3048	621.316	0.149046	-0.0636926	0.248052	0.524354	0.997731	0.997731
NCU00189	0	default	1	22	3.72395	8.77916	11.4607	0.331561	0.164451	0.525043	0.19964	0.997731	0.997731
NCU00192	0	default	1	22	0.25097	0.726947	1.14792	0.178584	-0.0267706	0.389368	0.455254	0.997731	0.997731
NCU00193	0	default	1	22	30.6951	15.8534	358.603	0.255544	0.0694295	0.164099	0.307155	0.997731	0.997731
NCU00194	0	default	1	22	167.492	2.84999	1419.45	0.405812	0.257265	0.144164	0.124651	0.948709	0.948709
NCU00195	0	default	1	22	84.0456	13.1936	1486.14	0.0903899	-0.137013	0.180048	0.684575	0.997731	0.997731
NCU00196	0	default	1	22	13.9825	14.6626	229.954	0.0375078	-0.203115	0.244926	0.858201	0.997731	0.997731
NCU00197	0	default	1	22	1.12627	6.78584	8.85901	0.0607606	-0.174049	0.369316	0.778225	0.997731	0.997731
NCU00198	0	default	1	22	34.6362	16.2213	2074.55	0.00608431	-0.242395	0.178318	0.975884	0.998926	0.998926
NCU00199	0	default	1	22	48.4086	17.9184	535.99	0.060102	-0.174872	0.263335	0.78041	0.997731	0.997731
NCU00200	0	default	1	22	127.652	9.93125	1689.19	0.285627	0.107034	0.153518	0.260436	0.997731	0.997731
NCU00201	0	default	1	22	2.68585	9.50265	30.2216	0.0986582	-0.126677	0.29748	0.660022	0.997731	0.997731
NCU00202	0	default	1	22	82.6881	16.2276	838.869	0.115527	-0.105592	0.207611	0.611982	0.997731	0.997731
NCU00203	0	default	1	22	38.7307	9.3396	1474.02	0.0361707	-0.204787	0.097852	0.86298	0.997731	0.997731
NCU00204	0	default	1	22	5.66594	5.87821	126.61	0.0739121	-0.15761	0.149408	0.735544	0.997731	0.997731
NCU00205	0	default	1	22	14.3997	18.2629	137.954	0.147464	-0.0656703	0.192204	0.528265	0.997731	0.997731
NCU00206	1	yule-walker	1	20.3673	7.57918	1.53143	120.004	0.187126	-0.016092	0.152406	0.436608	0.997731	0.997731
NCU00207	0	default	1	22	15.679	0.230503	377.268	0.0435596	-0.195551	0.155342	0.836819	0.997731	0.997731
NCU00208	1	yule-walker	1	18.1455	0.943935	10.4917	4.16889	0.216064	0.0200799	0.365208	0.377679	0.997731	0.997731
NCU00209	0	default	1	22	29.3429	20.0004	956.76	0.0749177	-0.156353	0.0891334	0.732355	0.997731	0.997731
NCU00210	0	default	1	22	70.9573	17.9916	1302.95	0.0574858	-0.178143	0.217532	0.789136	0.997731	0.997731
NCU00211	1	mle	1	25.9221	87.0807	25.1528	1013.16	0.376778	0.220972	0.114507	0.150859	0.978874	0.978874
NCU00212	0	default	1	22	943.326	20.6096	8296.53	0.177637	-0.0279534	0.255624	0.457355	0.997731	0.997731
NCU00213	0	default	1	22	12.4157	2.10013	193.643	0.150194	-0.0622574	0.11763	0.52153	0.997731	0.997731
NCU00214	1	mle	1	22.9425	42.6008	11.9472	858.316	0.157279	-0.0534017	0.0928484	0.504355	0.997731	0.997731
NCU00215	1	yule-walker	1	19.1923	159.82	12.5808	1104.46	0.476767	0.345959	0.15687	0.0749515	0.849487	0.849487
NCU00216	1	mle	1	22.1778	174.896	11.7953	3402.48	0.197691	-0.00288645	0.0973924	0.41435	0.997731	0.997731
NCU00218	0	default	1	22	8.93833	13.1143	155.748	0.101316	-0.123354	0.140703	0.65227	0.997731	0.997731
NCU00219	0	default	1	22	13.3788	15.2884	273.391	0.0245177	-0.219353	0.255083	0.905477	0.997731	0.997731
NCU00220	0	default	1	22	14.3438	19.0825	570.396	0.0580678	-0.177415	0.120445	0.787188	0.997731	0.997731
NCU00221	0	default	1	22	2.07999	12.5357	20.7314	0.161119	-0.0486014	0.254948	0.495224	0.997731	0.997731
NCU00222	0	default	1	22	44.793	18.7089	423.268	0.0941184	-0.132352	0.271669	0.67342	0.997731	0.997731
NCU00223	0	default	1	22	51.2247	4.6127	1752.2	0.0425573	-0.196803	0.102047	0.840333	0.997731	0.997731
NCU00224	0	default	1	22	0.235796	2.78531	2.76669	0.018976	-0.22628	0.437549	0.926229	0.997731	0.997731
NCU00225	0	default	1	22	548.782	20.3354	10241.7	0.128536	-0.0893305	0.105701	0.576765	0.997731	0.997731
NCU00226	1	mle	1	25.5897	88.0246	24.4497	946.09	0.206889	0.00861147	0.137273	0.395672	0.997731	0.997731
NCU00227	0	default	1	22	98.3722	2.8892	739.537	0.2183	0.022875	0.206862	0.373388	0.997731	0.997731
NCU00229	0	default	1	22	17.9978	14.5155	74.1819	0.146191	-0.0672616	0.455665	0.531427	0.997731	0.997731
NCU00230	0	default	1	22	61.6826	13.5583	698.193	0.0626218	-0.171723	0.260495	0.772075	0.997731	0.997731
NCU00231	0	default	1	22	1.27304	11.1514	10.1946	0.0748787	-0.156402	0.390537	0.732478	0.997731	0.997731
NCU00232	0	default	1	22	19.4749	20.1691	212.526	0.115779	-0.105276	0.193397	0.611284	0.997731	0.997731
NCU00233	1	yule-walker	1	18.6542	285.276	12.9534	692.471	0.710219	0.637774	0.364636	0.00705142	0.393394	0.393394
NCU00234	0	default	1	22	19.734	10.2571	653.373	0.0688264	-0.163967	0.0840558	0.751835	0.997731	0.997731
NCU00236	0	default	1	22	83.3558	12.9473	481.19	0.550199	0.437749	0.181995	0.0409338	0.726051	0.726051
NCU00237	0	default	1	22	19.2686	12.6692	290.368	0.164268	-0.0446647	0.139312	0.487829	0.997731	0.997731
NCU00238	1	mle	1	18.4815	23.8773	9.22546	196.917	0.218305	0.0228813	0.216287	0.373378	0.997731	0.997731
NCU00239	0	default	1	22	61.7042	10.7717	482.661	0.259179	0.0739734	0.284502	0.301199	0.997731	0.997731
NCU00240	0	default	1	22	108.537	19.8838	915.068	0.315401	0.144252	0.196689	0.219656	0.997731	0.997731
NCU00241	0	default	1	22	87.0177	20.1945	433.293	0.27273	0.0909131	0.27341	0.279757	0.997731	0.997731
NCU00242	0	default	1	22	12.7134	17.1929	1109.66	0.00918524	-0.238518	0.10431	0.963762	0.998692	0.998692
NCU00243	0	default	1	22	176.961	21.912	2523.5	0.257463	0.0718289	0.112393	0.303999	0.997731	0.997731
NCU00244	0	default	1	22	11.8356	8.39094	195.694	0.0880333	-0.139958	0.144268	0.691697	0.997731	0.997731
NCU00245	0	mle	1	24.642	38.2752	24.2079	116.843	0.526374	0.407968	0.296005	0.05032	0.756882	0.756882
NCU00246	1	mle	1	18.4815	21.7109	9.52397	110.741	0.556018	0.445023	0.186914	0.0388562	0.72006	0.72006
NCU00247	0	default	1	22	89.2821	13.899	168.253	0.151413	-0.0607335	0.976539	0.518543	0.997731	0.997731
NCU00248	0	default	1	22	207.584	13.3683	509.688	0.208144	0.0101806	0.639144	0.393173	0.997731	0.997731
NCU00249	0	default	1	22	21.4208	20.9023	180.251	0.281446	0.101807	0.15947	0.266586	0.997731	0.997731
NCU00250	0	default	1	22	12.6833	18.2542	71.7707	0.0697812	-0.162774	0.561725	0.748756	0.997731	0.997731
NCU00251	1	yule-walker	1	19.3786	12.0262	2.15584	102.561	0.140666	-0.0741678	0.265347	0.545316	0.997731	0.997731
NCU00252	1	mle	1	21.6957	21.6593	0.112498	122.249	0.501479	0.376848	0.179783	0.061764	0.81433	0.81433
NCU00253	0	default	1	22	17.7943	12.5953	727.614	0.0142581	-0.232177	0.238806	0.944176	0.997731	0.997731
NCU00254	0	default	1	22	0.103164	0.686445	1.03533	0.195867	-0.00516609	0.159535	0.41813	0.997731	0.997731
NCU00255	0	default	1	22	14.0962	12.7075	82.3585	0.377793	0.222241	0.209429	0.149879	0.976336	0.976336
NCU00256	0	default	1	22	10.2647	11.9317	52.1348	0.303819	0.129774	0.259535	0.234903	0.997731	0.997731
NCU00257	0	default	1	22	46.066	20.8922	284.714	0.172577	-0.0342792	0.2757	0.468717	0.997731	0.997731
NCU00258	0	default	1	22	576.208	21.7099	6192.86	0.273103	0.0913785	0.125895	0.279185	0.997731	0.997731
NCU00259	0	yule-walker	1	18.1455	116.707	12.8829	422.595	0.782725	0.728406	0.230999	0.00222864	0.229268	0.229268
NCU00260	0	yule-walker	1	18.8302	3343.55	11.7045	8484.05	0.811937	0.764921	0.356585	0.00125087	0.19325	0.19325
NCU00261	1	mle	1	23.7619	167.276	23.4318	2095.27	0.433038	0.291297	0.0968751	0.103328	0.907883	0.907883
NCU00262	0	default	1	22	32.5271	9.04305	297.066	0.126329	-0.0920886	0.218768	0.582628	0.997731	0.997731
NCU00263	0	default	1	22	91.3579	7.07874	497.689	0.0752717	-0.15591	0.649576	0.731234	0.997731	0.997731
NCU00264	0	default	1	22	3.88173	6.0208	107.003	0.025541	-0.218074	0.160611	0.901684	0.997731	0.997731
NCU00265	0	default	1	22	21.1003	7.05663	271.526	0.0367295	-0.204088	0.434411	0.86098	0.997731	0.997731
NCU00267	0	default	1	22	1.81531	1.52447	9.96539	0.0431969	-0.196004	0.717134	0.838089	0.997731	0.997731
NCU00268	0	default	1	22	19.9696	9.47222	374.489	0.151686	-0.0603924	0.116625	0.517877	0.997731	0.997731
NCU00269	0	default	1	22	2.54764	16.3784	25.6392	0.0281738	-0.214783	0.437371	0.891978	0.997731	0.997731
NCU00270	0	default	1	22	223.428	16.7865	1548.98	0.306439	0.133048	0.184336	0.231387	0.997731	0.997731
NCU00271	0	default	1	22	0.833847	2.65897	2.89073	0.256133	0.0701665	0.40825	0.306183	0.997731	0.997731
NCU00272	0	default	1	22	38.5971	15.2512	982.597	0.200393	0.00049141	0.0664249	0.408795	0.997731	0.997731
NCU00273	0	default	1	22	44.9291	19.9366	585.546	0.0852156	-0.14348	0.185877	0.700285	0.997731	0.997731
NCU00274	0	default	1	22	32.5369	13.1288	247.504	0.165202	-0.0434972	0.236318	0.485652	0.997731	0.997731
NCU00275	0	default	1	22	14.625	11.3218	139.337	0.102036	-0.122455	0.259562	0.650183	0.997731	0.997731
NCU00276	0	default	1	22	5.67649	14.9818	87.5676	0.0201637	-0.224795	0.345889	0.921752	0.997731	0.997731
NCU00277	0	default	1	22	16.3285	12.875	132.877	0.144507	-0.0693663	0.26591	0.535631	0.997731	0.997731
NCU00278	1	burg	1	18.6542	418.925	13.713	2952.97	0.161312	-0.0483595	0.253751	0.494767	0.997731	0.997731
NCU00279	0	default	1	22	20.5395	21.4632	78.0883	0.468574	0.335718	0.303357	0.0797573	0.855875	0.855875
NCU00280	0	default	1	22	5.26575	13.0254	756.48	0.00472521	-0.244093	0.103509	0.981233	0.998926	0.998926
NCU00281	0	default	1	22	11.2035	17.0102	107.883	0.0512325	-0.185959	0.378757	0.810288	0.997731	0.997731
NCU00282	0	default	1	22	31.9215	20.0008	436.835	0.119138	-0.101078	0.167453	0.60205	0.997731	0.997731
NCU00283	1	mle	1	18.3119	109.217	12.9182	416.062	0.215999	0.0199994	0.422631	0.377803	0.997731	0.997731
NCU00284	0	default	1	22	3.64733	3.14794	45.2472	0.0530343	-0.183707	0.316722	0.80415	0.997731	0.997731
NCU00285	0	default	1	22	13.1296	10.8637	148.357	0.0351254	-0.206093	0.360198	0.866729	0.997731	0.997731
NCU00287	0	default	1	22	38.0078	13.9124	711.164	0.0389689	-0.201289	0.250344	0.853001	0.997731	0.997731
NCU00288	0	burg	1	18.3119	5.7046	10.4729	17.8793	0.593084	0.491355	0.313432	0.0274169	0.631249	0.631249
NCU00289	1	mle	1	19.96	163.353	11.0606	913.819	0.581603	0.477004	0.189024	0.0306446	0.66065	0.66065
NCU00290	0	default	1	22	0.173285	6.10168	6.44968	0.00421354	-0.244733	0.29337	0.983252	0.998955	0.998955
NCU00291	0	default	1	22	34.5042	0.460055	394.131	0.136863	-0.078921	0.238685	0.555033	0.997731	0.997731
NCU00292	0	default	1	22	2.81918	9.06805	62.4846	0.0608241	-0.17397	0.171123	0.778015	0.997731	0.997731
NCU00293	0	default	1	22	78.0493	19.6975	881.128	0.163955	-0.0450563	0.183597	0.488561	0.997731	0.997731
NCU00294	0	burg	1	23.7619	931.315	23.3841	23896.4	0.176218	-0.0297271	0.0634824	0.46052	0.997731	0.997731
NCU00295	0	default	1	22	94.6871	16.3172	1861.27	0.0997027	-0.125372	0.124794	0.656967	0.997731	0.997731
NCU00296	0	default	1	22	7.63118	13.0178	49.4728	0.059328	-0.17584	0.450356	0.782984	0.997731	0.997731
NCU00297	0	default	1	22	1.47055	8.83972	6.77134	0.237534	0.0469177	0.339862	0.337973	0.997731	0.997731
NCU00298	0	default	1	22	0.441262	1.61728	17.4545	0.00897998	-0.238775	0.222843	0.964561	0.998692	0.998692
NCU00299	1	mle	1	20.7917	43.9483	1.7009	309.807	0.544142	0.430177	0.225284	0.0431836	0.734363	0.734363
NCU00300	0	default	1	22	11.0325	15.8786	307.048	0.0548206	-0.181474	0.11027	0.7981	0.997731	0.997731
NCU00301	1	mle	1	24.95	66.6348	24.0174	281.729	0.432099	0.290124	0.293578	0.104013	0.907883	0.907883
NCU00302	0	default	1	22	40.6081	14.3014	1116.1	0.0239406	-0.220074	0.192728	0.907622	0.997731	0.997731
NCU00303	0	default	1	22	140.245	20.4997	755.787	0.2977	0.122125	0.407918	0.243271	0.997731	0.997731
NCU00304	0	default	1	22	57.2057	4.0085	2600.73	0.0225754	-0.221781	0.105752	0.91271	0.997731	0.997731
NCU00305	0	default	1	22	35.6948	14.2455	450.497	0.161769	-0.0477887	0.14162	0.493691	0.997731	0.997731
NCU00306	0	default	1	22	32.0925	2.56432	645.48	0.0216702	-0.222912	0.240303	0.916096	0.997731	0.997731
NCU00307	0	default	1	22	0.596931	17.0627	4.72038	0.0871409	-0.141074	0.309347	0.694409	0.997731	0.997731
NCU00308	0	default	1	22	12.7514	1.95186	75.5696	0.160262	-0.0496729	0.321337	0.497251	0.997731	0.997731
NCU00309	0	mle	1	18.1455	394.208	1.06975	1287.04	0.552148	0.440185	0.451147	0.0402289	0.72406	0.72406
NCU00310	0	default	1	22	4.86696	3.70463	97.5522	0.0588088	-0.176489	0.145844	0.784714	0.997731	0.997731
NCU00311	0	default	1	22	73.0668	19.1796	1424.96	0.0361714	-0.204786	0.194542	0.862977	0.997731	0.997731
NCU00312	0	default	1	22	0.46071	18.3098	7.94825	0.0345613	-0.206798	0.239091	0.868758	0.997731	0.997731
NCU00313	1	mle	1	21.234	0.807085	11.7262	1.81932	0.580392	0.475489	0.422882	0.0310011	0.663731	0.663731
NCU00314	0	yule-walker	1	18.3119	25.7963	9.71881	200.809	0.373971	0.217464	0.176752	0.153595	0.982265	0.982265
NCU00315	0	default	1	22	119.069	3.54202	4249.28	0.0156763	-0.230405	0.163201	0.938754	0.997731	0.997731
NCU00316	0	default	1	22	10.6512	6.32841	408.281	0.0198174	-0.225228	0.150335	0.923056	0.997731	0.997731
NCU00317	0	default	1	22	29.3859	10.6841	339.907	0.171029	-0.0362143	0.164794	0.472235	0.997731	0.997731
NCU00318	0	default	1	22	1.46556	21.8625	5.22798	0.17774	-0.0278254	0.486271	0.457127	0.997731	0.997731
NCU00319	1	mle	1	23.7619	15.9654	0.868724	40.9712	0.486213	0.357766	0.598394	0.0696838	0.84148	0.84148
NCU00320	0	default	1	22	24.2406	11.8656	261.974	0.0565355	-0.179331	0.296575	0.792323	0.997731	0.997731
NCU00321	0	default	1	22	115.381	2.40913	997.913	0.256502	0.0706275	0.168468	0.305576	0.997731	0.997731
NCU00322	0	default	1	22	2846.72	12.8066	7830.17	0.37917	0.223963	0.458956	0.148556	0.974521	0.974521
NCU00324	1	mle	1	23.7619	22.5202	23.3746	518.135	0.080315	-0.149606	0.103855	0.715412	0.997731	0.997731
NCU00325	0	default	1	22	4.30878	14.8141	318.612	0.00915631	-0.238555	0.107893	0.963875	0.998692	0.998692
NCU00326	1	burg	1	18.4815	157.253	13.2275	1899.01	0.320077	0.150096	0.112334	0.213717	0.997731	0.997731
NCU00327	0	burg	1	18.1455	5.16218	11.0832	40.6866	0.625016	0.53127	0.155051	0.019772	0.564343	0.564343
NCU00329	1	mle	1	22.427	5.89501	12.5918	33.5341	0.0739888	-0.157514	0.494603	0.735301	0.997731	0.997731
NCU00330	0	default	1	22	6.82272	14.1554	120.896	0.213278	0.0165979	0.115419	0.383076	0.997731	0.997731
NCU00331	0	default	1	22	1.9732	16.8776	40.1567	0.0219954	-0.222506	0.235954	0.914879	0.997731	0.997731
NCU00332	0	default	1	22	114.031	11.6663	1361.49	0.446869	0.308586	0.168198	0.0936079	0.89106	0.89106
NCU00333	0	default	1	22	24.636	20.9205	265.316	0.225304	0.0316299	0.147112	0.360185	0.997731	0.997731
NCU00334	0	default	1	22	47.9211	20.8685	698.425	0.181328	-0.0233395	0.136552	0.449199	0.997731	0.997731
NCU00335	0	default	1	22	29.9994	17.3882	1096.73	0.0316379	-0.210453	0.115751	0.879329	0.997731	0.997731
NCU00336	0	default	1	22	29.5888	21.2771	145.449	0.135093	-0.0811334	0.394257	0.559599	0.997731	0.997731
NCU00337	0	mle	1	24.95	41.4992	24.2545	128.302	0.44568	0.3071	0.401107	0.0944154	0.8916	0.8916
NCU00338	0	burg	1	19.1923	99.2556	11.6878	522.004	0.749522	0.686902	0.16182	0.00393623	0.290238	0.290238
NCU00339	0	default	1	22	0.124541	9.26545	1.2841	0.0619386	-0.172577	0.283994	0.774328	0.997731	0.997731
NCU00340	0	default	1	22	45.5626	18.1744	868.637	0.04393	-0.195087	0.180908	0.835524	0.997731	0.997731
NCU00343	0	default	1	22	0.355373	5.6922	2.18797	0.0398751	-0.200156	0.575262	0.849789	0.997731	0.997731
NCU00344	0	default	1	22	25.4952	12.9862	363.492	0.0824363	-0.146955	0.225984	0.708835	0.997731	0.997731
NCU00345	0	default	1	22	10.6308	21.9296	427.2	0.0146408	-0.231699	0.153216	0.942711	0.997731	0.997731
NCU00346	0	default	1	22	66.5423	18.8464	912.658	0.135395	-0.080756	0.182008	0.558818	0.997731	0.997731
NCU00347	0	default	1	22	89.4553	18.9736	1364.45	0.1367	-0.0791251	0.150939	0.555453	0.997731	0.997731
NCU00348	0	default	1	22	37.8649	21.6967	853.652	0.0890335	-0.138708	0.172067	0.688668	0.997731	0.997731
NCU00349	0	default	1	22	24.6666	0.926673	729.609	0.122618	-0.0967277	0.0756621	0.592591	0.997731	0.997731
NCU00350	0	default	1	22	100.574	14.7105	1772.98	0.0819119	-0.14761	0.14169	0.710457	0.997731	0.997731
NCU00351	0	burg	1	18.1455	54.8778	2.95907	494.909	0.639113	0.548891	0.163177	0.0169623	0.530539	0.530539
NCU00352	0	default	1	22	59.5595	20.788	816.99	0.127834	-0.090207	0.144574	0.578623	0.997731	0.997731
NCU00353	0	default	1	22	2.83801	7.78365	15.1867	0.193575	-0.00803099	0.325943	0.422917	0.997731	0.997731
NCU00354	0	default	1	22	1.1385	7.85275	4.88632	0.200166	0.000207634	0.370135	0.40926	0.997731	0.997731
NCU00355	0	default	1	22	392.538	8.58596	3805.11	0.037764	-0.202795	0.419319	0.857287	0.997731	0.997731
NCU00356	1	mle	1	24.642	86.6735	11.8704	591.127	0.624186	0.530233	0.13217	0.0199476	0.56769	0.56769
NCU00357	0	default	1	22	37.1289	1.56849	365.049	0.254879	0.0685981	0.144629	0.308254	0.997731	0.997731
NCU00358	0	default	1	22	59.4474	15.2834	571.857	0.0932221	-0.133472	0.276619	0.676089	0.997731	0.997731
NCU00359	1	mle	1	22.427	12.7816	0.100613	215.102	0.341034	0.176292	0.111494	0.188561	0.997731	0.997731
NCU00360	0	default	1	22	95.3734	12.7389	844.744	0.207831	0.00978907	0.21422	0.393796	0.997731	0.997731
NCU00361	0	default	1	22	57.3192	0.109146	775.415	0.297377	0.121722	0.165717	0.243719	0.997731	0.997731
NCU00362	1	mle	1	25.5897	6.68788	24.6279	99.8112	0.079877	-0.150154	0.152592	0.716776	0.997731	0.997731
NCU00363	0	default	1	22	23.7082	12.1806	134.931	0.405672	0.25709	0.219264	0.124768	0.948709	0.948709
NCU00364	1	yule-walker	1	19.0095	73.2463	13.064	935.453	0.165387	-0.0432668	0.140521	0.485223	0.997731	0.997731
NCU00365	0	default	1	22	74.8831	9.99084	837.404	0.0675594	-0.165551	0.313036	0.755935	0.997731	0.997731
NCU00366	1	mle	1	22.6818	378.378	21.9646	2636.54	0.432487	0.290609	0.182548	0.10373	0.907883	0.907883
NCU00367	0	default	1	22	0.751884	9.5322	1.72706	0.323623	0.154528	0.541514	0.209294	0.997731	0.997731
NCU00368	0	default	1	22	19.4441	9.23816	218.234	0.102902	-0.121373	0.263472	0.647679	0.997731	0.997731
NCU00369	1	mle	1	22.6818	69.4546	12.2394	859.979	0.23203	0.0400372	0.117105	0.347838	0.997731	0.997731
NCU00370	0	default	1	22	1.43901	14.2124	53.7204	0.058125	-0.177344	0.128315	0.786997	0.997731	0.997731
NCU00371	0	default	1	22	19.8341	20.5006	663.173	0.0284599	-0.214425	0.129166	0.890929	0.997731	0.997731
NCU00372	0	default	1	22	43.9542	19.735	280.293	0.133939	-0.0825767	0.303778	0.562593	0.997731	0.997731
NCU00373	1	mle	1	24.3415	230.156	23.3563	1016.27	0.573235	0.466544	0.231786	0.0331706	0.678218	0.678218
NCU00375	0	default	1	22	53.1349	1.37455	230.942	0.576511	0.470639	0.267862	0.0321638	0.672437	0.672437
NCU00376	1	mle	1	23.4824	64.5522	0.321254	423.744	0.910152	0.88769	0.147511	6.51675e-05	0.0639911	0.0639911
NCU00377	0	burg	1	18.4815	117.272	3.02959	800.321	0.876339	0.845424	0.131444	0.000233843	0.0910397	0.0910397
NCU00378	0	default	1	22	536.112	21.4861	4695.4	0.26391	0.0798869	0.158173	0.293579	0.997731	0.997731
NCU00379	0	default	1	22	9.64883	11.9606	880.013	0.0227268	-0.221592	0.0572013	0.912145	0.997731	0.997731
NCU00380	0	default	1	22	0.384579	7.91585	6.56573	0.0331495	-0.208563	0.264237	0.873851	0.997731	0.997731
NCU00382	1	mle	1	22.6818	40.0013	0.120861	752.858	0.0268192	-0.216476	0.225899	0.896962	0.997731	0.997731
NCU00384	0	default	1	22	1.81141	9.76062	5.0971	0.268022	0.0850271	0.491686	0.287073	0.997731	0.997731
NCU00385	0	default	1	22	78.1458	15.5443	2143.12	0.139867	-0.0751668	0.0804852	0.547348	0.997731	0.997731
NCU00386	0	default	1	22	8.05256	13.4193	54.0067	0.174834	-0.0314577	0.261829	0.463624	0.997731	0.997731
NCU00387	0	default	1	22	6.78295	20.0555	146.838	0.162424	-0.0469698	0.0848465	0.492149	0.997731	0.997731
NCU00388	0	default	1	22	32.5447	14.413	651.564	0.0215853	-0.223018	0.281334	0.916415	0.997731	0.997731
NCU00389	0	default	1	22	18.5996	18.1812	1150.9	0.0244419	-0.219448	0.103285	0.905759	0.997731	0.997731
NCU00391	0	default	1	22	0.172536	4.08345	3.00189	0.00598226	-0.242522	0.540626	0.976285	0.998926	0.998926
NCU00392	0	default	1	22	8.22431	20.154	117.019	0.0634587	-0.170677	0.20847	0.769321	0.997731	0.997731
NCU00395	0	default	1	22	59.8406	20.3337	570.554	0.185515	-0.0181063	0.207156	0.440081	0.997731	0.997731
NCU00396	1	mle	1	25.9221	153.401	24.599	1259.09	0.32033	0.150412	0.173375	0.213399	0.997731	0.997731
NCU00397	0	default	1	22	456.233	10.1238	4228	0.136687	-0.0791417	0.213129	0.555487	0.997731	0.997731
NCU00398	0	default	1	22	7.20952	18.7119	154.523	0.0163358	-0.22958	0.272755	0.936241	0.997731	0.997731
NCU00399	0	burg	1	18.4815	106115	11.6379	226591	0.626549	0.533187	0.468859	0.0194506	0.561074	0.561074
NCU00400	0	burg	1	18.1455	92.1539	10.6942	364.094	0.623538	0.529423	0.258857	0.0200855	0.568291	0.568291
NCU00401	1	mle	1	22.427	152.002	12.2984	1291.91	0.443265	0.304081	0.134631	0.0960714	0.89656	0.89656
NCU00403	1	yule-walker	1	18.4815	49.4834	12.0852	602.286	0.0903596	-0.13705	0.225531	0.684666	0.997731	0.997731
NCU00404	0	default	1	22	46.8769	2.47015	416.704	0.325545	0.156931	0.142738	0.206925	0.997731	0.997731
NCU00405	0	default	1	22	81.1639	2.63966	1896.48	0.0119177	-0.235103	0.33171	0.953175	0.998537	0.998537
NCU00406	0	default	1	22	148.729	20.2387	1318.81	0.17958	-0.0255255	0.189079	0.45305	0.997731	0.997731
NCU00407	0	default	1	22	23.5556	21.0543	211.355	0.240753	0.0509412	0.162648	0.332302	0.997731	0.997731
NCU00408	0	yule-walker	1	18.4815	43.2874	13.4478	213.122	0.673108	0.591385	0.20538	0.0114187	0.463674	0.463674
NCU00409	1	yule-walker	1	18.3119	85.5407	13.2862	638.936	0.493842	0.367303	0.209387	0.0656361	0.830357	0.830357
NCU00410	0	default	1	22	52.1361	5.61706	2773.42	0.0178752	-0.227656	0.115985	0.930394	0.997731	0.997731
NCU00411	0	default	1	22	26.7167	15.0461	920.032	0.0931105	-0.133612	0.0676532	0.676422	0.997731	0.997731
NCU00412	1	mle	1	24.95	42.1152	23.7495	250.013	0.506949	0.383686	0.155319	0.0590973	0.802223	0.802223
NCU00413	0	default	1	22	713.201	20.9035	20514.1	0.065369	-0.168289	0.0985182	0.763064	0.997731	0.997731
NCU00414	0	default	1	22	113.652	20.5634	3835.8	0.140598	-0.0742529	0.0577334	0.545489	0.997731	0.997731
NCU00415	0	default	1	22	29.161	21.0405	287.336	0.0802467	-0.149692	0.260313	0.715625	0.997731	0.997731
NCU00416	0	default	1	22	13.5713	17.3662	457.207	0.0797682	-0.15029	0.0780641	0.717115	0.997731	0.997731
NCU00417	1	yule-walker	1	18.1455	20.3649	14.028	710.823	0.0850535	-0.143683	0.0785132	0.700782	0.997731	0.997731
NCU00418	0	default	1	22	65.4194	18.0738	4038.67	0.00676166	-0.241548	0.143913	0.973226	0.998719	0.998719
NCU00419	1	burg	1	18.4815	136.617	1.65703	512.676	0.805515	0.756894	0.314174	0.00143069	0.199044	0.199044
NCU00420	0	default	1	22	50.2138	19.2443	795.556	0.0373267	-0.203342	0.243939	0.858847	0.997731	0.997731
NCU00421	0	default	1	22	17.7258	21.3736	225.421	0.111965	-0.110044	0.167108	0.6219	0.997731	0.997731
NCU00422	0	default	1	22	97.1637	21.9034	3360.34	0.0571728	-0.178534	0.0864338	0.790184	0.997731	0.997731
NCU00423	1	yule-walker	1	19.0095	26.716	9.9228	597.173	0.0959666	-0.130042	0.130415	0.667941	0.997731	0.997731
NCU00424	0	default	1	22	17.9712	17.9449	296.991	0.0307295	-0.211588	0.245348	0.882633	0.997731	0.997731
NCU00425	0	default	1	22	0.392309	13.7431	1.55567	0.1607	-0.049125	0.447033	0.496214	0.997731	0.997731
NCU00426	1	burg	1	20.7917	14.915	13.6559	275.848	0.198155	-0.00230676	0.111209	0.413392	0.997731	0.997731
NCU00427	0	default	1	22	17.1675	0.0932514	464.129	0.0397887	-0.200264	0.150704	0.850094	0.997731	0.997731
NCU00428	0	default	1	22	36.3224	21.1807	190.909	0.228224	0.0352794	0.291733	0.354786	0.997731	0.997731
NCU00430	0	default	1	22	93.9801	21.3961	1027.65	0.199899	-0.00012652	0.166512	0.409807	0.997731	0.997731
NCU00431	0	default	1	22	123.27	20.9118	2217.7	0.140442	-0.0744478	0.127732	0.545885	0.997731	0.997731
NCU00432	0	default	1	22	23.4296	20.3217	287.142	0.0611278	-0.17359	0.250513	0.777009	0.997731	0.997731
NCU00434	0	default	1	22	56.3942	17.4073	1324.25	0.133901	-0.0826239	0.0865356	0.562692	0.997731	0.997731
NCU00435	0	default	1	22	77.927	19.6522	1958.97	0.0543206	-0.182099	0.147868	0.799789	0.997731	0.997731
NCU00436	1	mle	1	24.95	87.049	24.7134	1302.05	0.106127	-0.117342	0.134293	0.638417	0.997731	0.997731
NCU00437	0	default	1	22	18.3733	8.91494	133.668	0.213773	0.0172164	0.322957	0.382113	0.997731	0.997731
NCU00438	0	default	1	22	36.556	12.1836	410.281	0.175711	-0.0303617	0.151672	0.461656	0.997731	0.997731
NCU00439	0	default	1	22	0.25097	0.726947	1.14792	0.178584	-0.0267706	0.389368	0.455254	0.997731	0.997731
NCU00440	0	default	1	22	28.2931	14.7274	1853.95	0.0124029	-0.234496	0.116326	0.951304	0.997741	0.997741
NCU00441	0	default	1	22	29.4537	1.58615	626.922	0.078787	-0.151516	0.122632	0.720179	0.997731	0.997731
NCU00442	0	default	1	22	28.7491	5.781	1334.39	0.0471372	-0.191079	0.0760405	0.824369	0.997731	0.997731
NCU00443	0	mle	1	20.7917	314.206	2.26396	5195.92	0.453831	0.317289	0.0649558	0.0889832	0.879473	0.879473
NCU00444	0	default	1	22	65.8432	1.72615	709.171	0.256548	0.0706849	0.158813	0.305501	0.997731	0.997731
NCU00445	0	default	1	22	38.6609	1.32909	694.3	0.1406	-0.0742504	0.123179	0.545484	0.997731	0.997731
NCU00446	1	default	1	22	22.5432	1.07081	165.735	0.342393	0.177992	0.168109	0.18701	0.997731	0.997731
NCU00447	0	default	1	22	213.499	14.2909	1746.51	0.195235	-0.005956	0.196584	0.419446	0.997731	0.997731
NCU00448	0	default	1	22	22.1664	21.0494	257.067	0.195338	-0.00582734	0.138885	0.419231	0.997731	0.997731
NCU00449	0	yule-walker	1	18.3119	6.93834	13.9044	27.9163	0.513183	0.391478	0.247447	0.0561648	0.783131	0.783131
NCU00450	0	default	1	22	804.099	12.0047	4006.57	0.647411	0.559264	0.176376	0.0154552	0.515613	0.515613
NCU00451	1	mle	1	18.1455	7909.65	12.3224	17149.6	0.801499	0.751873	0.393189	0.00155258	0.199044	0.199044
NCU00453	0	default	1	22	158.104	0.962642	1373.14	0.486364	0.357955	0.172566	0.0696019	0.84148	0.84148
NCU00454	0	mle	1	25.5897	94.5783	24.3103	337.662	0.653312	0.566641	0.301212	0.0144462	0.495549	0.495549
NCU00455	0	burg	1	22.427	38.167	22.1744	587.979	0.277196	0.0964949	0.0904195	0.27295	0.997731	0.997731
NCU00456	0	default	1	22	103.444	14.4443	1465.75	0.145698	-0.0678779	0.14069	0.532655	0.997731	0.997731
NCU00457	0	default	1	22	161.062	21.016	1139.34	0.151837	-0.0602035	0.261261	0.517508	0.997731	0.997731
NCU00458	0	default	1	22	23.2102	6.87281	716.591	0.0620969	-0.172379	0.108747	0.773806	0.997731	0.997731
NCU00459	0	mle	1	20.7917	11.2451	12.6138	156.683	0.0792663	-0.150917	0.227219	0.718681	0.997731	0.997731
NCU00461	0	default	1	22	931.993	0.901343	4325.52	0.292155	0.115194	0.418721	0.251045	0.997731	0.997731
NCU00462	0	default	1	22	0.199211	2.0314	6.45636	0.00543091	-0.243211	0.307073	0.978453	0.998926	0.998926
NCU00463	0	burg	1	18.3119	107.627	3.0821	1230.31	0.574088	0.46761	0.103868	0.0329063	0.678218	0.678218
NCU00464	0	default	1	22	586.953	19.6203	13200	0.0592812	-0.175899	0.167462	0.78314	0.997731	0.997731
NCU00465	1	mle	1	23.7619	296.941	11.5241	4770.86	0.232025	0.040031	0.088699	0.347847	0.997731	0.997731
NCU00466	0	default	1	22	16.3386	21.6957	511.516	0.0456842	-0.192895	0.105984	0.829408	0.997731	0.997731
NCU00467	0	default	1	22	15.7504	0.168523	605.093	0.0301836	-0.212271	0.130909	0.884623	0.997731	0.997731
NCU00468	0	mle	1	23.4824	97.4548	22.9137	802.756	0.519212	0.399015	0.137814	0.0534337	0.766312	0.766312
NCU00469	0	default	1	22	23.238	17.6722	982.781	0.0417897	-0.197763	0.0875983	0.843031	0.997731	0.997731
NCU00470	0	default	1	22	4.86957	15.6087	547.28	0.00518849	-0.243514	0.0994456	0.979407	0.998926	0.998926
NCU00471	0	default	1	22	17.3116	0.804965	541.882	0.0289509	-0.213811	0.151808	0.889129	0.997731	0.997731
NCU00472	0	default	1	22	63.2498	9.40521	1574.05	0.055197	-0.181004	0.133199	0.796829	0.997731	0.997731
NCU00473	0	default	1	22	95.6204	13.0421	1339.22	0.0615949	-0.173006	0.209387	0.775464	0.997731	0.997731
NCU00474	1	yule-walker	1	19.5686	0.761455	1.49638	2.78022	0.296138	0.120173	0.393797	0.245443	0.997731	0.997731
NCU00475	0	default	1	22	479.764	0.597003	13231.1	0.0608095	-0.173988	0.104107	0.778063	0.997731	0.997731
NCU00476	0	default	1	22	7.42949	4.76954	1161.1	0.0096928	-0.237884	0.0726219	0.961789	0.998692	0.998692
NCU00477	1	mle	1	19.3786	1016.65	15.6217	19453.8	0.171178	-0.0360272	0.0918435	0.471894	0.997731	0.997731
NCU00478	0	default	1	22	1.39861	20.9099	53.2409	0.0146034	-0.231746	0.175215	0.942854	0.997731	0.997731
NCU00480	0	default	1	22	49.0891	20.4782	637.994	0.0736784	-0.157902	0.20445	0.736287	0.997731	0.997731
NCU00481	0	default	1	22	71.3871	1.76811	970.278	0.136403	-0.0794958	0.145148	0.556216	0.997731	0.997731
NCU00483	0	default	1	22	29.9324	21.746	291.71	0.508327	0.385409	0.169504	0.0584393	0.797742	0.797742
NCU00484	0	default	1	22	77.9152	21.4722	3454.35	0.0413634	-0.198296	0.0824706	0.844532	0.997731	0.997731
NCU00485	0	default	1	22	2.36458	14.3042	7.09298	0.233286	0.0416076	0.488251	0.345568	0.997731	0.997731
NCU00486	0	default	1	22	182.388	21.0044	1217.32	0.267389	0.0842361	0.205717	0.288067	0.997731	0.997731
NCU00487	0	default	1	22	8.09575	19.2907	353.052	0.025463	-0.218171	0.110207	0.901973	0.997731	0.997731
NCU00488	0	default	1	22	56.9359	15.8769	2468.24	0.0364722	-0.20441	0.0856937	0.8619	0.997731	0.997731
NCU00489	0	default	1	22	973.537	21.0698	17324.1	0.0982678	-0.127165	0.129046	0.661166	0.997731	0.997731
NCU00490	0	default	1	22	51.6984	20.1948	1451.4	0.22835	0.0354372	0.0743394	0.354554	0.997731	0.997731
NCU00491	0	default	1	22	0.976958	2.16502	6.59358	0.0909072	-0.136366	0.416645	0.683019	0.997731	0.997731
NCU00492	0	default	1	22	89.09	11.4523	2184.01	0.0510472	-0.186191	0.12849	0.810921	0.997731	0.997731
NCU00493	0	default	1	22	92.4659	12.915	2529.07	0.0755749	-0.155531	0.0945486	0.730276	0.997731	0.997731
NCU00494	0	default	1	22	16.9897	2.1668	303.45	0.103152	-0.12106	0.140031	0.646958	0.997731	0.997731
NCU00495	0	default	1	22	36.1956	16.2479	536.311	0.140395	-0.0745057	0.178672	0.546003	0.997731	0.997731
NCU00496	0	default	1	22	37.6444	10.7335	176.6	0.173369	-0.0332888	0.458608	0.466925	0.997731	0.997731
NCU00497	0	default	1	22	5.56245	14.1016	310.63	0.0097736	-0.237783	0.160893	0.961475	0.998692	0.998692
NCU00498	0	default	1	22	19.3506	8.354	909.899	0.0474799	-0.19065	0.101378	0.823183	0.997731	0.997731
NCU00499	0	default	1	22	162.944	12.2587	6370.18	0.0136773	-0.232903	0.154675	0.946403	0.997731	0.997731
NCU00500	0	default	1	22	3.02821	10.5307	29.7376	0.0633723	-0.170785	0.308723	0.769605	0.997731	0.997731
NCU00501	1	mle	1	24.95	32.8714	24.3235	157.389	0.265904	0.0823799	0.270302	0.29041	0.997731	0.997731
NCU00502	0	default	1	22	93.4314	13.7849	3387.29	0.120198	-0.0997522	0.0564708	0.599155	0.997731	0.997731
NCU00503	0	default	1	22	8.74395	4.04358	324.83	0.0570756	-0.178656	0.0800294	0.79051	0.997731	0.997731
NCU00504	0	default	1	22	10.345	11.4743	258.524	0.0674726	-0.165659	0.11845	0.756217	0.997731	0.997731
NCU00505	0	default	1	22	233.855	20.8904	2651.62	0.159329	-0.0508382	0.212249	0.499463	0.997731	0.997731
NCU00506	0	default	1	22	74.2607	3.79683	1208.28	0.220938	0.0261723	0.0924876	0.368374	0.997731	0.997731
NCU00509	0	default	1	22	8.50966	10.428	90.444	0.100124	-0.124846	0.210398	0.65574	0.997731	0.997731
NCU00510	0	default	1	22	2.90765	3.96316	19.396	0.0887832	-0.139021	0.494197	0.689425	0.997731	0.997731
NCU00512	0	default	1	22	0.896137	14.1093	67.3803	0.00296825	-0.24629	0.268328	0.98818	0.999403	0.999403
NCU00513	0	mle	1	19.96	142.669	0.433188	1824.15	0.356884	0.196105	0.167001	0.171064	0.997731	0.997731
NCU00515	0	default	1	22	20.9896	15.4262	475.038	0.026605	-0.216744	0.205301	0.897752	0.997731	0.997731
NCU00516	0	default	1	22	2.58733	9.66621	25.5174	0.104781	-0.119024	0.253797	0.642269	0.997731	0.997731
NCU00517	0	default	1	22	8.95205	20.3092	400.401	0.0213178	-0.223353	0.122226	0.917417	0.997731	0.997731
NCU00518	0	default	1	22	116.61	10.0874	1458.31	0.354701	0.193376	0.128379	0.173398	0.997731	0.997731
NCU00519	0	default	1	22	197.334	12.7638	2953.71	0.231381	0.0392261	0.109575	0.349016	0.997731	0.997731
NCU00520	0	default	1	22	431.275	10.6596	3408.41	0.294864	0.11858	0.208565	0.247224	0.997731	0.997731
NCU00521	0	default	1	22	126.05	21.1477	1967.97	0.086375	-0.142031	0.22318	0.696742	0.997731	0.997731
NCU00522	0	default	1	22	189.011	12.3335	1430.92	0.175922	-0.0300978	0.245113	0.461184	0.997731	0.997731
NCU00523	0	default	1	22	15.2114	9.04983	654.319	0.0309029	-0.211371	0.0938405	0.882001	0.997731	0.997731
NCU00524	0	yule-walker	1	18.1455	13.5596	9.56754	61.3056	0.429112	0.28639	0.252574	0.106219	0.910625	0.910625
NCU00525	0	default	1	22	0.103164	0.686445	1.03533	0.195867	-0.00516609	0.159535	0.41813	0.997731	0.997731
NCU00526	0	default	1	22	2.33208	10.3466	6.82498	0.19069	-0.0116371	0.569152	0.429002	0.997731	0.997731
NCU00527	0	default	1	22	13.5992	18.6437	799.489	0.00751359	-0.240608	0.1493	0.970283	0.998692	0.998692
NCU00528	0	default	1	22	29.9052	21.5593	660.476	0.0931596	-0.133551	0.129013	0.676275	0.997731	0.997731
NCU00529	0	default	1	22	0.450216	7.98573	2.61372	0.0586646	-0.176669	0.502973	0.785195	0.997731	0.997731
NCU00530	0	default	1	22	0.103164	0.686445	1.03533	0.195867	-0.00516609	0.159535	0.41813	0.997731	0.997731
NCU00531	0	default	1	22	0.103164	0.686445	1.03533	0.195867	-0.00516609	0.159535	0.41813	0.997731	0.997731
NCU00532	0	default	1	22	0.211361	3.46236	1.3298	0.0820335	-0.147458	0.438012	0.71008	0.997731	0.997731
NCU00533	0	default	1	22	0.274829	1.03596	1.16671	0.133279	-0.0834008	0.475327	0.564309	0.997731	0.997731
NCU00534	0	default	1	22	3.41426	10.7235	20.799	0.305801	0.132251	0.210118	0.23224	0.997731	0.997731
NCU00535	0	default	1	22	10.2003	5.72194	321.361	0.0351877	-0.206015	0.128242	0.866506	0.997731	0.997731
NCU00536	1	yule-walker	1	18.1455	116.122	8.89186	1268.37	0.209925	0.012406	0.15444	0.389649	0.997731	0.997731
NCU00537	1	burg	1	18.3119	106.615	10.4678	2511.77	0.149456	-0.0631797	0.0791986	0.523343	0.997731	0.997731
NCU00538	0	default	1	22	3.56503	16.7073	85.6895	0.0079878	-0.240015	0.342068	0.96843	0.998692	0.998692
NCU00541	0	default	1	22	21.8257	7.28037	4358.18	0.00396425	-0.245045	0.0592482	0.984237	0.99938	0.99938
NCU00542	0	default	1	22	25.5418	9.92996	942.281	0.043021	-0.196224	0.0959408	0.838706	0.997731	0.997731
NCU00543	0	default	1	22	0.191564	8.62752	28.7663	0.00171126	-0.247861	0.141291	0.993173	0.999578	0.999578
NCU00545	0	default	1	22	15.5551	10.5163	348.862	0.0966509	-0.129186	0.212682	0.665921	0.997731	0.997731
NCU00547	1	mle	1	19.5686	12.4407	8.82057	33.3267	0.56191	0.452387	0.353832	0.0368344	0.705727	0.705727
NCU00548	0	default	1	22	7.91414	21.3301	227.57	0.0519913	-0.185011	0.116407	0.807699	0.997731	0.997731
NCU00549	0	default	1	22	226.21	12.1999	2504.57	0.322096	0.152621	0.124986	0.211189	0.997731	0.997731
NCU00550	1	burg	1	21.9341	13.3101	3.53326	139.102	0.0525449	-0.184319	0.296083	0.805814	0.997731	0.997731
NCU00551	0	default	1	22	26.8641	10.9484	572.275	0.0300026	-0.212497	0.203398	0.885283	0.997731	0.997731
NCU00552	0	default	1	22	24.9974	5.42062	262.747	0.0933615	-0.133298	0.24678	0.675673	0.997731	0.997731
NCU00553	0	default	1	22	16.949	18.1089	1070.87	0.0176465	-0.227942	0.0842547	0.93126	0.997731	0.997731
NCU00554	0	default	1	22	84.9917	11.9402	1615.2	0.0266809	-0.216649	0.307981	0.897472	0.997731	0.997731
NCU00556	0	default	1	22	21.867	8.3443	657.711	0.0465105	-0.191862	0.11071	0.82654	0.997731	0.997731
NCU00557	0	default	1	22	0.648902	4.07313	9.17749	0.0488229	-0.188971	0.300241	0.818551	0.997731	0.997731
NCU00558	0	default	1	22	13.381	21.6593	190.283	0.114827	-0.106467	0.147457	0.613922	0.997731	0.997731
NCU00559	0	default	1	22	3.92775	6.0464	141.553	0.0388947	-0.201382	0.16875	0.853265	0.997731	0.997731
NCU00560	1	yule-walker	1	18.4815	50.7625	1.67649	337.555	0.792682	0.740853	0.132412	0.00184734	0.207514	0.207514
NCU00561	0	default	1	22	27.3513	9.03065	378.211	0.116062	-0.104922	0.159134	0.610502	0.997731	0.997731
NCU00562	0	default	1	22	54.1944	18.9173	1012.28	0.144097	-0.0698785	0.107057	0.536658	0.997731	0.997731
NCU00563	0	default	1	22	2.95461	10.1057	30.3555	0.419566	0.274458	0.111948	0.113504	0.928477	0.928477
NCU00564	0	default	1	22	99.5382	1.52022	1960.61	0.108207	-0.114741	0.113058	0.632493	0.997731	0.997731
NCU00565	0	default	1	22	230.41	0.301664	3048.66	0.144546	-0.0693173	0.188818	0.535533	0.997731	0.997731
NCU00566	0	default	1	22	6.20961	19.8629	3314.72	0.000168571	-0.249789	0.155642	0.999326	0.999925	0.999925
NCU00567	0	default	1	22	112.837	12.3913	1228.25	0.0425154	-0.196856	0.379881	0.84048	0.997731	0.997731
NCU00568	0	default	1	22	29.5803	17.0153	849.681	0.096315	-0.129606	0.113858	0.666912	0.997731	0.997731
NCU00569	1	burg	1	19.7624	26.3798	1.79784	246.552	0.261264	0.0765801	0.160258	0.297822	0.997731	0.997731
NCU00570	0	default	1	22	24.1393	0.291186	221.678	0.305781	0.132226	0.187015	0.232266	0.997731	0.997731
NCU00571	0	default	1	22	30.5581	19.332	1005.93	0.034113	-0.207359	0.166115	0.870373	0.997731	0.997731
NCU00572	0	default	1	22	7.00619	4.27091	62.134	0.229871	0.0373393	0.198405	0.351765	0.997731	0.997731
NCU00573	0	mle	1	23.7619	853.616	23.1979	3353.41	0.576981	0.471227	0.295888	0.0320212	0.671686	0.671686
NCU00574	0	default	1	22	30.5741	0.721654	70.3974	0.568384	0.46048	0.611088	0.0347049	0.686333	0.686333
NCU00575	0	default	1	22	147.762	2.58752	3819.95	0.0468492	-0.191438	0.126888	0.825366	0.997731	0.997731
NCU00576	0	default	1	22	24.7874	18.0822	335.904	0.114414	-0.106982	0.154285	0.615067	0.997731	0.997731
NCU00577	0	default	1	22	25.0372	1.5657	280.115	0.307242	0.134053	0.122209	0.230317	0.997731	0.997731
NCU00578	0	default	1	22	8.6916	14.5241	269.602	0.0218668	-0.222667	0.155719	0.91536	0.997731	0.997731
NCU00579	0	default	1	22	60.1243	11.6023	1624.06	0.198899	-0.00137586	0.062979	0.411859	0.997731	0.997731
NCU00580	0	default	1	22	21.858	12.9971	488.059	0.113499	-0.108126	0.0944752	0.617613	0.997731	0.997731
NCU00581	0	default	1	22	10.6126	4.84095	771.503	0.0046485	-0.244189	0.145926	0.981535	0.998926	0.998926
NCU00582	1	mle	1	19.3786	16.029	0.754113	96.6076	0.459991	0.324989	0.251122	0.0850363	0.871639	0.871639
NCU00583	0	default	1	22	0.719099	21.1771	6.32323	0.0364147	-0.204482	0.423342	0.862106	0.997731	0.997731
NCU00584	1	yule-walker	1	18.1455	167.778	2.5563	974.442	0.504396	0.380495	0.186674	0.0603307	0.807259	0.807259
NCU00585	0	default	1	22	454.921	21.1153	4782.24	0.271622	0.0895273	0.198836	0.281467	0.997731	0.997731
NCU00586	1	yule-walker	1	18.3119	468.632	13.3378	1753.58	0.193611	-0.00798583	0.439017	0.422842	0.997731	0.997731
NCU00587	0	default	1	22	122.727	21.7192	1421.52	0.282847	0.103559	0.15643	0.264513	0.997731	0.997731
NCU00589	0	default	1	22	62.4431	12.6656	2287.52	0.0248285	-0.218964	0.146898	0.904324	0.997731	0.997731
NCU00590	0	default	1	22	26.6794	0.788725	876.491	0.531787	0.414733	0.0450726	0.0480591	0.755297	0.755297
NCU00591	0	default	1	22	128.999	3.68096	1093.27	0.364268	0.205335	0.13989	0.163341	0.995002	0.995002
NCU00592	0	default	1	22	19.472	12.6775	832.721	0.0146642	-0.23167	0.140878	0.942621	0.997731	0.997731
NCU00593	0	default	1	22	36.9375	13.5883	894.934	0.124119	-0.0948515	0.0834374	0.588546	0.997731	0.997731
NCU00594	0	default	1	22	1.03331	1.54649	5.57556	0.107352	-0.11581	0.40151	0.634922	0.997731	0.997731
NCU00595	0	default	1	22	84.8375	20.7732	2190.47	0.178559	-0.0268013	0.10511	0.455308	0.997731	0.997731
NCU00596	0	default	1	22	20.706	10.9444	646.256	0.0318249	-0.210219	0.153224	0.87865	0.997731	0.997731
NCU00597	0	default	1	22	18.0895	1.63034	103.558	0.137707	-0.0778665	0.416403	0.552866	0.997731	0.997731
NCU00598	0	default	1	22	28.0208	0.784489	1315.56	0.0160327	-0.229959	0.132597	0.937395	0.997731	0.997731
NCU00599	0	mle	1	23.7619	57.5998	23.2581	241.126	0.570874	0.463592	0.23661	0.0339109	0.681978	0.681978
NCU00600	0	default	1	22	157.319	17.1311	2740.48	0.0581854	-0.177268	0.170768	0.786795	0.997731	0.997731
NCU00602	0	default	1	22	151.292	3.15848	712.721	0.105983	-0.117522	0.540512	0.638828	0.997731	0.997731
NCU00603	0	default	1	22	0.0857668	20.759	1.30791	0.0250296	-0.218713	0.348854	0.903578	0.997731	0.997731
NCU00604	0	default	1	22	4.15497	2.53109	162.924	0.00865164	-0.239185	0.232221	0.96584	0.998692	0.998692
NCU00605	0	default	1	22	18.6015	14.6814	570.44	0.072531	-0.159336	0.142462	0.739942	0.997731	0.997731
NCU00606	1	mle	1	19.5686	8.57633	13.0154	63.4176	0.173996	-0.0325053	0.248956	0.46551	0.997731	0.997731
NCU00607	0	default	1	22	165.833	15.9869	375.927	0.156554	-0.0543081	0.863248	0.506093	0.997731	0.997731
NCU00608	0	default	1	22	104.781	9.75432	952.851	0.327524	0.159405	0.196009	0.204507	0.997731	0.997731
NCU00609	0	default	1	22	51.832	21.3408	700.17	0.227541	0.034426	0.167413	0.356043	0.997731	0.997731
NCU00611	0	default	1	22	16.0179	8.43597	367.466	0.101953	-0.122559	0.154583	0.650424	0.997731	0.997731
NCU00614	0	default	1	22	155.212	14.1969	3729.36	0.152022	-0.0599721	0.0762385	0.517056	0.997731	0.997731
NCU00616	1	burg	1	19.3786	81.3942	2.90567	392.039	0.704661	0.630826	0.261641	0.00760821	0.415804	0.415804
NCU00617	0	default	1	22	18.0752	11.6429	766.423	0.0593117	-0.17586	0.0698047	0.783038	0.997731	0.997731
NCU00618	0	default	1	22	341.701	3.67347	13538.8	0.0366029	-0.204246	0.104784	0.861433	0.997731	0.997731
NCU00619	0	default	1	22	68.0055	15.4593	904.518	0.159537	-0.0505782	0.139878	0.498969	0.997731	0.997731
NCU00620	0	mle	1	18.1455	28.6755	1.03058	343.982	0.615329	0.519161	0.0823486	0.0218957	0.585644	0.585644
NCU00621	0	default	1	22	12.5455	16.1542	310.384	0.0266409	-0.216699	0.190298	0.89762	0.997731	0.997731
NCU00622	0	default	1	22	35.4074	14.5771	458.955	0.0436485	-0.195439	0.276793	0.836508	0.997731	0.997731
NCU00623	0	default	1	22	60.8021	9.38286	919.21	0.0522926	-0.184634	0.264188	0.806672	0.997731	0.997731
NCU00624	0	default	1	22	17.6249	17.7277	1009.67	0.0663636	-0.167045	0.0694255	0.759821	0.997731	0.997731
NCU00627	0	default	1	22	411.589	17.1141	10083.1	0.0475318	-0.190585	0.142053	0.823004	0.997731	0.997731
NCU00628	0	default	1	22	32.0587	10.8872	247.805	0.244373	0.0554657	0.277341	0.32601	0.997731	0.997731
NCU00629	0	mle	1	23.4824	1711.06	11.0668	9927.05	0.400991	0.251239	0.253849	0.128746	0.948709	0.948709
NCU00630	0	default	1	22	3.13514	11.7901	238.334	0.00731885	-0.240851	0.10886	0.971044	0.998692	0.998692
NCU00631	0	default	1	22	32.6367	3.09029	264.763	0.161181	-0.0485238	0.24527	0.495077	0.997731	0.997731
NCU00632	0	default	1	22	8.89733	8.36951	1032.02	0.00574087	-0.242824	0.0918554	0.977234	0.998926	0.998926
NCU00633	1	yule-walker	1	19.1923	728.271	12.8939	4261.31	0.29506	0.118825	0.230509	0.24695	0.997731	0.997731
NCU00634	0	default	1	22	396.513	21.1382	15151.1	0.0758744	-0.155157	0.0912986	0.72933	0.997731	0.997731
NCU00635	1	burg	1	18.6542	127.24	5.08941	4627.33	0.0643326	-0.169584	0.11799	0.766454	0.997731	0.997731
NCU00636	0	default	1	22	120.26	10.2115	4086.28	0.0456443	-0.192945	0.097554	0.829547	0.997731	0.997731
NCU00638	0	default	1	22	1.61677	9.8162	20.0829	0.0609621	-0.173797	0.242289	0.777558	0.997731	0.997731
NCU00640	0	default	1	22	5.86849	11.1174	99.1454	0.169365	-0.038294	0.125859	0.476038	0.997731	0.997731
NCU00641	0	default	1	22	5.83914	14.6408	164.275	0.0628481	-0.17144	0.100428	0.771329	0.997731	0.997731
NCU00642	0	yule-walker	1	18.3119	990.387	10.3926	3564.89	0.758407	0.698009	0.257144	0.00340673	0.274031	0.274031
NCU00643	0	yule-walker	1	18.3119	305.342	11.3952	1027.86	0.887631	0.859539	0.231393	0.000159437	0.0790364	0.0790364
NCU00644	0	default	1	22	94.6219	18.9042	1370.93	0.0640328	-0.169959	0.193397	0.767437	0.997731	0.997731
NCU00645	0	default	1	22	0.400408	0.283495	1.42385	0.626491	0.533114	0.403331	0.0194627	0.561074	0.561074
NCU00646	0	default	1	22	8.6535	11.6521	69.9061	0.142052	-0.0724346	0.232694	0.541805	0.997731	0.997731
NCU00648	1	mle	1	19.5686	8.13915	9.64465	57.7831	0.529318	0.411647	0.14891	0.0490807	0.755297	0.755297
NCU00649	0	default	1	22	62.8544	13.4823	1395.36	0.427241	0.284051	0.0812483	0.107619	0.913503	0.913503
NCU00650	0	default	1	22	51.2474	21.5814	240.375	0.295306	0.119132	0.2893	0.246606	0.997731	0.997731
NCU00651	1	yule-walker	1	18.4815	106.06	12.8882	1961.05	0.120809	-0.0989881	0.143109	0.597492	0.997731	0.997731
NCU00652	0	default	1	22	10.6248	12.1781	116.207	0.0686669	-0.164166	0.25411	0.75235	0.997731	0.997731
NCU00653	0	default	1	22	6.10723	4.54931	178.917	0.0294496	-0.213188	0.183977	0.887304	0.997731	0.997731
NCU00654	0	default	1	22	18.1654	13.3662	607.429	0.0522606	-0.184674	0.0925106	0.806781	0.997731	0.997731
NCU00655	0	default	1	22	277.107	14.1348	3158.13	0.232049	0.040061	0.130245	0.347804	0.997731	0.997731
NCU00656	0	default	1	22	33.3212	10.885	655.345	0.332593	0.165742	0.0733202	0.198409	0.997731	0.997731
NCU00657	0	default	1	22	66.3206	0.406443	303.406	0.469977	0.337471	0.286777	0.0789186	0.85358	0.85358
NCU00658	0	default	1	22	1.77784	8.04133	28.9886	0.0595901	-0.175512	0.198424	0.782112	0.997731	0.997731
NCU00659	0	default	1	22	43.577	14.0358	573.927	0.113718	-0.107852	0.159232	0.617004	0.997731	0.997731
NCU00660	0	default	1	22	41.7562	12.7497	1221.16	0.0818396	-0.1477	0.0884437	0.71068	0.997731	0.997731
NCU00662	1	mle	1	19.7624	16.7876	0.0846953	115.886	0.578083	0.472603	0.185357	0.0316891	0.668381	0.668381
NCU00663	0	default	1	22	57.5208	1.00314	1028.43	0.285382	0.106728	0.106036	0.260793	0.997731	0.997731
NCU00664	1	burg	1	19.5686	42.7107	13.9702	582.22	0.12446	-0.0944245	0.153373	0.587629	0.997731	0.997731
NCU00665	0	default	1	22	151.983	11.0406	1679.34	0.25826	0.072825	0.129216	0.302696	0.997731	0.997731
NCU00666	0	default	1	22	14.1859	10.9175	180.003	0.146287	-0.0671418	0.148143	0.531188	0.997731	0.997731
NCU00667	0	default	1	22	100.711	14.1773	2584.06	0.0741901	-0.157262	0.133005	0.734661	0.997731	0.997731
NCU00668	0	default	1	22	42.4921	18.5116	773.521	0.0395979	-0.200503	0.197405	0.850771	0.997731	0.997731
NCU00669	0	default	1	22	65.5142	14.1758	1797.92	0.122511	-0.0968613	0.0835826	0.59288	0.997731	0.997731
NCU00670	0	default	1	22	27.8293	18.4364	3419.75	0.00485267	-0.243934	0.0847511	0.98073	0.998926	0.998926
NCU00671	0	default	1	22	43.9401	15.3922	658.857	0.0858838	-0.142645	0.171012	0.698242	0.997731	0.997731
NCU00673	0	default	1	22	3068.56	1.89266	23612.9	0.525295	0.406619	0.127401	0.0507802	0.756882	0.756882
NCU00674	0	default	1	22	3.01014	8.78761	77.316	0.0397783	-0.200277	0.138195	0.850131	0.997731	0.997731
NCU00675	0	default	1	22	5.97231	12.6243	73.5748	0.0403948	-0.199507	0.291933	0.84795	0.997731	0.997731
NCU00676	0	default	1	22	30.8602	1.18734	279.58	0.384326	0.230407	0.15249	0.143682	0.966682	0.966682
NCU00677	0	default	1	22	24.4884	3.75825	238.992	0.214448	0.0180599	0.156518	0.380803	0.997731	0.997731
NCU00678	0	default	1	22	53.941	13.8238	546.264	0.242004	0.0525054	0.142461	0.330116	0.997731	0.997731
NCU00679	0	default	1	22	2.47041	9.31771	32.1818	0.104563	-0.119296	0.194741	0.642894	0.997731	0.997731
NCU00680	0	default	1	22	140.894	21.0402	1368.74	0.049445	-0.188194	0.330614	0.816411	0.997731	0.997731
NCU00681	1	burg	1	19.1923	2.51067	5.72097	452.195	0.00271701	-0.246604	0.0728021	0.989176	0.999403	0.999403
NCU00682	0	default	1	22	118.803	6.55911	2009.79	0.109165	-0.113544	0.173978	0.629781	0.997731	0.997731
NCU00684	0	default	1	22	339.348	13.5226	1190.23	0.162078	-0.0474028	0.516784	0.492964	0.997731	0.997731
NCU00685	0	default	1	22	72.8086	2.8357	8662.28	0.0164804	-0.229399	0.0477966	0.93569	0.997731	0.997731
NCU00687	0	burg	1	18.3119	100.602	0.52156	932.911	0.320924	0.151155	0.133499	0.212654	0.997731	0.997731
NCU00688	0	default	1	22	4.74187	14.1873	100.144	0.196862	-0.00392224	0.0782395	0.416064	0.997731	0.997731
NCU00689	0	default	1	22	12.742	17.3396	351.948	0.0250707	-0.218662	0.184918	0.903426	0.997731	0.997731
NCU00690	0	default	1	22	19.1443	20.1186	333.122	0.176172	-0.0297856	0.108694	0.460625	0.997731	0.997731
NCU00691	0	default	1	22	18.7963	8.1668	363.945	0.322468	0.153085	0.0798038	0.210726	0.997731	0.997731
NCU00692	0	default	1	22	78.4471	20.8899	540.799	0.187977	-0.0150285	0.236728	0.434783	0.997731	0.997731
NCU00693	0	default	1	22	37.5451	0.341175	864.047	0.0962439	-0.129695	0.112974	0.667122	0.997731	0.997731
NCU00694	0	default	1	22	38.9788	17.6662	940.057	0.0284903	-0.214387	0.180855	0.890817	0.997731	0.997731
NCU00695	0	default	1	22	270.863	11.8405	2559.94	0.131348	-0.085815	0.208793	0.569355	0.997731	0.997731
NCU00696	0	default	1	22	194.31	16.4832	2894.22	0.0357651	-0.205294	0.296612	0.864433	0.997731	0.997731
NCU00697	0	default	1	22	16.4837	13.3064	45.1524	0.205477	0.00684659	0.585554	0.398497	0.997731	0.997731
NCU00698	1	burg	1	19.3786	6.88135	10.7638	28.2018	0.559518	0.449398	0.243056	0.0376454	0.713266	0.713266
NCU00699	0	default	1	22	19.6951	21.4205	209.96	0.0937937	-0.132758	0.333468	0.674386	0.997731	0.997731
NCU00700	0	default	1	22	11.7489	4.4863	196.648	0.170688	-0.0366398	0.134415	0.473011	0.997731	0.997731
NCU00701	0	burg	1	18.1455	1571.35	12.3029	2296.78	0.672766	0.590957	0.613328	0.0114666	0.463674	0.463674
NCU00704	0	default	1	22	0.724834	15.4286	3.30389	0.10506	-0.118675	0.479853	0.641469	0.997731	0.997731
NCU00705	0	default	1	22	9.87509	8.06792	143.718	0.149757	-0.0628032	0.139662	0.522602	0.997731	0.997731
NCU00706	0	default	1	22	175.181	17.3374	19831.4	0.00186136	-0.247673	0.145038	0.992575	0.999578	0.999578
NCU00707	0	mle	1	22.427	83.0192	0.273502	415.227	0.433357	0.291696	0.235335	0.103095	0.907883	0.907883
NCU00708	0	default	1	22	2.3922	8.8469	6.25736	0.247273	0.059091	0.593624	0.321034	0.997731	0.997731
NCU00709	1	mle	1	24.0482	5.73659	11.8223	26.8727	0.373723	0.217154	0.312607	0.153838	0.982265	0.982265
NCU00710	1	mle	1	19.96	21.8228	13.5423	111.864	0.352201	0.190251	0.237287	0.176101	0.997731	0.997731
NCU00711	0	default	1	22	84.5734	9.99806	515.979	0.372463	0.215579	0.1918	0.15508	0.988047	0.988047
NCU00712	0	default	1	22	374.559	12.4587	3432.49	0.168837	-0.0389538	0.230095	0.477249	0.997731	0.997731
NCU00713	0	default	1	22	204.037	9.5681	3094.49	0.0343532	-0.207058	0.314665	0.869507	0.997731	0.997731
NCU00714	0	default	1	22	261.697	11.3509	4773.96	0.143704	-0.0703704	0.133703	0.537646	0.997731	0.997731
NCU00715	0	default	1	22	51.0496	6.34581	790.279	0.0351914	-0.206011	0.300385	0.866492	0.997731	0.997731
NCU00716	0	default	1	22	9399.47	11.0243	17141.2	0.580469	0.475586	0.524294	0.0309782	0.663731	0.663731
NCU00717	1	yule-walker	1	18.4815	37.6721	10.7286	112.368	0.564058	0.455073	0.351995	0.0361173	0.700257	0.700257
NCU00718	0	default	1	22	1.93717	17.8577	7.82554	0.199779	-0.000276803	0.414538	0.410054	0.997731	0.997731
NCU00719	1	mle	1	18.1455	47.627	12.7209	116.617	0.603223	0.504029	0.384621	0.0247849	0.610712	0.610712
NCU00720	1	burg	1	18.1455	1096.12	12.4637	2380.94	0.603833	0.504791	0.437888	0.0246328	0.610712	0.610712
NCU00721	0	default	1	22	197.302	11.2924	2923.7	0.23294	0.0411754	0.130516	0.346192	0.997731	0.997731
NCU00722	0	default	1	22	54.6413	12.2166	496.071	0.352225	0.190281	0.148882	0.176075	0.997731	0.997731
NCU00723	0	default	1	22	7.37616	19.8545	262.023	0.0446625	-0.194172	0.108723	0.832966	0.997731	0.997731
NCU00724	0	default	1	22	7.31526	10.3505	25.7981	0.301943	0.127428	0.420345	0.237446	0.997731	0.997731
NCU00725	0	default	1	22	95.2293	17.1952	1953.15	0.0901552	-0.137306	0.114855	0.685282	0.997731	0.997731
NCU00726	0	default	1	22	280.55	8.97693	25099.2	0.00483836	-0.243952	0.123953	0.980787	0.998926	0.998926
NCU00727	0	default	1	22	16.898	0.731061	439.608	0.0888291	-0.138964	0.137804	0.689286	0.997731	0.997731
NCU00728	0	mle	1	18.4815	7.47025	10.5198	80.7872	0.234712	0.04339	0.161685	0.343004	0.997731	0.997731
NCU00729	0	default	1	22	427.901	16.1621	3518.5	0.179657	-0.0254287	0.207739	0.452879	0.997731	0.997731
NCU00730	1	burg	1	19.1923	176.963	13.6376	993.503	0.65351	0.566887	0.170396	0.0144133	0.495549	0.495549
NCU00732	0	default	1	22	11584.7	12.218	33411.2	0.518519	0.398148	0.340518	0.0537425	0.768099	0.768099
NCU00733	0	default	1	22	15.8427	12.6636	31.0154	0.462933	0.328667	0.533561	0.0831979	0.867604	0.867604
NCU00734	1	burg	1	18.6542	38.4349	12.6209	848.008	0.157062	-0.0536731	0.109971	0.504875	0.997731	0.997731
NCU00735	1	mle	1	18.1455	20.4865	13.7917	184.862	0.276629	0.0957864	0.176601	0.273807	0.997731	0.997731
NCU00736	1	mle	1	23.7619	19.3019	11.5348	408.146	0.070993	-0.161259	0.121664	0.744862	0.997731	0.997731
NCU00737	0	default	1	22	52.4174	12.1414	1529.9	0.0313951	-0.210756	0.142607	0.880211	0.997731	0.997731
NCU00738	1	mle	1	24.3415	15.979	23.7497	234.088	0.144357	-0.0695542	0.145623	0.536008	0.997731	0.997731
NCU00739	1	mle	1	22.9425	0.0131907	11.9891	1.33694	0.000245695	-0.249693	0.449058	0.999018	0.999839	0.999839
NCU00740	0	default	1	22	13.8072	8.53268	80.9614	0.203892	0.0048649	0.321301	0.401687	0.997731	0.997731
NCU00741	0	default	1	22	32.6094	10.5609	528.393	0.145765	-0.0677942	0.185818	0.532488	0.997731	0.997731
NCU00742	1	yule-walker	1	19.1923	51.7823	1.30174	470.53	0.210882	0.0136025	0.176266	0.387764	0.997731	0.997731
NCU00743	0	default	1	22	368.084	15.7535	4656.2	0.113499	-0.108127	0.168038	0.617615	0.997731	0.997731
NCU00744	0	default	1	22	170.087	0.327517	2089.11	0.407322	0.259152	0.175542	0.123389	0.948709	0.948709
NCU00745	0	default	1	22	3.70144	12.2327	24.5714	0.359328	0.19916	0.190261	0.168478	0.997731	0.997731
NCU00746	1	yule-walker	1	19.1923	1.12207	11.1764	4.05504	0.353387	0.191734	0.36146	0.174815	0.997731	0.997731
NCU00747	0	default	1	22	1.99606	17.6454	5.9978	0.18184	-0.0226999	0.57833	0.448077	0.997731	0.997731
NCU00748	0	default	1	22	207.165	14.286	1484.11	0.300086	0.125108	0.210029	0.239982	0.997731	0.997731
NCU00749	1	yule-walker	1	18.3119	105.063	11.0548	818.573	0.546856	0.43357	0.137638	0.0421644	0.731809	0.731809
NCU00751	0	default	1	22	18.7643	21.5007	743.292	0.0165147	-0.229357	0.166109	0.93556	0.997731	0.997731
NCU00752	0	default	1	22	5.01514	4.89123	78.7599	0.0628437	-0.171445	0.250103	0.771344	0.997731	0.997731
NCU00753	0	default	1	22	11.2921	15.6701	734.364	0.0842813	-0.144648	0.0387801	0.70315	0.997731	0.997731
NCU00754	1	yule-walker	1	18.3119	92.1857	11.9538	195.552	0.450346	0.312933	0.524669	0.0912759	0.883969	0.883969
NCU00755	1	mle	1	19.7624	72.8252	10.3288	338.772	0.585882	0.482353	0.212353	0.02941	0.645871	0.645871
NCU00756	1	mle	1	25.9221	0.473616	11.6123	2.50543	0.0579633	-0.177546	0.51948	0.787538	0.997731	0.997731
NCU00757	0	default	1	22	6.2945	3.21502	25.6314	0.276306	0.0953831	0.337712	0.274296	0.997731	0.997731
NCU00758	0	default	1	22	1.13218	12.58	41.0236	0.0175709	-0.228036	0.151229	0.931547	0.997731	0.997731
NCU00759	0	default	1	22	51.2444	14.1819	529.952	0.078372	-0.152035	0.250023	0.721477	0.997731	0.997731
NCU00760	0	default	1	22	7.40334	14.132	39.0092	0.156367	-0.054541	0.405116	0.50654	0.997731	0.997731
NCU00761	0	default	1	22	4.06388	12.7935	13.6069	0.225902	0.0323775	0.457299	0.359074	0.997731	0.997731
NCU00762	0	default	1	22	0.504343	20.6298	14.5111	0.00693615	-0.24133	0.299585	0.972543	0.998692	0.998692
NCU00763	0	default	1	22	0.64416	10.3622	4.12816	0.0672767	-0.165904	0.429449	0.756853	0.997731	0.997731
NCU00764	0	default	1	22	0.295352	21.7409	1.24016	0.215503	0.0193788	0.411367	0.378761	0.997731	0.997731
NCU00765	0	default	1	22	6.11687	10.9128	117.467	0.0537589	-0.182801	0.158837	0.801691	0.997731	0.997731
NCU00766	0	default	1	22	313.387	13.6245	1115.59	0.243656	0.0545695	0.402829	0.327249	0.997731	0.997731
NCU00768	0	default	1	22	52.1402	18.8341	768.822	0.0329694	-0.208788	0.268343	0.874502	0.997731	0.997731
NCU00770	0	default	1	22	19.0141	10.104	252.618	0.0909248	-0.136344	0.204887	0.682966	0.997731	0.997731
NCU00771	0	default	1	22	12.8297	21.6104	370.268	0.0205349	-0.224331	0.216069	0.920356	0.997731	0.997731
NCU00772	0	default	1	22	21.8912	17.5698	302.806	0.0657705	-0.167787	0.207933	0.761753	0.997731	0.997731
NCU00773	1	burg	1	18.4815	29.4982	13.3172	275.452	0.253852	0.0673155	0.155019	0.309955	0.997731	0.997731
NCU00774	0	default	1	22	357.502	16.307	5100.23	0.0795915	-0.150511	0.196821	0.717666	0.997731	0.997731
NCU00775	0	default	1	22	106.866	20.037	1906.5	0.0412506	-0.198437	0.19991	0.844929	0.997731	0.997731
NCU00776	0	default	1	22	9.9105	21.0872	116.088	0.128651	-0.0891869	0.175129	0.57646	0.997731	0.997731
NCU00777	0	default	1	22	31.1696	0.0418044	203.141	0.364216	0.20527	0.227166	0.163395	0.995002	0.995002
NCU00778	0	default	1	22	30.818	17.4931	417.29	0.197248	-0.00343948	0.156272	0.415264	0.997731	0.997731
NCU00779	0	default	1	22	3.69137	16.6618	102.284	0.068378	-0.164528	0.116826	0.753284	0.997731	0.997731
NCU00780	0	default	1	22	0.949818	0.734623	90.7586	0.00283874	-0.246452	0.140759	0.988693	0.999403	0.999403
NCU00781	0	default	1	22	1.29721	16.2545	7.16478	0.0758779	-0.155153	0.495215	0.729319	0.997731	0.997731
NCU00782	0	default	1	22	9.81742	2.84042	70.0745	0.301606	0.127008	0.183252	0.237903	0.997731	0.997731
NCU00783	0	default	1	22	1.98035	10.5898	14.1054	0.109351	-0.113312	0.300505	0.629255	0.997731	0.997731
NCU00784	0	default	1	22	17.6208	2.26851	478.616	0.127248	-0.0909395	0.0763153	0.58018	0.997731	0.997731
NCU00786	0	default	1	22	3.27582	7.44223	27.6002	0.240371	0.0504632	0.29233	0.332972	0.997731	0.997731
NCU00787	1	burg	1	19.3786	6.97073	14.0787	64.0863	0.136341	-0.0795734	0.211329	0.556376	0.997731	0.997731
NCU00788	1	yule-walker	1	19.1923	15.4116	11.7973	131.36	0.433404	0.291755	0.13369	0.103061	0.907883	0.907883
NCU00789	1	burg	1	18.6542	48.906	17.3851	2213.04	0.0557614	-0.180298	0.0621801	0.794927	0.997731	0.997731
NCU00790	0	default	1	22	102.329	12.455	3145.6	0.0236495	-0.220438	0.190817	0.908705	0.997731	0.997731
NCU00792	0	default	1	22	333.985	13.2508	5070.81	0.220016	0.0250196	0.1146	0.370121	0.997731	0.997731
NCU00793	0	default	1	22	580.128	12.261	4249.03	0.147615	-0.0654808	0.27917	0.527889	0.997731	0.997731
NCU00794	0	default	1	22	7.01727	2.09809	280.391	0.00773964	-0.240325	0.218022	0.969399	0.998692	0.998692
NCU00795	0	yule-walker	1	19.0095	37.2101	10.9944	170.282	0.580069	0.475087	0.217846	0.0310964	0.663731	0.663731
NCU00796	0	default	1	22	215.358	11.2581	1320.7	0.586934	0.483668	0.215915	0.0291123	0.643977	0.643977
NCU00797	0	mle	1	24.95	41.4897	11.9242	156.187	0.73611	0.670137	0.237117	0.00484945	0.327823	0.327823
NCU00798	0	default	1	22	10.2803	15.789	230.997	0.0902337	-0.137208	0.104868	0.685046	0.997731	0.997731
NCU00799	0	default	1	22	39.6953	13.4531	280.684	0.37893	0.223662	0.167018	0.148786	0.974521	0.974521
NCU00800	1	default	1	22	9.24287	10.5587	33.6198	0.257241	0.0715512	0.411259	0.304363	0.997731	0.997731
NCU00801	0	default	1	22	83.322	4.13657	699.166	0.171301	-0.0358742	0.20436	0.471615	0.997731	0.997731
NCU00802	1	burg	1	18.6542	37.9553	0.952458	371.148	0.0737358	-0.15783	0.269396	0.736105	0.997731	0.997731
NCU00803	0	default	1	22	27.7398	3.80899	125.772	0.368664	0.21083	0.25769	0.15887	0.991577	0.991577
NCU00804	0	default	1	22	0.380829	3.03896	7.9024	0.00786714	-0.240166	0.492535	0.968901	0.998692	0.998692
NCU00805	1	mle	1	23.7619	214.123	23.5881	2552.32	0.305193	0.131491	0.10631	0.233055	0.997731	0.997731
NCU00806	1	burg	1	19.7624	1.06619	11.9789	2.18949	0.477734	0.347168	0.524964	0.0743989	0.849487	0.849487
NCU00807	0	default	1	22	0.294465	1.5836	1.71792	0.0859998	-0.1425	0.434742	0.697887	0.997731	0.997731
NCU00808	0	default	1	22	6.24653	7.77916	64.1456	0.195937	-0.00507896	0.157423	0.417985	0.997731	0.997731
NCU00809	0	default	1	22	13.8119	9.21607	160.855	0.398378	0.247973	0.111046	0.131007	0.948709	0.948709
NCU00810	0	default	1	22	70.6959	9.15013	677.864	0.202766	0.00345802	0.189649	0.403964	0.997731	0.997731
NCU00811	0	default	1	22	5303.83	19.4363	33950.9	0.216921	0.0211514	0.378719	0.37603	0.997731	0.997731
NCU00812	0	default	1	22	215.441	19.6184	1362.28	0.228425	0.0355308	0.371693	0.354416	0.997731	0.997731
NCU00813	0	default	1	22	112.04	2.53663	2025.49	0.348005	0.185006	0.0898716	0.180708	0.997731	0.997731
NCU00814	0	burg	1	20.7917	41.3265	19.855	824.455	0.122977	-0.0962788	0.137964	0.591622	0.997731	0.997731
NCU00817	0	default	1	22	0.0862015	4.9091	1.11347	0.0625984	-0.171752	0.221549	0.772152	0.997731	0.997731
NCU00818	0	default	1	22	22.2707	8.12227	210.29	0.269941	0.0874259	0.185026	0.284075	0.997731	0.997731
NCU00819	0	default	1	22	2.13007	5.03089	13.4882	0.136662	-0.0791724	0.304017	0.55555	0.997731	0.997731
NCU00821	0	mle	1	20.1616	524.949	3.46203	1540.4	0.507128	0.38391	0.381868	0.0590116	0.802179	0.802179
NCU00822	1	mle	1	22.6818	0.496185	11.1473	1.63189	0.474666	0.343332	0.318492	0.0761627	0.849487	0.849487
NCU00823	0	default	1	22	128.317	21.0754	1794.51	0.252406	0.0655072	0.144754	0.312366	0.997731	0.997731
NCU00824	1	mle	1	24.0482	9.44672	23.6649	78.5999	0.100384	-0.124519	0.261118	0.65498	0.997731	0.997731
NCU00825	0	mle	1	24.3415	51.6825	23.724	86.3129	0.617482	0.521852	0.535688	0.0214096	0.585336	0.585336
NCU00826	0	default	1	22	15.7496	8.23262	55.9103	0.152964	-0.0587944	0.614933	0.514762	0.997731	0.997731
NCU00827	0	default	1	22	63.7712	2.17265	574.646	0.129798	-0.0877523	0.2311	0.573429	0.997731	0.997731
NCU00828	0	default	1	22	63.8993	10.7446	641.429	0.173471	-0.0331617	0.171032	0.466695	0.997731	0.997731
NCU00829	0	default	1	22	1195.08	16.2308	3948.71	0.115988	-0.105015	0.724582	0.610707	0.997731	0.997731
NCU00830	0	default	1	22	541.039	17.0202	2002.92	0.10421	-0.119737	0.727079	0.643909	0.997731	0.997731
NCU00831	0	default	1	22	305.438	21.4972	3549.15	0.287714	0.109642	0.126543	0.257406	0.997731	0.997731
NCU00832	0	default	1	22	40.2341	2.09097	380.826	0.223092	0.0288644	0.269256	0.364317	0.997731	0.997731
NCU00833	0	default	1	22	27.0759	2.8808	389.647	0.22871	0.0358872	0.107389	0.353892	0.997731	0.997731
NCU00834	0	default	1	22	9.85118	9.44525	87.614	0.216065	0.0200812	0.172536	0.377677	0.997731	0.997731
NCU00835	0	default	1	22	8.7162	18.4925	416.083	0.00964293	-0.237946	0.169387	0.961983	0.998692	0.998692
NCU00836	0	default	1	22	2.42764	9.16436	8.45498	0.22413	0.0301625	0.440772	0.362373	0.997731	0.997731
NCU00837	0	default	1	22	32.6708	12.3168	202.696	0.461938	0.327423	0.171181	0.0838163	0.867604	0.867604
NCU00838	0	default	1	22	422.604	11.8662	1031.58	0.646149	0.557686	0.360443	0.0156778	0.519019	0.519019
NCU00839	0	default	1	22	1.63811	1.82837	9.35963	0.184085	-0.0198931	0.292029	0.443178	0.997731	0.997731
NCU00840	0	default	1	22	0.550496	4.05368	1.56522	0.300657	0.125821	0.454833	0.2392	0.997731	0.997731
NCU00841	0	default	1	22	0.0286079	18.4015	1.2988	0.00269525	-0.246631	0.329187	0.989263	0.999403	0.999403
NCU00842	0	default	1	22	1.02233	21.873	6.89557	0.477482	0.346852	0.15854	0.0745427	0.849487	0.849487
NCU00843	0	default	1	22	114.13	10.4679	1903.03	0.113621	-0.107973	0.142911	0.617273	0.997731	0.997731
NCU00844	0	default	1	22	0.865271	3.94959	29.7274	0.0111802	-0.236025	0.200266	0.956024	0.998537	0.998537
NCU00845	0	default	1	22	15.3538	0.859911	186.084	0.149664	-0.0629197	0.286862	0.522832	0.997731	0.997731
NCU00846	0	default	1	22	8.73366	21.8107	86.4508	0.162203	-0.0472463	0.23495	0.492669	0.997731	0.997731
NCU00847	1	burg	1	19.1923	101.844	10.5332	1127.44	0.146622	-0.0667227	0.183562	0.530354	0.997731	0.997731
NCU00848	0	default	1	22	1.415	20.2304	11.0013	0.068903	-0.163871	0.421506	0.751588	0.997731	0.997731
NCU00849	1	yule-walker	1	19.0095	28.4597	12.2968	77.3336	0.403284	0.254105	0.427161	0.126786	0.948709	0.948709
NCU00850	1	yule-walker	1	19.1923	3.27814	11.9423	13.292	0.208401	0.0105011	0.403248	0.392664	0.997731	0.997731
NCU00851	1	burg	1	19.96	0.116601	13.7567	1.20284	0.0612793	-0.173401	0.282794	0.776508	0.997731	0.997731
NCU00852	0	default	1	22	0.458275	9.25599	2.06952	0.101336	-0.12333	0.50778	0.652214	0.997731	0.997731
NCU00853	1	burg	1	18.4815	50.6082	12.3561	377.529	0.517254	0.396568	0.167725	0.0543094	0.771013	0.771013
NCU00854	1	yule-walker	1	18.3119	22.5379	12.2671	212.672	0.698694	0.623368	0.120756	0.00824192	0.431343	0.431343
NCU00855	0	default	1	22	100.667	12.663	224.09	0.278395	0.0979933	0.620633	0.271143	0.997731	0.997731
NCU00856	1	mle	1	24.642	54.01	23.6911	357.31	0.29224	0.115301	0.224274	0.250924	0.997731	0.997731
NCU00857	0	default	1	22	12.2768	10.578	450.932	0.0182019	-0.227248	0.142695	0.929156	0.997731	0.997731
NCU00859	1	mle	1	24.0482	58.0044	11.9912	257.279	0.210709	0.0133865	0.332064	0.388104	0.997731	0.997731
NCU00860	0	default	1	22	22.5961	20.4429	402.034	0.0992918	-0.125885	0.161468	0.658168	0.997731	0.997731
NCU00861	0	default	1	22	1.6435	12.1259	18.9563	0.0558494	-0.180188	0.259762	0.79463	0.997731	0.997731
NCU00862	0	default	1	22	40.6906	10.8622	273.942	0.310647	0.138309	0.21862	0.225822	0.997731	0.997731
NCU00863	0	default	1	22	37.7659	11.8695	459.782	0.176937	-0.0288288	0.196306	0.458915	0.997731	0.997731
NCU00864	0	default	1	22	231.879	13.3939	5137.94	0.115981	-0.105024	0.11551	0.610726	0.997731	0.997731
NCU00865	0	default	1	22	656.837	15.3424	6419.08	0.11479	-0.106512	0.216127	0.614023	0.997731	0.997731
NCU00866	0	default	1	22	107.376	16.2065	2853.67	0.0755378	-0.155578	0.104379	0.730393	0.997731	0.997731
NCU00867	0	default	1	22	500.374	10.7844	4078.23	0.143765	-0.0702935	0.264889	0.537491	0.997731	0.997731
NCU00868	0	default	1	22	35.4448	11.4719	782.715	0.0413726	-0.198284	0.158481	0.844499	0.997731	0.997731
NCU00869	1	burg	1	18.1455	42.5495	2.99741	404.042	0.605702	0.507128	0.124982	0.0241712	0.610712	0.610712
NCU00870	0	default	1	22	33.8877	16.8171	359.264	0.168572	-0.0392855	0.171222	0.477859	0.997731	0.997731
NCU00871	0	default	1	22	3.61986	17.5059	36.9336	0.122151	-0.0973118	0.20115	0.593855	0.997731	0.997731
NCU00872	0	default	1	22	6.40484	12.5746	91.9283	0.125853	-0.092684	0.163198	0.5839	0.997731	0.997731
NCU00873	1	mle	1	20.1616	17.762	15.1554	246.822	0.29372	0.11715	0.143204	0.248832	0.997731	0.997731
NCU00874	0	default	1	22	19.531	12.2151	260.669	0.169818	-0.0377278	0.158863	0.475	0.997731	0.997731
NCU00875	0	default	1	22	21.8725	21.289	200.663	0.212433	0.0155414	0.192341	0.384725	0.997731	0.997731
NCU00876	0	default	1	22	76.2439	18.5357	2749.42	0.0218196	-0.222726	0.133778	0.915537	0.997731	0.997731
NCU00877	0	default	1	22	77.5085	19.5008	1060.25	0.0719369	-0.160079	0.192838	0.74184	0.997731	0.997731
NCU00878	0	default	1	22	2782.54	7.97832	13113	0.0781936	-0.152258	0.663481	0.722036	0.997731	0.997731
NCU00879	0	default	1	22	124.066	9.32847	2474.2	0.120545	-0.0993182	0.106523	0.59821	0.997731	0.997731
NCU00880	1	yule-walker	1	18.8302	93.9787	12.3082	1661.98	0.250066	0.0625826	0.0911833	0.316295	0.997731	0.997731
NCU00881	0	mle	1	22.6818	1112.79	22.6701	4123.84	0.686564	0.608205	0.331779	0.00965148	0.434898	0.434898
NCU00882	0	default	1	22	3.02325	20.7118	84.274	0.0621383	-0.172327	0.118934	0.773669	0.997731	0.997731
NCU00883	0	default	1	22	4.17432	17.4188	120.193	0.0455852	-0.193019	0.115032	0.829753	0.997731	0.997731
NCU00884	0	default	1	22	2310.92	13.5275	18665.2	0.315797	0.144747	0.160739	0.219149	0.997731	0.997731
NCU00885	0	default	1	22	0.74144	0.219508	10.5612	0.0288365	-0.213954	0.341188	0.889548	0.997731	0.997731
NCU00886	1	mle	1	21.0105	16.9623	14.9448	206.325	0.0952404	-0.130949	0.200581	0.670089	0.997731	0.997731
NCU00887	0	default	1	22	4.21313	4.11035	96.1043	0.0356666	-0.205417	0.164146	0.864786	0.997731	0.997731
NCU00889	0	default	1	22	19.2899	16.742	729.388	0.0680684	-0.164914	0.0732045	0.754286	0.997731	0.997731
NCU00890	0	default	1	22	31.491	20.0139	499.368	0.157253	-0.0534341	0.116134	0.504417	0.997731	0.997731
NCU00891	0	default	1	22	70.2423	14.5089	874.068	0.108167	-0.114791	0.17338	0.632606	0.997731	0.997731
NCU00892	0	default	1	22	29.0455	16.1328	815.284	0.109889	-0.112639	0.0965662	0.627736	0.997731	0.997731
NCU00893	1	burg	1	19.3786	66.3235	12.7709	598.324	0.476072	0.34509	0.136131	0.0753505	0.849487	0.849487
NCU00894	0	default	1	22	80.8966	19.6499	698.83	0.107055	-0.116181	0.263908	0.635768	0.997731	0.997731
NCU00895	0	default	1	22	240.829	13.3714	3999.63	0.104525	-0.119344	0.132367	0.643005	0.997731	0.997731
NCU00896	0	default	1	22	154.313	15.9562	1630.33	0.175905	-0.0301185	0.165762	0.461221	0.997731	0.997731
NCU00897	0	default	1	22	45.2801	14.3408	426.379	0.182259	-0.0221757	0.202512	0.447159	0.997731	0.997731
NCU00898	1	yule-walker	1	18.3119	94.929	12.7826	1103.57	0.325707	0.157134	0.11194	0.206725	0.997731	0.997731
NCU00899	0	default	1	22	84.2278	18.3557	943.293	0.0697802	-0.162775	0.264358	0.748759	0.997731	0.997731
NCU00900	0	default	1	22	47.1723	18.7583	1038.6	0.0410071	-0.198741	0.19823	0.845788	0.997731	0.997731
NCU00901	0	default	1	22	29.3922	0.0967156	226.046	0.181798	-0.0227525	0.259363	0.448169	0.997731	0.997731
NCU00902	1	yule-walker	1	19.0095	207.129	3.34725	1151.02	0.60632	0.5079	0.188588	0.0240201	0.610712	0.610712
NCU00903	0	default	1	22	213.657	18.3197	7624.55	0.0127035	-0.234121	0.175827	0.950146	0.997731	0.997731
NCU00904	1	mle	1	18.6542	290.931	9.73607	2371.46	0.0963871	-0.129516	0.348785	0.666699	0.997731	0.997731
NCU00905	0	default	1	22	173.036	13.9119	1986.92	0.20459	0.00573761	0.189018	0.40028	0.997731	0.997731
NCU00906	0	default	1	22	5.67778	19.6653	144.617	0.0123484	-0.234564	0.256961	0.951514	0.997854	0.997854
NCU00907	0	default	1	22	1.03002	0.955996	3.08192	0.284386	0.105483	0.528594	0.262249	0.997731	0.997731
NCU00911	0	mle	1	22.1778	9532.38	12.4993	40907.8	0.80303	0.753788	0.186216	0.00150522	0.199044	0.199044
NCU00912	1	burg	1	18.1455	51.01	11.9323	305.37	0.370718	0.213397	0.237236	0.156813	0.98851	0.98851
NCU00913	0	yule-walker	1	18.1455	168.248	13.5549	1006.45	0.690075	0.612593	0.144097	0.00922632	0.433879	0.433879
NCU00914	0	default	1	22	39.7426	16.5696	858.671	0.0594033	-0.175746	0.1442	0.782733	0.997731	0.997731
NCU00915	0	default	1	22	199.345	1.75801	2873.36	0.0359191	-0.205101	0.325468	0.863881	0.997731	0.997731
NCU00916	0	default	1	22	68.1695	21.2051	977.433	0.256707	0.0708836	0.130267	0.305239	0.997731	0.997731
NCU00917	0	default	1	22	8.47427	21.3392	447.36	0.0166088	-0.229239	0.111383	0.935202	0.997731	0.997731
NCU00918	1	mle	1	22.427	354.714	12.1767	3632.3	0.222983	0.0287289	0.147365	0.36452	0.997731	0.997731
NCU00919	1	mle	1	23.4824	46.7254	22.865	627.787	0.239553	0.0494412	0.138899	0.334407	0.997731	0.997731
NCU00920	1	mle	1	22.427	19.3534	0.213613	571.626	0.123512	-0.0956103	0.0746626	0.59018	0.997731	0.997731
NCU00921	0	default	1	22	9.11901	6.48106	263.296	0.0502328	-0.187209	0.111499	0.813708	0.997731	0.997731
NCU00922	1	yule-walker	1	19.3786	1.57598	11.8276	3.09296	0.212705	0.0158811	0.819053	0.384194	0.997731	0.997731
NCU00923	0	default	1	22	32.5778	13.9902	1231.8	0.0157536	-0.230308	0.153749	0.938459	0.997731	0.997731
NCU00924	0	default	1	22	14.9575	2.58191	825.058	0.045518	-0.193103	0.0634073	0.829986	0.997731	0.997731
NCU00925	1	default	1	22	116.289	0.383107	521.195	0.403922	0.254903	0.297843	0.126244	0.948709	0.948709
NCU00926	0	default	1	22	13.1297	13.5941	126.802	0.160325	-0.0495935	0.185144	0.497101	0.997731	0.997731
NCU00927	1	mle	1	22.9425	27.648	21.7715	310.93	0.126366	-0.0920429	0.175572	0.582531	0.997731	0.997731
NCU00928	0	default	1	22	9.91527	13.1988	340.338	0.077884	-0.152645	0.0940822	0.723007	0.997731	0.997731
NCU00929	0	default	1	22	6.43655	18.1759	135.449	0.0476651	-0.190419	0.153931	0.822543	0.997731	0.997731
NCU00930	0	default	1	22	19.6409	20.2518	1031.38	0.0290762	-0.213655	0.104279	0.88867	0.997731	0.997731
NCU00931	0	default	1	22	26.4021	20.9893	234.018	0.0947813	-0.131523	0.25921	0.671451	0.997731	0.997731
NCU00932	0	burg	1	18.4815	2.35716	8.25343	6.03273	0.270777	0.0884711	0.511831	0.282775	0.997731	0.997731
NCU00934	1	mle	1	24.95	1.89574	11.2887	15.9128	0.0463934	-0.192008	0.369315	0.826946	0.997731	0.997731
NCU00935	0	default	1	22	110.852	17.7364	1476.92	0.0283931	-0.214509	0.33125	0.891174	0.997731	0.997731
NCU00936	0	default	1	22	38.2293	9.42136	837.417	0.143424	-0.0707204	0.101997	0.538349	0.997731	0.997731
NCU00937	0	mle	1	19.7624	48.224	12.5589	487.108	0.425157	0.281446	0.153969	0.109194	0.91512	0.91512
NCU00938	0	default	1	22	715.742	21.9094	5342.54	0.381796	0.227246	0.28822	0.146058	0.968382	0.968382
NCU00939	0	default	1	22	62.1785	11.593	340.889	0.204794	0.00599222	0.307061	0.39987	0.997731	0.997731
NCU00940	1	mle	1	21.0105	6.86729	11.4991	25.7835	0.194452	-0.00693508	0.44302	0.421081	0.997731	0.997731
NCU00941	0	default	1	22	12.5916	12.9408	125.824	0.149728	-0.0628403	0.1855	0.522675	0.997731	0.997731
NCU00943	1	mle	1	18.8302	8.85748	5.44147	21.5564	0.462212	0.327765	0.477658	0.083646	0.867604	0.867604
NCU00944	0	default	1	22	78.7747	5.28366	1358.81	0.0520612	-0.184924	0.192377	0.80746	0.997731	0.997731
NCU00945	0	default	1	22	27.2147	9.85407	311.721	0.173825	-0.0327182	0.148284	0.465894	0.997731	0.997731
NCU00946	0	default	1	22	0.139652	21.3966	1.25559	0.0289594	-0.213801	0.473166	0.889098	0.997731	0.997731
NCU00947	0	default	1	22	5.41928	4.37026	18.3849	0.306938	0.133672	0.381881	0.230722	0.997731	0.997731
NCU00948	0	default	1	22	2.51459	2.43507	16.5445	0.22355	0.029438	0.229536	0.363457	0.997731	0.997731
NCU00949	0	default	1	22	1.56081	11.6968	9.72895	0.3107	0.138375	0.204798	0.225753	0.997731	0.997731
NCU00950	0	default	1	22	13.3327	16.5898	171.525	0.170746	-0.0365678	0.134372	0.47288	0.997731	0.997731
NCU00951	0	default	1	22	267.867	16.0697	8003.88	0.0496298	-0.187963	0.111278	0.815777	0.997731	0.997731
NCU00952	0	default	1	22	74.1446	1.10967	443.63	0.654923	0.568653	0.187701	0.0141797	0.492016	0.492016
NCU00953	0	default	1	22	12.2462	2.23937	516.104	0.0205294	-0.224338	0.121977	0.920377	0.997731	0.997731
NCU00954	0	default	1	22	34.3249	14.8732	883.483	0.078298	-0.152128	0.105091	0.721709	0.997731	0.997731
NCU00955	0	default	1	22	320.25	21.0533	1703.5	0.287641	0.109551	0.341082	0.257511	0.997731	0.997731
NCU00956	0	default	1	22	37.4275	0.529708	419.876	0.348668	0.185835	0.148395	0.179974	0.997731	0.997731
NCU00957	1	yule-walker	1	18.6542	77.0488	9.20613	3467.3	0.0107145	-0.236607	0.148235	0.957826	0.998537	0.998537
NCU00958	0	default	1	22	4.98709	3.21627	1088.89	0.00108086	-0.248649	0.0998603	0.995684	0.999578	0.999578
NCU00959	1	mle	1	23.2093	59.2512	1.29091	622.591	0.0794787	-0.150652	0.232034	0.718018	0.997731	0.997731
NCU00960	0	default	1	22	0.134671	16.2742	17.566	0.000347436	-0.249566	0.290841	0.998611	0.999816	0.999816
NCU00961	0	default	1	22	0.497534	6.832	25.2934	0.00213262	-0.247334	0.329582	0.991497	0.999403	0.999403
NCU00962	0	default	1	22	5.22115	15.9697	187.727	0.029075	-0.213656	0.138852	0.888674	0.997731	0.997731
NCU00963	0	default	1	22	29.5511	8.55086	1314.31	0.0480254	-0.189968	0.087602	0.821299	0.997731	0.997731
NCU00964	0	default	1	22	39.7645	12.2126	856.08	0.0745229	-0.156846	0.122255	0.733606	0.997731	0.997731
NCU00965	0	default	1	22	71.2635	13.9364	1759.25	0.0437642	-0.195295	0.137108	0.836104	0.997731	0.997731
NCU00966	0	default	1	22	40.0361	0.143396	1329.73	0.129895	-0.0876317	0.0696312	0.573175	0.997731	0.997731
NCU00967	1	mle	1	23.7619	41.341	0.78068	522.787	0.069494	-0.163132	0.210366	0.749681	0.997731	0.997731
NCU00968	0	default	1	22	4.76275	8.70993	576.09	0.0170646	-0.228669	0.045512	0.933469	0.997731	0.997731
NCU00969	0	default	1	22	93.5404	21.3711	4247.33	0.049326	-0.188342	0.107217	0.81682	0.997731	0.997731
NCU00970	0	default	1	22	12.8881	6.05337	529.151	0.0501258	-0.187343	0.0862099	0.814075	0.997731	0.997731
NCU00971	0	default	1	22	804.43	20.921	27301.3	0.0275963	-0.215505	0.155931	0.894101	0.997731	0.997731
NCU00972	0	default	1	22	71.059	12.4679	436.322	0.331904	0.164881	0.19989	0.19923	0.997731	0.997731
NCU00973	0	default	1	22	6.77797	2.35949	48.2194	0.295113	0.118891	0.183194	0.246876	0.997731	0.997731
NCU00974	1	mle	1	21.234	42.114	20.7219	344.855	0.468845	0.336056	0.139852	0.0795949	0.855573	0.855573
NCU00975	0	default	1	22	5.51559	8.42923	122.053	0.153183	-0.0585207	0.0821523	0.51423	0.997731	0.997731
NCU00976	1	mle	1	23.7619	9.48496	13.2402	40.1246	0.245221	0.0565257	0.325215	0.324549	0.997731	0.997731
NCU00977	0	default	1	22	57.7738	21.0153	458.067	0.131102	-0.0861227	0.250227	0.570001	0.997731	0.997731
NCU00978	0	default	1	22	6.70305	15.7945	643.008	0.0170417	-0.228698	0.0713858	0.933556	0.997731	0.997731
NCU00979	0	default	1	22	512.925	20.1008	34229.7	0.00826417	-0.23967	0.162182	0.967351	0.998692	0.998692
NCU00980	0	default	1	22	12.6111	19.7351	575.342	0.0577869	-0.177766	0.088399	0.788128	0.997731	0.997731
NCU00981	0	default	1	22	66.5812	21.273	1036.71	0.207925	0.00990687	0.169093	0.393608	0.997731	0.997731
NCU00983	0	default	1	22	148.359	13.6384	2810.36	0.0622183	-0.172227	0.154568	0.773405	0.997731	0.997731
NCU00984	0	default	1	22	553.422	1.6296	1286.96	0.686657	0.608321	0.536089	0.00964009	0.434898	0.434898
NCU00985	1	mle	1	19.7624	457.789	10.1335	1203.79	0.4749	0.343625	0.506847	0.0760268	0.849487	0.849487
NCU00986	0	default	1	22	0.785968	9.3106	6.09922	0.0359512	-0.205061	0.497427	0.863766	0.997731	0.997731
NCU00987	0	default	1	22	29.5603	9.82231	254.763	0.183948	-0.0200653	0.196597	0.443478	0.997731	0.997731
NCU00988	0	default	1	22	214.187	14.4918	1662.57	0.130591	-0.0867615	0.312252	0.571343	0.997731	0.997731
NCU00989	0	default	1	22	0.215007	18.3828	3.79133	0.0079034	-0.240121	0.451066	0.968759	0.998692	0.998692
NCU00990	0	default	1	22	89.5308	12.3504	272.951	0.765223	0.706529	0.265142	0.00303822	0.254877	0.254877
NCU00992	0	default	1	22	227.888	21.3086	887.171	0.189412	-0.0132356	0.619769	0.43172	0.997731	0.997731
NCU00993	0	default	1	22	6.59248	15.1226	93.4593	0.078919	-0.151351	0.177728	0.719766	0.997731	0.997731
NCU00994	0	default	1	22	12.3715	3.70978	83.9201	0.108623	-0.114221	0.349009	0.631314	0.997731	0.997731
NCU00995	0	default	1	22	2158.82	1.53283	6253.6	0.427073	0.283841	0.392597	0.107745	0.913503	0.913503
NCU00998	0	default	1	22	6.75879	2.26608	399.046	0.027281	-0.215899	0.0727347	0.895261	0.997731	0.997731
NCU00999	1	mle	1	25.2658	61.8894	24.4449	563.614	0.422079	0.277598	0.113154	0.111551	0.92011	0.92011
NCU01000	0	default	1	22	18.2648	1.17267	356.289	0.0907949	-0.136506	0.163037	0.683357	0.997731	0.997731
NCU01001	1	mle	1	23.2093	31.9824	22.7308	372.467	0.275056	0.0938204	0.158535	0.276196	0.997731	0.997731
NCU01002	0	default	1	22	143.443	14.5623	3558.14	0.0381966	-0.202254	0.146345	0.855747	0.997731	0.997731
NCU01003	0	default	1	22	2.66923	12.3764	54.3286	0.0153521	-0.23081	0.280796	0.939991	0.997731	0.997731
NCU01004	0	default	1	22	95.4021	19.0588	2090.32	0.0551751	-0.181031	0.175533	0.796903	0.997731	0.997731
NCU01005	0	default	1	22	20.0987	21.1981	297.951	0.37858	0.223225	0.0775865	0.149122	0.976061	0.976061
NCU01006	0	default	1	22	47.4056	18.6024	1071.47	0.239196	0.0489946	0.0665359	0.335036	0.997731	0.997731
NCU01007	0	default	1	22	52.4564	1.79468	1081.32	0.13681	-0.0789869	0.104293	0.555168	0.997731	0.997731
NCU01008	0	default	1	22	68.2034	21.1993	789.859	0.46091	0.326137	0.144226	0.0844591	0.868047	0.868047
NCU01009	0	default	1	22	4.15742	7.15603	41.7556	0.0742024	-0.157247	0.368813	0.734623	0.997731	0.997731
NCU01010	0	default	1	22	13.4202	8.91619	76.3152	0.100054	-0.124932	0.529259	0.655942	0.997731	0.997731
NCU01011	0	default	1	22	0.261605	11.6314	1.80525	0.0391271	-0.201091	0.518637	0.85244	0.997731	0.997731
NCU01012	0	default	1	22	0.565909	7.73039	11.025	0.0256635	-0.217921	0.256256	0.901231	0.997731	0.997731
NCU01013	0	default	1	22	93.9754	2.2139	609.339	0.310788	0.138485	0.230458	0.225637	0.997731	0.997731
NCU01014	0	default	1	22	1.78669	13.246	4.52442	0.473824	0.34228	0.408487	0.0766523	0.849487	0.849487
NCU01015	0	default	1	22	1.97791	3.27479	286.762	0.00130788	-0.248365	0.16258	0.994779	0.999578	0.999578
NCU01016	0	default	1	22	7.68609	17.471	399.174	0.014713	-0.231609	0.120042	0.942434	0.997731	0.997731
NCU01017	0	default	1	22	29.7243	2.95343	503.867	0.173505	-0.0331191	0.106014	0.466618	0.997731	0.997731
NCU01019	0	default	1	22	49.9527	20.155	520.352	0.0561703	-0.179787	0.323042	0.793551	0.997731	0.997731
NCU01021	0	default	1	22	245.53	21.6675	3599.38	0.193729	-0.00783813	0.110051	0.422594	0.997731	0.997731
NCU01022	1	default	1	22	48.6517	0.390385	187.669	0.380925	0.226156	0.39176	0.146884	0.971869	0.971869
NCU01023	0	default	1	22	38.7187	21.0595	796.524	0.0858013	-0.142748	0.119672	0.698494	0.997731	0.997731
NCU01024	1	burg	1	18.6542	103.376	14.3798	1547.59	0.121943	-0.0975709	0.137299	0.594416	0.997731	0.997731
NCU01025	1	burg	1	18.6542	22.1001	4.05654	171.485	0.322061	0.152577	0.187959	0.211233	0.997731	0.997731
NCU01026	1	yule-walker	1	19.96	23.4699	2.48268	221.571	0.168416	-0.0394803	0.191141	0.478217	0.997731	0.997731
NCU01027	0	mle	1	19.5686	5.80829	1.34022	16.6211	0.658496	0.57312	0.344368	0.0136013	0.484915	0.484915
NCU01032	1	burg	1	20.5773	10.4832	9.5171	189.35	0.133057	-0.0836786	0.115601	0.564887	0.997731	0.997731
NCU01033	1	mle	1	24.0482	2.41526	12.3255	8.66151	0.381527	0.226908	0.360602	0.146313	0.969413	0.969413
NCU01034	0	default	1	22	2.71378	13.4733	9.89862	0.209903	0.0123791	0.550571	0.389692	0.997731	0.997731
NCU01036	0	default	1	22	124.781	2.06985	1640.54	0.211915	0.0148942	0.124071	0.385737	0.997731	0.997731
NCU01038	0	default	1	22	59.658	6.7586	141.453	0.129594	-0.088007	1.0657	0.573967	0.997731	0.997731
NCU01039	0	mle	1	24.95	12.6186	11.7156	57.1984	0.37122	0.214026	0.256068	0.156312	0.98851	0.98851
NCU01041	1	mle	1	22.1778	85.6677	11.4915	809.844	0.279152	0.0989399	0.149329	0.270007	0.997731	0.997731
NCU01042	0	default	1	22	0.488921	12.036	2.81093	0.0444928	-0.194384	0.589541	0.833558	0.997731	0.997731
NCU01043	0	default	1	22	0.103164	0.686445	1.03533	0.195867	-0.00516609	0.159535	0.41813	0.997731	0.997731
NCU01044	1	yule-walker	1	19.5686	4.94981	6.1316	417.272	0.00254381	-0.24682	0.160428	0.989864	0.999403	0.999403
NCU01045	0	default	1	22	340.162	20.9357	1660.97	0.16755	-0.0405623	0.374777	0.480211	0.997731	0.997731
NCU01047	1	burg	1	19.0095	14.6525	1.62632	277.686	0.0674879	-0.16564	0.160971	0.756167	0.997731	0.997731
NCU01048	0	yule-walker	1	18.4815	4.23341	10.1303	7.25196	0.489009	0.361261	0.670998	0.0681793	0.835708	0.835708
NCU01049	1	mle	1	19.1923	0.484433	12.0468	1.89252	0.205198	0.00649726	0.445757	0.399058	0.997731	0.997731
NCU01050	0	default	1	22	0.103164	0.686445	1.03533	0.195867	-0.00516609	0.159535	0.41813	0.997731	0.997731
NCU01051	0	default	1	22	9.81204	10.8555	49.3171	0.373656	0.21707	0.301758	0.153905	0.982265	0.982265
NCU01052	0	default	1	22	5.75794	9.47951	66.8888	0.241805	0.0522559	0.134941	0.330464	0.997731	0.997731
NCU01053	1	mle	1	21.6957	28.8176	3.34454	613.237	0.209902	0.0123779	0.076376	0.389694	0.997731	0.997731
NCU01054	0	default	1	22	2.6121	0.949385	22.6507	0.116608	-0.10424	0.268818	0.608996	0.997731	0.997731
NCU01055	0	default	1	22	69.6076	9.25128	143.443	0.170135	-0.0373314	0.850926	0.474275	0.997731	0.997731
NCU01056	0	default	1	22	33.3357	21.9187	188.082	0.136578	-0.0792775	0.459244	0.555767	0.997731	0.997731
NCU01057	0	default	1	22	1257.78	8.79553	1466.41	0.174121	-0.0323493	1.51336	0.465229	0.997731	0.997731
NCU01058	0	default	1	22	24.6769	8.94224	41.6662	0.196658	-0.00417752	1.01744	0.416487	0.997731	0.997731
NCU01059	0	default	1	22	12.2465	10.7844	106.723	0.105653	-0.117934	0.285442	0.63977	0.997731	0.997731
NCU01060	0	burg	1	18.1455	707.187	12.0706	1417.31	0.616017	0.520021	0.482498	0.0217394	0.585644	0.585644
NCU01061	0	burg	1	18.1455	93.9402	11.566	184.394	0.668343	0.585429	0.462775	0.0120992	0.473519	0.473519
NCU01063	0	default	1	22	1576.12	12.3522	2056.15	0.50142	0.376775	0.766196	0.0617931	0.81433	0.81433
NCU01064	1	burg	1	18.8302	83.0339	12.91	141.995	0.526363	0.407953	0.598221	0.0503251	0.756882	0.756882
NCU01065	0	default	1	22	262.891	5.27841	778.531	0.110653	-0.111684	0.881398	0.625583	0.997731	0.997731
NCU01066	0	default	1	22	77.1186	10.5604	473.316	0.0544669	-0.181916	0.554875	0.799295	0.997731	0.997731
NCU01067	0	default	1	22	69.8292	19.4632	637.415	0.327165	0.158956	0.161124	0.204944	0.997731	0.997731
NCU01068	0	default	1	22	59.6604	1.21429	1605.27	0.0537286	-0.182839	0.172703	0.801794	0.997731	0.997731
NCU01069	0	default	1	22	12.8109	16.784	796.279	0.0069483	-0.241315	0.159249	0.972495	0.998692	0.998692
NCU01070	0	default	1	22	37.0533	0.23321	220.088	0.246431	0.058039	0.310607	0.322472	0.997731	0.997731
NCU01071	1	mle	1	19.7624	0.448429	11.593	3.53189	0.0633832	-0.170771	0.45095	0.76957	0.997731	0.997731
NCU01072	0	default	1	22	5.70527	19.2835	2245.74	0.000138342	-0.249827	0.156345	0.999447	0.999925	0.999925
NCU01073	0	default	1	22	1.32776	6.61713	32.8128	0.0434674	-0.195666	0.160994	0.837142	0.997731	0.997731
NCU01074	0	default	1	22	70.0395	10.9578	365.108	0.54623	0.432787	0.183537	0.0423978	0.732389	0.732389
NCU01075	0	default	1	22	0.0873774	15.5209	1.12422	0.040375	-0.199531	0.275676	0.84802	0.997731	0.997731
NCU01076	0	default	1	22	0.961217	21.6018	4.92435	0.0461661	-0.192292	0.642398	0.827734	0.997731	0.997731
NCU01077	0	default	1	22	1.67837	7.05837	33.5771	0.0306671	-0.211666	0.204911	0.88286	0.997731	0.997731
NCU01078	0	default	1	22	7.50506	9.65277	188.165	0.0769356	-0.153831	0.104823	0.725986	0.997731	0.997731
NCU01079	1	mle	1	18.3119	2.00043	13.8238	4.97813	0.197696	-0.00288007	0.707972	0.414339	0.997731	0.997731
NCU01080	0	default	1	22	199.913	15.0477	1008.56	0.112344	-0.10957	0.443196	0.620838	0.997731	0.997731
NCU01081	1	mle	1	23.2093	22.249	0.669548	153.74	0.301823	0.127279	0.245941	0.237608	0.997731	0.997731
NCU01082	0	default	1	22	5.60336	12.74	60.429	0.188903	-0.0138709	0.166753	0.432803	0.997731	0.997731
NCU01083	0	default	1	22	28.8238	21.5741	222.894	0.140545	-0.0743191	0.243995	0.545624	0.997731	0.997731
NCU01084	0	default	1	22	20.4659	4.68121	363.796	0.118607	-0.101742	0.131137	0.603502	0.997731	0.997731
NCU01085	0	default	1	22	19.9398	15.9746	186.937	0.0557271	-0.180341	0.329768	0.795042	0.997731	0.997731
NCU01086	0	default	1	22	9.30565	19.8663	137.61	0.135922	-0.080097	0.130262	0.557456	0.997731	0.997731
NCU01087	0	default	1	22	0.6272	0.220956	2.292	0.0796398	-0.15045	0.702797	0.717516	0.997731	0.997731
NCU01088	0	default	1	22	137.09	13.5467	470.861	0.322089	0.152612	0.410848	0.211198	0.997731	0.997731
NCU01089	0	default	1	22	18.1067	9.4159	238.466	0.212057	0.0150717	0.117963	0.385459	0.997731	0.997731
NCU01090	1	yule-walker	1	18.6542	0.555787	10.0503	1.85581	0.12634	-0.0920745	0.600163	0.582598	0.997731	0.997731
NCU01091	0	default	1	22	0.0873774	15.5209	1.12422	0.040375	-0.199531	0.275676	0.84802	0.997731	0.997731
NCU01092	0	default	1	22	44.6889	14.2115	3746.6	0.00346932	-0.245663	0.144198	0.986195	0.999403	0.999403
NCU01093	0	burg	1	18.6542	2.79982	17.9557	18.6263	0.113525	-0.108094	0.327953	0.617541	0.997731	0.997731
NCU01094	0	default	1	22	12.9425	3.13703	90.1754	0.287145	0.108932	0.195739	0.258228	0.997731	0.997731
NCU01095	0	default	1	22	17.7812	7.89067	66.6271	0.223959	0.0299491	0.453239	0.362692	0.997731	0.997731
NCU01096	0	default	1	22	0.476845	6.4395	5.14403	0.0148797	-0.2314	0.570894	0.941796	0.997731	0.997731
NCU01097	0	default	1	22	86.3797	11.3274	2088.29	0.0499963	-0.187505	0.131573	0.814519	0.997731	0.997731
NCU01098	0	default	1	22	37.4707	3.16729	246.898	0.262686	0.0783569	0.23355	0.295536	0.997731	0.997731
NCU01099	0	default	1	22	23.6722	6.1919	883.323	0.0406366	-0.199204	0.0991607	0.847096	0.997731	0.997731
NCU01100	0	default	1	22	51.3241	17.6675	1068.26	0.0642837	-0.169645	0.140175	0.766614	0.997731	0.997731
NCU01101	1	mle	1	24.642	93.4449	24.0312	876.655	0.215078	0.0188473	0.160701	0.379583	0.997731	0.997731
NCU01102	1	mle	1	25.2658	128.478	24.2396	629.802	0.618363	0.522954	0.196888	0.021213	0.585306	0.585306
NCU01103	0	default	1	22	1.36309	4.29766	10.627	0.0320377	-0.209953	0.522093	0.877877	0.997731	0.997731
NCU01104	0	default	1	22	29.4594	18.6645	184.588	0.134901	-0.0813737	0.308277	0.560097	0.997731	0.997731
NCU01105	1	mle	1	22.9425	6.6643	0.496059	44.2402	0.206953	0.00869071	0.270518	0.395546	0.997731	0.997731
NCU01106	1	burg	1	19.1923	195.093	12.6033	352.041	0.558216	0.44777	0.545682	0.0380926	0.713266	0.713266
NCU01107	1	mle	1	18.1455	14990.4	12.7804	31885	0.625835	0.532294	0.434266	0.0195998	0.561074	0.561074
NCU01108	0	default	1	22	348.26	12.925	542.544	0.445741	0.307177	0.701624	0.0943735	0.8916	0.8916
NCU01109	0	default	1	22	19.2288	15.0331	48.6386	0.156627	-0.054216	0.733243	0.505916	0.997731	0.997731
NCU01111	0	burg	1	19.5686	27.0693	12.0187	82.4173	0.793845	0.742307	0.27225	0.00180622	0.207514	0.207514
NCU01112	0	burg	1	18.4815	78.0503	11.4051	227.715	0.832536	0.790671	0.278042	0.000786468	0.182382	0.182382
NCU01113	0	default	1	22	0.595971	9.29562	10.946	0.0133438	-0.23332	0.349259	0.947684	0.997731	0.997731
NCU01114	0	burg	1	20.3673	17.9604	18.7221	129.544	0.131557	-0.0855543	0.296178	0.568809	0.997731	0.997731
NCU01115	0	default	1	22	43.8209	21.6021	363.655	0.122732	-0.0965855	0.245748	0.592284	0.997731	0.997731
NCU01116	0	default	1	22	29.4685	19.6462	507.891	0.22312	0.0288995	0.121378	0.364264	0.997731	0.997731
NCU01118	1	yule-walker	1	19.1923	87.8314	12.7095	928.557	0.425523	0.281904	0.109641	0.108916	0.91512	0.91512
NCU01119	0	default	1	22	60.6434	14.42	1312.16	0.179486	-0.0256422	0.0778376	0.453256	0.997731	0.997731
NCU01120	0	default	1	22	4.84299	4.22463	21.4905	0.32579	0.157237	0.349266	0.206624	0.997731	0.997731
NCU01121	0	mle	1	22.6818	114.257	0.425463	503.342	0.695902	0.619878	0.310013	0.00855169	0.433879	0.433879
NCU01122	0	default	1	22	8.65073	20.6541	234.325	0.00786272	-0.240172	0.299061	0.968918	0.998692	0.998692
NCU01123	0	default	1	22	5.21734	13.1902	135.177	0.0144742	-0.231907	0.236311	0.943348	0.997731	0.997731
NCU01124	0	default	1	22	99.3587	12.8877	305.745	0.328506	0.160633	0.420322	0.203314	0.997731	0.997731
NCU01127	0	default	1	22	120.419	12.6577	472.55	0.312671	0.140839	0.341656	0.223181	0.997731	0.997731
NCU01132	0	default	1	22	5.51636	7.30164	34.5951	0.169918	-0.0376021	0.297565	0.47477	0.997731	0.997731
NCU01134	1	burg	1	19.96	0.116601	13.7567	1.20284	0.0612793	-0.173401	0.282794	0.776508	0.997731	0.997731
NCU01135	0	default	1	22	35.6614	7.58037	522.406	0.0658262	-0.167717	0.191317	0.761572	0.997731	0.997731
NCU01136	0	default	1	22	9.67413	0.330342	189.437	0.0384428	-0.201947	0.184172	0.854871	0.997731	0.997731
NCU01138	1	mle	1	19.3786	33.2073	8.96444	208.278	0.419546	0.274432	0.18192	0.11352	0.928477	0.928477
NCU01140	0	default	1	22	245.348	10.5322	1737.41	0.328131	0.160164	0.199296	0.203769	0.997731	0.997731
NCU01141	0	default	1	22	14.4025	1.98732	203.95	0.202562	0.00320216	0.110949	0.404379	0.997731	0.997731
NCU01142	0	default	1	22	80.6549	14.8448	2234.53	0.0915304	-0.135587	0.0883987	0.681148	0.997731	0.997731
NCU01143	0	default	1	22	26.5377	18.2533	739.276	0.0845275	-0.144341	0.0894516	0.702395	0.997731	0.997731
NCU01144	0	default	1	22	10.3343	6.78092	452.039	0.0256094	-0.217988	0.119077	0.901431	0.997731	0.997731
NCU01145	0	default	1	22	173.639	21.6983	1009.96	0.478828	0.348535	0.227688	0.0737777	0.849487	0.849487
NCU01146	0	default	1	22	150.683	19.5138	4582.32	0.136484	-0.0793952	0.0630811	0.556009	0.997731	0.997731
NCU01147	0	default	1	22	67.0584	7.20412	349.557	0.154471	-0.0569111	0.442362	0.511109	0.997731	0.997731
NCU01148	0	default	1	22	16.2879	2.40379	162.339	0.117897	-0.102628	0.206621	0.605448	0.997731	0.997731
NCU01149	1	burg	1	19.3786	51.7192	12.461	248.126	0.584706	0.480883	0.203498	0.0297455	0.647679	0.647679
NCU01150	0	default	1	22	16.2021	21.0742	365.426	0.0543208	-0.182099	0.162108	0.799789	0.997731	0.997731
NCU01151	0	default	1	22	1.54338	10.3582	8.79206	0.0672578	-0.165928	0.571372	0.756914	0.997731	0.997731
NCU01153	0	default	1	22	1.26209	12.086	4.01509	0.130924	-0.0863446	0.631262	0.570467	0.997731	0.997731
NCU01154	1	burg	1	19.3786	117.539	11.5229	393.968	0.850492	0.813115	0.240884	0.000499645	0.138944	0.138944
NCU01156	0	default	1	22	27.8215	8.07367	217.892	0.181116	-0.0236044	0.258043	0.449664	0.997731	0.997731
NCU01157	0	default	1	22	51.1518	13.0127	674.059	0.265431	0.0817889	0.107064	0.291159	0.997731	0.997731
NCU01158	0	default	1	22	51.7477	3.3551	222.946	0.423786	0.279732	0.272133	0.110239	0.91512	0.91512
NCU01159	0	default	1	22	1.97915	13.8768	11.0716	0.0927474	-0.134066	0.420327	0.677506	0.997731	0.997731
NCU01160	0	default	1	22	145.851	20.0344	1651.91	0.206619	0.00827419	0.138155	0.396211	0.997731	0.997731
NCU01161	0	default	1	22	17.458	13.8444	643.23	0.0213267	-0.223342	0.131543	0.917384	0.997731	0.997731
NCU01162	0	default	1	22	124.995	11.4836	991.786	0.491354	0.364192	0.132209	0.0669365	0.832589	0.832589
NCU01163	0	default	1	22	71.1128	1.6893	545.688	0.359457	0.199322	0.172459	0.168342	0.997731	0.997731
NCU01164	1	mle	1	18.1455	157.822	17.5246	1371.48	0.133742	-0.082822	0.215996	0.563104	0.997731	0.997731
NCU01165	0	default	1	22	87.1569	21.11	3080.72	0.0463031	-0.192121	0.115301	0.827259	0.997731	0.997731
NCU01166	0	default	1	22	90.2708	15.7295	1581.16	0.317049	0.146311	0.0784276	0.21755	0.997731	0.997731
NCU01167	0	default	1	22	100.196	0.390069	695.33	0.348317	0.185397	0.212333	0.180362	0.997731	0.997731
NCU01169	0	default	1	22	28.683	18.889	3830.87	0.00145437	-0.248182	0.145705	0.994195	0.999578	0.999578
NCU01170	1	mle	1	18.4815	78.977	1.19015	1541.7	0.043042	-0.196197	0.215792	0.838632	0.997731	0.997731
NCU01171	0	default	1	22	67.8892	20.8336	319.351	0.282791	0.103488	0.301838	0.264596	0.997731	0.997731
NCU01172	1	burg	1	18.3119	27.5317	12.4719	512.348	0.10767	-0.115413	0.134771	0.63402	0.997731	0.997731
NCU01173	0	default	1	22	1.97413	3.67204	12.502	0.0764825	-0.154397	0.47833	0.727412	0.997731	0.997731
NCU01174	0	default	1	22	87.2801	21.5262	727.545	0.359345	0.199181	0.146389	0.16846	0.997731	0.997731
NCU01175	1	burg	1	18.4815	511.27	2.16426	5858.46	0.370905	0.213631	0.108797	0.156626	0.98851	0.98851
NCU01176	0	default	1	22	40.155	19.9683	233.894	0.275378	0.0942219	0.231335	0.275707	0.997731	0.997731
NCU01177	0	default	1	22	31.2309	21.0212	644.027	0.217212	0.0215146	0.110635	0.375472	0.997731	0.997731
NCU01178	0	default	1	22	65.2305	9.32944	685.384	0.164057	-0.0449282	0.173637	0.488321	0.997731	0.997731
NCU01179	0	default	1	22	137.663	0.372366	1558.3	0.182118	-0.0223523	0.186054	0.447468	0.997731	0.997731
NCU01180	1	mle	1	24.642	26.6961	0.27209	483.468	0.504981	0.381226	0.0589248	0.0600464	0.805265	0.805265
NCU01181	0	default	1	22	401.16	8.8224	2872.45	0.161617	-0.047979	0.270137	0.494049	0.997731	0.997731
NCU01182	0	default	1	22	7.54007	21.836	99.912	0.0861517	-0.14231	0.226215	0.697423	0.997731	0.997731
NCU01183	0	default	1	22	38.8064	0.663978	582.798	0.566215	0.457768	0.0713517	0.0354078	0.693987	0.693987
NCU01184	0	default	1	22	30.3317	0.60763	331.459	0.314884	0.143605	0.15538	0.220321	0.997731	0.997731
NCU01185	0	default	1	22	9.93715	8.84197	79.0222	0.0926457	-0.134193	0.335756	0.677809	0.997731	0.997731
NCU01186	0	default	1	22	6.02141	4.572	466.626	0.0116545	-0.235432	0.0848228	0.954191	0.998537	0.998537
NCU01187	0	default	1	22	68.6911	9.05255	517.891	0.225755	0.0321936	0.288229	0.359347	0.997731	0.997731
NCU01188	0	default	1	22	23.2657	13.6493	438.462	0.296829	0.121036	0.0714677	0.244481	0.997731	0.997731
NCU01189	0	default	1	22	25.4466	12.4582	370.552	0.066903	-0.166371	0.197482	0.758066	0.997731	0.997731
NCU01190	0	default	1	22	152.872	11.8474	1955.16	0.450125	0.312656	0.0933296	0.0914234	0.884267	0.884267
NCU01191	0	default	1	22	11.346	11.6329	186.029	0.196798	-0.00400302	0.0983635	0.416198	0.997731	0.997731
NCU01192	1	mle	1	22.9425	60.7256	22.5198	362.84	0.263019	0.0787741	0.276699	0.295002	0.997731	0.997731
NCU01193	0	default	1	22	154.769	10.3735	1754.04	0.514856	0.39357	0.0944036	0.0553967	0.775793	0.775793
NCU01195	0	default	1	22	1985.72	7.95717	6731.22	0.0991865	-0.126017	0.818159	0.658475	0.997731	0.997731
NCU01196	0	default	1	22	9.61523	2.29801	118.309	0.0323457	-0.209568	0.339652	0.87676	0.997731	0.997731
NCU01197	0	default	1	22	170.447	12.1725	3185.68	0.0333919	-0.20826	0.24035	0.872975	0.997731	0.997731
NCU01198	1	mle	1	25.5897	55.4114	23.7365	279.185	0.43463	0.293287	0.218279	0.102172	0.907207	0.907207
NCU01199	0	default	1	22	15.5281	16.1586	939.741	0.00364225	-0.245447	0.200634	0.98551	0.999403	0.999403
NCU01200	0	default	1	22	659.595	0.66477	9150.84	0.234446	0.0430581	0.125473	0.343481	0.997731	0.997731
NCU01201	0	default	1	22	43.0584	1.94952	1044.96	0.0617396	-0.172825	0.139806	0.774985	0.997731	0.997731
NCU01202	0	default	1	22	87.1908	16.2892	2219.09	0.0992911	-0.125886	0.113294	0.65817	0.997731	0.997731
NCU01203	1	mle	1	19.3786	27.8259	0.307246	179.783	0.387842	0.234803	0.224885	0.140428	0.964562	0.964562
NCU01204	0	default	1	22	614.592	12.3741	11019.2	0.107132	-0.116085	0.120788	0.635549	0.997731	0.997731
NCU01205	1	mle	1	21.6957	38.8013	0.720695	301.191	0.417507	0.271884	0.148767	0.115123	0.934954	0.934954
NCU01206	0	default	1	22	1.85162	14.7779	108.248	0.00335991	-0.2458	0.217679	0.986628	0.999403	0.999403
NCU01207	0	default	1	22	270.153	15.4517	4953.89	0.0618957	-0.17263	0.210408	0.77447	0.997731	0.997731
NCU01208	0	default	1	22	44.6103	21.603	286.608	0.175658	-0.0304279	0.262621	0.461775	0.997731	0.997731
NCU01209	0	default	1	22	50.7346	0.79856	210.071	0.48171	0.352137	0.29377	0.0721592	0.845714	0.845714
NCU01210	0	default	1	22	4.02733	1.93601	46.1689	0.121424	-0.0982206	0.190249	0.595824	0.997731	0.997731
NCU01211	0	default	1	22	80.1826	18.1978	838.146	0.115052	-0.106184	0.225629	0.613296	0.997731	0.997731
NCU01212	0	default	1	22	104.882	17.317	279.243	0.0714277	-0.160715	1.13694	0.743469	0.997731	0.997731
NCU01213	0	default	1	22	206.737	18.4704	2989.72	0.0587267	-0.176592	0.219307	0.784988	0.997731	0.997731
NCU01214	1	mle	1	22.9425	15.9283	11.4682	74.81	0.730674	0.663343	0.197806	0.00526152	0.341402	0.341402
NCU01215	0	default	1	22	36.7996	13.4399	644.039	0.144086	-0.0698925	0.122884	0.536686	0.997731	0.997731
NCU01216	0	default	1	22	81.7229	21.8115	1899.26	0.196148	-0.00481448	0.0948051	0.417545	0.997731	0.997731
NCU01218	0	default	1	22	177.419	0.985531	1973.76	0.233507	0.0418835	0.148957	0.34517	0.997731	0.997731
NCU01219	0	default	1	22	153.111	7.71297	2731.23	0.183172	-0.0210352	0.112955	0.445167	0.997731	0.997731
NCU01220	1	mle	1	23.2093	32.0226	23.022	541.521	0.219314	0.0241431	0.0911618	0.371454	0.997731	0.997731
NCU01221	0	default	1	22	559.689	0.948508	13705	0.10526	-0.118425	0.10688	0.640896	0.997731	0.997731
NCU01223	0	default	1	22	39.1071	11.1295	281.815	0.157388	-0.0532651	0.298212	0.504093	0.997731	0.997731
NCU01224	0	default	1	22	73.8536	19.9978	2271.18	0.0379553	-0.202556	0.152972	0.856606	0.997731	0.997731
NCU01225	0	default	1	22	78.2281	1.25025	1830.22	0.0585341	-0.176832	0.152298	0.785631	0.997731	0.997731
NCU01227	1	mle	1	20.3673	406.926	20.0964	2664.58	0.300484	0.125606	0.212396	0.239436	0.997731	0.997731
NCU01229	0	default	1	22	47.068	1.68615	479.635	0.407588	0.259486	0.121615	0.123167	0.948709	0.948709
NCU01230	0	default	1	22	25.1631	20.0167	203.444	0.206694	0.00836711	0.197098	0.396062	0.997731	0.997731
NCU01231	0	default	1	22	3.68943	7.24949	46.5424	0.178338	-0.0270776	0.141718	0.455799	0.997731	0.997731
NCU01233	0	default	1	22	916.515	12.9989	3974.84	0.390195	0.237744	0.262629	0.138281	0.962062	0.962062
NCU01234	1	mle	1	23.4824	73.895	0.296111	925.645	0.14427	-0.0696621	0.159079	0.536224	0.997731	0.997731
NCU01235	1	mle	1	19.7624	102.003	18.4109	1191.84	0.227821	0.034776	0.170424	0.355527	0.997731	0.997731
NCU01236	0	mle	1	20.7917	22.4466	0.59239	271.383	0.253907	0.0673832	0.12744	0.309865	0.997731	0.997731
NCU01238	0	default	1	22	58.4201	11.5147	475.501	0.116192	-0.10476	0.295784	0.610144	0.997731	0.997731
NCU01240	0	default	1	22	417.924	11.2327	4661.75	0.278586	0.0982322	0.201235	0.270856	0.997731	0.997731
NCU01241	0	default	1	22	64.302	11.281	724.389	0.14594	-0.0675747	0.164593	0.532051	0.997731	0.997731
NCU01242	0	default	1	22	22.2287	3.13681	459.244	0.0920854	-0.134893	0.137451	0.679485	0.997731	0.997731
NCU01243	0	default	1	22	81.6823	12.3171	2157.02	0.115806	-0.105242	0.0802442	0.611209	0.997731	0.997731
NCU01245	0	mle	1	24.0482	42.6382	0.203398	358.859	0.502281	0.377851	0.121939	0.0613673	0.81433	0.81433
NCU01246	0	default	1	22	31.6865	7.95281	294.529	0.0906751	-0.136656	0.294708	0.683717	0.997731	0.997731
NCU01247	0	default	1	22	81.4202	20.6886	526.591	0.210124	0.0126555	0.24347	0.389256	0.997731	0.997731
NCU01248	0	default	1	22	14.8964	0.683355	117.472	0.375769	0.219712	0.146375	0.151838	0.981957	0.981957
NCU01249	0	default	1	22	270.987	1.43172	4006.53	0.401317	0.251646	0.0799987	0.128466	0.948709	0.948709
NCU01250	0	default	1	22	51.7155	1.46574	963.956	0.315959	0.144949	0.072474	0.218942	0.997731	0.997731
NCU01252	0	default	1	22	7.98351	9.53539	195.228	0.0447212	-0.194099	0.141693	0.832761	0.997731	0.997731
NCU01253	0	default	1	22	11.2341	0.503565	299.019	0.144589	-0.0692632	0.0874683	0.535425	0.997731	0.997731
NCU01254	0	default	1	22	65.5835	20.5843	800.552	0.174015	-0.0324816	0.139226	0.465467	0.997731	0.997731
NCU01255	0	default	1	22	59.3845	19.6668	986.783	0.069765	-0.162794	0.16331	0.748808	0.997731	0.997731
NCU01256	0	default	1	22	33.9181	6.49127	550.658	0.210611	0.013264	0.103233	0.388297	0.997731	0.997731
NCU01257	0	mle	1	23.7619	130.766	0.0184495	578.779	0.506644	0.383306	0.339946	0.0592434	0.80301	0.80301
NCU01258	0	default	1	22	300.822	15.2851	4808.21	0.0846624	-0.144172	0.153208	0.701981	0.997731	0.997731
NCU01259	1	default	1	22	59.2394	0.235249	354.697	0.489244	0.361555	0.213949	0.0680542	0.835708	0.835708
NCU01260	0	default	1	22	8.1948	8.29398	63.4158	0.110766	-0.111542	0.327639	0.625265	0.997731	0.997731
NCU01261	0	default	1	22	0.586855	16.0793	3.68682	0.100575	-0.124282	0.390252	0.654426	0.997731	0.997731
NCU01262	0	default	1	22	0.487969	21.3666	1.20891	0.515508	0.394384	0.453479	0.0550996	0.773893	0.773893
NCU01266	1	burg	1	18.1455	5.81535	4.4379	87.3842	0.127632	-0.0904604	0.165061	0.579161	0.997731	0.997731
NCU01267	0	default	1	22	69.0807	21.5248	360.853	0.285746	0.107183	0.26625	0.260262	0.997731	0.997731
NCU01268	0	default	1	22	17.2029	2.47147	857.783	0.0386278	-0.201715	0.075478	0.854213	0.997731	0.997731
NCU01269	0	default	1	22	17.5904	20.1166	372.557	0.035282	-0.205897	0.182459	0.866167	0.997731	0.997731
NCU01270	0	default	1	22	30.1364	6.05373	191.772	0.286828	0.108535	0.228571	0.258688	0.997731	0.997731
NCU01271	0	default	1	22	389.008	12.3265	2980.16	0.313999	0.142499	0.165999	0.221462	0.997731	0.997731
NCU01272	0	default	1	22	76.2567	8.82262	1019.45	0.158722	-0.0515978	0.158863	0.500909	0.997731	0.997731
NCU01273	0	default	1	22	28.3329	0.511311	911.573	0.161733	-0.047834	0.0661093	0.493776	0.997731	0.997731
NCU01274	0	default	1	22	9.73734	12.4089	255.329	0.0260485	-0.217439	0.188017	0.899807	0.997731	0.997731
NCU01275	0	default	1	22	73.9051	2.62908	592.851	0.369976	0.212469	0.195084	0.157554	0.990616	0.990616
NCU01276	0	default	1	22	13.1108	1.20839	204.007	0.273651	0.0920639	0.0987887	0.278344	0.997731	0.997731
NCU01277	0	default	1	22	43.8734	19.3741	550.268	0.224269	0.0303362	0.119729	0.362114	0.997731	0.997731
NCU01278	0	default	1	22	15.9456	20.8614	959.596	0.0848254	-0.143968	0.0433427	0.701481	0.997731	0.997731
NCU01279	1	mle	1	22.6818	57.3897	22.545	753.889	0.252733	0.0659163	0.11519	0.311819	0.997731	0.997731
NCU01281	0	default	1	22	5.39448	10.6946	76.2612	0.0929429	-0.133821	0.173511	0.676922	0.997731	0.997731
NCU01282	0	default	1	22	95.6837	11.5182	3194.61	0.0247399	-0.219075	0.137997	0.904652	0.997731	0.997731
NCU01283	0	default	1	22	54.3827	17.7173	544.599	0.055049	-0.181189	0.335763	0.797328	0.997731	0.997731
NCU01284	0	default	1	22	12.2713	19.9426	513.274	0.0162469	-0.229691	0.146324	0.936579	0.997731	0.997731
NCU01285	0	default	1	22	26.1914	4.44593	1773.46	0.0411974	-0.198503	0.0722193	0.845117	0.997731	0.997731
NCU01288	0	default	1	22	13.6773	14.8895	206.065	0.129008	-0.0887397	0.162281	0.575514	0.997731	0.997731
NCU01289	0	default	1	22	63.3602	5.23863	518.428	0.163908	-0.0451148	0.213458	0.48867	0.997731	0.997731
NCU01290	1	mle	1	24.0482	384.079	23.2675	1731.33	0.437781	0.297227	0.326226	0.0999127	0.904605	0.904605
NCU01291	1	mle	1	18.4815	128.673	0.121732	2457.33	0.186285	-0.0171434	0.0858841	0.438418	0.997731	0.997731
NCU01292	0	burg	1	18.6542	45.5302	9.56145	378.91	0.229406	0.036758	0.175859	0.352616	0.997731	0.997731
NCU01294	0	default	1	22	79.5129	17.3426	614.151	0.118727	-0.101591	0.271457	0.603173	0.997731	0.997731
NCU01296	0	default	1	22	269.48	9.50005	3727.26	0.0946397	-0.1317	0.195702	0.671871	0.997731	0.997731
NCU01297	0	default	1	22	67.3493	2.13904	2957.04	0.0124409	-0.234449	0.1505	0.951157	0.997741	0.997741
NCU01298	0	default	1	22	10.0695	6.09952	213.894	0.0285895	-0.214263	0.197061	0.890453	0.997731	0.997731
NCU01299	0	default	1	22	51.542	9.80334	640.874	0.104588	-0.119265	0.215397	0.642824	0.997731	0.997731
NCU01300	0	default	1	22	35.3304	14.6653	663.704	0.291522	0.114403	0.0716841	0.251944	0.997731	0.997731
NCU01301	0	default	1	22	40.0089	0.100479	222.294	0.553243	0.441553	0.278382	0.039837	0.720695	0.720695
NCU01302	1	yule-walker	1	19.3786	43.5892	13.0951	542.812	0.139603	-0.0754958	0.15693	0.548018	0.997731	0.997731
NCU01303	0	default	1	22	22.7336	21.7819	198.734	0.139641	-0.0754493	0.218189	0.547923	0.997731	0.997731
NCU01304	1	mle	1	24.642	24.7148	23.7101	192.398	0.208737	0.0109208	0.191019	0.391998	0.997731	0.997731
NCU01305	0	default	1	22	215.948	16.6885	2250.82	0.0535738	-0.183033	0.331896	0.802319	0.997731	0.997731
NCU01306	0	default	1	22	8.74469	20.9648	233.027	0.0651173	-0.168603	0.130964	0.763886	0.997731	0.997731
NCU01307	0	default	1	22	4.56089	16.6551	894.792	0.00100913	-0.248739	0.113503	0.99597	0.999578	0.999578
NCU01308	0	default	1	22	1.00934	3.33581	4.81923	0.0528011	-0.183999	0.678847	0.804942	0.997731	0.997731
NCU01309	0	default	1	22	26.8995	10.3802	323.001	0.106079	-0.117401	0.224364	0.638552	0.997731	0.997731
NCU01310	1	mle	1	22.9425	33.6988	21.7234	621.165	0.123523	-0.0955962	0.109636	0.590149	0.997731	0.997731
NCU01311	0	default	1	22	3.37455	7.7	17.4038	0.295738	0.119672	0.274144	0.246002	0.997731	0.997731
NCU01312	0	default	1	22	14.3704	10.2583	184.724	0.0834977	-0.145628	0.196122	0.70556	0.997731	0.997731
NCU01313	0	default	1	22	0.990385	3.03758	3.29266	0.113334	-0.108333	0.702602	0.618075	0.997731	0.997731
NCU01314	1	mle	1	19.96	1.56157	4.39636	7.22776	0.210164	0.0127056	0.437794	0.389177	0.997731	0.997731
NCU01315	0	default	1	22	82.5357	20.1357	1087.61	0.0803086	-0.149614	0.189373	0.715432	0.997731	0.997731
NCU01317	0	default	1	22	939.29	0.123439	16421	0.280803	0.101004	0.108235	0.267541	0.997731	0.997731
NCU01318	0	default	1	22	166.59	18.2637	1972.79	0.0621472	-0.172316	0.249626	0.77364	0.997731	0.997731
NCU01319	0	default	1	22	33.9729	17.5556	1523.11	0.018168	-0.22729	0.142344	0.929284	0.997731	0.997731
NCU01320	1	burg	1	18.4815	370.544	13.0451	823.641	0.528592	0.41074	0.450921	0.049384	0.755297	0.755297
NCU01321	0	default	1	22	4.07622	7.57377	99.3366	0.0570689	-0.178664	0.156671	0.790533	0.997731	0.997731
NCU01322	0	default	1	22	5.85897	17.2818	200.026	0.0311761	-0.21103	0.12413	0.881007	0.997731	0.997731
NCU01323	1	mle	1	24.642	55.7663	24.1473	374.202	0.194025	-0.00746915	0.263681	0.421975	0.997731	0.997731
NCU01324	0	default	1	22	14.5645	13.5674	388.66	0.106886	-0.116393	0.0827938	0.636251	0.997731	0.997731
NCU01325	1	mle	1	18.3119	2.41739	14.2534	8.3329	0.286913	0.108641	0.409352	0.258565	0.997731	0.997731
NCU01326	0	default	1	22	0.332943	11.4088	2.00447	0.0301278	-0.21234	0.678122	0.884827	0.997731	0.997731
NCU01327	0	default	1	22	60.342	18.9909	1307.17	0.206143	0.00767843	0.0882393	0.397164	0.997731	0.997731
NCU01328	0	default	1	22	744.368	17.412	13730.6	0.0379064	-0.202617	0.231756	0.85678	0.997731	0.997731
NCU01329	1	mle	1	18.3119	31.0625	18.0245	278.189	0.77915	0.723938	0.186649	0.00237896	0.233883	0.233883
NCU01330	0	default	1	22	24.7579	10.9587	292.58	0.136192	-0.0797594	0.163337	0.55676	0.997731	0.997731
NCU01331	0	default	1	22	164.532	1.1582	775.651	0.509603	0.387004	0.298235	0.0578351	0.79354	0.79354
NCU01332	0	default	1	22	338.365	14.4306	7886.37	0.204035	0.00504419	0.0950438	0.401398	0.997731	0.997731
NCU01333	0	default	1	22	102.359	13.8709	1347.31	0.274111	0.0926386	0.111881	0.277639	0.997731	0.997731
NCU01334	0	default	1	22	1.25441	16.6255	27.8654	0.0576448	-0.177944	0.140056	0.788603	0.997731	0.997731
NCU01335	0	default	1	22	7.84814	13.0705	373.664	0.00690122	-0.241373	0.186336	0.97268	0.998692	0.998692
NCU01336	0	mle	1	19.96	55.7001	0.723645	600.818	0.551493	0.439367	0.124618	0.0404646	0.725307	0.725307
NCU01337	1	burg	1	18.4815	30.6047	2.5062	331.906	0.333045	0.166307	0.120308	0.197872	0.997731	0.997731
NCU01338	0	default	1	22	6.66867	16.5984	447.344	0.0068616	-0.241423	0.132019	0.972835	0.998692	0.998692
NCU01339	0	default	1	22	7.47246	16.7737	409.161	0.0246564	-0.21918	0.0840284	0.904962	0.997731	0.997731
NCU01340	0	mle	1	21.4624	63.8519	0.258355	390.323	0.38732	0.23415	0.263948	0.140908	0.965129	0.965129
NCU01341	0	default	1	22	21.3584	21.5615	374.26	0.234981	0.043726	0.132462	0.342523	0.997731	0.997731
NCU01342	0	default	1	22	35.2608	18.8298	1328.84	0.030502	-0.211872	0.108805	0.883461	0.997731	0.997731
NCU01343	0	default	1	22	40.6334	21.4046	388.449	0.167139	-0.0410768	0.193821	0.481162	0.997731	0.997731
NCU01344	0	default	1	22	47.0746	20.4676	313.005	0.216284	0.0203549	0.232361	0.377255	0.997731	0.997731
NCU01345	0	default	1	22	72.4464	11.0676	1016.48	0.100783	-0.124022	0.163246	0.65382	0.997731	0.997731
NCU01346	1	mle	1	19.5686	1.16415	10.3787	3.2121	0.468039	0.335048	0.397642	0.0800793	0.856496	0.856496
NCU01347	0	default	1	22	40.2259	16.3009	465.286	0.162227	-0.0472164	0.177868	0.492613	0.997731	0.997731
NCU01348	0	default	1	22	2321.12	7.08948	6233.58	0.0921537	-0.134808	1.09707	0.679281	0.997731	0.997731
NCU01349	0	default	1	22	3.06031	16.9076	26.9001	0.0723458	-0.159568	0.302123	0.740533	0.997731	0.997731
NCU01350	0	default	1	22	0.0383059	13.7255	1.19963	0.00690361	-0.24137	0.272064	0.97267	0.998692	0.998692
NCU01351	0	default	1	22	0.733699	6.16269	14.3825	0.0230426	-0.221197	0.336553	0.910967	0.997731	0.997731
NCU01353	0	default	1	22	679.102	19.6146	5169.32	0.199014	-0.00123262	0.213259	0.411623	0.997731	0.997731
NCU01355	0	default	1	22	43.9227	14.1969	240.452	0.0876446	-0.140444	0.468171	0.692877	0.997731	0.997731
NCU01356	1	mle	1	20.7917	42.0189	8.06057	469.135	0.0865656	-0.141793	0.273507	0.696161	0.997731	0.997731
NCU01357	0	default	1	22	38.5268	12.8856	97.7784	0.224597	0.0307464	0.592599	0.361501	0.997731	0.997731
NCU01358	0	mle	1	21.4624	5.16264	10.6875	70.3273	0.144201	-0.0697491	0.183531	0.536399	0.997731	0.997731
NCU01360	0	default	1	22	28.9191	14.8904	1175.14	0.0259603	-0.21755	0.113276	0.900133	0.997731	0.997731
NCU01361	0	default	1	22	16.8834	15.355	336.578	0.0526203	-0.184225	0.176628	0.805557	0.997731	0.997731
NCU01362	0	default	1	22	15.8193	19.2672	316.131	0.0238909	-0.220136	0.240755	0.907807	0.997731	0.997731
NCU01364	0	default	1	22	13.6721	1.93898	568.473	0.0566742	-0.179157	0.0994294	0.791857	0.997731	0.997731
NCU01365	0	default	1	22	8.21268	21.8624	206.628	0.078938	-0.151328	0.106443	0.719707	0.997731	0.997731
NCU01366	0	default	1	22	7.79279	10.8177	242.238	0.0179062	-0.227617	0.170268	0.930276	0.997731	0.997731
NCU01367	0	default	1	22	59.1279	21.7226	414.507	0.208134	0.0101675	0.231102	0.393194	0.997731	0.997731
NCU01368	0	default	1	22	60.2809	20.5237	2308.62	0.0504727	-0.186909	0.102941	0.812886	0.997731	0.997731
NCU01369	0	default	1	22	411.328	16.8152	8362.73	0.180527	-0.0243412	0.0880309	0.45096	0.997731	0.997731
NCU01370	0	default	1	22	25.4664	21.7487	146.99	0.388185	0.235231	0.215394	0.140114	0.963085	0.963085
NCU01371	0	default	1	22	6.52236	19.2294	73.5823	0.154257	-0.0571792	0.159618	0.511628	0.997731	0.997731
NCU01373	1	mle	1	21.6957	2.87452	4.11021	30.4222	0.0714384	-0.160702	0.259735	0.743435	0.997731	0.997731
NCU01374	0	default	1	22	15.3882	10.581	133.062	0.341737	0.177171	0.164074	0.187758	0.997731	0.997731
NCU01375	0	default	1	22	2.82352	21.4079	12.734	0.200039	4.90982e-05	0.384599	0.40952	0.997731	0.997731
NCU01376	0	default	1	22	104.958	14.4514	323.32	0.410347	0.262934	0.364586	0.120889	0.948709	0.948709
NCU01377	0	default	1	22	4.38001	20.4777	93.4705	0.038173	-0.202284	0.196059	0.855831	0.997731	0.997731
NCU01378	0	default	1	22	31.821	12.279	653.733	0.0743452	-0.157068	0.182718	0.734169	0.997731	0.997731
NCU01379	0	default	1	22	20.023	8.6036	364.009	0.0273882	-0.215765	0.23536	0.894866	0.997731	0.997731
NCU01380	0	default	1	22	102.07	1.8448	217.736	0.428157	0.285196	0.584713	0.106932	0.91145	0.91145
NCU01381	0	default	1	22	146.974	6.88699	695.693	0.130726	-0.0865923	0.52514	0.570987	0.997731	0.997731
NCU01382	0	default	1	22	91.1556	3.43677	304.155	0.379553	0.224441	0.391988	0.14819	0.974521	0.974521
NCU01383	0	default	1	22	2.69445	2.51101	19.3983	0.116825	-0.103968	0.345183	0.608396	0.997731	0.997731
NCU01385	0	default	1	22	0.453038	7.60541	8.46995	0.00944139	-0.238198	0.391755	0.962766	0.998692	0.998692
NCU01386	0	default	1	22	10.9905	8.60361	204.285	0.0639503	-0.170062	0.154904	0.767707	0.997731	0.997731
NCU01387	0	default	1	22	6.4129	18.892	228.736	0.0486127	-0.189234	0.097578	0.819274	0.997731	0.997731
NCU01388	1	yule-walker	1	19.3786	117.961	1.28231	1492.58	0.609466	0.511832	0.100515	0.0232614	0.605671	0.605671
NCU01389	0	default	1	22	53.2192	0.239555	524.472	0.270981	0.0887264	0.140347	0.282459	0.997731	0.997731
NCU01390	0	default	1	22	53.6346	13.6313	389.481	0.58872	0.485901	0.131789	0.028612	0.635929	0.635929
NCU01391	0	burg	1	18.1455	1659.47	1.36021	5371.49	0.627129	0.533911	0.305987	0.0193302	0.561074	0.561074
NCU01392	0	default	1	22	0.288608	11.5875	2.52201	0.0381252	-0.202343	0.420532	0.856001	0.997731	0.997731
NCU01393	0	default	1	22	87.5991	0.572947	623.111	0.379068	0.223835	0.189754	0.148654	0.974521	0.974521
NCU01394	0	default	1	22	3.73958	14.7133	133.144	0.0205068	-0.224367	0.14585	0.920462	0.997731	0.997731
NCU01395	1	burg	1	18.3119	36.4806	10.9135	539.298	0.233238	0.0415474	0.114199	0.345655	0.997731	0.997731
NCU01396	0	default	1	22	4.8381	0.0908548	14.4653	0.522165	0.402706	0.328642	0.0521328	0.761489	0.761489
NCU01397	0	default	1	22	22.1773	0.732555	528.79	0.155165	-0.0560436	0.120022	0.509433	0.997731	0.997731
NCU01398	0	default	1	22	7.17618	3.13292	271.794	0.0509479	-0.186315	0.084221	0.81126	0.997731	0.997731
NCU01399	0	default	1	22	68.8179	2.58432	1275.33	0.149955	-0.0625565	0.105854	0.522117	0.997731	0.997731
NCU01400	0	default	1	22	29.3977	5.09085	338.743	0.144036	-0.0699545	0.162658	0.536811	0.997731	0.997731
NCU01401	0	default	1	22	20.19	0.0694973	298.234	0.233631	0.0420393	0.123393	0.344946	0.997731	0.997731
NCU01402	0	default	1	22	1.55707	13.1083	22.4198	0.0260753	-0.217406	0.382083	0.899708	0.997731	0.997731
NCU01403	0	default	1	22	20.5071	16.0505	298.528	0.240138	0.050173	0.139613	0.333379	0.997731	0.997731
NCU01404	0	default	1	22	17.1826	19.225	164.522	0.242027	0.0525339	0.167907	0.330077	0.997731	0.997731
NCU01407	0	default	1	22	1.19628	5.65236	38.2598	0.0107528	-0.236559	0.282182	0.957678	0.998537	0.998537
NCU01408	0	default	1	22	65.1853	0.615328	898.614	0.554532	0.443165	0.0934878	0.0393791	0.72006	0.72006
NCU01409	0	default	1	22	131.21	12.1874	1242.8	0.292888	0.11611	0.147369	0.250007	0.997731	0.997731
NCU01410	0	default	1	22	28.5764	1.2083	645.649	0.142777	-0.0715288	0.0941892	0.539977	0.997731	0.997731
NCU01411	1	default	1	22	21.9911	10.6303	175.949	0.406177	0.257721	0.249559	0.124345	0.948709	0.948709
NCU01412	0	default	1	22	70.9075	18.6966	1173.64	0.0362396	-0.2047	0.286171	0.862733	0.997731	0.997731
NCU01413	0	default	1	22	53.9599	18.2253	791.185	0.26029	0.075362	0.0963217	0.299397	0.997731	0.997731
NCU01414	0	default	1	22	270.925	19.6639	2694.04	0.0838827	-0.145147	0.262711	0.704376	0.997731	0.997731
NCU01415	0	default	1	22	0.185302	3.71822	3.5851	0.00999674	-0.237504	0.366421	0.960609	0.998692	0.998692
NCU01416	0	default	1	22	1.9543	21.0936	15.0911	0.163827	-0.0452162	0.239637	0.48886	0.997731	0.997731
NCU01417	0	default	1	22	18.5046	2.67586	1085.14	0.00767988	-0.2404	0.13765	0.969633	0.998692	0.998692
NCU01418	0	default	1	22	981.891	18.9964	21292.6	0.0356674	-0.205416	0.195701	0.864784	0.997731	0.997731
NCU01419	1	yule-walker	1	18.1455	150.122	12.5926	1628.38	0.321763	0.152204	0.119179	0.211605	0.997731	0.997731
NCU01420	0	default	1	22	66.0178	14.4447	3230.67	0.0142186	-0.232227	0.139847	0.944327	0.997731	0.997731
NCU01421	0	default	1	22	22.4861	0.203124	237.515	0.21817	0.0227125	0.235092	0.373637	0.997731	0.997731
NCU01422	0	default	1	22	281.29	20.7719	9137.55	0.0161189	-0.229851	0.205522	0.937067	0.997731	0.997731
NCU01423	0	default	1	22	0.822829	7.52369	54.3268	0.00645489	-0.241931	0.226778	0.974429	0.998926	0.998926
NCU01424	0	default	1	22	944.579	15.8114	16654.8	0.0793427	-0.150822	0.144783	0.718442	0.997731	0.997731
NCU01425	0	default	1	22	440.929	8.58972	4135.8	0.0741425	-0.157322	0.324759	0.734813	0.997731	0.997731
NCU01426	0	default	1	22	92.5455	5.44915	994.332	0.0547873	-0.181516	0.320848	0.798212	0.997731	0.997731
NCU01427	1	mle	1	24.0482	86.4267	0.201217	409.413	0.232434	0.040543	0.31161	0.347106	0.997731	0.997731
NCU01428	0	default	1	22	477.482	19.0909	5491.33	0.0352995	-0.205876	0.413851	0.866104	0.997731	0.997731
NCU01429	0	default	1	22	469.607	2.44266	5841.49	0.16503	-0.0437126	0.146707	0.486053	0.997731	0.997731
NCU01430	0	mle	1	22.1778	1113.78	11.5878	2046	0.862198	0.827748	0.423863	0.000360597	0.11699	0.11699
NCU01431	0	default	1	22	6.11817	17.3445	312.102	0.00373504	-0.245331	0.270399	0.985143	0.999403	0.999403
NCU01432	0	default	1	22	16.2625	15.8059	421.789	0.0728345	-0.158957	0.126535	0.738974	0.997731	0.997731
NCU01433	0	default	1	22	9.46959	3.51232	749.093	0.0193437	-0.22582	0.0847698	0.924841	0.997731	0.997731
NCU01434	0	default	1	22	4.57069	20.3005	154.033	0.0334813	-0.208148	0.18922	0.872652	0.997731	0.997731
NCU01435	0	default	1	22	45.1022	17.5883	781.054	0.134411	-0.0819859	0.146805	0.561366	0.997731	0.997731
NCU01436	0	default	1	22	180.427	12.0793	4785.35	0.0621919	-0.17226	0.107614	0.773492	0.997731	0.997731
NCU01438	0	default	1	22	1032.68	20.8431	8138.75	0.161776	-0.0477796	0.236226	0.493673	0.997731	0.997731
NCU01439	1	mle	1	19.5686	777.599	9.20117	9173.79	0.277142	0.0964273	0.159142	0.273031	0.997731	0.997731
NCU01440	0	default	1	22	42.5336	18.172	818.331	0.0343089	-0.207114	0.200484	0.869667	0.997731	0.997731
NCU01441	0	default	1	22	220.408	3.41179	1557.74	0.132328	-0.0845905	0.281117	0.566791	0.997731	0.997731
NCU01442	0	default	1	22	35.94	5.61685	647.191	0.0567615	-0.179048	0.16976	0.791564	0.997731	0.997731
NCU01443	0	default	1	22	148.145	1.72687	1801.12	0.423476	0.279345	0.0895732	0.110476	0.91512	0.91512
NCU01444	0	default	1	22	161.461	20.3784	2041.46	0.136775	-0.079031	0.256337	0.555259	0.997731	0.997731
NCU01445	0	default	1	22	7.1591	0.571799	264.551	0.0137233	-0.232846	0.177162	0.946226	0.997731	0.997731
NCU01446	1	default	1	22	137.633	1.00292	1311.44	0.704285	0.630356	0.0885689	0.00764707	0.415804	0.415804
NCU01447	0	default	1	22	87.5526	21.1886	927.124	0.23266	0.0408256	0.185267	0.346697	0.997731	0.997731
NCU01448	0	default	1	22	2.26979	10.7431	8.96012	0.263782	0.0797269	0.401048	0.293783	0.997731	0.997731
NCU01449	0	default	1	22	239.796	9.24318	1829.28	0.321627	0.152033	0.176291	0.211775	0.997731	0.997731
NCU01450	0	default	1	22	0.631204	13.4511	3.5888	0.0868974	-0.141378	0.423174	0.69515	0.997731	0.997731
NCU01451	0	default	1	22	165.427	5.56764	5956.87	0.0898615	-0.137673	0.0665223	0.686167	0.997731	0.997731
NCU01452	0	default	1	22	743.481	21.0748	12653	0.30346	0.129325	0.075846	0.235388	0.997731	0.997731
NCU01453	0	default	1	22	28.3401	9.4272	870.577	0.0697803	-0.162775	0.0873953	0.748759	0.997731	0.997731
NCU01454	0	default	1	22	58.9503	11.7433	698.204	0.444673	0.305841	0.119031	0.0951031	0.892612	0.892612
NCU01455	0	default	1	22	39.428	20.2454	665.813	0.0365861	-0.204267	0.220376	0.861493	0.997731	0.997731
NCU01456	1	burg	1	19.5686	102.739	2.65588	1298.01	0.377898	0.222372	0.113104	0.149778	0.976336	0.976336
NCU01457	0	default	1	22	35.8023	18.7873	360.14	0.141295	-0.0733807	0.188577	0.54372	0.997731	0.997731
NCU01458	1	default	1	22	55.1675	0.324212	309.338	0.691379	0.614224	0.3087	0.009072	0.433879	0.433879
NCU01459	0	default	1	22	339.364	10.6361	2654.94	0.304852	0.131066	0.235743	0.233511	0.997731	0.997731
NCU01460	0	default	1	22	76.2769	8.69818	1525.37	0.0719577	-0.160053	0.170215	0.741773	0.997731	0.997731
NCU01461	0	default	1	22	33.0419	21.6121	219.779	0.183932	-0.020085	0.259377	0.443512	0.997731	0.997731
NCU01462	0	default	1	22	2.36591	2.29146	5.47676	0.531159	0.413949	0.437497	0.0483172	0.755297	0.755297
NCU01463	0	default	1	22	16.1314	1.79708	75.5664	0.642158	0.552697	0.283165	0.0163971	0.528713	0.528713
NCU01464	0	default	1	22	94.491	1.43585	2025.95	0.0711335	-0.161083	0.170653	0.744412	0.997731	0.997731
NCU01465	0	default	1	22	33.97	14.7893	359.154	0.0698863	-0.162642	0.274246	0.748418	0.997731	0.997731
NCU01466	0	default	1	22	19.7015	20.2764	146.32	0.183161	-0.0210486	0.233947	0.44519	0.997731	0.997731
NCU01467	0	default	1	22	154.852	14.0861	3072.39	0.120401	-0.0994991	0.10654	0.598604	0.997731	0.997731
NCU01468	0	default	1	22	68.2445	18.5325	1456.36	0.134245	-0.0821938	0.0993848	0.561798	0.997731	0.997731
NCU01469	0	default	1	22	24.5066	0.0102044	477.056	0.0604918	-0.174385	0.168643	0.779116	0.997731	0.997731
NCU01470	0	default	1	22	25.4468	11.9401	1441.11	0.00969964	-0.237875	0.140543	0.961762	0.998692	0.998692
NCU01471	0	default	1	22	25.9257	9.04195	669.646	0.0420353	-0.197456	0.134156	0.842167	0.997731	0.997731
NCU01472	0	default	1	22	2.38924	10.107	22.0715	0.0722856	-0.159643	0.34148	0.740725	0.997731	0.997731
NCU01473	1	mle	1	23.4824	119.087	22.7472	1014.93	0.308267	0.135334	0.153038	0.228957	0.997731	0.997731
NCU01474	1	mle	1	22.1778	103.912	22.1137	829.603	0.346904	0.18363	0.156451	0.181931	0.997731	0.997731
NCU01475	0	default	1	22	3.60995	16.3129	65.6896	0.040602	-0.199248	0.194659	0.847218	0.997731	0.997731
NCU01476	0	default	1	22	96.3769	12.3261	1515.46	0.167103	-0.0411213	0.111531	0.481244	0.997731	0.997731
NCU01477	0	default	1	22	825.296	10.2839	5491	0.230462	0.0380772	0.246506	0.350688	0.997731	0.997731
NCU01478	0	default	1	22	24.0188	6.08666	1161.59	0.0441918	-0.19476	0.0708714	0.834609	0.997731	0.997731
NCU01479	0	default	1	22	93.1981	19.4223	1010	0.113881	-0.107649	0.203113	0.61655	0.997731	0.997731
NCU01480	0	default	1	22	17.2223	9.01162	378.319	0.113474	-0.108157	0.118518	0.617683	0.997731	0.997731
NCU01481	0	yule-walker	1	18.1455	66.0717	0.924675	479.427	0.570347	0.462933	0.135729	0.0340779	0.681978	0.681978
NCU01483	0	default	1	22	145.491	1.82023	798.738	0.142446	-0.071943	0.359392	0.540813	0.997731	0.997731
NCU01484	1	yule-walker	1	18.1455	772.315	1.54096	9760.15	0.488855	0.361069	0.114146	0.0682614	0.835708	0.835708
NCU01485	1	default	1	22	160.87	21.9133	530.155	0.477617	0.347021	0.349058	0.0744658	0.849487	0.849487
NCU01486	0	default	1	22	10.3106	12.6128	323.474	0.020007	-0.224991	0.197395	0.922342	0.997731	0.997731
NCU01487	0	default	1	22	127.447	9.64852	3698.64	0.0464518	-0.191935	0.172323	0.826743	0.997731	0.997731
NCU01488	0	default	1	22	28.4918	0.89438	259.004	0.221686	0.027107	0.181042	0.366961	0.997731	0.997731
NCU01489	0	default	1	22	738.658	0.211552	3954.29	0.699575	0.624469	0.16183	0.00814601	0.431343	0.431343
NCU01490	0	default	1	22	34.5379	1.751	205.922	0.159802	-0.0502476	0.353602	0.498341	0.997731	0.997731
NCU01491	0	default	1	22	7.21803	21.9118	72.4847	0.347319	0.184149	0.122627	0.181469	0.997731	0.997731
NCU01493	0	default	1	22	17.8207	6.54456	105.665	0.117328	-0.103339	0.410156	0.607011	0.997731	0.997731
NCU01494	1	mle	1	24.0482	4.77602	0.499293	59.8737	0.0626971	-0.171629	0.212944	0.771827	0.997731	0.997731
NCU01495	0	default	1	22	0.537588	13.5132	5.7803	0.0580871	-0.177391	0.288574	0.787124	0.997731	0.997731
NCU01496	0	default	1	22	12.4442	15.7611	55.5156	0.0917315	-0.135336	0.52425	0.680545	0.997731	0.997731
NCU01498	0	default	1	22	62.919	15.5106	1454.91	0.0163293	-0.229588	0.276946	0.936265	0.997731	0.997731
NCU01499	0	default	1	22	107.192	15.2788	1000.07	0.0743891	-0.157014	0.293999	0.73403	0.997731	0.997731
NCU01500	0	default	1	22	56.0702	2.33677	1238.42	0.0436958	-0.19538	0.15497	0.836343	0.997731	0.997731
NCU01501	0	default	1	22	75.4479	19.0674	1152.73	0.108218	-0.114728	0.152287	0.632464	0.997731	0.997731
NCU01502	0	default	1	22	10.0184	19.8839	118.367	0.0668062	-0.166492	0.248496	0.758381	0.997731	0.997731
NCU01503	0	default	1	22	29.7124	17.2809	324.077	0.0451822	-0.193522	0.31144	0.831155	0.997731	0.997731
NCU01504	0	default	1	22	273.294	17.9227	1723.14	0.145264	-0.0684202	0.333089	0.533738	0.997731	0.997731
NCU01505	1	mle	1	19.3786	2.35649	15.8863	44.092	0.0311856	-0.211018	0.21518	0.880972	0.997731	0.997731
NCU01506	1	yule-walker	1	19.7624	15.9367	1.39183	102.721	0.321193	0.151492	0.253912	0.212317	0.997731	0.997731
NCU01509	0	default	1	22	305.245	1.68745	3586.41	0.150383	-0.0620213	0.209759	0.521066	0.997731	0.997731
NCU01510	1	burg	1	18.1455	81.0287	6.95683	2807.72	0.0617682	-0.17279	0.0999738	0.774891	0.997731	0.997731
NCU01511	0	default	1	22	151.187	13.3552	2103.73	0.16382	-0.0452252	0.153353	0.488877	0.997731	0.997731
NCU01512	0	default	1	22	24.3958	17.316	964.454	0.0478932	-0.190134	0.119664	0.821756	0.997731	0.997731
NCU01514	0	default	1	22	21.0871	16.62	179.212	0.297334	0.121668	0.172308	0.243778	0.997731	0.997731
NCU01515	1	mle	1	22.427	86.1386	21.5725	993.559	0.222013	0.0275158	0.143907	0.366345	0.997731	0.997731
NCU01516	0	mle	1	23.7619	175.911	0.306051	901.359	0.534707	0.418383	0.261267	0.0468714	0.755297	0.755297
NCU01517	1	mle	1	24.95	199.458	0.177982	540.464	0.430579	0.288224	0.405336	0.105132	0.910513	0.910513
NCU01519	0	default	1	22	10.2613	1.48436	17.9688	0.265756	0.0821954	0.812366	0.290644	0.997731	0.997731
NCU01520	0	mle	1	18.1455	13.8182	7.78578	82.7665	0.224603	0.0307533	0.280309	0.361491	0.997731	0.997731
NCU01521	0	default	1	22	6.53951	12.1405	66.9151	0.115673	-0.105409	0.212649	0.611578	0.997731	0.997731
NCU01522	0	default	1	22	14.4913	19.6808	122.748	0.11282	-0.108975	0.248543	0.619507	0.997731	0.997731
NCU01523	0	default	1	22	253.179	21.3597	6920.27	0.0339771	-0.207529	0.194235	0.870863	0.997731	0.997731
NCU01524	0	default	1	22	89.2835	0.0556371	628.513	0.423588	0.279484	0.234061	0.110391	0.91512	0.91512
NCU01525	0	default	1	22	15.032	10.4347	599.192	0.0416125	-0.197984	0.0978713	0.843654	0.997731	0.997731
NCU01526	0	default	1	22	2.7197	0.142407	143.557	0.0415402	-0.198075	0.0857137	0.843909	0.997731	0.997731
NCU01527	0	default	1	22	16.219	19.553	288.632	0.0758878	-0.15514	0.157301	0.729287	0.997731	0.997731
NCU01528	0	default	1	22	17625.1	9.25271	93390.3	0.122476	-0.0969053	0.506076	0.592975	0.997731	0.997731
NCU01529	0	default	1	22	10.8694	9.89984	37.3523	0.325531	0.156913	0.431201	0.206942	0.997731	0.997731
NCU01530	0	default	1	22	2.67606	10.1767	12.7192	0.186657	-0.0166793	0.428012	0.437619	0.997731	0.997731
NCU01531	1	mle	1	25.5897	0.285349	12.4843	1.36713	0.108832	-0.113961	0.402773	0.630724	0.997731	0.997731
NCU01532	0	default	1	22	0.236186	20.0116	1.21981	0.0856934	-0.142883	0.491848	0.698823	0.997731	0.997731
NCU01534	1	mle	1	22.1778	71.5249	0.377385	602.97	0.365953	0.207441	0.180013	0.161617	0.995002	0.995002
NCU01535	0	default	1	22	96.6836	19.7009	1750.84	0.0880197	-0.139975	0.195182	0.691738	0.997731	0.997731
NCU01536	0	default	1	22	0.458367	9.82258	2.0658	0.0939462	-0.132567	0.52788	0.673932	0.997731	0.997731
NCU01537	0	default	1	22	0.67599	21.9554	10.0345	0.0753472	-0.155816	0.178808	0.730995	0.997731	0.997731
NCU01538	0	default	1	22	26.4724	5.42306	1084.5	0.0344508	-0.206936	0.112529	0.869156	0.997731	0.997731
NCU01539	0	default	1	22	17.2564	19.4162	501.938	0.0291407	-0.213574	0.146599	0.888434	0.997731	0.997731
NCU01540	0	default	1	22	86.0385	13.7932	1887.11	0.183737	-0.0203289	0.0753086	0.443936	0.997731	0.997731
NCU01541	0	default	1	22	40.8949	0.834921	964.614	0.0453271	-0.193341	0.142281	0.83065	0.997731	0.997731
NCU01542	0	default	1	22	7.53295	13.9924	204.104	0.0396332	-0.200459	0.169073	0.850646	0.997731	0.997731
NCU01543	0	default	1	22	9.83662	11.9419	413.752	0.00848375	-0.239395	0.220248	0.966494	0.998692	0.998692
NCU01545	0	default	1	22	440.612	18.5137	11163.8	0.0426237	-0.19672	0.146226	0.840099	0.997731	0.997731
NCU01546	0	burg	1	24.3415	3559.02	10.5362	16613.5	0.163716	-0.0453552	0.463053	0.48912	0.997731	0.997731
NCU01547	0	default	1	22	135.807	20.2695	1848.81	0.163411	-0.0457361	0.136526	0.489833	0.997731	0.997731
NCU01548	0	default	1	22	194.842	3.24535	6634.69	0.0103296	-0.237088	0.212136	0.959317	0.998692	0.998692
NCU01549	0	default	1	22	23.368	3.77508	591.806	0.018756	-0.226555	0.222667	0.92706	0.997731	0.997731
NCU01550	1	mle	1	22.6818	149.5	0.218315	3128.6	0.103243	-0.120946	0.124646	0.646695	0.997731	0.997731
NCU01551	0	default	1	22	65.1042	9.04976	845.633	0.0708077	-0.16149	0.229775	0.745457	0.997731	0.997731
NCU01552	0	default	1	22	717.712	1.86509	19049	0.0220316	-0.222461	0.181254	0.914743	0.997731	0.997731
NCU01553	0	default	1	22	30.1349	18.0444	1012.26	0.0450151	-0.193731	0.10927	0.831737	0.997731	0.997731
NCU01554	0	default	1	22	10.3152	19.0124	408.706	0.00799056	-0.240012	0.199768	0.968419	0.998692	0.998692
NCU01555	1	mle	1	19.3786	347.687	12.8462	2326.22	0.459612	0.324515	0.174359	0.0852754	0.871639	0.871639
NCU01559	0	default	1	22	46.8144	1.15199	742.943	0.407918	0.259897	0.125774	0.122893	0.948709	0.948709
NCU01560	0	default	1	22	64.5055	2.04826	986.352	0.311108	0.138885	0.113234	0.225219	0.997731	0.997731
NCU01561	0	default	1	22	0.0212986	5.2162	2.11151	0.000262848	-0.249671	0.441616	0.998949	0.999839	0.999839
NCU01562	0	burg	1	18.8302	0.288646	17.5164	2.98656	0.0406633	-0.199171	0.325804	0.847002	0.997731	0.997731
NCU01563	0	default	1	22	19.0388	3.09843	273.356	0.205017	0.00627149	0.161883	0.399421	0.997731	0.997731
NCU01564	0	default	1	22	20.2883	19.1538	1074.01	0.0364048	-0.204494	0.0702126	0.862141	0.997731	0.997731
NCU01565	0	default	1	22	284.529	12.3112	3387.49	0.405688	0.25711	0.129942	0.124755	0.948709	0.948709
NCU01566	0	default	1	22	0.137547	20.7959	4.29776	0.00264603	-0.246692	0.440004	0.989458	0.999403	0.999403
NCU01567	1	mle	1	18.8302	11.2726	13.4044	80.2107	0.179479	-0.0256514	0.243074	0.453272	0.997731	0.997731
NCU01568	0	default	1	22	20.3474	14.8062	158.166	0.371354	0.214192	0.152593	0.15618	0.98851	0.98851
NCU01569	0	default	1	22	36.0193	20.8083	264.86	0.274414	0.0930175	0.192673	0.277176	0.997731	0.997731
NCU01570	1	burg	1	19.7624	3.47527	0.78907	155.937	0.0102509	-0.237186	0.180591	0.959623	0.998692	0.998692
NCU01571	0	default	1	22	43.4118	16.0046	335.077	0.112472	-0.10941	0.283372	0.620481	0.997731	0.997731
NCU01572	1	burg	1	18.1455	72.6789	10.9823	245.517	0.628843	0.536054	0.31156	0.018977	0.561074	0.561074
NCU01573	1	mle	1	25.2658	32.2558	11.6102	145.771	0.619274	0.524092	0.244607	0.0210112	0.585306	0.585306
NCU01575	0	default	1	22	112.866	0.0667745	1462.54	0.497934	0.372418	0.0917218	0.0635392	0.819579	0.819579
NCU01577	0	default	1	22	31.0265	0.0095388	551.971	0.127286	-0.0908921	0.111572	0.580079	0.997731	0.997731
NCU01579	0	default	1	22	20.6396	14.0551	103.704	0.391424	0.23928	0.25075	0.13717	0.959136	0.959136
NCU01580	0	default	1	22	26.5288	19.5068	240.656	0.151454	-0.060682	0.205503	0.518443	0.997731	0.997731
NCU01581	0	default	1	22	21.2089	21.4437	220.346	0.294858	0.118573	0.137454	0.247233	0.997731	0.997731
NCU01584	0	default	1	22	8.43203	2.29283	147.244	0.0429234	-0.196346	0.198437	0.839048	0.997731	0.997731
NCU01585	0	default	1	22	155.537	11.1789	1995.03	0.0785209	-0.151849	0.207886	0.721011	0.997731	0.997731
NCU01587	0	default	1	22	246.085	20.9255	7820.75	0.0375642	-0.203045	0.148943	0.858	0.997731	0.997731
NCU01589	0	default	1	22	151.244	21.8416	1187.53	0.083341	-0.145824	0.320982	0.706043	0.997731	0.997731
NCU01591	1	mle	1	25.5897	4.03043	12.098	23.4754	0.22721	0.0340121	0.260106	0.356654	0.997731	0.997731
NCU01592	0	default	1	22	0.50742	3.05618	2.68207	0.0520787	-0.184902	0.589037	0.807401	0.997731	0.997731
NCU01593	0	default	1	22	0.719978	12.29	3.91444	0.0466329	-0.191709	0.611986	0.826115	0.997731	0.997731
NCU01595	1	mle	1	24.95	29.7835	24.2574	169.046	0.255363	0.0692042	0.285935	0.307452	0.997731	0.997731
NCU01596	0	default	1	22	98.1704	17.2675	1686.38	0.209977	0.0124711	0.0980659	0.389546	0.997731	0.997731
NCU01597	0	default	1	22	8.11666	20.3778	58.5961	0.107891	-0.115136	0.300472	0.63339	0.997731	0.997731
NCU01598	0	default	1	22	14.5195	11.1668	89.3582	0.432328	0.29041	0.190875	0.103846	0.907883	0.907883
NCU01599	0	default	1	22	25.8255	1.99688	647.307	0.0647325	-0.169084	0.13377	0.765144	0.997731	0.997731
NCU01601	0	default	1	22	16.1076	17.0469	947.727	0.0270041	-0.216245	0.0750843	0.896281	0.997731	0.997731
NCU01605	0	default	1	22	63.1764	19.8279	770.398	0.105769	-0.117789	0.220188	0.639438	0.997731	0.997731
NCU01606	0	default	1	22	190.585	18.4724	3115.21	0.0548413	-0.181448	0.196462	0.798029	0.997731	0.997731
NCU01607	0	default	1	22	13.7721	10.6038	212.46	0.197727	-0.00284164	0.128415	0.414276	0.997731	0.997731
NCU01608	0	default	1	22	12.9657	9.59085	64.0907	0.347033	0.183791	0.297474	0.181788	0.997731	0.997731
NCU01610	0	default	1	22	3.47483	2.02488	21.5561	0.233718	0.042148	0.268817	0.344789	0.997731	0.997731
NCU01611	0	default	1	22	15.4342	18.9691	506.464	0.0101684	-0.237289	0.214328	0.959943	0.998692	0.998692
NCU01612	0	default	1	22	43.5359	20.8984	165.792	0.223743	0.0296784	0.3944	0.363097	0.997731	0.997731
NCU01613	1	mle	1	18.6542	38.1272	0.822286	490.462	0.131739	-0.0853264	0.160099	0.568331	0.997731	0.997731
NCU01614	0	default	1	22	89.0102	20.167	1185.24	0.367462	0.209327	0.100776	0.160084	0.994318	0.994318
NCU01615	0	default	1	22	13.4992	10.708	266.241	0.188782	-0.0140224	0.091215	0.433062	0.997731	0.997731
NCU01620	0	default	1	22	5.82418	10.3533	51.3568	0.0939887	-0.132514	0.27697	0.673805	0.997731	0.997731
NCU01623	1	mle	1	25.2658	32.0668	24.1987	110.948	0.36621	0.207762	0.321392	0.161355	0.995002	0.995002
NCU01625	0	default	1	22	11.6405	0.0876809	200.501	0.14398	-0.0700252	0.123291	0.536953	0.997731	0.997731
NCU01629	1	yule-walker	1	18.6542	4.37942	5.92335	48.5076	0.130303	-0.0871209	0.247774	0.572099	0.997731	0.997731
NCU01631	0	default	1	22	0.653716	9.97731	6.24391	0.118305	-0.102119	0.216032	0.60433	0.997731	0.997731
NCU01632	0	default	1	22	24.6201	14.3307	1100.7	0.00237429	-0.247032	0.450087	0.990537	0.999403	0.999403
NCU01633	0	default	1	22	2167.25	4.43539	8684.09	0.241389	0.0517361	0.381852	0.33119	0.997731	0.997731
NCU01634	1	mle	1	19.0095	1688.83	1.34063	8963.53	0.471479	0.339349	0.270719	0.0780277	0.85358	0.85358
NCU01635	0	default	1	22	6448.91	21.2779	44040.6	0.313112	0.141389	0.225799	0.22261	0.997731	0.997731
NCU01636	0	default	1	22	35.7913	20.2466	526.719	0.189856	-0.0126805	0.136179	0.430774	0.997731	0.997731
NCU01637	1	mle	1	24.3415	10.3724	23.303	226.199	0.0379302	-0.202587	0.158243	0.856695	0.997731	0.997731
NCU01638	0	default	1	22	32.9908	20.599	398.258	0.0512731	-0.185909	0.291077	0.810149	0.997731	0.997731
NCU01640	0	mle	1	23.2093	76.5594	0.467751	700.887	0.303231	0.129039	0.144511	0.235698	0.997731	0.997731
NCU01642	0	default	1	22	29.5893	11.6036	345.415	0.0804914	-0.149386	0.247004	0.714864	0.997731	0.997731
NCU01643	1	mle	1	20.5773	122.462	20.1807	834.601	0.435738	0.294672	0.158639	0.101373	0.90508	0.90508
NCU01644	0	default	1	22	56.6613	17.0153	1183.15	0.146298	-0.0671271	0.0932873	0.531159	0.997731	0.997731
NCU01645	0	default	1	22	237.433	13.0731	4120.36	0.0414418	-0.198198	0.200492	0.844256	0.997731	0.997731
NCU01646	0	default	1	22	23.8957	0.391718	737.087	0.0767969	-0.154004	0.0863653	0.726422	0.997731	0.997731
NCU01647	0	default	1	22	252.687	14.0083	1334.96	0.19801	-0.00248688	0.301783	0.41369	0.997731	0.997731
NCU01648	0	default	1	22	177.155	11.3308	2202.09	0.159732	-0.0503355	0.17019	0.498508	0.997731	0.997731
NCU01649	0	default	1	22	9.63441	12.2159	86.1993	0.223468	0.0293346	0.173219	0.363612	0.997731	0.997731
NCU01650	1	mle	1	24.95	46.5226	23.848	313.277	0.463951	0.329938	0.149398	0.0825693	0.867604	0.867604
NCU01651	0	default	1	22	3.74823	20.7535	36.7802	0.0340355	-0.207456	0.422203	0.870652	0.997731	0.997731
NCU01652	0	default	1	22	676.921	8.70687	2560.78	0.25644	0.0705497	0.501072	0.305678	0.997731	0.997731
NCU01653	0	default	1	22	20.9548	9.46432	93.71	0.30563	0.132038	0.321954	0.232468	0.997731	0.997731
NCU01654	1	burg	1	18.1455	102.885	0.566567	1002.97	0.0754261	-0.155717	0.263207	0.730746	0.997731	0.997731
NCU01655	0	default	1	22	80.5978	19.9627	1805.69	0.0488714	-0.188911	0.159861	0.818384	0.997731	0.997731
NCU01656	0	default	1	22	30.1646	20.8673	201.522	0.0995648	-0.125544	0.335683	0.65737	0.997731	0.997731
NCU01657	0	default	1	22	50.0533	12.8204	635.68	0.383378	0.229222	0.0935059	0.14457	0.966682	0.966682
NCU01658	0	default	1	22	54.0881	15.768	1578.81	0.0548109	-0.181486	0.118317	0.798132	0.997731	0.997731
NCU01659	0	default	1	22	36.7406	14.9982	315.877	0.105398	-0.118252	0.258779	0.640499	0.997731	0.997731
NCU01660	0	default	1	22	3.46337	18.5787	187.684	0.00251382	-0.246858	0.267725	0.989983	0.999403	0.999403
NCU01664	0	default	1	22	70.2548	21.1288	946.014	0.197439	-0.00320127	0.144571	0.41487	0.997731	0.997731
NCU01665	0	default	1	22	57.8206	19.4747	665.048	0.169196	-0.0385051	0.149475	0.476425	0.997731	0.997731
NCU01666	0	default	1	22	597.896	11.639	4505.75	0.376338	0.220422	0.244812	0.151286	0.980336	0.980336
NCU01667	0	default	1	22	161.739	4.59106	1548.38	0.106412	-0.116985	0.26857	0.637601	0.997731	0.997731
NCU01668	0	default	1	22	31.6473	19.5299	737.037	0.086188	-0.142265	0.103691	0.697313	0.997731	0.997731
NCU01669	0	default	1	22	98.8258	21.7527	571.402	0.311241	0.139052	0.246883	0.225044	0.997731	0.997731
NCU01670	0	default	1	22	13.7163	4.9488	533.792	0.0267178	-0.216603	0.1265	0.897336	0.997731	0.997731
NCU01672	0	default	1	22	0.82906	18.4251	19.1443	0.017124	-0.228595	0.234903	0.933243	0.997731	0.997731
NCU01673	0	default	1	22	11.6317	18	227.039	0.111721	-0.110349	0.182594	0.622585	0.997731	0.997731
NCU01674	0	default	1	22	195.537	17.9069	5508.44	0.0357401	-0.205325	0.209736	0.864523	0.997731	0.997731
NCU01675	0	default	1	22	112.735	20.8302	375.41	0.249386	0.0617319	0.427289	0.317444	0.997731	0.997731
NCU01678	0	yule-walker	1	18.8302	111.728	11.4788	713.531	0.655044	0.568805	0.152386	0.0141597	0.492016	0.492016
NCU01679	0	default	1	22	8.93797	21.3088	133.868	0.108213	-0.114734	0.144985	0.632476	0.997731	0.997731
NCU01680	0	default	1	22	1191.86	15.9025	8036.69	0.0653229	-0.168346	0.444755	0.763214	0.997731	0.997731
NCU01681	1	mle	1	22.6818	0.342185	22.4963	1.372	0.308782	0.135977	0.411339	0.228276	0.997731	0.997731
NCU01684	0	default	1	22	2.61119	11.5024	11.0207	0.441279	0.301598	0.271348	0.0974498	0.903313	0.903313
NCU01686	0	default	1	22	1.53305	8.17156	3.63134	0.297958	0.122448	0.596144	0.242913	0.997731	0.997731
NCU01688	0	default	1	22	0.0862015	4.9091	1.11347	0.0625984	-0.171752	0.221549	0.772152	0.997731	0.997731
NCU01689	0	default	1	22	216.432	20.013	1495.35	0.155224	-0.0559703	0.279518	0.509292	0.997731	0.997731
NCU01692	0	default	1	22	314.034	20.4324	4077.82	0.0378874	-0.202641	0.279915	0.856848	0.997731	0.997731
NCU01695	0	default	1	22	55.7615	1.28205	454.584	0.374891	0.218614	0.14303	0.152694	0.981957	0.981957
NCU01696	0	default	1	22	13.9953	13.0327	288.954	0.0985465	-0.126817	0.125829	0.660349	0.997731	0.997731
NCU01697	0	default	1	22	79.0142	4.19851	320.676	0.259758	0.074697	0.342182	0.300259	0.997731	0.997731
NCU01698	0	mle	1	23.4824	173.935	0.515428	1072.91	0.688707	0.610884	0.200089	0.00939026	0.433879	0.433879
NCU01699	1	burg	1	19.1923	21.6973	1.46761	169.158	0.27593	0.0949129	0.235996	0.274866	0.997731	0.997731
NCU01700	1	mle	1	24.0482	25.4884	12.6115	292.761	0.489052	0.361315	0.0839256	0.0681566	0.835708	0.835708
NCU01701	0	default	1	22	163.414	13.374	919.933	0.596468	0.495585	0.163991	0.0265162	0.626738	0.626738
NCU01702	0	default	1	22	144.343	20.843	1167.89	0.122292	-0.097135	0.256028	0.593472	0.997731	0.997731
NCU01703	0	default	1	22	72.3336	10.5454	1336.85	0.132958	-0.0838027	0.13425	0.565146	0.997731	0.997731
NCU01704	0	default	1	22	94.225	11.6431	1657.28	0.100341	-0.124573	0.128519	0.655105	0.997731	0.997731
NCU01705	0	default	1	22	17.8215	15.9573	407.748	0.0609297	-0.173838	0.128748	0.777665	0.997731	0.997731
NCU01706	0	default	1	22	4.08325	12.8988	14.4271	0.235787	0.0447338	0.4202	0.341081	0.997731	0.997731
NCU01713	0	default	1	22	55.7512	20.6838	474.872	0.315104	0.14388	0.196264	0.220038	0.997731	0.997731
NCU01715	1	mle	1	19.7624	20.9235	11.1643	167.714	0.364343	0.205428	0.157114	0.163265	0.995002	0.995002
NCU01717	0	default	1	22	0.710258	9.62207	6.49594	0.0368265	-0.203967	0.414881	0.860633	0.997731	0.997731
NCU01720	0	default	1	22	570.4	20.5917	4299.9	0.368807	0.211009	0.195288	0.158726	0.991577	0.991577
NCU01722	0	default	1	22	27.6121	19.5833	269.678	0.0538125	-0.182734	0.326803	0.80151	0.997731	0.997731
NCU01724	0	default	1	22	100.932	0.188053	1378.74	0.35756	0.19695	0.0873004	0.170345	0.997731	0.997731
NCU01725	1	mle	1	25.2658	31.1291	25.0276	284.823	0.435189	0.293986	0.139962	0.101768	0.906231	0.906231
NCU01728	1	mle	1	25.9221	10.3869	12.5351	66.3516	0.41939	0.274238	0.151968	0.113641	0.928692	0.928692
NCU01729	0	default	1	22	37.8378	13.6721	776.976	0.0466108	-0.191737	0.165884	0.826192	0.997731	0.997731
NCU01731	0	default	1	22	121.901	12.9673	2139.16	0.137261	-0.0784235	0.127115	0.55401	0.997731	0.997731
NCU01734	1	yule-walker	1	18.3119	1.60302	11.5563	4.09029	0.249413	0.0617659	0.576837	0.317398	0.997731	0.997731
NCU01735	1	default	1	22	1576.27	11.5236	2741.94	0.541673	0.427091	0.590224	0.0441268	0.734363	0.734363
NCU01737	0	default	1	22	13.961	2.54854	932.377	0.00780873	-0.240239	0.136451	0.969129	0.998692	0.998692
NCU01738	0	default	1	22	5.94553	1.17487	811.772	0.00103432	-0.248707	0.201463	0.995869	0.999578	0.999578
NCU01739	0	default	1	22	170.923	21.8673	1998.43	0.241151	0.0514389	0.136113	0.331605	0.997731	0.997731
NCU01740	1	mle	1	21.0105	664.044	0.803344	2674.93	0.590999	0.488749	0.342472	0.0279832	0.634928	0.634928
NCU01741	0	default	1	22	73.7564	18.5268	1228.25	0.0633038	-0.17087	0.184172	0.76983	0.997731	0.997731
NCU01742	0	default	1	22	127.499	3.38075	492.261	0.442209	0.302762	0.344951	0.096802	0.90074	0.90074
NCU01744	0	default	1	22	356.531	7.85763	1705.43	0.209924	0.012405	0.479621	0.389651	0.997731	0.997731
NCU01745	0	default	1	22	202.372	11.7139	1791.79	0.260929	0.0761612	0.157607	0.298363	0.997731	0.997731
NCU01746	0	default	1	22	14.7612	3.12721	284.147	0.111024	-0.111221	0.110831	0.624541	0.997731	0.997731
NCU01747	0	default	1	22	100.233	19.2583	1311.53	0.253005	0.0662562	0.107664	0.311366	0.997731	0.997731
NCU01748	0	default	1	22	247.252	18.9456	2303.37	0.135252	-0.0809351	0.224767	0.559189	0.997731	0.997731
NCU01750	0	default	1	22	37.6745	3.33548	365.25	0.346294	0.182867	0.125707	0.182613	0.997731	0.997731
NCU01751	0	default	1	22	38.1104	4.16709	1096.36	0.238033	0.047541	0.0670281	0.337089	0.997731	0.997731
NCU01752	0	default	1	22	242.959	19.6528	1315.93	0.210382	0.0129773	0.290348	0.388748	0.997731	0.997731
NCU01753	0	default	1	22	102.328	10.1244	858.174	0.283774	0.104717	0.200342	0.263148	0.997731	0.997731
NCU01754	0	default	1	22	3071.83	9.77098	29158.3	0.0366485	-0.204189	0.4258	0.86127	0.997731	0.997731
NCU01756	0	default	1	22	185.901	15.3083	3404.73	0.227567	0.0344589	0.0859951	0.355994	0.997731	0.997731
NCU01757	0	default	1	22	22.4583	10.8028	202.193	0.367897	0.209871	0.145705	0.159643	0.99285	0.99285
NCU01758	0	default	1	22	27.4164	10.8852	705.934	0.0875424	-0.140572	0.0935371	0.693188	0.997731	0.997731
NCU01759	0	default	1	22	4.37742	6.60287	1141.27	0.00108269	-0.248647	0.110233	0.995676	0.999578	0.999578
NCU01760	0	default	1	22	2.67933	13.0889	46.8777	0.0573348	-0.178331	0.20632	0.789641	0.997731	0.997731
NCU01761	1	burg	1	19.1923	65.1594	1.99355	669.152	0.261105	0.0763814	0.144691	0.298078	0.997731	0.997731
NCU01762	0	default	1	22	23.281	21.9239	218.792	0.411936	0.26492	0.138924	0.119591	0.948709	0.948709
NCU01763	0	default	1	22	25.1762	6.63238	551.73	0.113979	-0.107527	0.0957652	0.616278	0.997731	0.997731
NCU01764	0	default	1	22	25.0414	0.78539	149.113	0.299232	0.12404	0.220656	0.241156	0.997731	0.997731
NCU01765	0	default	1	22	93.5592	11.3912	6777.55	0.0100264	-0.237467	0.101326	0.960494	0.998692	0.998692
NCU01766	0	default	1	22	63.7628	0.730929	1082.89	0.259437	0.0742966	0.0832126	0.300779	0.997731	0.997731
NCU01767	0	default	1	22	130.134	0.0310699	2581.42	0.107617	-0.115479	0.11204	0.634169	0.997731	0.997731
NCU01768	0	default	1	22	725.627	13.8481	10178.5	0.141226	-0.0734672	0.14908	0.543895	0.997731	0.997731
NCU01769	0	default	1	22	147.611	2.10985	484.38	0.368827	0.211034	0.382208	0.158706	0.991577	0.991577
NCU01771	1	burg	1	18.1455	43.1544	3.74403	432.766	0.671134	0.588918	0.114351	0.011697	0.467148	0.467148
NCU01772	0	default	1	22	20.5943	15.0443	327.106	0.0736806	-0.157899	0.164708	0.73628	0.997731	0.997731
NCU01776	0	default	1	22	854.526	19.2895	12188.5	0.120421	-0.0994731	0.143689	0.598547	0.997731	0.997731
NCU01777	0	default	1	22	59.1835	19.9419	965.138	0.0651504	-0.168562	0.173298	0.763778	0.997731	0.997731
NCU01779	0	default	1	22	40.0876	0.503746	571.229	0.178029	-0.027464	0.135226	0.456485	0.997731	0.997731
NCU01780	1	mle	1	22.427	13.1607	22.3439	79.2897	0.365937	0.207421	0.204506	0.161633	0.995002	0.995002
NCU01781	0	default	1	22	35.5086	10.2925	773.007	0.0888741	-0.138907	0.165525	0.68915	0.997731	0.997731
NCU01782	0	default	1	22	64.8766	0.179762	847.51	0.113468	-0.108165	0.170946	0.617701	0.997731	0.997731
NCU01783	0	default	1	22	31.0906	4.48524	655.835	0.0684809	-0.164399	0.141565	0.752951	0.997731	0.997731
NCU01784	0	default	1	22	27.9252	21.8681	168.474	0.262265	0.0778315	0.259844	0.296211	0.997731	0.997731
NCU01785	1	default	1	22	82.5443	0.880797	473.9	0.636255	0.545319	0.208053	0.0175061	0.537756	0.537756
NCU01786	1	mle	1	25.2658	131.423	24.309	441.729	0.366298	0.207872	0.343956	0.161265	0.995002	0.995002
NCU01788	0	default	1	22	16.0551	18.7781	182.652	0.112469	-0.109413	0.20081	0.620488	0.997731	0.997731
NCU01789	0	default	1	22	79.1483	0.0270871	300.489	0.333406	0.166757	0.336622	0.197445	0.997731	0.997731
NCU01790	0	default	1	22	17.0552	0.770175	62.1641	0.773789	0.717236	0.253256	0.00261854	0.236883	0.236883
NCU01791	0	default	1	22	50.414	14.2656	1031.05	0.0622472	-0.172191	0.157509	0.77331	0.997731	0.997731
NCU01792	0	default	1	22	126.997	10.7456	3848.95	0.091027	-0.136216	0.0777136	0.682659	0.997731	0.997731
NCU01793	0	default	1	22	54.337	19.0876	1238.21	0.153537	-0.0580787	0.084505	0.513372	0.997731	0.997731
NCU01794	1	yule-walker	1	18.8302	85.7678	14.0604	1641.39	0.230784	0.0384798	0.0830917	0.350101	0.997731	0.997731
NCU01795	0	default	1	22	44.2743	1.32972	1086.75	0.0893269	-0.138341	0.111926	0.687781	0.997731	0.997731
NCU01796	1	mle	1	22.6818	15.1738	22.0815	157.89	0.108085	-0.114894	0.213951	0.632841	0.997731	0.997731
NCU01797	0	default	1	22	170.755	20.4807	4006.09	0.0384666	-0.201917	0.185765	0.854786	0.997731	0.997731
NCU01798	0	default	1	22	5.13401	10.8959	30.5788	0.189371	-0.0132858	0.320277	0.431805	0.997731	0.997731
NCU01799	0	default	1	22	21.6759	0.0738738	142.403	0.56798	0.459975	0.21979	0.0348349	0.686333	0.686333
NCU01800	1	mle	1	24.0482	81.9545	23.327	796.45	0.222698	0.0283723	0.148547	0.365056	0.997731	0.997731
NCU01801	0	default	1	22	17.3552	8.74163	481.501	0.0970046	-0.128744	0.0878784	0.664878	0.997731	0.997731
NCU01802	0	burg	1	18.1455	6.97302	11.152	26.4652	0.754758	0.693447	0.254289	0.00361726	0.281506	0.281506
NCU01803	0	default	1	22	75.6989	6.92387	1065.61	0.16874	-0.0390749	0.13435	0.477471	0.997731	0.997731
NCU01804	0	default	1	22	26.6647	1.36091	726.349	0.12003	-0.0999622	0.0750586	0.599613	0.997731	0.997731
NCU01805	0	default	1	22	5.8575	14.8616	347.143	0.0291796	-0.213525	0.0737502	0.888292	0.997731	0.997731
NCU01806	0	burg	1	18.1455	56.0712	1.38885	620.661	0.39884	0.24855	0.123119	0.130605	0.948709	0.948709
NCU01807	0	default	1	22	16.2076	21.0046	460.834	0.0195507	-0.225562	0.191953	0.924061	0.997731	0.997731
NCU01808	0	default	1	22	79.2809	1.04027	1421.46	0.011884	-0.235145	0.430008	0.953305	0.998537	0.998537
NCU01809	1	mle	1	20.3673	60.3861	19.5963	411.235	0.230719	0.0383993	0.22381	0.350218	0.997731	0.997731
NCU01810	1	default	1	22	62.583	11.3565	316.413	0.753034	0.691293	0.216116	0.00372002	0.283442	0.283442
NCU01811	0	default	1	22	15.1885	11.024	129.991	0.264377	0.0804708	0.160873	0.292834	0.997731	0.997731
NCU01812	1	mle	1	25.2658	24.9235	11.6365	89.2613	0.574832	0.46854	0.244505	0.0326769	0.677646	0.677646
NCU01813	0	default	1	22	100.024	19.7775	1599.64	0.211418	0.0142726	0.0961632	0.386712	0.997731	0.997731
NCU01814	0	default	1	22	39.1449	0.992872	572.594	0.396098	0.245122	0.0868387	0.133004	0.952712	0.952712
NCU01815	1	mle	1	24.0482	387.194	11.6965	3658.96	0.290883	0.113604	0.136581	0.252854	0.997731	0.997731
NCU01816	1	mle	1	23.2093	633.668	11.2858	3791.84	0.379062	0.223828	0.247137	0.148659	0.974521	0.974521
NCU01817	0	default	1	22	53.2677	19.6907	1332.35	0.18684	-0.0164506	0.0679076	0.437225	0.997731	0.997731
NCU01818	0	default	1	22	10.244	18.5897	385.357	0.0229015	-0.221373	0.130502	0.911493	0.997731	0.997731
NCU01819	0	default	1	22	24.7861	10.5789	270.224	0.259517	0.0743959	0.144571	0.30065	0.997731	0.997731
NCU01820	0	default	1	22	75.2223	16.1825	1406.44	0.0220496	-0.222438	0.264652	0.914676	0.997731	0.997731
NCU01821	1	mle	1	25.2658	187.276	24.2317	3027.72	0.309045	0.136306	0.092397	0.227929	0.997731	0.997731
NCU01822	0	default	1	22	65.3848	19.965	1360.62	0.0962285	-0.129714	0.119617	0.667167	0.997731	0.997731
NCU01823	0	default	1	22	14.6485	10.5501	184.755	0.158193	-0.0522587	0.201911	0.502169	0.997731	0.997731
NCU01824	0	default	1	22	590.664	18.2677	4591.48	0.161892	-0.0476347	0.22614	0.4934	0.997731	0.997731
NCU01826	0	default	1	22	164.447	18.2315	2437.24	0.266878	0.083597	0.102034	0.288872	0.997731	0.997731
NCU01827	0	default	1	22	246.199	0.347993	12798	0.0138607	-0.232674	0.117951	0.945699	0.997731	0.997731
NCU01828	0	default	1	22	21.9217	2.33177	292.824	0.231994	0.0399925	0.130648	0.347903	0.997731	0.997731
NCU01829	0	default	1	22	23.6907	4.62178	654.161	0.188617	-0.0142288	0.0612645	0.433415	0.997731	0.997731
NCU01830	0	default	1	22	10.1587	4.70365	82.7134	0.295075	0.118844	0.162574	0.246929	0.997731	0.997731
NCU01831	0	default	1	22	40.5197	21.682	440.111	0.269134	0.0864176	0.157383	0.285332	0.997731	0.997731
NCU01833	0	default	1	22	35.6789	12.3383	318.384	0.162134	-0.047332	0.254405	0.49283	0.997731	0.997731
NCU01834	0	default	1	22	2.18044	14.1305	16.8944	0.099319	-0.125851	0.289728	0.658088	0.997731	0.997731
NCU01835	0	default	1	22	540.308	7.23704	11359.5	0.129182	-0.088523	0.119452	0.575056	0.997731	0.997731
NCU01837	1	yule-walker	1	18.8302	27.8714	12.9923	75.0296	0.27042	0.0880249	0.532549	0.28333	0.997731	0.997731
NCU01838	1	mle	1	24.95	1724.73	11.963	6619.15	0.424082	0.280103	0.260605	0.110013	0.91512	0.91512
NCU01839	1	yule-walker	1	18.3119	95.641	2.14097	1092.63	0.398122	0.247653	0.121599	0.13123	0.948709	0.948709
NCU01840	0	default	1	22	14.9399	9.19448	173.282	0.149637	-0.0629542	0.172509	0.522899	0.997731	0.997731
NCU01841	0	default	1	22	4.13119	13.3222	57.4778	0.233474	0.0418419	0.105192	0.34523	0.997731	0.997731
NCU01842	0	default	1	22	22.1284	20.1568	273.422	0.0885216	-0.139348	0.195046	0.690217	0.997731	0.997731
NCU01843	0	default	1	22	182.539	14.684	4115.68	0.160631	-0.0492109	0.0839989	0.496376	0.997731	0.997731
NCU01844	0	default	1	22	26.1832	16.8094	755.528	0.0403507	-0.199562	0.1388	0.848106	0.997731	0.997731
NCU01845	0	default	1	22	63.8788	1.95955	1240.6	0.0425497	-0.196813	0.190399	0.840359	0.997731	0.997731
NCU01846	0	default	1	22	118.015	14.441	1381.11	0.151542	-0.0605719	0.170275	0.518228	0.997731	0.997731
NCU01848	0	default	1	22	0.17644	5.11926	1.48106	0.0421929	-0.197259	0.412389	0.841613	0.997731	0.997731
NCU01849	1	yule-walker	1	18.8302	15.3123	13.414	99.1235	0.435498	0.294372	0.188097	0.101546	0.90508	0.90508
NCU01850	0	default	1	22	3.55623	14.8456	397.595	0.00712651	-0.241092	0.0768913	0.971797	0.998692	0.998692
NCU01851	1	mle	1	25.2658	8.22837	25.1609	36.1293	0.577241	0.471551	0.202519	0.0319428	0.671488	0.671488
NCU01852	0	default	1	22	14.0213	2.13607	88.4176	0.416001	0.270002	0.230866	0.116318	0.93719	0.93719
NCU01853	0	default	1	22	3.03176	3.32934	8.15457	0.437874	0.297342	0.430085	0.099847	0.904605	0.904605
NCU01854	0	default	1	22	99.4272	18.6363	1811.56	0.0619617	-0.172548	0.156211	0.774252	0.997731	0.997731
NCU01855	1	mle	1	22.427	27.2652	0.127314	713.906	0.0401746	-0.199782	0.18358	0.848729	0.997731	0.997731
NCU01856	0	default	1	22	1266.43	14.2085	7333.56	0.327227	0.159034	0.218981	0.204868	0.997731	0.997731
NCU01857	0	default	1	22	16.922	9.96644	872.7	0.0299943	-0.212507	0.0871347	0.885314	0.997731	0.997731
NCU01858	0	default	1	22	50.1277	21.6611	269.181	0.342489	0.178111	0.32108	0.186901	0.997731	0.997731
NCU01859	0	default	1	22	116.643	18.0313	5102.5	0.0436592	-0.195426	0.0816823	0.836471	0.997731	0.997731
NCU01860	0	default	1	22	13.0127	21.2125	122.933	0.54661	0.433263	0.101288	0.0422559	0.731809	0.731809
NCU01861	0	default	1	22	4130.94	12.5022	5151.41	0.542275	0.427844	0.777677	0.0438952	0.734363	0.734363
NCU01862	0	default	1	22	18.415	3.55966	209.65	0.238851	0.0485633	0.136925	0.335645	0.997731	0.997731
NCU01863	0	default	1	22	1.22948	1.59679	2.23709	0.437338	0.296672	0.588043	0.100228	0.90508	0.90508
NCU01865	0	default	1	22	1.97796	9.90423	178.642	0.0085095	-0.239363	0.085316	0.966394	0.998692	0.998692
NCU01866	0	default	1	22	26.5911	11.1692	127.67	0.241282	0.0516023	0.43335	0.331377	0.997731	0.997731
NCU01867	0	default	1	22	4.19108	3.54566	40.0898	0.0716397	-0.16045	0.340045	0.74279	0.997731	0.997731
NCU01868	0	default	1	22	90.8299	6.81284	616.257	0.119874	-0.100158	0.348532	0.60004	0.997731	0.997731
NCU01869	0	default	1	22	10.147	8.44748	68.0123	0.136412	-0.079485	0.403956	0.556194	0.997731	0.997731
NCU01870	0	burg	1	18.8302	125.204	11.0419	237.519	0.826873	0.783592	0.481956	0.000898374	0.184074	0.184074
NCU01871	0	default	1	22	1148.64	11.8692	2826.35	0.636211	0.545264	0.38501	0.0175145	0.537756	0.537756
NCU01872	0	default	1	22	0.355129	7.06405	11.1561	0.00269081	-0.246636	0.44075	0.98928	0.999403	0.999403
NCU01873	0	default	1	22	121.628	10.1199	342.463	0.222357	0.0279461	0.611224	0.365697	0.997731	0.997731
NCU01874	1	mle	1	24.3415	15.0375	11.9622	203.232	0.120158	-0.0998025	0.150341	0.599265	0.997731	0.997731
NCU01875	0	default	1	22	0.0929592	17.7317	1.35141	0.0108655	-0.236418	0.472575	0.957241	0.998537	0.998537
NCU01876	1	mle	1	24.0482	0.674406	11.954	2.70973	0.201961	0.00245088	0.376584	0.405599	0.997731	0.997731
NCU01877	0	default	1	22	0.311175	8.31272	2.54431	0.0623448	-0.172069	0.353828	0.772988	0.997731	0.997731
NCU01878	0	default	1	22	36.7696	12.2844	380.872	0.118878	-0.101403	0.19847	0.602761	0.997731	0.997731
NCU01879	0	default	1	22	84.727	13.5456	1548.7	0.0863885	-0.142014	0.141801	0.696701	0.997731	0.997731
NCU01880	0	default	1	22	4.57114	1.89547	67.2463	0.0742109	-0.157236	0.181603	0.734596	0.997731	0.997731
NCU01881	0	default	1	22	72.8708	18.9433	1965.57	0.0647079	-0.169115	0.10321	0.765225	0.997731	0.997731
NCU01882	0	default	1	22	213.009	4.47787	1227.56	0.0866383	-0.141702	0.511634	0.695939	0.997731	0.997731
NCU01883	0	default	1	22	818.896	13.0774	2977.22	0.278272	0.09784	0.370485	0.271328	0.997731	0.997731
NCU01884	0	default	1	22	7.49088	0.687943	61.9236	0.0945767	-0.131779	0.307951	0.672058	0.997731	0.997731
NCU01886	0	default	1	22	629.163	21.6972	3582.39	0.251757	0.0646965	0.247942	0.313451	0.997731	0.997731
NCU01888	1	mle	1	25.9221	20.5672	24.6628	95.9983	0.276893	0.0961166	0.25492	0.273407	0.997731	0.997731
NCU01889	0	default	1	22	36.5817	15.43	327.805	0.260659	0.0758242	0.159881	0.298798	0.997731	0.997731
NCU01891	0	default	1	22	51.1144	14.1974	455.184	0.0851428	-0.143572	0.284732	0.700508	0.997731	0.997731
NCU01893	0	default	1	22	23.8843	18.9631	531.164	0.100006	-0.124992	0.1575	0.656082	0.997731	0.997731
NCU01894	1	mle	1	24.642	207.499	23.8584	2179.62	0.223807	0.0297582	0.177833	0.362978	0.997731	0.997731
NCU01895	0	default	1	22	2.04419	0.079841	635.369	0.000329953	-0.249588	0.156491	0.998681	0.999816	0.999816
NCU01896	0	default	1	22	7.42572	8.85744	182.196	0.0740556	-0.15743	0.119404	0.735089	0.997731	0.997731
NCU01897	0	default	1	22	60.1637	19.3513	796.702	0.0372648	-0.203419	0.318969	0.859068	0.997731	0.997731
NCU01898	0	default	1	22	601.767	13.0566	3915.33	0.0778996	-0.152625	0.40854	0.722957	0.997731	0.997731
NCU01899	1	yule-walker	1	18.4815	39.6809	10.4898	186.752	0.602954	0.503692	0.198558	0.0248522	0.610825	0.610825
NCU01900	1	yule-walker	1	19.7624	15.1444	3.20463	151.556	0.218888	0.0236106	0.179103	0.372265	0.997731	0.997731
NCU01901	1	yule-walker	1	19.1923	39.6631	13.0944	656.626	0.60586	0.507325	0.0966954	0.0241325	0.610712	0.610712
NCU01902	0	default	1	22	20.4153	17.3737	1336.86	0.00661944	-0.241726	0.14111	0.973784	0.998719	0.998719
NCU01903	0	default	1	22	50.33	15.4253	722.865	0.085602	-0.142997	0.183111	0.699103	0.997731	0.997731
NCU01904	0	mle	1	18.3119	373.477	9.2408	1590.22	0.528477	0.410597	0.221389	0.0494323	0.755297	0.755297
NCU01905	0	default	1	22	361.184	9.67219	1393.85	0.554779	0.443474	0.246058	0.0392917	0.72006	0.72006
NCU01906	0	yule-walker	1	18.1455	514.939	11.1718	1476.37	0.907782	0.884727	0.269118	7.23212e-05	0.0639911	0.0639911
NCU01907	0	default	1	22	60.7292	15.1706	1589.84	0.0796997	-0.150375	0.128689	0.717329	0.997731	0.997731
NCU01908	0	default	1	22	48.0819	11.421	407.901	0.477327	0.346658	0.138241	0.0746313	0.849487	0.849487
NCU01910	0	default	1	22	15.2305	13.9959	215.821	0.0642553	-0.169681	0.264961	0.766707	0.997731	0.997731
NCU01911	0	default	1	22	61.2721	11.7241	654.957	0.235506	0.0443829	0.17918	0.341583	0.997731	0.997731
NCU01912	0	default	1	22	97.2359	15.3238	1842.5	0.0149265	-0.231342	0.357426	0.941618	0.997731	0.997731
NCU01913	0	default	1	22	41.6067	1.02942	804.645	0.0876023	-0.140497	0.140244	0.693006	0.997731	0.997731
NCU01914	1	burg	1	18.1455	505.918	10.7942	2798.05	0.490517	0.363146	0.21338	0.0673784	0.834343	0.834343
NCU01916	1	mle	1	21.6957	19.7649	3.23965	143.161	0.362152	0.20269	0.172093	0.165527	0.997731	0.997731
NCU01917	1	yule-walker	1	19.0095	7.13385	11.1986	28.8357	0.457064	0.32133	0.277084	0.0868948	0.875514	0.875514
NCU01918	0	default	1	22	62.5447	12.5213	1967.05	0.0260608	-0.217424	0.141709	0.899761	0.997731	0.997731
NCU01919	0	default	1	22	55.154	16.0105	1973.25	0.0401769	-0.199779	0.107818	0.848721	0.997731	0.997731
NCU01920	1	mle	1	23.7619	25.0911	11.4464	271.686	0.252466	0.0655823	0.134275	0.312266	0.997731	0.997731
NCU01922	1	mle	1	23.2093	49.7176	11.3788	689.768	0.241729	0.0521609	0.101119	0.330597	0.997731	0.997731
NCU01923	0	default	1	22	1.19622	12.6921	4.06049	0.218179	0.0227241	0.453676	0.373619	0.997731	0.997731
NCU01924	0	default	1	22	50.2921	13.1857	1333.95	0.0518001	-0.18525	0.124709	0.80835	0.997731	0.997731
NCU01926	0	mle	1	24.0482	35.6473	11.3899	126.259	0.373698	0.217123	0.344059	0.153863	0.982265	0.982265
NCU01927	0	default	1	22	46.9883	20.6405	907.947	0.142978	-0.0712779	0.105898	0.539471	0.997731	0.997731
NCU01928	0	default	1	22	15.367	0.164718	675.7	0.0777754	-0.152781	0.0870673	0.723347	0.997731	0.997731
NCU01929	0	default	1	22	19.0083	5.61942	813.283	0.0292809	-0.213399	0.106126	0.887921	0.997731	0.997731
NCU01930	1	mle	1	19.5686	62.7725	2.89643	1269.81	0.453654	0.317068	0.0820711	0.0890984	0.879473	0.879473
NCU01931	0	default	1	22	13.3277	10.629	169.702	0.208945	0.0111808	0.123904	0.391586	0.997731	0.997731
NCU01932	0	default	1	22	21.5056	19.5757	299.011	0.0400679	-0.199915	0.258844	0.849106	0.997731	0.997731
NCU01935	0	mle	1	22.1778	60.8078	10.144	506.288	0.175205	-0.0309932	0.227116	0.462789	0.997731	0.997731
NCU01936	0	default	1	22	4.6668	20.2804	438.022	0.00414912	-0.244814	0.11726	0.983507	0.999099	0.999099
NCU01938	0	default	1	22	14.4014	7.3344	277.451	0.076915	-0.153856	0.157146	0.72605	0.997731	0.997731
NCU01939	0	default	1	22	47.7554	15.5611	2371.26	0.0112208	-0.235974	0.134611	0.955866	0.998537	0.998537
NCU01940	0	default	1	22	38.8329	15.1458	427.739	0.0968037	-0.128995	0.245542	0.66547	0.997731	0.997731
NCU01942	0	default	1	22	0.76859	6.68802	9.47469	0.0418962	-0.19763	0.281218	0.842656	0.997731	0.997731
NCU01943	0	default	1	22	0.103164	0.686445	1.03533	0.195867	-0.00516609	0.159535	0.41813	0.997731	0.997731
NCU01944	0	default	1	22	22.2106	2.52308	229.29	0.275545	0.0944308	0.140017	0.275452	0.997731	0.997731
NCU01945	0	default	1	22	22.0911	6.46151	989.005	0.074794	-0.156508	0.0682193	0.732747	0.997731	0.997731
NCU01946	0	default	1	22	10.3919	5.51854	120.724	0.0747091	-0.156614	0.24762	0.733016	0.997731	0.997731
NCU01947	0	default	1	22	7.57325	1.97917	392.976	0.00923963	-0.23845	0.142867	0.963551	0.998692	0.998692
NCU01948	0	mle	1	18.6542	1003.46	0.291352	12962.9	0.544751	0.430939	0.115965	0.0429533	0.734363	0.734363
NCU01949	0	default	1	22	775.07	0.897624	13565.8	0.181329	-0.0233386	0.104288	0.449197	0.997731	0.997731
NCU01950	1	mle	1	18.4815	61.7912	0.994337	884.856	0.294385	0.117981	0.122334	0.247897	0.997731	0.997731
NCU01951	0	default	1	22	18.1766	0.60217	77.7943	0.39011	0.237638	0.277943	0.138358	0.962062	0.962062
NCU01953	0	default	1	22	22.5823	18.0118	435.191	0.0280565	-0.214929	0.262565	0.892409	0.997731	0.997731
NCU01954	0	default	1	22	9.53943	12.6142	250.059	0.10059	-0.124263	0.0856264	0.654382	0.997731	0.997731
NCU01955	0	default	1	22	36.3071	15.5786	1643.27	0.0248871	-0.218891	0.10829	0.904107	0.997731	0.997731
NCU01956	0	default	1	22	18.2842	16.6948	1872.22	0.00428333	-0.244646	0.106594	0.982976	0.998955	0.998955
NCU01957	0	default	1	22	5.74492	16.4272	191.737	0.00586252	-0.242672	0.293138	0.976755	0.998926	0.998926
NCU01958	1	mle	1	19.0095	10.9411	3.59883	28.9508	0.901336	0.876669	0.339826	9.47638e-05	0.0672997	0.0672997
NCU01959	0	default	1	22	0.401792	14.7503	1.6899	0.0957117	-0.13036	0.543577	0.668694	0.997731	0.997731
NCU01960	0	default	1	22	0.791383	2.8292	4.24297	0.105332	-0.118335	0.538687	0.64069	0.997731	0.997731
NCU01961	0	default	1	22	10.9714	21.0015	79.4874	0.206248	0.00781012	0.215232	0.396953	0.997731	0.997731
NCU01962	0	default	1	22	126.339	17.7657	2212.24	0.148708	-0.0641152	0.117395	0.525188	0.997731	0.997731
NCU01963	1	yule-walker	1	19.0095	34.3252	11.0937	839.663	0.199556	-0.000554787	0.067245	0.41051	0.997731	0.997731
NCU01964	0	default	1	22	30.5761	14.07	1549.23	0.0292933	-0.213383	0.0922426	0.887876	0.997731	0.997731
NCU01965	0	default	1	22	109.606	21.0851	1969.72	0.0484124	-0.189485	0.211407	0.819965	0.997731	0.997731
NCU01966	0	default	1	22	281.453	21.2099	13892.3	0.0810836	-0.148646	0.0585035	0.713024	0.997731	0.997731
NCU01967	0	default	1	22	39.3025	3.18335	908.563	0.176288	-0.02964	0.0766863	0.460364	0.997731	0.997731
NCU01968	0	default	1	22	47.8704	6.87697	597.891	0.147822	-0.0652222	0.147252	0.527376	0.997731	0.997731
NCU01969	0	default	1	22	43.8299	2.50222	419.549	0.4589	0.323626	0.124824	0.0857252	0.871639	0.871639
NCU01970	0	yule-walker	1	18.1455	110.574	4.74684	559.201	0.69828	0.62285	0.185325	0.00828739	0.431343	0.431343
NCU01971	0	default	1	22	37.0235	20.9459	256.59	0.280754	0.100942	0.212027	0.267615	0.997731	0.997731
NCU01972	0	default	1	22	57.2302	0.736604	194.042	0.475758	0.344698	0.341205	0.0755311	0.849487	0.849487
NCU01973	0	default	1	22	30.8414	9.17204	317.77	0.100567	-0.124291	0.245009	0.654448	0.997731	0.997731
NCU01974	0	default	1	22	10.1519	9.96926	393.828	0.0546997	-0.181625	0.0891909	0.798508	0.997731	0.997731
NCU01975	0	default	1	22	52.676	17.2512	1375.48	0.0806204	-0.149225	0.102149	0.714463	0.997731	0.997731
NCU01976	0	default	1	22	40.3879	9.43526	213.472	0.244986	0.056233	0.339747	0.324952	0.997731	0.997731
NCU01977	1	mle	1	21.4624	1126.16	10.7887	8113.04	0.248358	0.0604473	0.271723	0.319186	0.997731	0.997731
NCU01978	1	mle	1	24.3415	17.7787	12.2464	134.303	0.336182	0.170227	0.175728	0.194177	0.997731	0.997731
NCU01979	0	default	1	22	17.3654	3.80067	257.428	0.039307	-0.200866	0.260147	0.851802	0.997731	0.997731
NCU01980	0	default	1	22	2.79604	17.7729	90.9899	0.0182697	-0.227163	0.187036	0.928899	0.997731	0.997731
NCU01981	1	yule-walker	1	19.5686	418.659	12.5512	6698.87	0.389962	0.237452	0.0735247	0.138493	0.962062	0.962062
NCU01982	0	default	1	22	18.3799	0.779948	330.006	0.115199	-0.106001	0.120443	0.61289	0.997731	0.997731
NCU01983	0	default	1	22	64.0248	1.16854	799.478	0.280622	0.100777	0.116976	0.267812	0.997731	0.997731
NCU01984	1	mle	1	23.2093	27.0034	0.24816	316.329	0.0701141	-0.162357	0.223368	0.747685	0.997731	0.997731
NCU01985	1	burg	1	19.0095	702.979	10.3365	3066.94	0.440086	0.300107	0.266084	0.0982848	0.904164	0.904164
NCU01987	0	default	1	22	0.501168	8.36326	1.51779	0.301701	0.127126	0.467333	0.237775	0.997731	0.997731
NCU01988	0	default	1	22	0.103164	0.686445	1.03533	0.195867	-0.00516609	0.159535	0.41813	0.997731	0.997731
NCU01989	0	default	1	22	44.0019	12.7755	584.024	0.259716	0.0746453	0.105257	0.300326	0.997731	0.997731
NCU01990	1	mle	1	22.6818	30.8287	0.783939	643.986	0.0889682	-0.13879	0.140785	0.688865	0.997731	0.997731
NCU01991	1	mle	1	18.8302	84.5033	0.151817	647.279	0.30003	0.125038	0.166485	0.240059	0.997731	0.997731
NCU01992	0	default	1	22	82.6032	17.8846	4744.35	0.0220745	-0.222407	0.0925016	0.914583	0.997731	0.997731
NCU01993	0	default	1	22	21.4209	5.09926	655.693	0.0568017	-0.178998	0.100407	0.791429	0.997731	0.997731
NCU01994	1	mle	1	24.95	97.9186	24.2397	1071.14	0.308733	0.135916	0.108429	0.228341	0.997731	0.997731
NCU01995	0	default	1	22	0.94042	7.1784	10.3589	0.0743947	-0.157007	0.241514	0.734012	0.997731	0.997731
NCU01996	1	yule-walker	1	18.3119	51.3048	0.794444	858.514	0.245258	0.0565731	0.085817	0.324484	0.997731	0.997731
NCU01997	0	default	1	22	80.8703	13.5453	809.035	0.182583	-0.0217718	0.165489	0.446453	0.997731	0.997731
NCU01998	0	default	1	22	55.351	21.5601	537.371	0.251849	0.0648113	0.175217	0.313297	0.997731	0.997731
NCU01999	0	default	1	22	26.0339	20.3073	494.264	0.254667	0.0683342	0.102371	0.308603	0.997731	0.997731
NCU02000	1	mle	1	23.2093	29.6744	22.7333	287.83	0.316047	0.145058	0.144296	0.21883	0.997731	0.997731
NCU02001	0	default	1	22	67.7346	20.3172	650.167	0.204346	0.00543227	0.19834	0.400772	0.997731	0.997731
NCU02002	0	default	1	22	47.2812	0.838106	240.449	0.345996	0.182496	0.323079	0.182945	0.997731	0.997731
NCU02003	0	default	1	22	7986.81	20.1743	61409.5	0.0939772	-0.132529	0.31628	0.67384	0.997731	0.997731
NCU02004	0	default	1	22	20.5126	5.47179	1298.03	0.0155146	-0.230607	0.089798	0.939371	0.997731	0.997731
NCU02005	0	default	1	22	380.412	10.4924	1206.92	0.327461	0.159327	0.403882	0.204583	0.997731	0.997731
NCU02006	0	default	1	22	2.3366	18.5997	468.367	0.00100656	-0.248742	0.11974	0.99598	0.999578	0.999578
NCU02007	0	default	1	22	34.6525	21.657	721.287	0.12922	-0.0884751	0.129412	0.574955	0.997731	0.997731
NCU02008	0	default	1	22	13.8708	14.8555	148.369	0.178105	-0.0273683	0.203732	0.456315	0.997731	0.997731
NCU02009	0	default	1	22	207.357	13.8466	2089.47	0.167865	-0.040169	0.171289	0.479486	0.997731	0.997731
NCU02010	0	default	1	22	133.513	6.66105	1572.02	0.102237	-0.122204	0.279769	0.649602	0.997731	0.997731
NCU02011	0	default	1	22	86.6285	19.1602	1640.94	0.0688361	-0.163955	0.144985	0.751804	0.997731	0.997731
NCU02012	0	default	1	22	49.5879	18.4293	662.891	0.111845	-0.110194	0.15838	0.622236	0.997731	0.997731
NCU02013	0	default	1	22	99.6148	15.2814	1608.76	0.137842	-0.0776973	0.11821	0.552519	0.997731	0.997731
NCU02014	1	mle	1	24.3415	20.0357	11.4591	262.52	0.242448	0.0530603	0.110346	0.329344	0.997731	0.997731
NCU02015	0	default	1	22	74.175	9.96196	847.367	0.423052	0.278815	0.0987071	0.110802	0.917033	0.917033
NCU02016	1	mle	1	19.0095	86.3386	11.3407	2008.72	0.139615	-0.075481	0.0920849	0.547988	0.997731	0.997731
NCU02017	0	default	1	22	80.5918	20.479	1707.13	0.112071	-0.109911	0.144956	0.621603	0.997731	0.997731
NCU02018	0	default	1	22	84.6947	18.1754	1519.68	0.22314	0.0289244	0.105709	0.364227	0.997731	0.997731
NCU02019	0	default	1	22	140.595	3.54332	902.575	0.281941	0.102426	0.224971	0.265852	0.997731	0.997731
NCU02020	1	default	1	22	274.867	0.145855	3075.67	0.626316	0.532895	0.0872414	0.0194992	0.561074	0.561074
NCU02021	0	default	1	22	1.76895	11.341	6.78452	0.324414	0.155517	0.353999	0.208316	0.997731	0.997731
NCU02022	0	default	1	22	25.8971	0.818738	721.856	0.0548618	-0.181423	0.122657	0.79796	0.997731	0.997731
NCU02023	1	yule-walker	1	18.8302	1.88657	12.0896	4.60538	0.458096	0.32262	0.4634	0.0862362	0.872244	0.872244
NCU02024	1	mle	1	18.8302	87.0308	13.601	1271.99	0.426953	0.283691	0.0755609	0.107835	0.913503	0.913503
NCU02025	0	default	1	22	30.5332	20.0038	727.663	0.0731939	-0.158508	0.126763	0.737829	0.997731	0.997731
NCU02026	1	burg	1	19.1923	180.816	12.3122	862.975	0.452346	0.315433	0.230429	0.0899549	0.880093	0.880093
NCU02027	0	default	1	22	201.414	2.56828	4818.31	0.075444	-0.155695	0.135806	0.73069	0.997731	0.997731
NCU02028	0	default	1	22	139.315	9.9257	2061.07	0.0924554	-0.134431	0.159553	0.678378	0.997731	0.997731
NCU02029	0	default	1	22	2.22661	3.12455	10.7415	0.263216	0.07902	0.285825	0.294687	0.997731	0.997731
NCU02030	0	default	1	22	6.609	21.6602	58.7312	0.544811	0.431014	0.178115	0.0429307	0.734363	0.734363
NCU02031	0	default	1	22	33.3107	4.90487	1155.51	0.00951112	-0.238111	0.250936	0.962495	0.998692	0.998692
NCU02032	0	default	1	22	0.745182	8.85401	3.91614	0.0524207	-0.184474	0.587678	0.806236	0.997731	0.997731
NCU02033	0	default	1	22	39.2507	10.483	702.003	0.209529	0.011911	0.102483	0.390431	0.997731	0.997731
NCU02034	0	default	1	22	6.4461	9.49339	15.2691	0.351853	0.189816	0.544438	0.176479	0.997731	0.997731
NCU02035	0	default	1	22	5.08718	16.6406	62.917	0.180424	-0.0244696	0.179834	0.451187	0.997731	0.997731
NCU02036	0	default	1	22	13.6969	21.1451	191.763	0.0722329	-0.159709	0.196153	0.740894	0.997731	0.997731
NCU02037	0	default	1	22	0.398786	0.737425	1.26051	0.147665	-0.0654189	0.627577	0.527766	0.997731	0.997731
NCU02038	0	default	1	22	3.89157	4.83207	121.219	0.0224745	-0.221907	0.161041	0.913087	0.997731	0.997731
NCU02039	1	mle	1	24.642	24.2742	24.3169	248.186	0.141389	-0.073264	0.173179	0.543483	0.997731	0.997731
NCU02040	0	default	1	22	0.335034	7.36164	9.56567	0.00412569	-0.244843	0.397174	0.983599	0.999099	0.999099
NCU02041	0	default	1	22	263.752	6.66667	3476.84	0.118992	-0.10126	0.16229	0.602449	0.997731	0.997731
NCU02042	0	default	1	22	44.6126	9.55966	354.746	0.114796	-0.106505	0.324329	0.614008	0.997731	0.997731
NCU02043	0	default	1	22	19.8082	9.39847	401.008	0.0925396	-0.134326	0.114916	0.678127	0.997731	0.997731
NCU02044	0	default	1	22	21.3847	14.6477	4243.94	0.00451716	-0.244354	0.0606222	0.982053	0.998926	0.998926
NCU02046	0	default	1	22	102.962	3.1021	545.663	0.190031	-0.0124618	0.340134	0.430402	0.997731	0.997731
NCU02048	0	default	1	22	116.969	12.2486	656.689	0.52913	0.411413	0.204373	0.0491591	0.755297	0.755297
NCU02049	0	default	1	22	2.27906	17.485	70.6112	0.0108621	-0.236422	0.24802	0.957255	0.998537	0.998537
NCU02051	0	mle	1	22.6818	117.099	12.4162	934.377	0.522505	0.403131	0.138861	0.0519849	0.760855	0.760855
NCU02052	0	default	1	22	3.76614	15.4589	75.5775	0.0374404	-0.2032	0.198076	0.858441	0.997731	0.997731
NCU02053	0	default	1	22	18.3256	20.2352	111.123	0.255948	0.0699355	0.231195	0.306487	0.997731	0.997731
NCU02054	0	default	1	22	12.2249	16.7444	320.452	0.168625	-0.0392188	0.0692784	0.477736	0.997731	0.997731
NCU02055	0	default	1	22	29.7685	15.7008	968.587	0.0585084	-0.176865	0.0901683	0.785716	0.997731	0.997731
NCU02056	1	default	1	22	58.9387	0.922263	204.794	0.540366	0.425457	0.311662	0.0446324	0.738265	0.738265
NCU02057	0	default	1	22	41.9811	4.86294	390.245	0.136863	-0.0789213	0.229683	0.555033	0.997731	0.997731
NCU02058	1	mle	1	18.6542	3.90789	3.38449	144.283	0.0672772	-0.165904	0.0771108	0.756851	0.997731	0.997731
NCU02059	0	default	1	22	94.0834	19.5165	1337.58	0.0497628	-0.187796	0.22798	0.81532	0.997731	0.997731
NCU02060	0	default	1	22	16.2408	1.35328	205.321	0.340582	0.175728	0.0964356	0.189079	0.997731	0.997731
[truncated: 7,920 more rows]

## Sheet: wt RNAPOL II with 0
probe	filter_type	ar_method	period_number	period	amplitude	phase	mean	R_square	R2_adjust	coef_var	pvalue	qvalue	fdr_BH
[truncated: 9,732 more rows]

[truncated: 3 more sheets: wt RNAPOL II without 0, CSP1 KO RNAseq with 0, CSP1 KO RNAseq without 0]
