# Supplementary material for: Dawn- and dusk-phased circadian transcription rhythms coordinate anabolic and catabolic functions in Neurospora
Source: BMC Biol. 2015 Feb 24;13:17. doi: 10.1186/s12915-015-0126-4 (PMC4381671; doi:10.1186/s12915-015-0126-4)
Supplement: Additional file 4: Table S3. — Analysis of rhythmic genes according to significance and amplitude. [file 12915_2015_126_MOESM4_ESM.xlsx]

## Sheet: RNAseq reads  1407 genes
gene Id	0	2	4	6	8	10	12	14	16	18	20	22
NCU00026	1147.9	1852	1683.57	1494.44	1242.83	995.93	1136.02	2134.42	1362.81	2679.61	3164.25	3332.46
NCU00027	203.342	247.252	247.116	200.518	187.37	195.07	189.697	244.436	159.215	388.599	468.135	432.383
NCU00038	319.772	320.759	257.232	239.183	212.295	275.603	235.225	250.302	316.535	327.722	329.429	418.435
NCU00060	919.96	931.729	910.427	845.232	832.851	875.13	814.072	817.394	870.946	1076.51	1097.27	1099.73
NCU00064	1812.86	2205.22	1965.37	2106.79	3041.75	2909.05	2024.88	2290.85	2172.15	1385.97	1297.9	1408.73
NCU00065	441.122	504.05	330.933	404.632	337.782	346.294	340.371	533.848	523.136	762.993	730.687	728.506
NCU00089	271.396	240.569	257.232	242.779	198.543	170.015	223.301	208.259	214.183	233.362	220.445	308.998
NCU00101	854.366	777.077	752.909	736.431	642.902	746.277	853.096	758.729	718.365	794.447	1060.12	992.442
NCU00102	1794	1866.32	1198.01	1288.53	1000.45	1023.67	1370.16	1321.91	1491.7	1725.87	1920.84	1675.89
NCU00110	260.737	335.079	193.646	176.24	223.469	272.024	174.521	219.992	241.666	263.801	354.198	362.644
NCU00115	555.092	615.743	472.555	425.314	404.822	537.784	505.137	470.295	684.247	915.186	849.579	1076.13
NCU00137	2366.31	2757.96	1806.4	2132.86	2024.97	1965.02	2062.82	2648.71	2300.09	2848.03	2931.42	3021.31
NCU00151	235.32	295.938	195.091	189.728	167.602	221.02	224.385	213.148	217.973	316.561	287.321	350.842
NCU00154	1314.35	1394.73	1657.56	1824.44	1731.02	1408.44	1543.59	1626.97	1489.8	1218.56	1160.43	1066.47
NCU00175	8019.72	4124.05	15961.4	14751.1	12500.5	16342	18241.3	12099.6	6012.28	3767.28	3617.52	4253.01
NCU00180	111.51	84.963	130.061	154.66	181.353	89.4816	95.3906	109.507	118.464	201.909	193.199	272.519
NCU00236	1035.57	424.815	317.927	445.096	449.516	467.094	558.252	684.421	544.934	471.798	458.228	471.007
NCU00245	140.208	174.699	109.829	100.709	111.734	104.693	66.123	82.1305	122.255	137.988	91.6455	183.468
NCU00259	398.485	347.489	421.976	409.128	386.773	450.987	631.963	553.403	455.849	406.862	308.375	275.738
NCU00260	7833.6	6443.82	8979.99	9975.54	9742.38	10106.9	14310.8	11837.5	7884	5446.47	4245.42	4351.72
NCU00270	2175.27	1907.37	1284.71	1423.41	1292.68	1241.11	1735.46	1598.61	2032.84	1791.82	1614.94	1115.83
NCU00289	837.147	702.615	1119.97	985.505	973.808	1056.78	1112.17	1126.36	824.508	739.657	672.48	738.162
NCU00309	1372.56	1198.07	825.165	811.962	589.614	723.011	930.059	1620.12	1070.91	2284.92	2109.09	1994.54
NCU00332	1334.02	1438.64	1666.23	1634.72	1414.73	1517.61	1439.53	1406.97	1391.24	1131.3	922.648	1012.83
NCU00338	536.233	404.767	507.238	481.962	527.73	656.795	653.643	617.934	464.378	550.938	442.128	434.529
NCU00351	493.597	413.359	505.793	431.608	403.103	467.989	434.678	439.985	499.443	618.917	590.742	638.381
NCU00373	722.357	1330.77	768.805	731.935	889.578	767.752	784.805	1005.12	1108.82	1124.2	1243.41	1423.75
NCU00375	191.043	210.021	242.781	202.316	160.726	176.279	212.461	230.748	147.843	295.254	304.659	357.279
NCU00376	416.524	420.042	401.744	389.346	387.632	356.137	345.791	412.608	401.829	467.739	530.058	548.257
NCU00377	843.707	766.576	855.512	837.14	731.43	612.949	693.75	723.531	788.495	874.601	923.886	995.66
NCU00400	369.788	294.984	417.64	396.54	401.384	482.306	566.924	332.433	293.79	306.415	255.121	257.498
NCU00419	371.428	498.322	450.878	439.701	253.551	341.82	394.57	522.115	501.339	704.145	769.079	763.912
NCU00450	4098	3535.03	3708.18	3157.03	3927.03	5189.93	5424.26	4543.58	4002.18	3428.4	3742.61	3414
NCU00451	14653.8	14044.7	15756.2	16547.7	16945.8	20830.4	32204.1	26422.6	15760.4	11663	10765.9	7704.57
NCU00453	1362.72	1289.72	1270.26	1204.01	1101.01	1124.78	1371.24	1469.55	1157.15	1528.02	1773.46	1815.36
NCU00454	209.902	402.858	202.317	258.066	275.038	225.494	269.912	315.811	324.117	451.505	473.089	516.07
NCU00483	291.895	294.984	235.555	232.888	262.146	224.599	275.332	307.989	299.477	352.073	341.813	381.956
NCU00560	388.646	360.854	368.506	330	276.757	250.548	308.936	312.878	351.601	383.526	362.867	406.633
NCU00573	2871.39	4216.65	2018.84	2340.57	2876.73	2349.79	2456.31	3383.97	3442.08	4128.48	4500.54	5173.57
NCU00574	38.5366	60.1423	52.0244	26.9755	29.2228	32.2134	52.0312	85.0637	32.2222	121.754	132.514	150.207
NCU00584	1828.44	1090.2	841.061	1097.9	943.726	687.219	742.529	998.277	820.717	1105.93	1338.77	1052.52
NCU00599	276.316	321.714	183.531	209.51	170.18	216.545	187.529	217.059	230.294	303.371	265.029	347.623
NCU00616	305.833	310.258	372.842	370.463	300.823	332.872	285.088	380.342	307.058	515.426	569.688	567.569
NCU00620	329.611	379.947	317.927	329.101	327.468	296.184	318.691	350.032	336.437	386.57	377.728	363.716
NCU00642	3647.86	2477.29	4196.63	3960	4673.94	4900.91	4253.55	3775.07	3614.57	2564.96	2045.92	2750.94
NCU00643	904.381	797.124	683.543	1007.98	1238.53	1287.64	1319.21	1359.06	1126.83	745.745	822.333	918.411
NCU00648	52.4754	47.732	56.3598	72.8338	69.6191	62.6371	66.123	55.7314	54.9672	46.6725	55.7304	47.208
NCU00657	266.477	367.536	199.427	231.09	201.981	272.024	294.844	252.258	253.039	371.35	466.897	427.018
NCU00701	1322.54	1011.92	1501.48	1898.18	2179.68	2995.84	4258.97	5717.85	1395.98	1810.08	1445.27	1049.31
NCU00711	448.501	367.536	505.793	552.099	755.496	549.417	513.809	513.316	590.424	401.789	434.697	491.393
NCU00716	5342.66	9568.36	18796.7	12323.3	21237.3	35112.6	28759.2	25658	6762.86	9084.9	10222.2	11027.4
NCU00717	88.5523	65.8702	164.744	98.9102	137.519	164.646	165.85	134.929	80.5554	79.1403	73.0687	70.8121
NCU00719	76.2534	77.3258	115.61	83.624	101.42	155.698	146.338	234.659	106.144	99.4326	84.2148	78.3224
NCU00720	1432.42	1348.91	2034.73	1704.85	2091.15	2593.18	4060.61	4886.76	1789.28	2016.05	1844.06	1820.73
NCU00744	1820.24	1938.87	1708.13	1729.13	1711.25	1702.83	2162.55	2240.01	1998.72	2432.04	2533.88	2822.83
NCU00749	688.74	622.425	778.921	662.698	805.347	1025.46	992.93	803.706	833.038	809.666	855.771	814.339
NCU00755	293.534	241.524	391.628	369.564	350.674	448.303	472.617	329.5	286.209	275.976	276.175	284.321
NCU00795	146.767	124.103	196.537	152.861	202.841	228.178	216.797	163.283	170.588	173.5	102.792	141.624
NCU00796	1081.49	1220.98	1520.27	1700.36	1644.21	1539.08	1339.8	1370.8	1456.63	1030.85	897.878	806.828
NCU00821	1133.96	1702.12	1091.07	1457.58	1749.93	1320.75	773.965	991.433	1637.64	1399.16	1686.77	3133.97
NCU00825	121.349	163.243	40.4634	62.0436	53.2887	44.7408	58.5352	57.6869	51.1764	135.959	121.368	160.936
NCU00838	736.296	840.083	609.842	905.478	1079.53	1439.76	1633.56	1732.56	708.887	810.68	819.856	767.131
NCU00853	325.512	405.722	387.293	408.229	385.054	401.772	461.777	484.961	296.633	336.853	303.421	281.102
NCU00854	188.584	223.386	208.098	240.082	215.733	225.494	250.4	241.503	198.072	190.748	179.576	166.301
NCU00881	2830.39	4603.27	2630.12	2862.1	3128.56	2958.26	2669.85	4303.05	3918.78	5689.98	6093.19	6505.05
NCU00893	476.379	608.106	638.744	642.916	574.143	584.315	734.941	737.219	557.254	518.47	501.574	483.882
NCU00902	1164.3	1522.65	1193.67	1337.98	1391.52	1090.78	777.217	806.639	1077.55	1050.13	1237.21	1175.91
NCU00911	41416.2	31181.4	34461.8	35354.1	41001.4	51477.9	45627.1	49051.5	53994.9	38750.3	37192	31893.3
NCU00913	937.998	1075.88	778.921	847.93	1027.96	1214.27	1067.72	1141.03	1172.32	1049.12	895.402	800.391
NCU00938	4456.31	4659.6	3696.62	3742.4	3985.48	4153.74	5032.94	6012.15	4652.31	7215.97	8255.53	7361.23
NCU00952	501.796	486.866	367.061	402.834	354.112	391.929	383.73	439.007	394.248	482.959	531.296	645.892
NCU00984	648.564	1165.62	796.262	748.12	914.503	745.382	1112.17	1053.03	710.783	1661.95	2376.59	2872.18
NCU00985	1600.5	602.378	1963.92	1995.29	1752.51	1553.4	1782.07	1266.18	669.084	905.04	479.281	272.519
NCU00990	196.783	252.98	183.531	192.425	316.294	346.294	372.891	389.142	308.006	223.216	203.106	214.582
NCU01008	733.836	750.347	711	713.951	605.085	714.958	698.086	860.415	792.286	969.976	956.086	916.265
NCU01051	45.0961	45.8227	59.25	60.2453	75.6356	54.5838	53.1152	44.9762	62.5489	26.3801	30.9613	28.9686
NCU01060	1550.49	877.314	1422	1671.58	1421.61	1642.88	2344.66	2950.83	1014.05	829.958	781.464	634.09
NCU01061	97.5715	97.3733	143.067	240.981	192.527	197.754	380.478	292.345	147.843	121.754	101.553	112.656
NCU01064	101.671	105.01	144.512	134.877	115.172	128.854	272.08	347.099	93.8233	105.52	65.638	49.3539
NCU01067	589.529	715.98	528.915	517.03	558.672	478.727	573.428	767.529	690.881	776.183	720.78	683.444
NCU01074	308.293	206.202	380.067	383.052	466.706	419.669	386.982	401.853	369.607	358.16	370.297	273.592
NCU01102	705.139	763.712	472.555	555.695	543.201	573.577	468.281	544.603	690.881	683.853	791.372	840.088
NCU01106	281.236	231.978	270.238	304.823	362.707	383.876	526.816	883.881	273.888	234.377	230.352	169.52
NCU01107	24558.5	21110.9	25993.4	27943	26696.8	34852.2	51390.6	66829.8	25586.3	27539.8	25053.9	17738.4
NCU01108	245.979	362.763	192.201	185.232	267.303	689.008	1048.21	1476.39	319.378	541.806	533.773	351.914
NCU01111	106.591	62.0516	57.8049	92.6159	93.685	87.692	119.238	123.196	80.5554	72.0379	61.9227	55.7913
NCU01112	187.764	129.831	186.421	187.929	259.568	306.027	324.111	328.522	190.49	198.865	211.775	181.322
NCU01145	998.673	1195.21	734.122	808.366	684.158	887.658	911.631	1034.45	906.011	1261.17	1382.11	1304.66
NCU01154	291.075	340.807	281.799	359.673	532.028	484.99	525.732	503.538	379.084	348.014	262.552	315.436
NCU01183	618.226	610.97	589.61	541.308	519.995	545.838	577.764	587.624	553.463	577.318	642.757	664.131
NCU01184	364.048	356.081	257.232	274.251	288.79	352.558	302.432	299.19	313.692	376.424	419.836	405.56
NCU01193	1322.54	1368	1533.27	1881.99	1991.45	1740.42	1877.46	1816.65	1790.23	1801.96	1683.06	1810
NCU01245	384.547	400.949	330.933	335.395	321.451	355.242	325.195	314.834	370.555	363.234	355.436	474.226
NCU01257	574.77	598.559	352.61	354.278	367.864	572.682	508.389	518.204	528.822	753.862	796.325	1014.97
NCU01259	355.029	426.724	276.018	249.973	284.493	334.661	288.34	344.166	371.503	390.628	422.313	512.851
NCU01270	209.902	148.924	245.671	269.755	226.047	222.809	190.781	137.862	134.575	173.5	153.568	205.999
NCU01290	1662.82	1994.24	929.214	1194.12	1091.56	1698.36	1189.13	1692.48	1890.68	2348.84	2200.73	2815.32
NCU01301	190.223	227.204	158.963	151.063	150.412	195.965	195.117	221.948	199.967	303.371	318.282	322.946
NCU01336	591.989	646.291	488.451	557.494	537.185	535.1	522.48	613.046	613.169	667.619	723.257	704.902
NCU01388	1522.61	1472.05	1495.7	1369.46	1277.21	1337.75	1396.17	1505.73	1467.06	1731.95	1577.79	1787.47
NCU01390	318.952	377.083	294.805	372.262	381.616	371.349	428.174	480.072	452.058	432.228	356.674	337.967
NCU01391	5197.53	6734.03	5240.01	4410.49	3794.67	3100.54	2758.74	7005.54	4712.02	6804.03	7522.36	7003.96
NCU01393	797.791	547.963	637.299	686.976	529.449	383.876	495.381	724.508	608.43	696.028	797.564	746.745
NCU01408	919.14	911.681	830.945	824.551	820.818	880.499	855.264	819.35	871.894	987.224	1083.65	998.879
NCU01430	1321.73	934.593	1771.72	2165.23	3097.62	2990.48	2969.03	2509.87	2910.42	1368.72	785.179	1003.17
NCU01446	1524.25	1398.55	1406.1	1437.79	1183.52	1114.05	1164.2	1284.76	1285.1	1326.11	1321.43	1504.22
NCU01481	429.643	580.421	403.189	475.668	426.31	377.612	429.258	468.339	482.385	583.406	521.389	525.726
NCU01484	9000.36	9256.19	10078.3	8643.85	7696.78	8947.27	9843.66	9561.36	9542.5	10966	11660	11165.8
NCU01489	4439.91	4265.33	4417.74	4407.8	3157.79	2701.45	3171.74	3612.76	4217.31	4504.91	4664.01	4376.4
NCU01516	845.346	913.591	664.756	744.524	661.811	792.807	759.873	960.145	753.43	1088.69	1086.12	1489.2
NCU01565	3005.04	3853.88	3147.48	3652.48	4095.49	3540.79	3548.96	3354.64	3625.94	3168.65	2598.27	2675.84
NCU01572	302.554	221.476	280.354	217.602	320.592	391.929	318.691	211.193	284.313	151.178	142.422	160.936
NCU01573	156.606	125.058	199.427	160.055	175.337	168.225	177.773	171.105	131.732	114.652	95.3609	84.7599
NCU01575	1441.43	1552.24	1422	1354.17	1199	1406.65	1439.53	1459.77	1376.08	1534.1	1710.3	1634.04
NCU01634	7089.1	9114.9	6998.73	8165.48	5613.36	6385.41	8011.73	10118.7	7327.7	11221.7	13963.6	11677.6
NCU01650	341.91	390.448	270.238	274.251	269.881	308.712	263.408	300.167	281.47	376.424	326.952	384.102
NCU01678	784.672	622.425	764.47	683.379	785.579	901.08	796.728	730.375	828.299	597.61	533.773	605.121
NCU01698	1045.41	947.003	1011.59	988.202	833.71	871.551	981.006	1065.74	909.802	1325.09	1327.62	1540.7
NCU01701	919.96	898.316	745.683	820.954	850.9	886.763	1131.68	1250.53	1052.91	848.221	869.394	763.912
NCU01720	4582.58	4545.04	3953.85	3424.99	2775.31	3700.96	4093.12	4862.32	3969.96	5507.35	5712.98	4752.99
NCU01740	2342.54	2465.84	2289.07	1846.92	1659.69	1926.54	2346.83	2568.53	2102.02	3798.73	4621.91	3798.1
NCU01771	466.539	402.858	395.963	472.071	409.979	360.611	395.654	411.63	406.568	480.929	510.243	513.924
NCU01785	511.636	484.003	410.415	410.028	368.723	425.038	432.51	396.964	403.725	634.137	590.742	656.621
NCU01790	47.5559	72.5526	54.9146	54.8502	55.0077	51.0045	34.6875	47.9095	71.0783	66.9648	87.9302	86.9057
NCU01810	396.845	293.074	358.39	356.976	393.649	402.667	372.891	306.034	315.588	293.225	182.053	205.999
NCU01812	101.671	56.3238	96.8232	104.305	105.718	99.3246	126.826	90.9302	75.8168	102.476	71.8303	51.4997
NCU01861	2536.86	2491.61	1466.8	2932.24	4197.77	6421.2	10222	15559.8	3135.97	3824.1	3918.47	2495.59
NCU01870	252.538	135.559	289.024	275.15	338.641	385.666	417.334	240.525	247.352	139.003	53.2535	91.1973
NCU01871	2419.61	1832.91	3167.71	3451.96	3351.17	3120.22	3724.57	5091.11	2686.76	1987.64	1139.38	1536.41
NCU01899	178.744	153.697	161.854	176.24	232.064	254.128	226.553	188.705	174.379	136.974	208.06	141.624
NCU01901	634.625	703.57	719.671	690.573	672.125	698.851	687.246	692.243	660.554	636.166	511.481	550.403
NCU01905	1036.39	655.838	1244.25	1766	1911.52	1692.99	1530.59	1550.7	1268.04	1101.88	1117.08	1493.49
NCU01906	1406.18	979.461	1284.71	1449.48	1725.01	1946.22	2246.02	1899.76	1335.32	1060.28	1176.53	1137.28
NCU01914	2656.57	2312.14	3276.09	3472.65	2752.96	3147.96	3761.43	3387.88	2153.2	2229.12	2110.32	2174.79
NCU01948	12937.7	13166.4	10722.8	12107.5	10896.7	11962.8	12025.7	13232.8	13659.4	14876.3	15535.2	14406
NCU01969	459.16	449.635	510.128	485.559	424.591	382.981	377.227	429.23	320.326	378.453	398.782	458.133
NCU01970	619.046	478.275	634.409	583.57	514.838	518.993	422.754	493.761	525.979	536.733	609.319	832.578
NCU01998	737.116	595.695	462.439	392.943	450.375	566.419	478.037	445.851	657.711	535.719	688.58	637.308
NCU02002	274.676	275.891	147.402	153.76	164.164	240.706	195.117	232.703	234.085	296.269	272.46	432.383
NCU02020	3382.21	3345.06	3057.88	2829.73	2812.27	2924.26	2560.37	3203.09	3044.99	3164.6	3482.53	3407.56
NCU02048	668.242	779.941	589.61	607.848	715.96	898.395	744.697	741.13	710.783	454.549	497.858	482.809
NCU02051	747.775	980.415	868.518	953.134	1134.53	941.347	1040.62	1020.76	1036.8	757.92	884.256	659.84
NCU02122	793.691	1063.47	989.909	986.404	1094.14	1081.83	988.594	878.014	785.652	788.359	624.18	862.62
NCU02124	4863	4746.47	4328.14	4588.53	4199.49	4632.46	4619.94	5267.11	4477.93	4068.62	3841.68	3403.27
NCU02125	72.9737	62.0516	66.4756	71.0355	66.1811	90.3764	85.6348	59.6424	78.66	42.614	50.7766	45.0622
NCU02134	5152.43	5201.83	4380.17	3624.61	4123	4017.72	3720.23	4077.19	5195.35	3998.61	3876.36	3362.5
NCU02174	223.841	236.751	212.433	207.711	250.113	412.51	286.172	313.856	365.816	171.471	142.422	238.186
NCU02175	730.556	1296.4	738.457	508.938	685.877	655.9	1189.13	1563.41	1126.83	1906.47	2385.26	2476.28
NCU02179	537.053	1083.52	528.915	524.224	562.969	590.579	688.33	776.329	570.522	1041	1722.69	2321.78
NCU02195	71.3338	48.6866	70.811	72.8338	118.61	82.3231	89.9707	35.1988	45.4901	49.7163	22.2922	31.1144
NCU02216	1422.58	1509.29	1239.91	1239.07	1207.59	1208	1202.14	1372.75	1339.12	1471.2	1820.53	1652.28
NCU02217	222.201	228.159	170.524	165.45	183.072	180.753	187.529	244.436	218.921	262.786	252.644	260.717
NCU02240	109.051	137.468	114.165	115.995	149.552	168.225	135.498	137.862	147.843	134.944	105.269	81.5412
NCU02278	655.943	690.205	465.329	437.003	361.847	341.82	479.121	455.629	579.051	610.801	658.857	731.725
NCU02302	367.328	258.707	374.287	293.134	287.931	159.277	113.818	160.35	175.326	196.836	163.476	227.457
NCU02343	4556.34	4035.26	4397.51	5067.8	4161.68	4079.47	5735.36	6877.45	4375.58	3415.21	3342.58	2719.83
NCU02368	1411.1	1889.23	1632.99	1544.8	1460.28	2216.46	2270.95	2830.57	2045.16	1825.3	1735.07	1781.03
NCU02369	19321.6	26719.4	20042.4	19307.3	22780.9	40066.3	48892	59156.5	30037.7	20992.5	18325.4	17473.4
NCU02370	805.17	980.415	812.159	860.518	830.272	1301.96	1762.56	2032.73	1156.21	810.68	771.556	681.298
NCU02371	520.655	507.869	404.634	453.188	453.813	586.999	676.406	659	529.77	494.119	495.381	501.049
NCU02378	828.128	654.883	1053.49	1239.97	1107.89	1203.53	1505.65	1256.4	1231.08	696.028	511.481	449.549
NCU02393	4665.39	4883.94	4833.93	4579.54	4708.31	4522.4	4301.25	5306.22	5639.83	5331.82	6261.62	5851.65
NCU02397	4078.33	3478.71	2995.74	3451.96	3574.64	3562.26	4118.06	3220.69	2546.5	2064.75	2358.01	2011.71
NCU02399	3665.08	3136.95	2878.68	3184.01	2733.19	2609.28	2491	2609.6	3254.44	2972.83	2739.46	2953.72
NCU02400	1175.78	1133.16	1182.11	1197.71	1046.87	925.24	966.914	1014.9	1210.23	1334.22	1333.81	1599.71
NCU02429	648.564	675.885	575.159	646.513	608.523	551.207	562.588	696.154	563.888	777.198	828.525	755.329
NCU02468	2514.72	2392.33	2358.44	2046.54	1866.82	2110.87	2030.3	2394.5	2669.7	2999.21	2927.7	2785.27
NCU02473	734.656	825.764	666.201	596.158	591.333	774.016	710.01	788.062	777.123	965.917	1129.47	982.785
NCU02474	751.875	701.66	765.915	764.306	611.961	707.8	833.584	844.771	800.815	1114.05	1100.98	1192
NCU02477	657.583	766.576	541.921	711.254	623.134	639.793	620.039	895.614	906.011	967.946	896.64	952.744
NCU02478	204.162	247.252	270.238	257.166	281.055	260.391	253.652	213.148	231.241	196.836	182.053	196.343
NCU02482	837.967	801.898	404.634	577.276	520.854	578.051	661.23	666.821	683.299	915.186	844.625	1641.55
NCU02507	753.514	673.976	855.512	769.701	701.348	677.376	654.727	719.62	712.678	812.71	765.364	852.963
NCU02511	414.064	593.786	304.921	348.883	336.063	444.724	362.051	387.187	537.352	623.991	542.442	694.173
NCU02512	168.905	161.334	122.835	105.204	131.503	125.274	115.986	149.595	166.797	191.763	206.822	232.821
NCU02519	557.552	731.254	424.866	520.627	495.929	408.931	603.779	711.798	624.541	783.286	843.387	716.704
NCU02526	33477.7	27142.3	30625	27157.1	25209	22426.8	21507.3	18147.9	19182.6	25258.9	21391.8	21994.7
NCU02528	144.307	151.788	106.939	89.0191	94.5445	160.172	117.07	121.24	143.104	215.099	195.676	249.988
NCU02582	563.291	535.553	606.951	604.251	539.763	526.152	592.939	651.178	548.724	756.906	909.025	938.796
NCU02603	1994.89	1727.9	2345.43	2455.67	2774.45	2291.62	2533.27	2858.92	2255.55	1959.23	1681.82	1732.75
NCU02621	1696.43	1671.57	1702.35	1503.43	1409.57	1402.18	1248.75	1183.07	1417.77	1325.09	1540.64	1565.38
NCU02640	265.657	322.668	234.11	213.106	169.321	229.968	198.369	227.814	331.699	356.131	356.674	431.31
NCU02644	1873.54	2356.05	1916.23	2277.63	2771.87	3087.12	2505.09	2279.12	2045.16	1936.91	2019.92	2152.26
NCU02646	183.664	287.347	173.415	187.03	294.807	313.186	262.324	202.393	179.117	137.988	123.845	145.916
NCU02651	640.364	551.782	700.884	652.807	680.72	690.798	844.424	804.683	678.561	591.523	484.235	420.581
NCU02665	1033.93	839.129	962.451	951.336	1035.69	1157	1105.66	888.769	891.796	808.651	648.949	736.016
NCU02679	313.213	290.211	426.311	431.608	471.003	432.196	487.793	457.584	453.006	393.672	335.621	318.654
NCU02688	1289.75	1217.17	1086.73	1001.69	1170.63	1154.31	1102.41	1148.85	1160.95	1244.94	1442.8	1332.55
NCU02690	2036.7	2304.5	1872.88	2128.37	2543.25	2788.25	2663.35	2640.89	2217.64	1899.37	1896.07	1949.48
NCU02701	3500.28	3121.67	4231.32	3611.12	3835.93	3767.18	3680.13	3224.6	3162.51	3090.53	3208.83	3802.39
NCU02712	3718.38	3624.77	3432.17	3528.39	3928.75	3968.51	3387.45	3944.22	3457.25	3051.97	3134.52	2794.93
NCU02713	552.632	911.681	713.89	820.055	1205.87	1303.75	1220.57	1442.17	700.358	878.66	951.132	1004.24
NCU02730	614.947	508.823	598.281	517.03	477.879	493.938	476.953	407.719	537.352	490.061	625.419	644.819
NCU02754	2450.77	2308.32	2709.6	2730.82	2063.65	2028.55	2788.01	3145.4	2595.78	3857.58	4135.19	3801.32
NCU02755	1743.99	2365.6	1982.71	1965.61	1749.07	1586.51	1962.01	2801.24	2073.59	3086.47	3327.72	3368.94
NCU02757	1458.65	1543.65	1291.94	1415.31	1281.51	1320.75	1513.24	1543.86	1447.15	1725.87	1806.9	2125.43
NCU02764	577.23	375.174	846.842	532.316	691.894	942.241	752.285	432.163	527.875	401.789	343.052	381.956
NCU02767	636.265	629.108	609.842	466.676	524.292	561.05	450.937	530.915	567.679	593.552	714.587	661.985
NCU02783	348.47	392.357	310.701	383.951	368.723	294.394	285.088	365.676	351.601	433.242	496.62	505.341
NCU02791	248.438	394.266	250.006	260.763	231.204	257.707	261.24	302.123	318.431	357.146	378.967	391.612
NCU02797	21142.7	20115.2	19692.7	21399.7	22496.4	26351.4	23049.8	21227.8	20269.6	15957.9	16285.7	15114.1
NCU02799	75.4334	57.2784	99.7134	84.5232	85.09	86.7972	84.5508	42.043	63.4966	48.7017	24.7691	17.1666
NCU02802	285.335	252.98	302.031	343.488	325.749	324.818	497.549	534.826	466.274	410.921	367.821	388.393
NCU02811	6445.46	6593.7	6053.62	6462.43	6483.17	5905.79	4861.67	7556.01	6988.42	9492.77	11008.6	10383.6
NCU02838	64.7744	76.3712	47.689	43.1608	54.1482	52.7941	42.2754	31.2878	42.647	67.9795	54.4919	67.5933
NCU02849	326.332	205.248	302.031	276.948	287.071	281.867	229.805	190.66	171.536	147.12	126.322	108.364
NCU02877	396.026	433.407	336.713	307.521	448.657	270.234	236.309	355.899	390.457	481.944	522.627	688.808
NCU02890	519.015	350.353	534.695	462.18	678.142	667.533	526.816	666.821	550.62	472.812	331.905	439.893
NCU02906	1246.29	1065.38	1059.27	1148.26	1217.9	1267.95	1245.5	1146.89	1138.2	855.324	922.648	826.141
NCU02913	281.236	568.011	271.683	212.207	254.411	240.706	402.158	423.363	328.856	698.058	1006.86	1142.65
NCU02947	123.809	117.421	186.421	193.324	173.618	161.962	187.529	235.636	156.372	123.783	111.461	130.895
NCU02948	12817.1	8711.09	15035.1	17835.3	18908.9	15713.9	15857.6	21124.2	12614	11534.2	12197.5	9984.5
NCU02950	1174.96	1226.71	1174.88	1207.6	1161.18	957.453	1074.23	1688.56	1226.34	1703.54	2110.32	1906.56
NCU02951	522.295	544.145	465.329	484.66	463.268	482.306	454.189	539.715	511.764	601.669	572.165	634.09
NCU02956	755.974	764.667	797.707	678.883	623.994	695.272	689.414	752.863	552.515	889.821	1003.15	1193.08
NCU03004	3384.67	3402.34	2868.57	3247.85	2723.74	3166.75	2654.68	3332.15	3441.14	3461.88	3850.35	3721.92
NCU03009	1830.9	1936.01	1119.97	1458.48	1351.13	1514.03	1346.31	1659.23	2091.6	2031.27	2052.12	2736.99
NCU03013	1289.75	1241.99	1582.41	1547.49	1326.2	1339.54	1320.29	1706.16	1220.65	1789.79	2314.67	2215.56
NCU03022	852.726	806.671	755.799	698.665	617.977	561.944	604.863	868.237	855.783	1084.63	1200.06	1140.5
NCU03035	692.84	813.353	485.561	463.079	695.332	717.642	528.984	715.709	745.848	1135.36	1475	1338.99
NCU03051	311.573	387.584	228.329	217.602	235.502	281.867	239.561	335.366	364.869	435.271	402.497	594.392
NCU03054	742.035	787.578	861.293	646.513	590.473	693.482	664.482	804.683	880.423	1045.06	1169.1	1305.73
NCU03074	446.861	306.439	488.451	397.439	385.913	452.777	535.488	443.896	421.731	355.117	323.236	306.852
NCU03080	873.224	852.494	583.829	649.21	556.953	663.059	745.781	722.553	682.352	733.569	821.094	854.036
NCU03092	1442.25	1738.4	1125.75	1444.09	1055.46	1291.22	979.922	1472.48	1854.67	3538.99	2706.02	5082.37
NCU03101	691.2	1046.29	508.683	648.311	576.721	678.271	693.75	849.66	856.73	981.136	1086.12	1052.52
NCU03121	180.384	253.934	195.091	256.267	217.452	181.648	151.758	395.986	232.189	885.762	814.902	1211.32
NCU03132	1619.36	1719.31	1237.02	1165.34	1529.04	1473.76	1028.7	1687.59	1610.16	2130.7	2656.48	2522.41
NCU03133	323.052	420.996	368.506	322.807	286.212	331.082	350.127	413.586	388.561	493.105	459.466	578.298
NCU03141	1715.29	1629.57	1920.57	1908.07	1850.49	1764.58	1757.14	1803.94	1683.13	1647.74	1546.83	1521.39
NCU03159	355.849	417.178	374.287	375.859	337.782	332.872	360.967	427.274	402.777	459.622	442.128	454.914
NCU03177	693.66	844.856	573.713	683.379	473.582	470.673	530.068	646.289	606.535	730.526	715.826	753.183
NCU03179	227.12	214.794	221.104	260.763	241.518	230.863	220.049	222.926	216.078	197.851	195.676	169.52
NCU03188	3141.97	2715.95	2683.59	2783.87	2596.54	1853.16	1823.26	2195.04	1975.03	2528.43	2906.65	3064.23
NCU03207	1229.89	1484.47	1066.5	1320	1001.31	1061.25	1211.89	1564.39	1361.86	1693.4	1727.64	1773.52
NCU03221	505.896	500.231	634.409	547.603	627.432	646.952	622.207	635.534	507.025	548.909	486.712	608.34
NCU03222	11118.2	7535.93	19819.8	17056.6	19001.7	23770.8	18081.9	11688.9	9540.6	8852.55	8950.3	8465.26
NCU03232	509.176	452.499	368.506	377.657	382.475	466.199	433.594	369.587	415.097	487.017	554.827	566.496
NCU03238	1003.59	1055.83	950.89	990.001	863.793	919.871	1022.2	1083.34	987.514	1236.82	1289.23	1290.71
NCU03241	1919.45	2549.84	1526.05	1941.34	1629.6	2166.35	1749.55	2365.16	2700.98	3005.3	2876.93	3510.56
NCU03255	5165.55	4971.77	5423.54	5042.62	6136.8	5839.57	4925.62	5838.11	5559.27	4701.74	4294.96	4226.19
NCU03263	2314.66	3266.78	1797.73	1623.92	1880.58	1933.7	1765.81	1569.28	2462.15	2150.99	2636.67	3105
NCU03266	288.615	416.223	184.976	210.409	231.204	249.654	236.309	208.259	291.895	333.81	435.935	386.248
NCU03274	656.763	838.174	592.5	557.494	604.225	545.838	760.957	1050.1	667.188	1292.62	1546.83	1590.05
NCU03278	310.753	364.673	322.262	301.226	244.956	290.815	316.523	349.055	408.463	411.935	470.612	506.413
NCU03293	5469.74	5010.91	3299.21	3915.04	2555.28	3086.22	4302.33	4763.57	5137.54	7010	5825.68	4868.87
NCU03295	351.749	306.439	225.439	240.981	235.502	305.132	254.736	252.258	269.15	308.444	357.913	390.539
NCU03323	678.901	751.302	514.463	526.022	442.64	464.41	689.414	679.532	520.293	933.449	1169.1	1034.29
NCU03333	1924.37	1978.97	1975.48	1760.6	1869.4	2209.3	2229.76	2174.5	2191.11	1849.65	1811.86	1606.15
NCU03339	3824.15	3565.58	3932.18	3805.34	3287.57	2993.16	3709.39	4046.88	3473.36	4097.03	4379.17	4352.8
NCU03370	16335.4	12508.6	18821.3	19084.3	16947.5	18060.1	23476.9	20998	14727.4	16871.1	12891.1	15588.3
NCU03394	1129.04	1211.44	923.433	1049.35	917.941	1047.83	1172.87	1194.8	1160.95	1388	1538.16	1569.67
NCU03405	196.783	205.248	161.854	179.837	155.569	127.064	150.674	181.86	190.49	275.976	255.121	216.728
NCU03451	271.396	280.664	268.793	267.957	257.849	322.134	399.99	547.537	429.313	373.38	272.46	319.727
NCU03494	183.664	151.788	138.732	132.18	175.337	162.857	102.979	147.639	156.372	232.348	281.129	289.686
NCU03497	2877.95	3281.1	5130.18	4464.44	3278.11	2834.78	3127.29	4027.33	4094.11	4778.85	4728.41	5024.44
NCU03504	856.006	1077.79	705.22	877.603	735.728	728.38	850.928	1126.36	922.122	1292.62	1279.32	1193.08
NCU03551	491.957	511.687	596.835	577.276	646.34	577.156	523.564	431.185	510.816	442.374	343.052	374.446
NCU03560	239.419	317.895	176.305	187.929	151.271	252.338	187.529	174.038	246.405	283.079	324.475	384.102
NCU03569	1659.54	1867.28	1666.23	1430.6	1382.93	1606.19	1936	1845	1528.66	2322.46	2738.22	2694.08
NCU03596	836.327	837.219	708.11	681.581	668.687	726.591	857.432	945.479	889.9	1025.78	965.993	858.328
NCU03606	1152.82	1699.26	868.518	966.622	975.527	1121.2	1106.75	1362	1184.64	1784.71	2251.51	1793.91
NCU03610	824.028	863.949	781.811	815.559	752.918	795.491	752.285	801.75	855.783	921.274	996.955	979.567
NCU03633	1445.53	1262.99	1369.98	1523.22	1321.9	1196.37	1571.78	1369.82	1162.84	987.224	720.78	825.068
NCU03639	841.247	884.951	1040.49	1145.56	961.775	921.661	794.56	835.971	732.58	745.745	923.886	797.172
NCU03641	1549.67	1003.33	1781.84	2327.99	2557	2199.46	1660.66	856.504	1636.7	660.517	507.766	605.121
NCU03646	1998.99	2682.54	3190.83	3801.75	3208.5	2892.94	2952.77	3341.93	1489.8	1955.17	1819.29	1963.43
NCU03702	2832.85	3833.83	1900.34	2384.63	1969.96	2925.15	2978.79	3473.92	3091.43	4618.54	4782.91	5555.53
NCU03715	195.963	177.563	184.976	194.224	177.056	129.748	148.506	223.903	185.751	229.304	219.206	241.405
NCU03726	296.814	309.303	322.262	295.831	251.832	308.712	294.844	293.323	332.646	380.482	341.813	393.758
NCU03742	768.273	653.928	961.006	799.374	799.331	859.023	796.728	711.798	602.744	527.602	527.581	561.132
NCU03749	1733.33	1501.65	1602.64	1490.85	1506.7	1619.62	1761.47	1615.23	1402.61	1432.64	1384.59	1160.89
NCU03753	31820.6	36605.7	44329.1	48481.3	71954.4	86703.2	106810	103594	71664.9	72004.5	55879	48273.4
NCU03768	1384.04	1638.16	1424.89	1274.14	1938.16	2624.5	2354.41	1563.41	1445.26	1140.43	1161.67	1337.92
NCU03769	778.112	909.772	737.012	614.142	618.837	735.539	665.566	822.283	853.887	937.508	1096.03	1010.68
NCU03771	1244.65	1178.98	1985.6	1791.17	2482.22	2737.24	2836.79	2060.11	1400.72	1150.58	1006.86	1227.41
NCU03773	3769.21	4179.41	5659.1	4238.75	6321.59	8467.64	9678.9	9070.53	4576.49	5933.49	6155.11	6530.8
NCU03778	538.693	634.836	491.342	468.474	448.657	612.949	543.076	546.559	567.679	666.605	749.264	839.016
NCU03796	889.623	886.861	1075.17	1012.48	895.594	1088.1	1060.14	1004.14	857.678	636.166	552.35	484.955
NCU03801	1779.25	1760.36	1612.76	1490.85	1568.58	1539.98	1694.27	1739.41	1760.85	1837.47	1913.41	1877.59
NCU03815	702.679	780.896	705.22	662.698	606.804	711.379	731.689	849.66	744.9	901.996	927.601	869.057
NCU03823	218.921	237.705	121.39	184.333	145.255	167.331	176.689	188.705	210.392	236.406	219.206	301.488
NCU03836	1385.68	1337.45	1362.75	1707.55	1247.13	971.77	1011.36	1202.63	1142.94	1329.15	1740.03	1569.67
NCU03840	53.2954	63.9609	67.9207	31.4714	45.5532	51.0045	43.3594	49.8649	56.8626	55.804	70.5918	71.885
NCU03848	930.619	882.087	1119.97	1250.76	1058.9	1038.88	1128.43	1222.18	922.122	809.666	892.925	837.943
NCU03892	448.501	505.959	378.622	338.992	351.534	440.25	470.449	432.163	438.79	481.944	582.073	592.246
NCU03907	409.144	481.139	348.274	378.556	354.972	341.82	249.316	352.966	397.091	454.549	396.305	614.777
NCU03910	4066.03	3855.79	3397.48	3388.12	3339.14	3611.48	3535.96	3161.05	3397.54	3834.24	3570.46	4328.12
NCU03922	11599.5	15222.7	12702.6	13950.8	15226.8	16426.1	13567.1	15359.4	15860.9	7939.39	6942.77	6120.95
NCU04065	254.998	220.522	358.39	311.117	366.145	375.823	389.15	272.791	306.111	237.421	224.16	231.749
NCU04111	1323.36	1403.32	1225.46	1327.19	1148.29	945.821	1126.26	1175.25	1141.99	1198.26	1261.98	1302.51
NCU04121	2769.72	2895.42	2335.32	2461.96	2499.41	2604.81	3130.55	3353.66	3201.37	3128.07	3132.05	3087.83
NCU04122	3431.4	2689.22	3394.59	3392.62	3963.13	3475.47	1855.78	3017.32	3842.97	4939.16	6491.97	6006.15
NCU04156	2747.58	2158.44	2852.67	2535.7	1586.63	1718.94	1930.58	2135.39	2273.56	2688.74	2231.69	2785.27
NCU04165	512.455	523.143	397.409	454.088	370.442	467.989	454.189	668.777	510.816	777.198	755.456	898.026
NCU04182	568.211	658.702	513.018	523.325	551.796	616.528	629.795	661.933	648.234	823.87	838.433	842.234
NCU04211	114.79	135.559	127.171	121.39	134.941	234.442	205.957	263.013	143.104	197.851	151.091	164.155
NCU04223	168.085	156.561	167.634	158.256	187.37	212.071	210.293	138.84	178.17	122.769	86.6917	125.53
NCU04237	601.828	591.877	544.811	566.485	637.745	789.228	879.111	661.933	776.175	792.417	629.134	611.559
NCU04243	444.401	504.05	343.939	298.529	312.856	380.297	396.738	408.697	425.522	428.169	482.997	602.975
NCU04247	554.272	693.069	456.659	537.712	489.053	498.413	561.504	659.977	591.371	726.467	772.795	776.787
NCU04264	1695.61	1989.47	1232.69	1667.09	2231.25	2140.4	1649.82	1859.67	1620.59	1217.54	1094.79	1129.77
NCU04266	2576.22	3115.95	2124.33	3632.7	4840.68	7933.44	11105.4	13703.1	4095.06	3729.74	2656.48	2394.73
NCU04267	25.4178	14.3196	36.1281	56.6485	60.1647	74.2697	131.162	87.0192	37.9084	36.5263	29.7229	19.3124
NCU04295	917.5	652.019	1000.02	923.461	1376.91	1616.93	1346.31	931.79	853.887	651.385	723.257	776.787
NCU04306	2533.58	2584.21	1442.23	1727.33	1954.49	2030.34	1823.26	2505.96	2315.26	2886.59	3058.98	3276.67
NCU04315	1246.29	1198.07	1054.94	1225.59	915.362	751.645	727.353	677.577	899.377	813.724	915.217	751.037
NCU04336	1100.34	1252.49	825.165	946.84	774.405	865.287	1042.79	1243.69	992.253	1374.81	1378.4	1623.31
NCU04340	497.697	474.456	622.848	498.148	535.466	551.207	550.664	704.953	721.208	891.85	948.655	1153.38
NCU04341	54.1153	77.3258	59.25	28.7739	52.4292	63.5319	46.6113	49.8649	85.294	123.783	152.33	164.155
NCU04352	2874.67	2974.66	2845.45	2675.97	3174.98	3842.34	4069.28	3087.72	2765.42	2447.26	2459.57	2476.28
NCU04367	59.0349	42.9588	57.8049	71.0355	78.2141	68.006	69.375	42.043	52.1241	40.5848	35.9151	36.4789
NCU04368	1183.16	1207.62	1190.78	1232.78	1333.08	1523.87	1578.28	1628.92	1377.02	1262.19	1186.44	1124.41
NCU04386	127.089	213.839	101.159	144.768	128.065	119.905	119.238	162.306	180.065	191.763	219.206	212.436
NCU04410	1047.87	1257.26	972.567	911.772	1150	939.557	989.678	1239.78	984.671	1316.98	1590.17	1588.98
NCU04418	1098.7	1239.12	1047.71	1116.79	1154.3	1209.79	1336.55	1354.18	1065.23	953.742	1019.25	852.963
NCU04419	434.562	498.322	393.073	466.676	435.764	450.987	386.982	504.516	526.927	498.178	583.311	758.547
NCU04443	3479.78	3707.82	5474.12	6006.54	5358.95	5460.17	6877.88	6658.44	3896.04	2998.2	2743.17	2614.68
NCU04451	311.573	250.116	463.884	357.875	490.772	638.899	677.49	308.967	282.418	225.245	120.13	162.009
NCU04461	1124.12	1232.44	1053.49	1186.02	1024.52	1134.63	1358.23	1505.73	1317.32	1689.34	1759.84	1739.19
NCU04462	1100.34	1052.97	869.964	1036.76	819.958	850.075	931.143	987.522	997.939	1112.02	1295.42	1296.08
NCU04491	2001.45	2192.81	1650.33	1725.53	1546.23	1379.81	1492.65	2221.43	1864.15	2467.55	2545.02	2356.11
NCU04495	271.396	294.984	251.451	221.199	222.609	262.181	289.424	279.635	247.352	319.605	401.259	378.737
NCU04507	1483.25	1532.2	1573.74	1555.59	1398.4	1310.91	1066.64	1312.13	1143.89	1322.05	1460.14	1533.19
NCU04510	10350	8474.34	7305.09	8945.97	8221.93	10534.7	14297.8	14591.9	9180.47	8211.31	8449.97	4983.67
NCU04532	179.564	199.52	115.61	184.333	146.114	125.274	83.4668	111.463	146.895	176.544	208.06	192.051
NCU04533	1836.64	2357.01	979.793	839.837	681.58	435.775	479.121	658.022	213.235	463.681	390.113	1176.98
NCU04542	406.685	302.621	612.732	535.014	440.062	323.923	371.807	590.557	281.47	809.666	1180.25	1343.28
NCU04558	1064.27	1351.77	1060.72	1429.7	1211.03	1293.01	1879.63	1863.58	1361.86	1351.47	1062.59	1281.05
NCU04610	1523.43	1433.87	1621.43	1664.39	1488.65	1605.3	1727.87	1763.85	1576.04	1514.83	1430.41	1419.46
NCU04617	516.555	574.693	589.61	534.115	440.921	484.095	566.924	618.912	570.522	712.262	666.288	756.401
NCU04621	234.5	303.576	173.415	160.954	243.237	222.809	301.348	342.21	345.914	302.356	294.752	234.967
NCU04628	1334.84	1314.54	1518.82	1400.03	1548.81	1450.5	1518.66	1601.54	1468	1419.45	1331.34	1433.41
NCU04645	1552.94	1469.19	1573.74	1508.83	1700.94	1301.06	1216.23	2184.28	1679.34	2720.19	3449.09	2758.45
NCU04646	318.952	525.052	250.006	261.662	318.873	325.713	314.355	436.074	423.627	539.777	610.557	561.132
NCU04647	933.899	1084.47	718.226	802.971	681.58	829.494	886.699	872.148	1024.48	1303.79	1290.47	1602.93
NCU04653	607.567	469.683	447.988	517.03	445.219	328.397	351.211	437.052	465.326	500.207	510.243	497.83
NCU04665	336.991	273.027	257.232	214.006	261.287	276.498	239.561	200.438	283.365	295.254	349.244	370.154
NCU04674	450.961	312.167	445.098	649.21	639.464	598.632	634.131	559.27	554.411	375.409	309.613	407.706
NCU04675	5766.56	3149.36	6384.55	7101.75	7475.89	8927.58	9841.49	8218.92	8028.06	4141.67	2787.76	3022.39
NCU04725	61.4947	56.3238	67.9207	95.3134	85.9495	85.0075	79.1309	77.2418	63.4966	65.9502	48.2997	45.0622
NCU04807	1890.76	2081.12	1461.02	1409.92	1664.84	1594.56	1586.95	1885.09	1957.02	1853.71	2145	2028.87
NCU04823	496.877	328.396	513.018	677.085	752.918	1338.64	2070.41	2585.16	599.901	662.546	442.128	400.195
NCU04830	500.157	549.873	419.085	499.946	800.19	837.548	680.742	662.91	608.43	432.228	523.866	616.923
NCU04908	1096.24	1285.9	919.098	1207.6	1476.61	1795	1514.33	1837.18	1093.66	861.411	1044.02	982.785
NCU04910	4666.21	4773.2	4700.98	4446.46	4719.49	4498.24	3428.64	4604.2	5914.66	6054.23	6918	6956.75
NCU04914	305.833	169.926	384.402	361.472	415.996	559.26	388.066	330.478	286.209	322.649	271.221	345.477
NCU04924	2840.23	2974.66	2514.51	1943.13	1727.59	1959.65	1372.32	2322.14	3075.32	2435.09	1964.19	2670.47
NCU04953	68.0541	64.9155	83.8171	63.842	64.4621	66.2164	58.5352	59.6424	47.3855	74.0672	86.6917	92.2703
NCU04994	72.9737	72.5526	73.7012	99.8093	79.0736	104.693	96.4746	110.485	117.516	65.9502	56.9688	52.5726
NCU05012	236.139	256.798	290.47	285.041	260.427	284.552	312.187	244.436	219.869	195.821	190.722	179.176
NCU05038	166.446	134.604	182.085	178.937	220.89	251.443	269.912	264.969	175.326	104.506	86.6917	150.207
NCU05062	1186.44	1238.17	1015.92	1085.31	1079.53	941.347	1061.22	1417.73	1249.08	1338.28	1377.16	1480.62
NCU05137	28734.4	40640	25447.2	34927	43996.7	39639.5	33972.1	33251.1	34418	21786.9	16954.4	20268.3
NCU05149	763.354	851.539	661.866	639.319	699.629	517.204	865.019	1107.78	718.365	1118.11	1410.6	1531.04
NCU05154	1038.85	1067.29	972.567	868.611	1128.52	1299.27	1619.47	1197.74	1250.03	940.552	691.057	816.484
NCU05161	928.979	843.902	794.817	802.071	916.222	945.821	962.578	941.568	833.038	840.104	874.348	813.266
NCU05169	127.909	138.423	114.165	151.962	166.742	153.908	170.186	145.684	142.157	108.564	107.745	100.854
NCU05229	711.698	517.415	640.189	596.158	881.842	962.822	840.088	737.219	797.972	607.757	572.165	546.111
NCU05233	622.326	817.172	476.89	561.09	559.531	743.592	538.74	714.731	856.73	988.239	953.609	1002.1
NCU05235	728.097	896.407	466.774	587.167	503.664	702.431	532.236	845.749	880.423	1054.19	1113.37	1188.78
NCU05251	199.243	203.338	170.524	167.248	159.007	199.544	198.369	192.616	227.451	255.684	225.398	304.706
NCU05252	1019.17	819.081	1039.04	976.513	824.256	915.397	855.264	1042.28	1042.48	1316.98	1258.27	1485.98
NCU05273	1469.31	1253.44	1245.7	1261.55	1208.45	1216.06	1201.05	1318	1196.96	1525.99	1445.27	1488.13
NCU05290	1986.69	1982.79	1659	1782.18	1279.79	1474.66	1877.46	2241.97	2080.22	2557.85	2556.17	2715.53
NCU05302	419.803	477.32	430.646	474.769	420.293	442.039	345.791	488.872	469.117	480.929	549.873	608.34
NCU05341	1091.33	648.201	1599.75	1574.47	1300.42	1259.01	1598.88	1334.62	954.345	1007.52	660.095	578.298
NCU05377	283.695	317.895	296.25	271.553	344.658	360.611	347.959	361.765	330.751	319.605	262.552	266.082
NCU05404	6466.78	6550.74	5547.82	5441.86	6285.49	5154.14	3311.57	5271.02	7081.29	8243.78	9329.27	10796.7
NCU05435	282.875	219.567	299.14	280.545	348.955	270.234	246.064	321.678	295.686	209.011	173.383	150.207
NCU05534	387.826	414.314	729.787	844.333	728.852	1119.41	883.447	885.836	354.444	441.359	356.674	437.747
NCU05535	1039.67	881.133	858.403	1067.33	1005.61	1180.26	1208.64	1231.96	968.56	901.996	1001.91	831.505
NCU05545	152.507	180.427	134.396	132.18	132.362	171.805	163.682	138.84	178.17	110.593	82.9764	87.9786
NCU05563	390.286	313.122	502.902	391.145	545.779	668.428	434.678	362.743	430.261	284.093	162.237	259.644
NCU05571	160.706	170.881	147.402	136.676	125.486	97.535	110.566	82.1305	105.196	180.602	209.299	170.593
NCU05597	480.478	348.444	653.195	467.575	553.515	905.554	695.918	458.562	451.11	266.845	191.96	210.29
NCU05598	26437.8	19329.6	37642.5	35764.1	31513.4	42625.5	45554.4	40898.1	24278.4	14035.2	12214.9	10486.6
NCU05602	343.55	447.726	286.134	321.908	366.145	350.768	331.699	367.632	396.143	471.798	509.004	600.83
NCU05627	291.895	715.025	757.244	860.518	1113.05	894.816	254.736	427.274	608.43	646.312	1232.26	3937.58
NCU05648	196.783	209.066	190.756	169.046	223.469	215.651	181.025	258.124	190.49	362.219	432.22	478.518
NCU05652	409.964	379.947	250.006	306.621	457.251	638.004	691.582	1067.7	370.555	543.836	404.974	317.581
NCU05669	26.2377	42.9588	50.5793	33.2698	45.5532	54.5838	61.7871	54.7537	20.8496	36.5263	16.0999	24.6769
NCU05670	28.6975	48.6866	73.7012	60.2453	54.1482	65.3216	79.1309	43.9985	20.8496	29.4239	21.0537	24.6769
NCU05681	136.928	112.648	158.963	131.281	136.66	131.538	113.818	117.329	113.725	136.974	144.899	160.936
NCU05704	91.0121	63.9609	40.4634	86.3216	68.7596	107.378	91.0547	61.5979	66.3397	53.7748	58.2073	52.5726
NCU05716	1345.5	1296.4	1777.5	1775.89	1490.36	1646.46	1966.35	1788.29	1443.36	1313.93	1207.49	1128.7
NCU05735	627.245	265.39	615.622	583.57	504.524	583.42	766.377	414.563	479.542	247.567	246.452	263.936
NCU05775	765.813	776.122	894.531	970.219	928.255	868.866	723.018	715.709	743.953	666.605	486.712	543.965
NCU05789	5526.32	6625.2	6406.23	5208.07	5171.58	4707.63	4273.07	7431.83	7692.57	11610.3	13151.1	14735.3
NCU05798	228.76	274.936	304.921	246.376	284.493	220.125	202.705	228.792	209.444	478.9	476.804	549.33
NCU05835	668.242	498.322	517.354	551.199	666.109	554.786	241.728	493.761	605.587	843.148	1013.05	1014.97
NCU05836	1160.2	1425.28	836.726	988.202	1046.01	1114.94	884.531	1582.97	1371.34	2197.66	2660.2	2007.41
NCU05843	215.641	189.019	193.646	210.409	190.808	238.021	308.936	258.124	181.013	123.783	137.468	133.041
NCU05844	1228.25	1585.66	741.348	1113.19	1484.35	1969.49	3591.24	4776.28	1494.54	1847.62	1517.11	1187.71
NCU05853	79.5331	59.1877	50.5793	62.0436	104.858	79.6386	99.7266	53.7759	54.9672	39.5701	39.6305	42.9164
NCU05865	204.982	327.442	212.433	231.989	213.155	239.811	225.469	222.926	214.183	287.137	345.528	337.967
NCU05882	5805.92	5608.51	5575.28	6366.22	6606.94	7036.83	8846.4	8272.69	6350.61	4530.27	3966.77	3466.57
NCU05892	64.7744	72.5526	75.1464	64.7412	81.652	88.5868	97.5586	91.9079	91.9279	93.3449	69.3534	71.885
NCU05894	215.641	243.433	177.75	171.744	140.098	188.806	182.109	210.215	239.771	258.728	268.744	387.32
NCU05970	655.943	643.427	471.11	497.248	734.009	736.434	618.955	646.289	756.273	572.245	490.427	509.632
NCU05974	2394.19	2118.35	2104.1	1795.67	1710.4	1999.02	2566.87	2665.33	2460.26	3563.34	3663.34	3285.25
NCU06009	1906.33	1481.6	1777.5	1812.75	1670.86	1923.85	1947.92	1948.64	1755.16	1504.68	1608.75	1610.44
NCU06013	426.363	378.037	429.201	433.406	524.292	549.417	406.494	334.388	462.483	291.196	276.175	327.238
NCU06055	1790.72	1643.89	1735.59	1449.48	1561.7	1488.97	1170.7	1556.57	1721.99	2129.68	2808.81	2042.82
NCU06088	241.879	294.984	223.994	223.897	200.262	242.495	179.941	241.503	268.202	258.728	295.99	334.748
NCU06095	1060.99	1136.02	1193.67	1226.49	1468.02	1570.4	1760.39	1111.7	830.194	742.701	731.926	934.505
NCU06104	1062.63	1038.65	1160.43	1150.95	1046.87	1060.36	984.258	1003.17	1032.06	1094.77	1209.97	1195.22
NCU06110	653246	494792	771298	711812	580514	653717	779357	626537	528238	481539	376678	294743
NCU06111	478.838	402.858	421.976	460.382	412.558	545.838	641.719	683.443	457.744	429.184	460.705	410.924
NCU06120	1097.06	902.135	2414.8	2161.64	1761.11	2086.71	2537.61	2140.28	1195.06	1254.07	1216.16	1090.08
NCU06125	1209.39	1098.79	1173.44	1138.37	1706.96	1977.54	2288.29	1905.62	1061.44	1304.8	1482.43	1367.96
NCU06177	1068.37	1219.08	1040.49	947.739	1033.11	1042.46	1286.69	1288.67	1101.24	884.748	932.555	903.39
NCU06203	3480.6	3755.55	3488.52	3222.67	3686.38	3432.51	2624.33	3657.74	3516.95	3848.45	3979.15	4418.24
NCU06210	6357.73	6910.64	5021.8	6179.19	5640.01	6392.57	5851.35	6487.33	6987.47	7431.07	8001.65	7909.49
NCU06214	1115.1	1211.44	1024.59	1039.46	809.644	893.921	1124.09	1335.6	1213.07	1403.22	1394.5	1749.92
NCU06250	384.547	436.271	349.72	305.722	311.137	338.24	284.004	290.39	366.764	466.725	517.673	524.653
NCU06255	377.987	1167.52	333.823	269.755	491.631	559.26	417.334	570.025	378.137	739.657	1419.27	1385.13
NCU06260	423.083	528.871	398.854	386.649	405.682	402.667	367.471	450.74	405.62	551.953	748.026	623.361
NCU06265	4729.35	4965.08	3784.77	4100.28	5438.89	5472.7	3930.53	4309.9	3932.05	3067.19	2680.01	2802.44
NCU06296	381.267	560.374	398.854	490.055	532.028	552.102	390.234	631.623	642.548	709.219	904.071	938.796
NCU06300	2340.08	2086.84	2420.58	2280.33	1954.49	1842.43	2075.83	2392.54	2034.73	2395.51	2663.91	2557.82
NCU06354	1244.65	1348.91	1206.68	1293.03	1052.88	1136.42	1412.43	1521.37	1377.02	1706.59	1846.53	1893.69
NCU06366	1971.11	2232.9	2221.15	1899.97	1841.9	1862.11	1950.09	2978.21	2658.33	3480.14	4132.72	4735.82
NCU06371	418.164	406.677	329.488	298.529	294.807	340.03	395.654	405.764	354.444	440.345	507.766	670.569
NCU06406	1374.2	1526.47	1582.41	1605.94	1590.93	1452.29	1604.3	1659.23	1562.77	1771.52	1839.1	1857.21
NCU06428	159.886	169.926	118.5	63.842	95.404	114.536	106.23	69.4198	124.15	125.813	179.576	234.967
NCU06439	381.267	442.953	371.396	374.959	329.187	388.35	347.959	381.32	456.796	490.061	465.658	492.466
NCU06444	596.908	508.823	575.159	588.066	634.307	561.944	584.268	526.026	510.816	522.529	466.897	471.007
NCU06464	12192.3	10959.3	12824	12074.2	9338.42	10028.2	12203.5	13901.6	12820.6	16117.2	14169.1	16972.4
NCU06473	476.379	549.873	456.659	465.777	447.797	467.094	435.762	530.915	502.287	581.377	564.735	659.84
NCU06478	383.727	421.951	306.366	303.924	280.195	298.869	391.318	357.854	353.496	400.774	418.597	422.727
NCU06489	264.017	331.26	195.091	214.905	224.328	178.068	208.125	226.837	272.941	329.751	321.998	345.477
NCU06490	316.492	277.8	274.573	286.839	243.237	280.972	251.484	338.299	279.575	315.546	372.774	414.143
NCU06495	2406.49	2167.03	2312.2	2248.86	2027.55	2276.41	2964.7	2761.15	2385.39	2283.91	2219.31	2068.57
NCU06506	2538.5	2120.26	1848.31	2037.55	2063.65	2670.13	2808.6	4096.75	2530.39	2215.93	1855.2	1591.13
NCU06509	3210.02	2437.2	2160.46	2254.25	1938.16	2322.94	2398.86	2117.79	2791.96	2802.38	3192.73	2762.74
NCU06539	310.753	364.673	303.476	320.109	279.336	300.658	340.371	383.276	380.98	434.257	390.113	416.289
NCU06543	1202.02	1296.4	1008.7	1096.1	1165.48	1118.52	1169.62	1311.15	1096.5	1627.45	1711.54	1830.38
NCU06546	282.055	325.532	303.476	334.496	320.592	300.658	345.791	369.587	305.163	285.108	257.598	273.592
NCU06554	3081.29	2420.97	1969.7	2366.65	1926.99	1960.54	2488.83	3264.69	2546.5	3487.24	4151.29	2899
NCU06563	490.317	418.132	494.232	406.431	403.963	422.353	491.045	391.098	432.156	557.026	558.542	579.371
NCU06597	3482.24	3493.03	2945.16	3787.36	3791.23	4902.7	6353.23	8789.92	3343.52	3977.31	3716.6	2903.29
NCU06619	6088.79	5507.32	4579.59	4440.17	4459.92	3973.88	4302.33	3952.04	4963.16	5626.06	6634.39	6354.85
NCU06646	284.515	294.984	313.591	280.545	236.361	250.548	278.584	308.967	255.882	348.014	403.736	352.987
NCU06656	1157.74	1032.92	1388.76	1146.46	1187.82	1097.04	1018.95	628.689	892.743	981.136	1021.72	1178.06
NCU06673	581.329	651.065	487.006	535.014	569.845	573.577	548.496	632.6	638.757	852.28	937.509	722.068
NCU06679	630.525	753.211	398.854	468.474	458.97	644.268	574.512	542.648	597.058	751.833	863.202	870.13
NCU06687	6128.15	5740.25	4802.14	4969.79	6199.54	6520.52	6108.25	6157.83	6946.72	4438.96	4822.54	4823.8
NCU06718	792.051	723.617	904.646	839.837	907.627	909.133	898.623	854.548	772.384	610.801	531.296	551.476
NCU06727	3336.29	3435.75	2553.53	2798.26	2478.78	2987.79	2488.83	2502.05	3259.18	3220.4	3171.68	4302.37
NCU06760	1262.69	1236.26	1371.42	1253.46	1334.8	1423.65	1492.65	1114.63	1141.99	1018.68	978.378	915.192
NCU06769	283.695	311.213	199.427	207.711	178.775	262.181	268.828	283.546	241.666	432.228	449.558	408.779
NCU06773	270.576	252.025	325.152	354.278	380.756	454.567	359.883	425.319	241.666	247.567	195.676	225.311
NCU06799	382.907	565.147	322.262	348.883	345.517	241.6	252.568	273.768	459.64	440.345	400.02	457.06
NCU06803	705.959	663.475	656.085	761.608	1107.89	1508.66	1150.11	1260.31	895.586	758.935	783.941	851.89
NCU06824	305.013	745.574	341.049	295.831	475.301	408.931	900.791	1567.32	530.718	2065.76	2631.71	2749.87
NCU06839	578.05	587.104	479.781	494.551	484.755	510.045	532.236	562.203	605.587	598.625	619.227	616.923
NCU06867	218.921	135.559	218.213	220.3	201.122	230.863	276.416	140.795	150.686	140.017	100.315	106.218
NCU06890	814.189	856.312	978.348	1018.77	997.014	1220.53	1410.26	1486.17	823.56	1025.78	749.264	687.735
NCU06892	10490.2	10358.8	9443.87	10851.3	8698.09	10253.7	10504.9	10326	10966.9	12008	12047.7	13540.1
NCU06945	2387.63	2100.21	2445.15	2663.38	3346.87	2986	4415.07	4763.57	3171.04	2758.75	2099.18	1714.51
NCU06967	69.6939	48.6866	88.1524	73.733	84.2305	90.3764	94.3066	115.374	83.3985	62.9064	55.7304	64.3746
NCU06977	7945.11	6840.95	10890.4	8179.87	10095.6	13606.6	14590.4	10463.8	7490.7	8690.21	8910.67	8372.99
NCU06981	1621	1956.06	2401.79	1918.86	2226.95	3090.69	3233.53	3190.38	1714.41	1890.23	1957.99	2066.42
NCU06989	2478.64	2201.4	2309.31	2383.73	2125.53	1863.9	1683.43	2624.27	2032.84	2543.65	2914.08	2641.5
NCU07015	290.255	247.252	274.573	264.36	234.642	200.439	170.186	250.302	251.143	270.903	307.136	360.498
NCU07022	323.872	195.701	378.622	429.81	422.872	936.872	598.359	347.099	512.711	159.295	126.322	91.1973
NCU07029	645.284	566.102	611.287	674.387	740.885	587.894	633.047	461.495	519.345	437.301	402.497	398.05
NCU07030	215.641	129.831	241.335	231.989	261.287	210.282	223.301	131.018	141.209	143.061	104.03	75.1037
NCU07033	3888.1	4256.74	8773.34	11559	6990.27	10906	9401.4	12075.1	5656.88	5774.2	6217.03	4582.4
NCU07041	182.024	197.61	104.049	92.6159	104.858	148.539	121.406	137.862	164.902	209.011	187.006	257.498
NCU07049	348.47	260.617	906.092	847.93	693.613	1031.72	822.744	471.273	482.385	305.4	203.106	288.613
NCU07050	110.69	49.6413	263.012	277.848	213.155	245.18	205.957	104.619	133.627	61.8917	37.1536	48.2809
NCU07064	2951.74	3531.21	2424.91	3625.51	4728.94	5477.17	6851.86	7180.55	5574.43	3534.93	3290.57	3610.34
NCU07098	333.711	341.761	614.177	602.453	608.523	552.102	472.617	516.249	399.934	283.079	256.36	263.936
NCU07116	77.0733	62.0516	108.384	82.7249	103.999	121.695	97.5586	101.685	87.1894	84.2134	47.0612	78.3224
NCU07117	3902.86	4506.86	6060.84	5160.41	5406.22	6383.62	5019.93	6013.13	4984.01	3730.75	3968	3913.98
NCU07121	1248.75	1025.28	1027.48	756.213	712.522	652.321	766.377	950.367	940.129	1503.67	1855.2	1831.46
NCU07192	4812.98	5959.82	4146.06	4662.27	5724.24	4404.28	3250.87	5239.73	6281.43	6498.63	7623.92	7126.27
NCU07193	313.213	266.345	306.366	287.739	263.865	317.66	295.928	310.923	323.169	417.008	490.427	449.549
NCU07200	1433.24	1825.27	2646.02	1802.86	1592.64	1308.22	765.293	1100.94	1214.96	1490.48	1553.02	2311.05
NCU07221	2097.38	1233.39	2403.24	2638.2	3941.65	4744.31	3732.16	2873.59	2651.69	1115.07	787.656	953.817
NCU07222	1405.36	619.561	2203.81	2170.63	1952.77	2074.18	2621.07	2094.33	1184.64	666.605	352.959	505.341
NCU07234	127.089	104.056	119.945	113.297	134.081	127.959	152.842	80.175	126.993	73.0526	43.3459	56.8642
NCU07253	1731.69	1603.8	2508.73	1597.85	1734.46	3154.23	6290.36	4581.71	1605.42	2244.34	1747.46	1565.38
NCU07270	55.7552	44.8681	69.3659	77.3298	66.1811	65.3216	57.4512	47.9095	55.9149	46.6725	30.9613	38.6248
NCU07277	5944.48	7232.35	6229.92	8334.53	9393.42	9253.29	6907.15	5108.71	6506.98	4086.88	3151.86	3534.17
NCU07281	21216.5	16019.8	22945.6	24179.9	21361.9	21403.1	18487.4	17536.8	19391.1	14457.3	11879.2	9194.84
NCU07290	455.06	594.741	384.402	462.18	462.408	516.309	484.541	533.848	528.822	719.365	781.464	760.693
NCU07318	3679.84	4016.17	4260.22	4374.53	3836.79	5727.72	10667.5	12407.6	3568.13	4221.83	3153.1	2448.38
NCU07322	415.704	327.442	482.671	459.483	523.433	602.211	736.025	529.937	353.496	384.541	382.682	377.664
NCU07331	307.473	328.396	228.329	252.67	248.394	247.864	222.217	312.878	269.15	379.467	391.351	522.507
NCU07333	833.048	747.483	735.567	784.987	888.718	918.081	917.051	898.547	899.377	696.028	688.58	604.048
NCU07338	2176.09	2314.05	2028.95	2239.87	2636.93	3417.3	3413.47	2742.57	2555.03	2597.42	2992.1	2554.6
NCU07345	353.389	441.998	229.774	270.654	436.624	706.905	788.057	1019.79	398.038	431.213	349.244	280.029
NCU07389	1149.54	1245.81	1041.93	779.592	1116.48	1317.17	945.234	1054.99	1250.03	1462.07	1797	1937.68
NCU07392	1287.29	1556.06	961.006	921.663	1123.36	986.982	1198.89	1332.67	1468.95	2093.16	2271.32	2245.6
NCU07401	533.774	470.638	588.165	596.158	638.605	646.057	681.826	581.758	475.751	491.075	491.666	601.902
NCU07402	1157.74	1119.79	1406.1	1462.97	1582.33	1419.18	1518.66	1539.95	1130.62	1295.67	1462.61	1214.53
NCU07432	804.35	613.834	654.64	580.872	591.333	600.422	517.061	612.068	682.352	857.353	857.01	890.515
NCU07459	1475.05	1570.38	1106.96	1129.37	973.808	1105.99	883.447	1114.63	1547.61	1529.03	1650.86	2197.32
NCU07460	344.37	300.712	280.354	237.384	261.287	280.077	318.691	351.988	289.052	373.38	419.836	409.852
NCU07467	2844.33	3117.85	2764.52	3222.67	3335.7	3436.99	4436.75	5481.23	3040.26	3317.8	3102.32	2483.79
NCU07468	859.285	759.893	852.622	1007.98	1010.77	961.927	1227.07	1252.49	1014.05	892.865	744.31	756.401
NCU07511	45.916	53.4598	75.1464	52.1526	51.5697	46.5304	81.2988	92.8857	69.1829	107.55	170.907	175.957
NCU07545	250.898	238.66	296.25	295.831	235.502	195.965	263.408	329.5	298.529	356.131	377.728	358.352
NCU07557	81.9929	88.7815	93.9329	103.406	92.8255	111.852	104.062	105.596	91.9279	76.0964	64.3996	57.9371
NCU07563	104.951	89.7362	101.159	115.995	110.875	110.062	130.078	110.485	104.248	99.4326	86.6917	94.4161
NCU07569	48434.8	61026.3	100489	90605.3	125013	161035	176764	109456	64008.4	41782	31891.4	31565
NCU07665	428.003	417.178	513.018	482.861	480.458	493.938	556.084	599.357	508.921	508.324	464.42	443.112
NCU07726	406.685	511.687	343.939	447.793	294.807	364.19	408.662	534.826	425.522	684.868	743.072	823.995
NCU07740	185.304	107.874	250.006	284.142	232.064	263.971	192.949	141.773	223.66	105.52	75.5456	104.072
NCU07743	582.969	419.087	423.421	570.981	446.078	520.783	610.283	709.842	703.201	665.59	533.773	557.913
NCU07776	6479.08	11012.7	8201.07	10930.5	9764.73	12182	13109.7	14393.4	8735.05	9609.45	8851.22	9177.67
NCU07787	151744	97024.8	411578	342804	293834	316377	334638	235302	112818	95951.5	73557.9	88621.3
NCU07791	159.066	219.567	179.195	231.09	187.37	226.388	214.629	219.992	206.601	151.178	139.945	151.28
NCU07802	2160.51	1704.99	2705.27	2907.06	2719.44	1914.91	2217.83	2850.12	1656.6	3997.6	5143.3	6558.7
NCU07804	2240.87	1735.54	2439.37	1831.64	2045.6	1642.88	1400.51	2039.57	1817.71	2409.72	2777.85	2843.21
NCU07816	344.37	278.755	460.994	425.314	419.434	462.62	403.242	219.992	275.784	234.377	188.245	263.936
NCU07817	60680.5	58325.6	150037	155493	114765	134942	178456	176667	55131.2	80795.1	76213.2	58256.9
NCU07818	246.799	168.017	307.811	256.267	250.973	303.343	263.408	270.835	185.751	192.778	190.722	145.916
NCU07827	533.774	309.303	674.872	561.09	707.365	501.097	279.668	282.568	375.293	464.695	562.258	645.892
NCU07859	6260.16	6454.32	5055.04	4804.34	5132.05	5659.71	5370.06	5272.97	6430.22	5932.48	6380.51	6243.26
NCU07874	3628.18	3610.45	3244.3	3344.06	3670.9	3549.74	3391.79	3463.17	3769.99	4066.59	4322.2	4407.51
NCU07880	149.227	129.831	121.39	97.1118	121.189	97.535	93.2226	99.7299	153.529	125.813	113.938	126.603
NCU07885	261.557	279.71	189.311	181.635	188.229	255.917	217.881	209.237	217.026	294.239	312.09	332.602
NCU07924	74.6135	59.1877	117.055	102.507	94.5445	110.957	110.566	76.264	64.4443	62.9064	33.4382	64.3746
NCU07927	159.886	170.881	176.305	167.248	168.461	229.968	272.08	307.989	147.843	172.485	170.907	125.53
NCU07934	118.89	143.196	121.39	147.466	161.585	153.908	119.238	116.352	113.725	96.3888	127.561	110.51
NCU07938	306.653	298.802	725.451	544.905	431.467	674.691	604.863	284.524	298.529	188.719	137.468	111.583
NCU07944	89.3722	110.738	98.2683	107.902	113.453	113.642	120.322	112.441	103.3	94.3595	86.6917	93.3432
NCU07948	77.0733	93.5547	67.9207	76.4306	84.2305	77.849	78.0469	82.1305	87.1894	116.681	100.315	128.749
NCU07974	584.609	619.561	605.506	523.325	527.73	500.202	434.678	671.71	651.077	688.926	766.602	634.09
NCU08048	2540.14	2104.98	2929.26	3455.56	2532.07	2847.3	3295.31	2305.52	2161.73	1652.81	1732.6	1561.08
NCU08049	118.07	134.604	115.61	139.373	131.503	161.962	225.469	162.306	115.621	127.842	63.1611	65.4475
NCU08050	159.066	122.194	218.213	321.008	151.271	210.282	568.008	480.072	266.307	174.514	173.383	121.239
NCU08070	1416.84	1247.71	1641.66	1748.91	1684.61	2000.81	2936.51	3121.94	1628.17	1833.42	1566.64	1331.48
NCU08091	595.268	623.38	841.061	798.475	1021.08	1024.56	824.912	778.284	625.489	553.982	681.149	655.548
NCU08094	1969.47	1998.06	2867.12	3112.07	2485.66	2157.4	2591.81	2576.36	2126.66	1830.37	1543.11	1464.52
NCU08095	4995.01	3830.97	3307.88	3832.32	3985.48	6566.16	6722.87	10476.5	4674.11	2999.21	2406.31	2195.17
NCU08146	1211.03	885.906	1364.2	1630.22	1829.87	1336.86	1502.4	1529.19	1319.21	915.186	724.495	673.787
NCU08147	2346.64	2972.75	3021.75	2834.23	2296.57	1574.88	2102.93	2497.16	2142.77	2457.41	2671.34	2762.74
NCU08151	147.587	238.66	134.396	131.281	138.379	158.382	155.01	188.705	157.32	253.655	289.798	297.196
NCU08167	1055.25	570.875	654.64	681.581	972.949	788.333	816.24	405.764	620.75	461.652	349.244	402.341
NCU08179	498.517	324.578	378.622	476.567	483.036	517.204	489.961	615.979	569.574	368.307	346.767	301.488
NCU08277	1407	1416.69	1179.22	1126.68	1176.65	1266.16	1314.87	1145.92	1361.86	1261.17	1416.79	1570.74
NCU08293	172.185	163.243	164.744	171.744	174.478	212.966	172.354	237.592	194.281	180.602	175.86	159.864
NCU08298	1115.92	995.69	1121.41	1151.85	1154.3	1138.21	1167.45	1040.32	940.129	802.563	869.394	797.172
NCU08301	428.823	447.726	365.616	347.984	328.327	359.716	407.578	368.61	388.561	500.207	500.335	578.298
NCU08323	760.074	951.776	622.848	674.387	648.059	804.44	759.873	1081.38	996.992	1195.22	1104.7	1396.93
NCU08338	450.141	664.429	356.945	433.406	495.069	413.405	388.066	559.27	636.861	733.569	679.911	639.454
NCU08352	847.806	790.442	738.457	660	648.059	711.379	702.422	798.817	730.685	786.33	930.078	995.66
NCU08355	982.275	416.223	1101.18	1154.55	1114.77	1208	551.748	287.457	651.077	193.792	188.245	390.539
NCU08372	112.33	80.1898	115.61	108.801	120.329	132.433	133.33	139.817	120.359	121.754	89.1686	83.687
NCU08412	171.365	128.876	206.652	205.014	227.766	300.658	332.783	424.341	211.339	191.763	110.222	118.02
NCU08413	132.009	132.695	351.165	222.997	242.378	378.507	247.148	310.923	178.17	160.31	148.614	165.228
NCU08445	1261.05	1182.8	1140.2	1230.08	1235.09	1184.74	1427.61	1537.99	1071.86	1064.34	918.932	883.005
NCU08455	135.288	223.386	202.317	169.946	199.403	182.542	105.146	138.84	75.8168	178.573	216.729	242.478
NCU08457	6041.23	12136.3	9728.56	7025.32	10460.9	19252	23772.9	10031.7	5499.56	3328.96	2884.36	3669.35
NCU08463	73.7936	70.6434	69.3659	56.6485	66.1811	63.5319	52.0312	46.9317	70.1306	58.8479	69.3534	79.3953
NCU08541	1166.76	1547.47	1992.82	1768.69	1689.77	1067.52	1591.29	2599.82	1729.57	3613.06	4828.73	4680.03
NCU08549	2604.91	2818.1	2533.3	3417.8	3881.48	4372.97	5453.52	7679.2	2887.67	2877.46	2727.07	2379.71
NCU08554	1790.72	1328.86	1437.9	1605.94	1352.85	1276.9	1252	1233.91	1343.85	1639.62	1612.47	1664.08
NCU08595	300.914	417.178	287.579	267.057	232.064	345.399	250.4	398.92	402.777	544.85	456.989	549.33
NCU08643	4541.59	3481.57	4203.86	4491.42	3494.71	4914.33	8485.43	6210.63	4109.27	4052.39	3823.1	2637.21
NCU08663	714.978	817.172	510.128	543.107	652.357	640.688	551.748	646.289	833.038	802.563	818.617	885.151
NCU08695	887.983	668.248	1479.81	1289.43	1266.9	1355.65	1495.9	868.237	808.397	689.941	416.12	483.882
NCU08705	644.464	610.97	500.012	380.355	475.301	527.047	574.512	406.742	565.783	640.224	801.279	787.516
NCU08706	100.851	144.151	86.7073	75.5314	73.0571	95.7453	87.8027	93.8634	85.294	146.105	144.899	116.947
NCU08715	610.847	1109.29	472.555	795.777	572.424	299.763	247.148	308.967	307.058	482.959	641.519	613.704
NCU08726	696.939	1162.75	695.104	598.856	675.563	447.408	424.922	552.425	521.241	760.964	1092.32	1013.9
NCU08728	686.28	688.295	585.274	636.622	550.936	505.571	404.326	510.382	555.358	679.795	791.372	820.776
NCU08750	2748.4	2214.76	2325.2	2069.02	1810.96	1562.35	1820.01	2280.1	1823.4	2582.2	3088.7	2735.92
NCU08760	141.028	105.01	157.518	141.172	171.04	154.803	162.598	201.415	128.889	122.769	126.322	95.489
NCU08775	131.189	120.285	134.396	129.482	163.304	157.488	157.178	128.084	126.046	126.827	94.1224	134.114
NCU08784	223.021	261.571	179.195	195.123	220.89	262.181	365.303	312.878	281.47	198.865	131.276	202.78
NCU08793	619.866	507.869	505.793	587.167	389.351	340.925	520.312	668.777	625.489	818.797	724.495	784.297
NCU08806	492.777	379.947	511.573	397.439	519.135	589.684	624.375	691.265	590.424	547.894	547.396	600.83
NCU08819	658.403	567.056	763.024	677.085	704.786	880.499	749.033	588.602	618.855	426.14	491.666	484.955
NCU08821	1983.41	1943.65	2057.85	2571.66	2426.36	2306.84	2062.82	1823.49	2209.11	1538.16	1312.76	1430.19
NCU08842	149.227	147.969	169.079	172.643	150.412	201.334	187.529	177.949	199.019	150.164	128.799	146.989
NCU08844	1121.66	1204.76	748.573	890.191	984.982	989.667	1053.63	1156.67	1327.74	1024.76	990.762	984.931
NCU08847	5178.67	4578.45	6302.18	5114.55	5919.34	4817.69	2442.22	4405.71	5651.2	5672.73	6156.35	7819.37
NCU08868	744.495	785.669	716.781	793.08	783	598.632	466.113	659	804.606	834.017	910.263	932.359
NCU08903	929.799	979.461	719.671	699.565	627.432	922.555	858.516	834.016	898.43	1136.37	1183.96	1479.54
NCU08907	137655	113173	299705	242684	232100	305031	432845	291089	77056.5	105753	89162.4	79439.3
NCU08909	60930.5	58583.4	71761.9	70744.1	74360.1	84247.8	108200	88653	54992.8	63365	65043.6	59367.3
NCU08928	286.975	336.033	254.341	222.098	210.576	273.814	254.736	228.792	259.673	331.78	371.536	334.748
NCU08949	11753.7	12642.3	11783.5	14755.6	15223.4	16739.3	19148.6	21240.5	11814.2	15220.3	14634.8	11486.6
NCU08980	937.998	1146.52	741.348	1022.37	718.538	666.638	889.951	1164.49	996.044	1368.72	1359.82	1544.99
NCU08985	1288.11	1578.02	1099.74	1278.64	997.874	1088.1	1138.18	1537.99	1294.57	1752.25	1962.95	1890.47
NCU08998	9775.19	9070.99	11587	12582.3	10415.4	10837.1	10659.9	11480.7	8434.62	7086.1	7543.42	6340.9
NCU09040	347.65	267.299	377.177	274.251	370.442	425.932	517.061	415.541	219.869	222.202	178.337	237.113
NCU09041	21837.2	18221.2	18710	17559.3	15300.7	21992.8	31770.5	34265	18075.7	21100	17058.5	12164.7
NCU09058	1251.21	1136.98	1140.2	1242.67	1327.06	1231.27	1132.76	1333.64	1220.65	1045.06	984.57	1039.65
NCU09075	86.9124	84.963	199.427	141.172	105.718	187.911	282.92	220.97	64.4443	122.769	71.8303	64.3746
NCU09101	1589.84	1526.47	1206.68	1290.33	1230.8	1247.37	1197.8	1115.61	1299.31	1245.95	1311.52	1463.45
NCU09106	253.358	273.982	190.756	177.139	197.684	287.236	222.217	254.213	252.091	331.78	392.59	440.966
NCU09108	2960.76	3204.73	3140.25	2783.87	4080.88	5009.18	4352.2	3361.48	2343.69	2181.43	2630.47	2664.04
NCU09115	1806.3	2284.45	2099.76	1937.74	2202.03	2851.78	4085.54	3065.23	1563.72	1699.49	2132.62	1951.62
NCU09132	5833.79	6549.79	5203.88	4959.89	5056.41	5545.18	4960.31	5611.27	6581.85	5983.21	6495.69	6909.54
NCU09169	2764.8	1536.02	3372.92	3492.43	3932.19	4031.15	3724.57	3198.2	3319.83	2010.97	1896.07	1852.92
NCU09170	4831.84	2991.84	6180.79	7035.21	9072.83	8395.16	8106.03	6099.17	6792.24	3232.58	2133.85	2394.73
NCU09187	165.626	219.567	153.183	96.2126	122.048	158.382	196.201	162.306	171.536	284.093	383.92	508.559
NCU09188	209.902	271.118	189.311	133.978	175.337	152.119	196.201	221.948	204.705	391.643	485.474	471.007
NCU09196	61.4947	34.367	89.5976	63.842	71.3381	66.2164	35.7715	24.4436	29.379	17.2485	14.8614	42.9164
NCU09199	788.771	703.57	787.592	820.055	807.926	822.336	527.9	753.841	906.959	894.894	1050.21	1198.44
NCU09209	1556.22	1974.2	508.683	581.772	531.168	429.512	462.861	379.365	449.215	660.517	547.396	1061.11
NCU09239	961.776	1010.01	647.415	730.137	713.381	866.182	923.555	1101.92	870.946	1245.95	1286.75	1391.56
NCU09252	610.847	703.57	530.36	470.273	642.902	552.996	549.58	612.068	625.489	639.21	783.941	793.953
NCU09264	346.83	335.079	270.238	310.218	283.633	279.183	253.652	283.546	338.333	413.964	370.297	435.601
NCU09277	208.262	200.474	276.018	270.654	237.221	275.603	406.494	408.697	257.777	307.429	229.114	244.623
NCU09295	1014.25	1025.28	1049.16	876.704	827.694	994.141	922.471	993.388	1123.98	1174.93	1188.91	1231.7
NCU09307	504.256	553.691	351.165	305.722	467.565	496.623	317.607	395.009	471.96	678.78	936.271	934.505
NCU09312	1364.36	1296.4	1419.11	1291.23	1211.89	1204.42	1296.45	1306.27	1299.31	1297.7	1374.68	1501
NCU09319	851.086	987.098	637.299	650.109	620.556	757.014	737.109	848.682	689.933	989.253	1192.63	1113.68
NCU09321	1190.54	1015.74	1109.85	1183.33	1107.89	1180.26	1172.87	1031.52	1101.24	810.68	694.772	808.974
NCU09333	3323.17	3817.61	3024.64	2650.79	3229.12	3156.02	2933.26	3058.38	2989.08	3839.32	5018.21	4936.46
NCU09345	529049	349765	635023	531030	471134	494064	578406	426983	364580	298223	213940	192005
NCU09354	444.401	571.829	546.256	499.946	565.548	453.672	689.414	702.02	614.116	1184.06	1403.17	1451.65
NCU09356	1109.36	634.836	1095.4	1429.7	1433.64	566.419	579.932	1286.71	1506.86	1973.43	2210.64	2488.08
NCU09368	361.589	340.807	407.524	400.137	383.335	427.722	429.258	409.675	348.757	333.81	302.183	396.977
NCU09380	249.258	280.664	124.281	187.929	136.66	217.44	220.049	194.571	229.346	312.503	294.752	424.872
NCU09382	336.991	436.271	339.604	323.706	327.468	404.457	305.684	383.276	388.561	432.228	468.135	581.517
NCU09395	328.791	164.198	462.439	489.156	430.607	379.402	496.465	263.013	305.163	232.348	142.422	268.227
NCU09403	1353.7	1259.17	1800.62	1868.5	1731.02	1695.68	2051.98	2061.08	1257.61	1413.36	1384.59	1083.64
NCU09420	1700.53	1894.96	3076.66	2468.26	2810.55	3932.72	5013.43	3759.43	1748.53	1691.37	1174.05	1262.81
NCU09421	751.055	865.859	1096.85	1089.81	1152.58	1600.83	1480.72	1586.88	948.658	993.312	937.509	1041.8
NCU09427	858.465	848.675	781.811	806.567	708.224	710.484	676.406	584.691	944.867	807.637	894.163	854.036
NCU09428	708.418	453.454	423.421	509.837	458.111	343.609	312.187	309.945	666.241	544.85	582.073	862.62
NCU09436	2404.03	3057.71	2169.13	2456.57	1926.99	2084.03	2545.2	3146.38	2421.4	3504.49	3944.47	3500.91
NCU09486	309.113	493.549	299.14	356.976	602.506	724.801	817.324	1351.24	649.182	698.058	547.396	553.622
NCU09489	195.143	192.837	166.189	138.474	114.313	207.597	145.254	116.352	200.915	269.889	229.114	334.748
NCU09514	1191.36	1323.13	1170.55	1033.16	1624.45	1787.84	1282.35	1713.99	1212.12	1122.17	1153	1048.23
NCU09519	842.067	760.848	852.622	948.638	942.007	850.97	837.92	960.145	828.299	802.563	735.641	757.474
NCU09525	132.828	135.559	114.165	123.188	110.875	94.8505	73.7109	175.994	108.039	310.473	351.721	325.092
NCU09532	2895.99	1689.71	2987.07	3317.09	3847.96	3786.86	4845.41	3519.88	3237.38	1650.78	1388.31	2113.63
NCU09533	1505.39	852.494	1647.44	2282.13	3039.18	2961.84	3430.81	2320.19	2082.12	882.718	764.126	2053.55
NCU09548	335.351	266.345	310.701	320.109	329.187	330.187	375.059	363.721	323.169	314.532	329.429	317.581
NCU09559	696.939	336.988	783.256	824.551	773.546	1082.73	778.301	350.032	630.228	407.877	221.683	341.185
NCU09647	846.166	918.364	767.36	697.766	627.432	626.371	873.691	865.304	639.705	1106.95	1180.25	1283.2
NCU09652	223.021	303.576	255.787	267.057	253.551	182.542	173.437	297.234	262.516	348.014	411.166	409.852
NCU09676	232.04	339.852	290.47	331.799	413.417	437.565	470.449	748.952	351.601	283.079	201.868	202.78
NCU09681	223.021	219.567	218.213	285.041	280.195	221.914	259.072	233.681	256.83	181.617	143.661	175.957
NCU09693	5423.01	4859.12	6205.35	4617.31	3927.03	3712.59	4616.69	5360.97	3807.9	6634.59	5987.92	6501.83
NCU09711	1341.4	1388.05	1267.37	973.815	1127.66	1345.8	1421.1	1389.37	1307.84	1476.27	1938.18	1864.72
NCU09715	4396.46	4264.38	3774.66	3801.75	4687.69	5250.78	5478.46	5711.98	4464.66	3881.93	4858.45	4256.23
NCU09738	1427.5	958.459	2018.84	2045.64	1435.36	1603.51	1921.9	1770.69	1270.88	734.584	668.765	547.184
NCU09739	482.938	349.398	747.128	945.042	1370.89	1672.41	2158.21	1439.24	898.43	728.496	463.181	374.446
NCU09742	240.239	255.844	238.445	253.57	318.013	365.98	333.867	348.077	235.032	257.713	268.744	286.467
NCU09744	1037.21	1117.88	934.994	1007.09	879.264	863.498	823.828	1186	1033	1185.07	1254.55	1135.14
NCU09759	1326.64	1097.84	1523.16	1792.97	1270.33	1267.95	1518.66	1360.04	1531.5	708.204	528.819	447.403
NCU09767	264.017	427.679	161.854	215.804	161.585	110.957	133.33	222.926	147.843	338.883	355.436	276.811
NCU09775	9224.2	5166.51	11624.6	12101.2	13397.8	15289.7	22176.2	19816.9	10066.6	9936.16	5361.26	4503
NCU09792	555.092	819.081	419.085	431.608	492.491	477.832	488.877	563.181	585.685	722.409	774.033	772.495
NCU09799	697.759	655.838	630.073	783.189	774.405	765.963	981.006	1008.05	631.175	512.382	531.296	464.57
NCU09820	146.767	120.285	127.171	119.591	181.353	194.175	236.309	165.239	128.889	99.4326	86.6917	107.291
NCU09821	2257.26	2370.37	1867.1	2095.1	2409.17	3331.4	3776.6	4448.74	2116.24	2152.01	2151.19	2143.67
NCU09826	751.055	778.032	487.006	627.63	573.283	535.995	500.801	644.333	674.77	656.458	647.711	699.537
NCU09842	3239.54	3031.94	2913.37	2907.96	3147.47	2849.09	2466.06	2759.19	3147.35	3374.62	3556.84	3280.96
NCU09856	475.559	551.782	460.994	392.044	445.219	340.03	323.027	416.519	688.986	583.406	726.972	583.663
NCU09857	423.903	404.767	358.39	383.052	319.732	239.811	244.98	378.387	382.875	455.564	549.873	436.674
NCU09873	568.211	1220.98	141.622	196.921	317.154	250.548	199.453	311.9	272.941	456.578	688.58	1197.37
NCU09915	502.616	516.46	556.372	642.916	637.745	564.629	563.672	519.182	756.273	704.145	795.087	1041.8
NCU09969	195.143	198.565	250.006	186.131	226.907	255.917	282.92	217.059	176.274	167.412	149.853	144.843
NCU09995	9870.3	12558.3	8097.02	8925.29	7840.32	8909.68	9940.14	12172.9	10091.2	13765.3	16980.4	14401.7
NCU10015	134.468	103.101	183.531	157.357	290.509	164.646	104.062	80.175	91.9279	78.1256	85.4533	79.3953
NCU10031	781.392	628.153	2712.49	1872.1	1670.86	2513.54	2892.07	1314.09	636.861	484.988	423.551	407.706
NCU10048	229.58	208.112	242.781	321.908	358.41	361.506	366.387	401.853	270.098	313.517	262.552	228.53
NCU10049	206.622	176.608	209.543	271.553	299.104	321.239	385.898	337.322	227.451	265.83	236.545	236.04
NCU10062	445.221	428.633	393.073	471.172	422.012	431.301	326.279	467.362	502.287	503.251	622.942	593.319
NCU10077	86.9124	94.5094	79.4817	62.9428	76.4951	89.4816	85.6348	119.285	91.9279	112.623	147.376	149.134
NCU10273	5021.24	4002.81	4508.78	4630.79	3914.14	3430.72	3871.99	4968.9	4762.25	5065.99	5008.3	4945.04
NCU10291	154.147	153.697	170.524	144.768	254.411	240.706	183.193	190.66	158.268	95.3742	120.13	116.947
NCU10301	77.8932	59.1877	96.8232	85.4224	81.652	85.9023	97.5586	70.3976	60.6535	50.7309	54.4919	47.208
NCU10314	578.05	563.238	575.159	507.139	636.886	626.371	551.748	466.384	490.914	378.453	387.636	378.737
NCU10497	3849.57	3918.8	3685.06	3676.76	3670.9	3842.34	4048.68	3970.62	3806.01	3538.99	3362.4	3417.22
NCU10500	1104.44	840.083	1696.57	1345.18	1325.34	2073.29	2528.94	2038.6	917.384	928.376	724.495	680.225
NCU10610	468.999	226.25	676.317	578.175	670.406	531.521	250.4	300.167	289.052	428.169	512.72	586.882
NCU10809	340.27	505.959	319.372	204.115	279.336	294.394	450.937	448.785	357.287	595.581	904.071	909.828
NCU11012	652.663	798.079	578.049	630.327	557.812	720.327	798.896	832.06	763.855	1201.31	1119.56	1167.33
NCU11053	458.34	442.953	539.031	523.325	672.125	989.667	1151.19	1450.97	610.326	738.642	756.695	580.444
NCU11098	332.071	376.128	563.598	649.21	532.028	419.669	559.336	592.513	405.62	382.511	381.444	302.561
NCU11102	770.733	991.871	845.396	790.382	664.39	602.211	773.965	652.155	492.809	776.183	786.418	818.63
NCU11109	2027.68	1903.55	2206.7	1728.23	1800.64	1735.05	1902.39	2015.13	1855.62	2667.43	3253.42	3105
NCU11128	136.108	95.464	128.616	103.406	139.238	131.538	137.666	161.328	137.418	122.769	127.561	94.4161
NCU11172	1043.77	617.652	1131.53	848.829	1205.01	1130.15	378.311	911.257	807.449	1658.9	2774.13	2539.58
NCU11201	1053.61	694.978	1117.08	1298.42	1051.16	1033.51	1178.29	1158.63	861.469	824.885	838.433	590.1
NCU11241	407.505	412.405	437.872	393.842	304.261	311.396	448.769	407.719	364.869	488.032	511.481	497.83
NCU11245	145.947	142.241	154.628	182.534	197.684	170.015	169.102	174.038	160.163	149.149	120.13	118.02
NCU11264	264.837	351.308	186.421	237.384	281.055	372.243	420.586	482.028	243.562	296.269	265.029	183.468
NCU11295	1898.95	1019.56	1949.47	1445.89	1720.71	2277.31	2147.37	1467.59	1231.08	1045.06	687.341	797.172
NCU11306	214.001	168.971	228.329	186.131	253.551	244.285	234.141	145.684	198.072	165.383	100.315	129.822
NCU11323	7845.9	4590.86	9446.76	8516.16	7864.38	7835.9	8486.51	8171.99	6520.25	5375.45	3693.07	4018.05
NCU11395	3502.74	1526.47	1369.98	2048.34	2218.36	2241.51	2088.84	3031.01	1837.61	1328.14	1164.15	1098.66
NCU11399	377.167	400.949	291.915	293.134	294.807	337.346	370.723	308.967	312.744	475.856	527.581	517.143
NCU11406	356.669	402.858	391.628	420.818	360.128	340.925	324.111	346.121	430.261	452.52	387.636	432.383
NCU11490	200.883	286.392	148.848	144.768	205.419	195.965	166.934	172.083	206.601	230.318	297.229	312.217
NCU11495	331.251	264.435	371.396	344.387	345.517	423.248	401.074	338.299	344.019	270.903	293.513	296.123
NCU11498	794.511	809.535	838.171	859.619	914.503	818.757	897.539	920.057	926.861	781.256	698.488	764.985
NCU11506	848.626	852.494	828.055	731.935	727.133	858.129	882.363	870.192	849.149	996.356	1149.28	1050.38
NCU11555	979.815	1486.37	989.909	777.793	791.595	951.189	1381	1401.11	1027.32	2307.24	3270.75	3339.97
NCU11558	1297.95	788.533	1514.49	1051.15	1476.61	1682.25	1348.48	1332.67	1376.08	1032.88	781.464	986.004
NCU11598	141.028	96.4186	82.372	128.583	127.205	118.116	89.9707	110.485	105.196	166.397	210.537	184.541
NCU11633	228.76	226.25	179.195	169.946	184.791	167.331	182.109	187.727	239.771	279.02	248.929	315.436
NCU11680	585.429	533.644	465.329	459.483	500.226	461.725	546.328	656.066	701.306	623.991	656.38	673.787
NCU11687	1446.35	1812.86	1615.65	2130.17	2404.01	2662.08	2924.59	3902.18	1688.82	2005.9	2287.42	2029.95
NCU11699	1837.46	2315.96	1586.74	1756.1	1517.87	1910.43	2006.45	2380.81	2179.73	3043.86	3023.06	3556.7
NCU11745	12758.9	12284.3	12850	11458.3	12329.5	10542.7	8754.26	12818.2	13211.1	14456.3	15152.5	14775
NCU11753	897.822	1105.47	667.646	808.366	820.818	718.537	757.705	844.771	780.913	933.449	990.762	1039.65
NCU11768	32.7971	23.866	44.7988	37.7657	47.2722	57.2682	95.3906	86.0415	30.3267	21.307	17.3383	24.6769
NCU11788	104.951	116.466	119.945	115.995	105.718	100.219	109.482	135.906	131.732	149.149	165.953	149.134
NCU11808	100.851	79.2351	173.415	130.382	130.643	153.908	136.582	106.574	101.405	70.0087	55.7304	68.6662
NCU11851	1370.1	1351.77	1856.98	1802.86	2246.72	2277.31	1629.23	1812.74	1390.29	1226.67	1440.32	1326.12
NCU11870	314.853	272.072	223.994	261.662	429.748	541.364	472.617	442.918	271.993	211.041	239.021	282.175
NCU11924	377.167	397.13	408.97	415.423	341.22	310.501	390.234	408.697	344.019	463.681	640.28	492.466
NCU11926	328.791	334.124	274.573	289.537	210.576	253.233	270.996	259.102	261.568	392.657	382.682	418.435
NCU11990	76.2534	50.5959	52.0244	72.8338	87.6685	89.4816	102.979	84.086	79.6077	67.9795	63.1611	49.3539
NCU12009	159.066	191.883	144.512	175.341	208.857	205.808	165.85	126.129	139.313	117.696	100.315	111.583
NCU12058	856.006	933.638	1044.82	1095.21	1029.68	1046.04	963.662	1110.72	952.449	780.242	739.356	741.381
NCU12062	267.297	325.532	316.482	295.831	199.403	182.542	153.926	122.218	232.189	265.83	309.613	366.935
NCU12093	101.671	139.377	124.281	142.071	137.519	166.436	149.59	122.218	136.47	95.3742	108.984	110.51
NCU12096	112.33	91.6454	105.494	152.861	130.643	149.434	136.582	108.53	146.895	115.667	78.0225	104.072
NCU12112	150.047	144.151	135.841	126.785	152.131	145.855	120.322	141.773	165.849	193.792	190.722	201.707
NCU00029	990.474	965.141	869.964	910.873	910.205	904.659	1052.55	879.97	773.332	823.87	776.51	817.557
NCU00054	100.851	104.056	72.2561	62.0436	110.015	119.011	75.8789	63.5534	110.882	63.921	71.8303	86.9057
NCU00092	41.8164	57.2784	53.4695	35.0681	48.1317	76.0594	58.5352	44.9762	54.0195	57.8333	64.3996	57.9371
NCU00126	175.465	231.978	160.409	157.357	197.684	232.652	126.826	162.306	199.019	176.544	193.199	177.03
NCU00135	1392.24	1140.79	1608.42	1718.34	1269.47	1268.85	1630.31	1552.66	1131.57	1212.47	1068.79	1060.03
NCU00142	132.009	199.52	111.274	116.894	166.742	213.861	119.238	110.485	199.967	132.915	126.322	140.551
NCU00194	2570.48	1191.39	1458.13	1617.63	1298.7	1403.07	1338.72	1044.23	1301.21	1646.73	1540.64	1773.52
NCU00215	1036.39	983.279	1147.43	1156.35	965.213	1114.94	1541.43	1279.87	1046.27	1038.97	994.478	880.859
NCU00243	2380.25	2385.65	2462.49	2682.26	2303.45	1911.33	2454.14	2656.53	2381.6	2915	2978.48	2627.56
NCU00250	69.6939	39.1402	70.811	39.5641	39.5368	40.2667	37.9395	152.528	49.2809	141.032	97.8378	81.5412
NCU00251	170.545	133.65	135.841	101.608	114.313	115.431	73.7109	52.7982	140.261	85.228	75.5456	99.7806
NCU00252	118.07	162.289	114.165	106.104	97.9825	130.643	95.3906	90.9302	126.046	144.076	138.707	138.405
NCU00255	104.951	95.464	69.3659	65.6404	95.404	110.957	100.811	70.3976	95.7188	74.0672	75.5456	52.5726
NCU00262	239.419	171.835	362.726	346.186	385.913	301.553	253.652	355.899	215.13	312.503	321.998	240.332
NCU00268	300.094	315.986	330.933	347.085	380.756	408.036	355.547	458.562	332.646	355.117	401.259	433.456
NCU00275	144.307	172.79	109.829	140.273	199.403	171.805	150.674	84.086	179.117	114.652	102.792	107.291
NCU00276	86.0925	148.924	49.1342	73.733	115.172	108.273	76.9629	75.2863	120.359	59.8625	50.7766	84.7599
NCU00281	109.87	201.429	70.811	101.608	134.941	135.117	85.6348	81.1528	151.634	88.2718	63.1611	72.9579
NCU00283	332.891	344.625	466.774	497.248	427.169	357.926	385.898	922.013	335.49	311.488	234.068	293.977
NCU00321	958.497	837.219	1017.37	1133.87	1137.11	942.241	568.008	925.924	1038.69	1086.66	1166.62	1123.34
NCU00326	1877.64	1902.6	2011.61	1988.99	1614.13	1928.33	2381.51	2071.84	1865.09	1674.12	1832.91	1617.95
NCU00389	1194.64	1052.97	1138.76	938.747	970.37	1194.58	1278.02	1113.65	1145.78	1302.77	1242.17	1282.13
NCU00406	1476.69	1750.81	1023.15	1082.62	1437.08	1213.37	962.578	1187.96	1734.31	1418.44	1367.25	1329.34
NCU00443	5807.55	5073.91	6053.62	5100.17	4985.07	5026.18	4936.46	4860.37	5078.78	5026.42	5551.99	5462.18
NCU00465	4278.39	4259.6	4926.42	5310.58	4831.22	4511.66	5103.4	5613.23	4395.48	4448.09	4813.87	4265.89
NCU00538	95.9317	148.924	40.4634	68.3379	109.156	107.378	79.1309	70.3976	108.987	54.7894	68.1149	86.9057
NCU00558	187.764	204.293	199.427	186.131	234.642	151.224	128.994	198.482	220.817	195.821	191.96	181.322
NCU00595	2235.95	1949.38	2185.02	1972.81	1901.2	1886.27	2132.2	2504.98	2247.02	2353.92	2473.19	2489.15
NCU00622	475.559	692.114	304.921	375.859	576.721	564.629	456.357	336.344	621.698	398.745	321.998	399.122
NCU00633	3019.8	3357.47	4359.93	4151.53	3605.58	3934.51	6033.46	6150.01	3176.73	4323.29	4624.38	3157.57
NCU00673	21403.4	23841.2	27403.9	25118.7	25704.1	22179.8	17822.9	21008.8	20487.6	23327.1	28712.3	24135.1
NCU00675	63.1345	91.6454	44.7988	81.8257	97.9825	79.6386	66.123	52.7982	117.516	59.8625	49.5381	67.5933
NCU00678	558.371	653.928	411.86	483.761	554.374	544.048	648.223	668.777	509.868	511.368	547.396	475.299
NCU00710	70.5139	111.693	85.2622	90.8175	153.85	110.062	114.902	114.396	164.902	121.754	86.6917	76.1766
NCU00712	3014.06	4200.42	3524.65	3282.92	4000.95	4605.62	3171.74	3096.52	4581.23	2325.51	2393.93	2573.91
NCU00715	806.81	601.423	1322.29	1159.05	896.454	667.533	699.17	817.394	744.9	574.274	684.865	525.726
NCU00727	414.884	420.996	358.39	392.943	391.07	397.298	467.197	479.095	372.45	518.47	491.666	546.111
NCU00748	1156.92	1525.51	1010.14	868.611	1344.25	1499.71	1788.57	1975.04	1450.94	1808.05	1539.4	1514.95
NCU00766	846.166	1036.74	932.104	954.933	1002.17	1011.14	970.166	2518.67	1086.08	1024.76	937.509	797.172
NCU00779	120.53	105.01	92.4878	78.2289	85.09	113.642	109.482	102.663	111.83	99.4326	118.891	108.364
NCU00793	2897.63	4518.31	2093.98	2376.54	3998.37	5277.63	5274.67	5956.42	3675.22	3550.15	4697.45	5320.56
NCU00805	2185.93	2551.75	2776.08	2618.42	2180.54	2088.5	2470.4	2848.17	2218.59	2767.88	2621.81	2933.34
NCU00834	85.2726	59.1877	92.4878	124.087	84.2305	95.7453	87.8027	92.8857	86.2417	82.1841	73.0687	85.8328
NCU00849	57.395	46.7774	75.1464	63.842	75.6356	71.5853	150.674	128.084	36.013	87.2572	70.5918	45.0622
NCU00859	205.802	172.79	264.457	410.028	182.213	197.754	427.09	285.501	278.627	230.318	211.775	169.52
NCU00868	777.292	566.102	927.768	780.491	800.19	724.801	827.08	916.146	602.744	935.479	868.156	660.913
NCU00884	20068.6	19440.3	17561.1	20122.8	17527.7	16819	20866.7	26456.8	18034.9	16759.5	17459.7	14268.6
NCU00890	482.938	512.642	488.451	512.534	477.02	382.086	414.082	597.402	568.626	513.397	513.958	512.851
NCU00918	2891.89	3106.4	3706.74	4383.52	3674.34	3101.43	3999.9	4751.84	3343.52	3487.24	3478.81	2921.53
NCU00941	112.33	154.652	111.274	91.7167	121.189	140.486	173.437	139.817	111.83	110.593	100.315	128.749
NCU00966	1309.43	1246.76	1361.31	1335.29	1174.07	1241.11	1362.57	1375.69	1217.81	1470.18	1453.94	1388.35
NCU00994	81.1729	58.233	150.293	123.188	79.0736	102.904	57.4512	47.9095	79.6077	77.111	82.9764	64.3746
NCU01007	1163.48	1129.34	948	1055.64	1002.17	1045.15	1024.37	1237.82	917.384	1051.15	1193.87	1289.64
NCU01022	154.967	233.887	91.0427	123.188	119.47	160.172	138.75	159.372	225.555	251.625	201.868	359.425
NCU01039	66.4142	43.9134	73.7012	54.8502	69.6191	73.3749	66.123	45.954	76.7646	51.7456	33.4382	39.6977
NCU01116	410.784	504.05	414.75	502.643	427.169	455.461	440.098	561.225	589.476	576.303	552.35	563.278
NCU01124	243.519	200.474	237	196.022	250.113	258.602	453.105	650.2	220.817	319.605	297.229	280.029
NCU01127	301.734	378.992	294.805	355.177	411.698	444.724	652.559	896.591	357.287	432.228	504.05	469.935
NCU01158	252.538	176.608	203.762	236.485	292.228	234.442	108.398	166.216	197.124	228.289	268.744	340.112
NCU01160	1754.65	2135.53	1302.06	1456.68	1592.64	1647.36	1363.65	1616.21	1920.06	1709.63	1775.94	1651.21
NCU01171	259.097	490.685	154.628	224.796	278.476	290.815	210.293	299.19	380.032	420.052	369.059	394.831
NCU01175	6721.78	5300.16	7033.41	6075.78	5034.92	4866.9	5312.61	6195.96	5705.22	6171.93	6421.38	6324.8
NCU01188	412.424	425.769	393.073	417.221	455.532	461.725	404.326	463.451	503.234	453.535	439.651	405.56
NCU01200	7982.83	7974.11	9860.07	9329.03	7578.17	7449.34	8917.94	10108.9	8152.21	10159.4	10902.1	10228.1
NCU01209	161.526	197.61	176.305	219.401	199.403	125.274	128.994	210.215	184.804	258.728	357.913	252.134
NCU01225	1649.7	1488.28	1924.9	1748.01	1553.11	1546.24	1861.2	2201.88	1435.78	2073.88	2206.92	2092.17
NCU01227	2542.6	4059.13	2267.4	3148.94	2563.87	1941.75	2049.81	2926.39	2733.2	2713.09	2218.07	2688.71
NCU01238	582.149	603.333	447.988	421.717	638.605	743.592	418.418	326.567	602.744	383.526	291.036	352.987
NCU01253	323.052	338.897	310.701	338.992	293.088	278.288	314.355	257.147	311.797	267.859	303.421	274.665
NCU01260	67.2342	67.7794	88.1524	55.7494	90.247	91.2712	59.6191	43.9985	73.9214	26.3801	37.1536	63.3017
NCU01277	476.379	663.475	484.116	504.442	537.185	428.617	547.412	630.645	530.718	602.684	604.365	519.288
NCU01284	430.463	482.093	459.549	546.703	438.343	398.193	558.252	644.333	423.627	544.85	609.319	540.747
NCU01292	350.11	231.023	423.421	450.491	341.22	390.14	504.053	364.699	332.646	382.511	385.159	362.644
NCU01324	361.589	372.31	375.732	365.968	411.698	373.138	345.791	466.384	425.522	375.409	372.774	390.539
NCU01345	1204.48	1218.12	738.457	928.856	1259.16	1264.38	949.57	1019.79	1069.02	838.075	883.017	1012.83
NCU01347	778.932	444.862	374.287	427.112	396.227	353.452	458.525	654.111	470.064	567.172	507.766	464.57
NCU01357	91.0121	59.1877	79.4817	85.4224	81.652	87.692	92.1387	278.657	68.2352	90.3011	75.5456	77.2495
NCU01358	91.0121	76.3712	85.2622	64.7412	89.3875	83.2179	66.123	67.4643	79.6077	50.7309	49.5381	61.1559
NCU01382	403.405	133.65	338.159	293.134	375.599	363.295	130.078	160.35	244.509	350.043	480.52	476.372
NCU01417	1250.39	930.774	1219.68	1206.7	1132.81	972.665	794.56	1248.58	1296.47	972.005	1030.39	1131.92
NCU01418	27034.7	27023	21252	22637.8	23218.4	24127.8	15878.2	16459.3	29026.5	19642	17844.9	17108.6
NCU01424	13780.5	14204.1	17842.9	17378.5	15363.5	13519.8	16086.3	21062.6	15880.8	19680.6	18773.7	13410.3
NCU01427	578.05	631.972	406.079	373.161	571.564	443.829	212.461	213.148	508.921	301.342	392.59	448.476
NCU01438	8337.85	12714.9	6192.35	8441.53	9334.12	7317.81	5555.42	7176.64	10290.2	7780.1	7069.09	7654.14
NCU01443	2125.26	1691.62	2102.65	1964.72	1645.07	1648.25	1608.63	1699.32	1858.46	1691.37	1927.03	1975.23
NCU01447	828.128	956.549	722.561	860.518	663.53	757.014	970.166	1047.16	791.338	1138.4	1191.39	1099.73
NCU01465	342.73	522.188	289.024	267.057	478.739	435.775	318.691	290.39	505.13	298.298	283.606	261.79
NCU01485	399.305	806.671	268.793	421.717	357.55	399.088	362.051	483.983	549.672	724.438	615.511	842.234
NCU01486	410.784	440.089	257.232	364.169	399.665	342.715	347.959	251.28	336.437	322.649	219.206	276.811
NCU01555	2570.48	2611.9	1910.45	2122.97	2823.44	2957.37	2166.88	2662.4	2455.52	2395.51	1849.01	1632.97
NCU01571	308.293	520.279	205.207	294.932	379.897	359.716	266.66	358.832	489.019	304.386	236.545	270.373
NCU01589	1429.96	1943.65	729.787	1257.96	1474.03	1209.79	665.566	878.014	1660.39	1050.13	870.633	1322.9
NCU01612	127.909	300.712	83.8171	119.591	146.114	152.119	91.0547	126.129	253.986	192.778	137.468	219.947
NCU01613	502.616	580.421	355.5	472.071	514.838	446.513	381.562	451.718	620.75	509.339	482.997	579.371
NCU01647	1096.24	1277.31	1229.8	1270.55	998.733	1041.57	1480.72	2548	1240.55	1283.49	1153	1160.89
NCU01659	271.396	448.681	193.646	265.259	379.897	368.664	261.24	305.056	453.953	300.327	241.498	256.425
NCU01689	1779.25	2307.37	1156.1	1908.07	1555.69	1216.06	978.838	1265.2	2113.39	1542.22	1304.09	1101.88
NCU01766	1129.04	1137.93	1085.29	1115.89	954.04	997.72	1125.18	1091.16	947.711	1059.26	1281.8	1115.83
NCU01768	9469.36	12754.9	8695.3	9670.72	11344.5	11125.2	9706	10824.6	12314.6	8243.78	8250.57	9032.83
NCU01824	5140.95	5836.67	3699.51	4660.47	4613.77	3614.16	3035.16	5136.09	6801.72	5081.21	4157.49	3869.99
NCU01838	4901.53	3903.52	6355.65	7681.72	5468.97	6497.26	9141.24	10252.6	5462.6	6425.58	6347.07	5274.43
NCU01874	206.622	165.153	268.793	210.409	199.403	211.177	203.789	240.525	184.804	194.807	204.345	152.353
NCU01881	2490.94	2187.08	2014.5	1534.91	1994.89	2005.28	1798.33	1989.71	2338	1791.82	1896.07	2070.72
NCU01891	398.485	384.72	411.86	416.322	391.07	334.661	410.83	846.726	425.522	463.681	433.459	488.174
NCU01903	852.726	635.79	661.866	740.927	568.986	526.152	832.5	980.677	646.339	908.084	719.541	730.652
NCU01922	639.544	546.054	729.787	743.625	631.729	751.645	734.941	765.574	617.907	724.438	726.972	614.777
NCU01924	1229.07	1588.52	998.579	1488.15	1547.09	1317.17	1247.67	1430.44	1385.55	1250.01	1226.07	1194.15
NCU01989	566.571	610.015	549.146	545.804	526.011	646.057	738.193	581.758	573.365	531.66	601.888	520.361
NCU02003	65075.3	101217	45590.7	61705.5	70649.6	60773.2	39828.8	44110.9	95467.6	53650	46922.5	55588.5
NCU02013	1484.89	1792.81	1348.3	1668.88	1367.46	1437.07	1769.06	2021	1585.52	1606.14	1520.82	1579.32
NCU02026	702.679	785.669	699.439	830.845	1035.69	951.189	799.98	1382.53	923.07	678.78	682.388	723.141
NCU02059	1941.59	1654.39	1248.59	1373.05	1468.02	1352.07	977.754	943.523	2070.75	1323.06	1105.94	1196.29
NCU02075	8405.91	11812.7	4588.26	6654.86	7141.55	7452.03	4697.99	6360.23	10301.6	7539.63	6742.14	8273.21
NCU02086	531.314	476.365	566.488	610.545	653.216	484.99	316.523	487.894	852.94	690.955	634.088	665.204
NCU02090	2041.62	2453.42	1346.85	1542.1	1968.24	1860.32	1284.52	1350.26	2642.22	1853.71	1697.92	1811.07
NCU02109	9563.65	8501.07	13026.3	12878.1	10399	12123	15352.5	13659.1	7755.12	9521.18	10357.2	8179.87
NCU02110	887.983	790.442	825.165	601.554	727.133	956.558	749.033	828.149	741.11	985.195	1261.98	1140.5
NCU02112	212.362	230.068	209.543	212.207	257.849	207.597	217.881	166.216	244.509	176.544	170.907	166.301
NCU02120	145.127	198.565	98.2683	111.499	195.105	159.277	139.834	96.7967	178.17	104.506	84.2148	115.874
NCU02176	372.248	314.077	417.64	449.592	368.723	315.87	404.326	523.093	399.934	517.456	455.751	439.893
NCU02209	6707.02	7180.8	4023.22	5736.79	4517.51	3941.66	3629.18	3540.41	5836	4535.35	3408.22	3651.11
NCU02218	303.374	441.044	242.781	288.638	348.096	329.292	294.844	299.19	434.999	324.678	269.983	322.946
NCU02235	635.445	746.529	715.335	660	689.315	621.002	512.725	527.982	671.927	551.953	518.912	619.069
NCU02253	81.9929	73.5073	73.7012	97.1118	97.9825	83.2179	59.6191	43.9985	75.8168	53.7748	55.7304	52.5726
NCU02259	134.468	187.109	93.9329	124.087	109.156	149.434	110.566	121.24	210.392	144.076	105.269	118.02
NCU02263	1096.24	1939.83	865.628	1237.28	1303.85	1149.84	981.006	1106.81	1525.81	1263.2	1141.85	1084.71
NCU02305	423.903	484.957	294.805	332.698	353.253	400.878	316.523	482.028	444.476	388.599	406.213	547.184
NCU02317	436.202	406.677	443.652	428.011	322.311	282.762	453.105	607.179	386.666	406.862	321.998	301.488
NCU02322	865.025	1122.66	716.781	1057.44	1213.61	1377.12	1360.4	2343.65	990.358	948.669	978.378	933.432
NCU02363	234.5	213.839	403.189	356.976	321.451	225.494	397.822	542.648	246.405	704.145	792.61	615.85
NCU02388	346.01	459.182	391.628	428.011	511.4	357.032	493.213	599.357	359.182	502.236	549.873	481.737
NCU02395	747.775	502.141	868.518	830.845	663.53	631.74	822.744	605.224	517.45	576.303	556.065	510.705
NCU02407	5771.48	6865.77	4083.92	5846.49	5248.08	4553.72	3837.3	5584.87	6049.24	5324.72	5459.1	5243.31
NCU02417	364.048	253.934	391.628	368.665	332.625	404.457	476.953	303.101	349.705	340.912	339.336	316.508
NCU02470	653.483	647.246	437.872	566.485	533.747	488.57	407.578	456.606	702.254	593.552	473.089	518.215
NCU02513	4182.46	3977.03	5284.81	5447.25	4341.31	4444.55	6155.95	7040.74	3987.97	4468.38	4581.04	3600.69
NCU02539	320.592	479.229	195.091	245.477	319.732	392.824	248.232	300.167	443.529	404.833	325.713	423.799
NCU02540	1648.06	1195.21	1725.48	1635.61	1542.79	1600.83	1402.68	1577.1	1296.47	1093.76	1087.36	991.369
NCU02543	59.0349	58.233	66.4756	61.1445	63.6026	63.5319	43.3594	68.4421	66.3397	80.1549	50.7766	66.5204
NCU02565	1336.48	1176.12	1341.07	1355.07	1230.8	1207.11	1629.23	1524.3	1171.37	1493.52	1540.64	1364.74
NCU02568	117.25	103.101	102.604	105.204	138.379	119.011	111.65	88.9747	97.6142	79.1403	82.9764	97.6348
NCU02576	949.477	910.727	851.177	839.837	1021.94	1110.47	958.242	753.841	893.691	683.853	802.518	822.922
NCU02592	933.899	1134.11	781.811	926.159	966.073	786.543	744.697	917.124	1036.8	896.923	813.664	837.943
NCU02595	1616.9	1725.99	2007.27	1710.25	1473.17	1535.5	2038.97	2384.72	1685.98	1843.56	1738.79	1657.65
NCU02596	1000.31	1031.01	838.171	943.243	1273.77	1652.73	1811.34	3210.91	1034.9	1339.3	1440.32	1075.06
NCU02597	1876	1952.24	1297.72	1910.76	1800.64	1616.04	1663.92	2228.28	1760.85	1501.64	1639.71	1306.8
NCU02598	620.686	549.873	804.933	764.306	622.275	674.691	818.408	840.86	665.293	669.648	557.304	630.871
NCU02599	2100.66	2019.06	2115.66	1969.21	1922.69	2552.02	2754.4	3410.37	1974.08	2153.02	2533.88	2371.13
NCU02606	743.675	635.79	674.872	476.567	639.464	755.225	571.26	506.471	649.182	622.976	909.025	840.088
NCU02616	799.43	1046.29	773.14	708.556	630.869	769.542	932.226	666.821	670.979	840.104	1042.78	818.63
NCU02629	1682.49	1635.3	997.134	1427.9	1869.4	1363.7	780.469	792.95	1986.4	842.134	709.634	770.349
NCU02657	3501.1	3145.54	2424.91	3201.09	3388.13	3042.37	2350.08	2739.64	3528.33	2709.03	2506.63	2852.87
NCU02687	316.492	392.357	229.774	268.856	248.394	324.818	262.324	317.767	314.64	377.438	423.551	380.883
NCU02726	590.349	769.44	332.378	454.987	558.672	401.772	327.363	513.316	667.188	623.991	531.296	539.674
NCU02732	931.439	1055.83	948	1211.2	1023.66	747.171	805.4	1198.71	1089.87	1291.61	1186.44	1370.11
NCU02746	5549.28	5373.67	6802.19	6736.68	5518.82	5475.38	7135.87	7376.1	5713.75	6226.72	6106.81	5551.24
NCU02759	696.939	752.256	770.25	783.189	796.752	833.969	726.269	834.993	886.109	658.488	616.75	696.319
NCU02765	6428.24	6637.61	5727.02	6180.09	4904.28	6058.8	7201.99	8775.25	4692.11	4990.91	4350.69	4114.61
NCU02778	745.315	1028.15	650.305	950.437	867.231	723.011	770.713	899.525	867.155	750.818	691.057	699.537
NCU02788	580.51	522.188	420.531	425.314	458.111	524.362	418.418	422.385	453.006	404.833	465.658	408.779
NCU02794	648.564	1005.24	541.921	712.153	912.784	651.426	492.129	809.572	915.488	887.791	854.533	1111.53
NCU02805	43.4562	43.9134	46.2439	46.7575	47.2722	34.8978	27.0996	35.1988	56.8626	44.6432	38.392	39.6977
NCU02810	1349.6	1898.78	998.579	1296.62	1493.8	1281.38	1051.46	1238.8	1825.29	1279.43	1234.74	1382.98
NCU02813	2658.21	2713.09	2127.22	2967.3	2575.05	2216.46	1838.44	2145.17	2731.3	2186.5	2123.95	2371.13
NCU02834	617.406	658.702	709.555	661.799	620.556	659.479	708.926	762.64	627.384	657.473	691.057	760.693
NCU02839	2649.19	2420.97	2660.47	2592.35	2205.46	2416.9	2429.21	2670.22	2326.63	2496.98	2701.07	2482.71
NCU02882	495.237	428.633	338.159	326.404	391.93	357.926	216.797	291.368	297.581	343.956	273.698	326.165
NCU02883	340.27	483.048	460.994	561.09	620.556	489.464	706.758	999.254	257.777	356.131	245.214	307.925
NCU02887	2709.04	3594.22	1760.16	2889.97	4019.86	3385.09	2131.11	3215.8	2449.83	1791.82	2152.43	1852.92
NCU02931	64.7744	56.3238	44.7988	54.8502	57.5862	52.7941	32.5195	49.8649	35.0653	63.921	60.6842	41.8435
NCU02952	556.732	554.646	430.646	469.374	482.177	547.627	547.412	432.163	489.966	518.47	598.173	548.257
NCU02955	300.914	565.147	171.97	259.864	321.451	271.129	208.125	258.124	378.137	303.371	240.26	393.758
NCU02960	2563.92	2659.63	2854.12	2765.89	2595.68	2549.33	2701.29	3270.55	2846.92	3037.77	3201.4	3461.21
NCU02977	1813.68	1788.04	1461.02	1622.13	1403.56	1326.12	1108.92	1455.86	1811.07	1290.6	1082.41	1209.17
NCU02988	388.646	525.052	313.591	365.068	540.622	422.353	256.904	336.344	417.94	524.558	579.596	659.84
NCU02994	502.616	771.349	432.092	366.867	467.565	440.25	272.08	219.015	629.28	258.728	298.467	442.039
NCU03071	464.9	612.879	306.366	356.077	767.529	843.812	551.748	437.052	642.548	300.327	309.613	329.383
NCU03072	136.108	202.384	88.1524	93.5151	185.651	245.18	182.109	143.728	145	119.725	128.799	146.989
NCU03084	1194.64	1635.3	895.976	1181.53	1327.06	1157	1035.2	1350.26	1460.42	1326.11	1472.52	1373.32
NCU03095	395.206	479.229	203.762	305.722	367.864	381.192	223.301	275.724	406.568	379.467	423.551	387.32
NCU03112	5193.43	4745.52	4760.23	5576.73	5054.69	4981.44	6506.07	6069.84	3997.44	4745.37	5127.2	3770.21
NCU03117	4632.6	4220.46	4034.78	4093.08	2943.77	4076.78	3516.45	2976.25	4826.69	4525.2	4015.06	4888.18
NCU03152	1415.2	901.18	1459.57	1611.34	1201.57	1080.94	1433.03	1449.02	1087.97	915.186	838.433	775.714
NCU03164	353.389	362.763	265.902	275.15	410.839	421.458	256.904	218.037	370.555	219.158	268.744	276.811
NCU03174	406.685	572.784	297.695	369.564	467.565	521.678	364.219	376.431	588.528	354.102	308.375	360.498
NCU03187	165.626	247.252	124.281	111.499	185.651	172.7	108.398	126.129	181.013	136.974	126.322	152.353
NCU03205	336.171	416.223	289.024	363.27	327.468	372.243	587.519	766.551	316.535	440.345	402.497	383.029
NCU03239	603.468	560.374	507.238	483.761	500.226	596.842	725.185	562.203	594.215	847.207	864.44	787.516
NCU03244	137.748	134.604	122.835	105.204	128.924	133.328	130.078	101.685	112.778	154.222	194.437	148.062
NCU03246	228.76	294.029	215.323	191.526	265.584	296.184	192.949	240.525	306.111	306.415	319.521	275.738
NCU03248	192.683	147.015	192.201	174.442	177.916	141.381	179.941	120.263	193.333	126.827	149.853	133.041
NCU03276	1039.67	954.64	997.134	1118.58	831.991	832.179	1028.7	1151.78	853.887	986.209	1040.3	1012.83
NCU03280	892.902	927.91	839.616	1079.92	1048.58	874.235	746.865	1061.83	852.94	787.344	839.671	777.86
NCU03281	3433.04	3781.33	5904.77	5930.11	4505.47	4773.84	6664.34	7730.04	4984.01	5346.03	5274.57	4265.89
NCU03282	3160.83	2135.53	5180.76	4645.18	3189.59	3432.51	4436.75	3350.73	2722.77	2535.53	2106.61	2097.54
NCU03284	1215.95	1334.59	1228.35	1111.39	1158.6	1531.03	1563.11	1230.98	1256.66	1260.16	1466.33	1658.72
NCU03330	621.506	721.708	734.122	815.559	789.017	731.065	647.139	859.437	805.554	661.531	546.158	571.861
NCU03341	547.712	508.823	517.354	492.752	468.425	548.522	639.551	479.095	524.084	535.719	630.373	576.153
NCU03342	677.261	611.924	684.988	594.36	619.696	587.894	585.352	572.958	681.404	607.757	656.38	568.642
NCU03357	1666.92	1466.33	1354.08	1296.62	1551.39	1701.94	1612.97	1499.86	1565.62	1406.26	1934.46	1563.23
NCU03399	308.293	530.78	215.323	305.722	327.468	276.498	210.293	255.191	380.032	276.991	269.983	261.79
NCU03459	715.798	611.924	839.616	906.377	685.877	707.8	912.715	922.99	608.43	826.914	728.21	717.777
NCU03465	881.423	733.164	869.964	767.003	740.885	750.751	874.775	792.95	680.456	754.876	767.841	739.235
NCU03535	464.9	485.912	536.14	437.003	484.755	362.401	489.961	655.089	458.692	566.157	502.812	530.017
NCU03549	737.936	1152.25	485.561	654.605	825.975	651.426	462.861	627.712	1126.83	942.581	925.124	847.599
NCU03576	751.875	687.341	739.903	682.48	681.58	571.787	633.047	823.261	632.123	661.531	712.111	609.413
NCU03592	132.009	128.876	128.616	98.9102	136.66	153.908	122.49	102.663	133.627	92.3303	106.507	106.218
NCU03628	186.124	277.8	88.1524	146.567	185.651	190.596	143.086	194.571	274.836	230.318	185.768	265.009
NCU03634	8643.69	5266.75	9399.07	7547.74	5755.18	6783.6	10940.7	8924.85	6310.8	6973.47	3914.75	4242.29
NCU03645	170.545	250.116	119.945	140.273	226.907	232.652	189.697	149.595	238.823	161.324	169.668	216.728
NCU03647	441.122	587.104	343.939	401.935	500.226	433.986	493.213	533.848	515.555	510.353	454.512	502.122
NCU03662	1902.23	1940.78	1478.36	1510.63	1571.16	1768.16	1556.6	1465.64	1723.89	1517.87	1830.43	1818.58
NCU03673	279.596	288.301	385.848	431.608	305.121	268.445	252.568	750.907	251.143	357.146	388.874	316.508
NCU03714	448.501	372.31	414.75	364.169	344.658	347.189	454.189	430.207	380.98	486.002	443.366	369.081
NCU03725	8242.74	6421.86	7253.07	6334.75	7462.14	7476.19	8111.45	6790.43	7640.44	6977.53	8344.7	7398.79
NCU03731	8911.81	8144.99	9774.81	10524.9	7931.42	8114.19	12130.9	16782	8116.19	8570.48	9018.42	7673.45
NCU03733	350.11	258.707	414.75	410.927	377.318	355.242	428.174	488.872	317.483	275.976	354.198	306.852
NCU03754	110.69	137.468	128.616	117.793	114.313	113.642	119.238	95.8189	119.412	71.0233	64.3996	67.5933
NCU03755	2231.03	1459.64	3235.63	3308.1	2544.11	2657.6	2854.13	1595.68	1935.22	1867.91	1144.33	1190.93
NCU03762	36.8968	24.8206	60.6951	46.7575	45.5532	55.4786	37.9395	43.9985	41.6993	38.5555	34.6767	28.9686
NCU03763	305.833	451.545	234.11	317.412	281.055	304.237	328.447	381.32	353.496	468.754	474.328	468.862
NCU03780	584.609	544.145	606.951	707.657	517.416	605.79	670.986	1014.9	568.626	590.508	530.058	476.372
NCU03800	1967.01	1958.92	1832.41	1867.6	1524.74	1646.46	2002.12	2293.79	1876.47	2145.92	2151.19	2253.11
NCU03819	378.807	511.687	306.366	393.842	455.532	468.884	350.127	359.81	464.378	288.152	266.267	319.727
NCU03826	6227.36	7742.13	4985.67	6493.9	6909.48	5946.05	4294.75	4969.87	8252.66	6186.13	5519.79	6352.7
NCU03827	956.037	1412.87	806.378	1043.95	1141.41	906.449	811.904	919.079	1173.27	1008.53	963.517	1032.14
NCU03853	2135.91	1557.02	2278.96	2133.76	1749.07	1834.37	2003.2	2122.68	1971.24	2089.1	2029.82	1819.66
NCU03857	3569.97	4415.21	2724.06	3453.76	3603	3148.86	3150.06	2925.41	3549.18	3301.57	3663.34	3932.21
NCU03863	709.238	451.545	479.781	573.679	746.042	535.995	284.004	569.047	794.181	809.666	999.432	1054.67
NCU03868	77.0733	42.0042	98.2683	67.4387	89.3875	102.904	81.2988	43.0207	62.5489	42.614	32.1998	50.4268
NCU03881	1825.98	1446.28	1968.26	1616.73	1824.71	2093.87	1867.7	1883.14	1612.06	1487.43	1515.87	1879.74
NCU03883	920.78	1055.83	885.86	945.042	802.769	988.772	1244.41	1293.56	968.56	1180	941.224	1210.24
NCU03886	513.275	719.799	390.183	550.3	533.747	434.881	358.799	395.986	655.816	469.769	387.636	487.101
NCU03949	6789.83	8949.75	8293.56	9148.29	7756.08	7589.83	11923.8	11342.8	7471.75	8043.9	7532.27	6488.96
NCU03973	674.801	726.481	661.866	732.834	955.759	803.545	471.533	421.408	743.005	448.462	548.635	855.109
NCU03979	3087.85	2294.95	2024.62	2839.62	2063.65	1876.43	2559.29	1946.69	1772.22	2209.84	1852.73	1636.19
NCU03980	2318.76	2267.27	2079.53	2041.15	2061.07	2178.88	2193.98	2248.81	2190.16	2180.42	2445.94	2344.31
NCU03985	355.029	484.957	283.244	342.589	317.154	308.712	323.027	363.721	293.79	294.239	257.598	252.134
NCU04043	463.26	486.866	462.439	538.611	420.293	440.25	506.221	510.382	475.751	575.289	561.019	472.08
NCU04045	489.497	614.788	661.866	693.27	558.672	481.411	532.236	1016.85	634.018	941.566	983.332	1011.75
NCU04049	718.258	814.308	754.354	871.309	618.837	537.784	971.25	1643.59	803.659	1532.07	1669.43	1504.22
NCU04050	26928.1	20522.9	26817.1	21266.6	16616.6	20781.2	22268.3	14286.8	22067.4	20062.1	21322.4	19792
NCU04053	326.332	509.778	252.896	312.017	460.689	429.512	285.088	239.547	479.542	247.567	208.06	243.551
NCU04054	7864.76	8434.24	7342.67	7163.79	6744.46	8006.81	7037.23	7621.52	7950.34	7942.44	8233.24	8441.66
NCU04062	374.707	345.58	352.61	410.927	430.607	384.771	365.303	484.961	396.143	543.836	495.381	504.268
NCU04144	1083.95	1144.61	895.976	1029.56	1076.95	1057.67	1181.54	1144.94	948.658	1011.57	1060.12	1037.5
NCU04228	951.937	810.489	1141.65	1141.96	929.114	840.232	1037.37	1054.01	976.142	923.303	871.871	856.182
NCU04245	722.357	1216.21	484.116	713.951	783.86	612.054	445.518	583.713	1129.67	614.859	520.15	707.048
NCU04260	359.949	397.13	218.213	294.033	356.691	340.925	177.773	262.035	355.391	257.713	253.883	257.498
NCU04262	3929.1	4113.54	5072.38	5152.32	4692.84	4586.83	5452.44	7459.21	3723.55	3925.56	3387.17	3380.74
NCU04297	63.9544	59.1877	86.7073	69.2371	94.5445	97.535	118.154	84.086	63.4966	77.111	92.884	85.8328
NCU04310	241.059	313.122	202.317	228.393	335.203	318.555	188.613	156.439	390.457	183.646	128.799	224.238
NCU04317	515.735	404.767	494.232	560.191	422.872	438.46	493.213	512.338	441.633	518.47	509.004	546.111
NCU04324	241.879	257.753	271.683	242.779	250.973	283.657	289.424	321.678	286.209	300.327	309.613	344.404
NCU04329	616.586	642.473	595.39	576.376	667.828	646.057	611.367	499.627	688.038	577.318	521.389	542.892
NCU04337	4518.63	4125	4260.22	4594.83	4511.49	4099.15	4344.61	5147.82	4912.93	4416.64	4033.64	4067.4
NCU04395	877.324	1212.39	599.726	901.881	762.372	505.571	683.994	1209.47	683.299	1496.56	1891.12	1099.73
NCU04406	1200.38	1260.12	1193.67	1034.96	1102.73	1180.26	1259.59	1245.65	1115.46	1266.24	1338.77	1242.43
NCU04415	7021.87	8672.9	6068.07	5821.31	6640.46	7912.86	8423.64	9255.33	6757.18	6902.45	7397.28	6967.48
NCU04425	190.223	272.072	192.201	214.905	230.345	189.701	157.178	163.283	205.653	197.851	179.576	179.176
NCU04428	326.332	486.866	287.579	290.436	312.856	326.608	323.027	350.032	318.431	422.081	423.551	423.799
NCU04440	118.89	100.237	144.512	105.204	116.891	137.802	134.414	125.151	148.791	119.725	108.984	109.437
NCU04444	730.556	997.599	697.994	585.368	858.636	908.238	989.678	1049.12	793.234	698.058	745.549	826.141
NCU04456	225.48	326.487	106.939	168.147	206.279	188.806	127.91	137.862	317.483	183.646	172.145	154.499
NCU04483	1479.97	1782.31	1523.16	1901.77	1242.83	1250.95	1951.17	2636	1845.19	1878.06	1845.3	1246.72
NCU04508	417.344	383.765	488.451	463.079	397.087	490.359	455.273	506.471	491.862	503.251	476.804	579.371
NCU04526	2096.56	2980.39	2832.44	2556.38	3086.45	3361.82	3885	6295.69	2739.83	3982.38	4713.55	4862.43
NCU04538	59.8548	141.287	52.0244	61.1445	102.28	86.7972	97.5586	95.8189	76.7646	94.3595	61.9227	55.7913
NCU04539	509.996	902.135	372.842	574.578	457.251	728.38	1103.5	1777.54	751.534	758.935	642.757	419.508
NCU04540	1120.84	1455.83	952.335	1186.92	1398.4	1081.83	922.471	993.388	1351.44	1025.78	1006.86	1084.71
NCU04578	691.2	636.745	567.933	722.943	573.283	598.632	815.156	767.529	633.071	747.774	735.641	629.798
NCU04588	526.394	568.011	572.268	709.456	415.136	423.248	630.879	783.173	428.365	491.075	465.658	469.935
NCU04605	6802.13	4919.26	9335.49	8536.85	5983.81	6209.13	8209.01	9627.85	4817.21	5083.24	4759.38	4628.53
NCU04615	104.951	177.563	83.8171	103.406	239.799	186.122	165.85	130.04	239.771	110.593	97.8378	128.749
NCU04638	84.4527	82.099	88.1524	78.2289	99.7014	101.114	115.986	86.0415	60.6535	65.9502	70.5918	76.1766
NCU04667	1614.44	2435.29	804.933	1129.37	2385.96	1650.94	1052.55	2680.97	1969.34	1557.44	1084.88	905.536
NCU04669	1238.09	1162.75	1028.93	775.096	1216.19	1607.09	1527.33	959.167	1120.19	875.616	1197.58	1211.32
NCU04726	718.258	835.31	683.543	740.927	868.09	867.972	780.469	769.485	986.567	662.546	650.188	629.798
NCU04732	960.956	1522.65	588.165	784.088	1021.94	980.718	794.56	927.879	1221.6	1351.47	1556.74	1448.43
NCU04765	424.723	615.743	208.098	245.477	335.203	376.718	266.66	371.543	674.77	607.757	541.204	671.642
NCU04811	589.529	541.281	742.793	820.954	661.811	638.899	731.689	780.24	547.777	658.488	557.304	586.882
NCU04815	2641.81	2407.6	2760.18	2936.73	2838.91	2555.59	2575.55	3574.63	3024.14	2575.1	2599.51	2585.71
NCU04827	157.426	163.243	102.604	114.196	147.833	182.542	135.498	118.307	166.797	110.593	107.745	126.603
NCU04859	152.507	248.206	106.939	149.264	198.543	172.7	138.75	120.263	193.333	140.017	131.276	131.968
NCU04880	204.982	188.064	250.006	207.711	131.503	147.645	196.201	405.764	257.777	373.38	404.974	378.737
NCU04905	2067.86	1368	1896	1417.11	1382.93	1706.41	1391.84	1341.46	1915.32	1505.69	1507.2	1490.27
NCU04907	5070.44	6424.73	5186.54	5235.04	5726.82	5801.09	4105.05	6090.37	7941.81	6048.14	5975.54	5330.22
NCU04930	11951.3	14440.8	15238.8	19600.4	16265.1	9583.48	9524.97	16100.5	13254.7	13758.2	14383.4	13341.6
NCU04931	5954.32	4232.87	8664.95	8633.06	8384.38	5574.7	4148.41	6451.16	6390.41	7382.37	8399.19	9048.92
NCU04936	656.763	920.273	391.628	624.932	1020.22	780.28	623.291	565.136	997.939	486.002	439.651	463.497
NCU04946	1662	1672.53	1884.44	2068.12	1841.04	1725.21	1758.22	2299.65	1722.94	1876.03	1798.23	1724.17
NCU05040	234.5	273.027	210.988	272.453	272.46	281.867	390.234	612.068	320.326	258.728	302.183	247.842
NCU05041	1744.81	3147.45	1699.46	2201.2	3154.35	3125.59	2748.98	3703.69	3620.25	2052.57	1875.02	2027.8
NCU05064	757.614	1530.29	666.201	871.309	1115.62	721.222	610.283	867.259	1013.1	1109.99	1260.75	1263.89
NCU05068	493.597	358.945	489.896	584.469	513.978	452.777	257.988	391.098	396.143	408.891	385.159	269.3
NCU05135	1211.85	1587.57	1725.48	1783.98	1306.43	1447.81	2012.96	1846.96	893.691	1120.14	1104.7	1063.25
NCU05143	1088.87	559.419	147.402	289.537	387.632	387.455	281.836	475.184	355.391	234.377	172.145	224.238
NCU05146	119.71	78.2805	98.2683	107.902	99.7014	90.3764	115.986	105.596	100.457	95.3742	94.1224	93.3432
NCU05148	1391.42	1227.67	1407.55	1705.75	1494.66	1540.87	1895.89	2939.1	1267.09	1274.36	1482.43	1465.59
NCU05151	593.628	730.3	355.5	491.853	653.216	551.207	541.992	598.379	680.456	438.315	455.751	462.424
NCU05160	4186.56	7279.13	3666.27	5117.25	6163.44	6306.66	5404.75	8106.48	5880.54	5963.93	6261.62	5809.81
NCU05162	674.801	753.211	715.335	825.45	818.239	725.696	596.191	731.353	707.94	603.698	626.657	561.132
NCU05182	532.134	743.665	416.195	403.733	607.663	535.1	306.768	273.768	694.672	325.693	281.129	403.414
NCU05183	313.213	546.054	702.329	530.518	576.721	620.108	752.285	802.728	163.006	422.081	449.558	604.048
NCU05185	1337.3	2064.89	1121.41	1356.87	1724.15	1709.99	1467.71	2148.1	1614.9	1430.61	1408.12	1255.3
NCU05198	798.611	757.984	900.311	1130.27	856.917	738.223	891.035	850.637	855.783	734.584	668.765	518.215
NCU05242	783.852	947.958	708.11	843.434	932.552	751.645	657.978	695.176	945.815	579.347	535.012	561.132
NCU05259	24019.8	16250.8	18954.2	20741.5	14109.5	12473.7	13841.4	13322.7	16323.4	14268.6	11089.1	10639
NCU05271	561.651	461.091	497.122	463.079	536.325	520.783	417.334	333.411	483.332	363.234	349.244	347.623
NCU05275	4801.5	4111.63	5485.68	5329.46	4021.58	3880.82	4442.17	5491.01	4419.17	5297.32	5366.22	4961.14
NCU05276	1368.46	1437.69	1426.34	1608.64	1254	1107.78	1476.39	2011.22	1287.94	1720.79	1688.01	1626.53
NCU05285	429.643	903.09	264.457	296.73	526.011	466.199	337.119	256.169	704.149	430.198	421.074	555.767
NCU05289	546.892	873.496	380.067	419.019	481.317	638.004	417.334	652.155	872.841	924.318	865.679	1060.03
NCU05304	1478.33	2409.51	1138.76	1436	1523.03	1615.14	1337.64	1469.55	2018.62	1518.88	1403.17	1681.25
NCU05306	723.997	547.963	778.921	944.142	750.339	669.322	823.828	859.437	815.031	578.333	543.681	446.331
NCU05313	891.262	840.083	1082.4	1058.34	896.454	978.034	1272.6	1372.75	829.247	1032.88	1066.31	975.275
NCU05340	886.343	617.652	1073.73	905.478	2053.33	1166.84	1086.15	851.615	605.587	647.327	541.204	723.141
NCU05394	478.018	772.304	559.262	673.488	868.95	547.627	447.686	617.934	411.306	634.137	738.118	951.671
NCU05395	30387.4	21201.6	54171.8	46882.5	39404.4	34997.2	48947.3	37595.2	20527.4	29088.1	27657.1	29196
NCU05454	3442.88	6072.47	2750.07	4540.88	4607.75	3458.46	3204.26	3674.36	4712.02	3100.68	2961.14	3199.42
NCU05485	1853.86	1954.15	2024.62	1881.99	1746.49	1696.57	2087.75	2449.25	1795.91	2203.75	2216.83	2253.11
NCU05490	20667.1	20511.4	24282.4	20854.8	18646.7	20606.7	30651.8	35902.8	23642.5	27468.8	23691.6	18679.4
NCU05498	69921.1	66947	77857.4	73572.1	66360.8	71205	88880.2	92841.7	56036.2	68734.3	66724.1	58060.5
NCU05501	805.99	727.436	619.957	650.109	629.151	686.324	759.873	791.973	952.449	678.78	735.641	681.298
NCU05517	1032.29	1197.12	971.122	1000.79	908.486	901.08	981.006	1172.32	950.554	1175.94	1154.24	1121.19
NCU05536	503.436	622.425	433.537	530.518	640.324	586.999	574.512	465.406	665.293	464.695	382.682	418.435
NCU05600	373.887	417.178	293.36	374.959	400.525	284.552	367.471	392.075	438.79	314.532	255.121	290.759
NCU05618	65.5943	74.4619	59.25	69.2371	70.4786	62.6371	56.3672	70.3976	78.66	74.0672	82.9764	70.8121
NCU05622	833.048	862.995	696.549	741.826	758.075	777.595	784.805	807.617	941.077	820.827	896.64	869.057
NCU05667	24563.4	39532.6	32539.8	33053.1	28476.8	40731.1	58379.1	60013	26819.3	37960.9	37580.9	34011.2
NCU05668	28.6975	34.367	85.2622	46.7575	39.5368	79.6386	75.8789	61.5979	25.5882	35.5117	44.5843	42.9164
NCU05726	378.807	531.735	323.707	320.109	527.73	558.365	392.402	343.188	524.084	288.152	330.667	405.56
NCU05732	60.6747	44.8681	121.39	100.709	102.28	59.9527	98.6426	141.773	66.3397	60.8771	37.1536	46.1351
NCU05777	1802.2	2319.78	1645.99	1665.29	1951.91	1982.02	1978.27	2204.81	2139.93	2288.98	2694.87	2510.61
NCU05780	1652.98	1746.04	1758.71	1975.51	1373.47	1925.64	3168.49	5382.48	2286.83	3521.74	3758.71	2733.77
NCU05781	279.596	380.901	296.25	295.831	330.906	252.338	199.453	331.455	306.111	380.482	349.244	284.321
NCU05782	179.564	396.176	111.274	179.837	165.023	192.385	140.918	155.461	318.431	211.041	168.43	305.779
NCU05814	663.322	436.271	789.037	701.363	492.491	448.303	453.105	511.36	631.175	660.517	687.341	579.371
NCU05833	425.543	344.625	460.994	434.305	390.211	384.771	354.463	324.611	408.463	289.166	366.582	422.727
NCU05838	1366.82	1230.53	1458.13	1248.97	1321.04	1392.33	1508.91	1531.15	1288.89	1362.63	1468.81	1409.8
NCU05850	5123.73	3645.77	2832.44	3787.36	3930.47	3480.83	5443.77	4703.93	2730.35	4091.96	3477.58	3600.69
NCU05862	91.0121	84.0083	75.1464	69.2371	99.7014	110.957	89.9707	73.3308	98.5619	85.228	78.0225	98.7077
NCU05875	85.2726	69.6887	54.9146	44.9592	84.2305	93.0609	54.1992	44.9762	82.4508	41.5994	40.869	48.2809
NCU05883	40.1765	63.0062	40.4634	55.7494	247.535	68.9008	81.2988	93.8634	66.3397	40.5848	32.1998	35.406
NCU05885	33.6171	23.866	43.3537	39.5641	392.789	71.5853	60.7031	57.6869	34.1176	24.3509	30.9613	41.8435
NCU05900	1375.84	1533.15	2268.84	2349.57	1514.43	1300.17	3313.74	3906.09	1236.76	2262.6	2298.57	2346.45
NCU05902	887.983	1188.53	735.567	888.393	1063.2	1075.57	777.217	791.973	1074.7	862.426	705.918	885.151
NCU05917	169.725	151.788	137.287	133.079	162.445	142.276	108.398	109.507	137.418	173.5	159.76	155.572
NCU05948	329.611	215.749	332.378	250.872	166.742	143.171	83.4668	150.573	242.614	179.588	101.553	160.936
NCU05986	380.447	387.584	556.372	545.804	501.945	526.152	687.246	792.95	468.169	550.938	579.596	567.569
NCU05987	136.928	228.159	98.2683	117.793	174.478	153.908	144.17	113.418	206.601	118.71	147.376	113.728
NCU05992	191.863	168.971	216.768	201.417	168.461	197.754	170.186	175.994	181.013	213.07	188.245	194.197
NCU05999	1397.98	1632.43	1398.88	1718.34	1480.91	1335.96	1429.78	1757.01	1583.62	1477.28	1410.6	1494.56
NCU06010	81.1729	72.5526	73.7012	78.2289	74.7761	67.1112	58.5352	51.8204	86.2417	49.7163	43.3459	51.4997
NCU06018	689.56	895.452	556.372	708.556	614.539	714.063	853.096	1065.74	767.646	786.33	646.473	597.611
NCU06020	1125.76	1280.17	1014.48	1180.63	1245.41	1104.2	850.928	1208.49	1064.28	1006.5	942.463	833.651
NCU06033	730.556	803.807	582.384	633.924	623.994	666.638	685.078	620.867	648.234	714.292	755.456	795.026
NCU06034	870.764	654.883	890.195	676.186	742.604	808.914	607.031	964.056	728.789	861.411	1044.02	1022.48
NCU06035	11907.8	9624.68	11796.5	12284.6	10242.6	9832.24	8370.53	10993.8	9802.17	11596.1	13273.7	11969.4
NCU06054	828.128	1100.7	648.86	640.218	676.423	809.809	755.537	620.867	897.482	755.891	767.841	921.63
NCU06133	455.88	184.246	1158.99	897.385	544.92	714.958	717.598	533.848	606.535	307.429	242.737	246.769
NCU06176	1008.51	847.72	1056.38	983.706	974.668	965.507	1274.77	1580.03	944.867	1135.36	1071.26	1069.69
NCU06187	2781.2	4274.88	1650.33	2947.52	2636.93	1973.07	1276.93	2168.64	3273.39	2223.03	1692.97	2103.98
NCU06240	1033.93	1237.21	684.988	918.965	1324.48	1289.43	737.109	702.998	1132.51	674.721	663.811	654.475
NCU06270	969.156	1288.76	880.079	1016.08	1000.45	793.702	812.988	1070.63	1019.74	1044.04	947.417	961.327
NCU06272	202.522	391.402	80.9268	137.575	178.775	235.337	108.398	121.24	333.594	230.318	175.86	359.425
NCU06281	523.934	641.518	497.122	465.777	642.902	666.638	656.894	584.691	644.443	450.491	526.343	547.184
NCU06294	805.99	288.301	546.256	396.54	554.374	569.103	307.852	196.527	416.045	383.526	507.766	703.829
NCU06308	434.562	410.495	271.683	241.88	301.683	379.402	265.576	257.147	387.614	329.751	282.367	354.06
NCU06361	2716.42	2240.54	2872.9	2635.51	2774.45	3080.85	3257.37	3397.66	2766.37	2853.11	3205.12	3210.15
NCU06364	195.963	153.697	203.762	242.779	152.131	165.541	350.127	269.857	235.98	254.669	217.968	299.342
NCU06396	690.38	766.576	742.793	768.802	613.68	766.857	765.293	917.124	854.835	883.733	777.749	821.849
NCU06397	4974.51	4086.81	5547.82	5179.3	4247.63	4321.07	4734.84	5067.65	5002.96	5133.97	4851.02	4923.58
NCU06418	131.189	223.386	95.3781	124.986	167.602	166.436	156.094	185.771	226.503	255.684	236.545	258.571
NCU06467	342.73	231.023	234.11	262.562	384.194	254.128	95.3906	181.86	318.431	360.19	449.558	484.955
NCU06497	1038.85	1139.84	1047.71	1121.28	1092.42	988.772	909.463	1046.19	1139.15	1013.6	1148.05	931.286
NCU06520	63.9544	102.146	28.9024	49.4551	66.1811	68.9008	37.9395	41.0653	119.412	76.0964	47.0612	76.1766
NCU06534	384.547	440.089	260.122	293.134	498.507	408.931	330.615	292.345	481.437	323.663	335.621	357.279
NCU06536	1593.12	1832.91	1443.68	1389.24	1728.44	1738.63	2064.99	1983.84	1657.55	1711.66	1945.61	1817.51
NCU06537	772.373	398.085	1056.38	777.793	722.835	826.81	999.434	1249.56	584.737	561.084	406.213	386.248
NCU06551	639.544	642.473	553.482	705.859	654.076	561.05	690.498	631.623	614.116	829.958	770.318	626.579
NCU06561	6768.51	6378.9	7570.99	6884.15	5771.51	6167.07	6960.26	7251.93	7539.04	7804.45	7502.55	7650.92
NCU06664	755.974	643.427	849.732	838.938	702.208	710.484	895.371	799.795	688.038	731.54	606.842	701.683
NCU06669	231.22	106.92	362.726	239.183	183.932	194.175	306.768	206.304	141.209	197.851	116.415	124.458
NCU06682	2850.07	2272.04	4673.52	4251.34	3254.91	3773.44	5360.3	5341.42	2573.03	3653.64	3103.56	2624.34
NCU06688	1645.6	1949.38	1541.95	1746.21	1627.88	1411.12	1520.83	2256.63	1809.18	2247.38	2442.23	2230.58
NCU06694	1650.52	1794.72	1537.61	1684.17	1495.52	1702.83	1667.17	1658.25	2083.07	1850.66	1700.4	2054.62
NCU06716	455.88	463	559.262	534.115	440.921	513.624	737.109	495.716	390.457	546.88	461.943	508.559
NCU06719	5345.94	3577.99	6533.4	5521.88	4702.3	5431.53	5457.86	5843	3913.1	3438.54	2946.28	3582.45
NCU06746	2559	2329.32	3617.14	3811.64	2731.48	2895.62	4179.84	4363.67	2497.22	2813.54	2376.59	2121.14
NCU06747	277.956	460.137	471.11	392.044	364.426	341.82	484.541	1304.31	347.81	1096.8	1425.46	1415.17
NCU06771	742.035	810.489	773.14	818.257	619.696	716.748	824.912	889.747	731.633	986.209	912.74	959.181
NCU06783	14561.1	13830.8	12741.6	14069.5	11346.2	10101.6	10936.3	14978.1	15288.5	14035.2	13725.8	10739.8
NCU06785	6625.02	8647.13	3953.85	6080.28	6349.09	5093.29	3206.43	5118.49	9518.8	5248.62	4233.03	3857.11
NCU06838	1202.02	1310.72	807.823	807.467	1095	988.772	881.279	911.257	1194.12	1081.58	1169.1	1302.51
NCU06847	418.164	596.65	310.701	346.186	439.202	408.931	314.355	367.632	376.241	257.713	154.807	222.092
NCU06914	1344.68	1433.87	1193.67	1487.25	1475.75	1240.22	1022.2	1415.77	1438.62	1149.56	1170.34	1081.49
NCU06926	1556.22	1757.49	1628.65	1784.88	1508.41	1233.06	1623.81	2409.16	1491.7	2259.56	2661.44	2697.3
NCU06927	182.844	213.839	167.634	262.562	238.08	179.858	142.002	221.948	189.542	176.544	146.137	189.905
NCU06934	427.183	351.308	397.409	426.213	279.336	266.655	233.057	259.102	422.679	304.386	187.006	254.28
NCU06940	3152.63	3537.9	4885.96	4762.07	3912.42	4582.35	6489.81	6540.13	1937.12	4437.94	1998.86	3684.37
NCU06943	1001.13	1579.93	482.671	662.698	756.356	1033.51	621.123	780.24	1275.62	1109.99	1032.87	1434.48
NCU06978	1252.85	1145.57	1241.36	1314.61	1024.52	929.714	1164.2	1385.46	1012.15	940.552	793.848	737.089
NCU06991	220.561	226.25	299.14	290.436	188.229	197.754	160.43	181.86	271.045	332.795	341.813	238.186
NCU07012	648.564	827.673	601.171	685.178	876.685	764.173	740.361	644.333	743.005	622.976	563.496	640.527
NCU07017	2689.37	1987.56	4010.21	4098.48	2911.11	2755.14	3199.92	4600.29	2721.82	4196.46	4022.5	3504.12
NCU07027	19515.9	15669.5	16243.2	16721.2	22712.2	19746.8	11678.8	9353.1	19776.8	9370	6652.97	7552.21
NCU07063	959.317	1381.36	1085.29	1559.18	1288.38	842.917	1282.35	1891.93	1303.1	2168.24	2126.42	2121.14
NCU07067	183.664	393.312	169.079	273.352	332.625	408.931	424.922	529.937	271.045	347	348.005	234.967
NCU07082	469.819	775.168	381.512	468.474	677.282	592.368	546.328	711.798	657.711	468.754	502.812	545.038
NCU07100	2034.24	1936.96	2056.41	2314.5	1805.8	1591.88	1905.64	2576.36	1817.71	1942.99	1633.52	1511.73
NCU07165	2093.28	2217.63	1735.59	1931.45	1767.12	1981.12	1656.33	2082.59	1968.39	1681.22	1872.54	1727.38
NCU07169	1075.75	1116.93	1105.52	1277.74	1168.05	1018.3	941.982	1181.11	1161.89	1162.75	1276.85	1168.4
NCU07188	783.032	887.815	760.134	898.284	761.513	630.845	815.156	1003.17	713.626	882.718	941.224	777.86
NCU07191	1447.17	1830.05	1119.97	1183.33	1595.22	1415.6	913.799	1101.92	1760.85	1479.31	1576.55	1642.63
NCU07233	977.355	1000.46	1037.6	1325.4	1039.13	1049.62	1156.61	1400.13	901.273	1019.69	778.987	733.87
NCU07242	177.105	229.114	167.634	254.469	228.626	202.228	202.705	244.436	229.346	188.719	148.614	92.2703
NCU07247	513.275	644.382	513.018	541.308	529.449	474.253	523.564	708.864	583.79	678.78	748.026	641.6
NCU07267	13492.7	8093.44	7727.07	10332.5	7941.74	7692.73	10303.3	11879.6	6046.39	7801.4	7843.12	6001.86
NCU07273	9645.64	10295.8	10886.1	10766.8	8385.24	9412.57	10496.2	12417.3	9192.79	9419.72	9189.32	8126.22
NCU07274	169.725	115.511	196.537	151.063	194.246	208.492	160.43	104.619	141.209	128.857	92.884	100.854
NCU07276	252.538	288.301	238.445	217.602	316.294	412.51	231.973	233.681	387.614	265.83	248.929	291.831
NCU07296	2250.7	2499.25	1742.82	1791.17	2023.25	2101.03	1970.68	2176.46	2477.32	2106.35	2304.76	2219.85
NCU07307	1291.39	1917.87	979.793	1131.17	1293.54	1079.15	743.613	876.059	2188.26	980.122	800.041	884.078
NCU07308	1297.95	1762.27	816.494	1047.55	1089.84	957.453	713.262	825.216	1749.47	1121.15	855.771	833.651
NCU07311	3922.54	3929.3	5719.79	6921.01	4408.35	2400.79	3391.79	5142.93	4473.19	6900.42	8501.98	5419.27
NCU07324	45.916	39.1402	24.5671	35.9673	34.3798	49.2149	42.2754	40.0875	35.0653	36.5263	32.1998	52.5726
NCU07325	631.345	276.846	287.579	570.082	418.574	330.187	557.168	1035.43	260.62	557.026	506.527	369.081
NCU07332	2171.99	2449.61	1979.82	2560.87	2374.79	2037.5	2647.09	3244.15	2579.67	2235.21	2367.92	1745.62
NCU07344	282.055	294.984	322.262	315.613	286.212	303.343	308.936	342.21	237.875	269.889	262.552	270.373
NCU07349	327.971	264.435	222.549	246.376	243.237	269.34	264.492	192.616	185.751	223.216	189.483	175.957
NCU07359	300.094	343.67	307.811	230.191	307.699	405.352	430.342	315.811	291.895	253.655	320.759	326.165
NCU07360	662.502	566.102	705.22	759.81	637.745	590.579	708.926	715.709	626.437	585.435	538.727	594.392
NCU07380	3614.25	4672.01	3101.23	4010.36	3952.82	3270.55	3078.52	4082.08	4496.89	3789.6	3545.69	3756.26
NCU07414	2527.02	2915.47	1774.61	2102.29	2504.57	2209.3	1653.08	1943.76	2989.08	2427.98	2014.96	2257.4
NCU07423	344.37	343.67	319.372	290.436	311.997	310.501	418.418	270.835	293.79	267.859	246.452	257.498
NCU07439	5181.95	5215.2	8072.45	6378.81	4998.82	5699.08	8301.15	9075.42	4712.02	6364.7	5253.52	5493.3
NCU07440	413.244	433.407	315.037	369.564	415.136	396.404	389.15	334.388	496.6	384.541	351.721	332.602
NCU07441	180.384	157.516	241.335	254.469	182.213	173.594	192.949	476.161	155.425	167.412	146.137	127.676
NCU07465	3828.25	3916.89	3104.12	3665.97	3614.18	4084.84	5035.11	5417.68	3339.73	2909.93	3321.53	3290.61
NCU07466	1046.23	942.23	1056.38	1328.09	1037.41	976.244	1107.83	1646.52	902.22	997.37	1034.11	1031.07
NCU07495	1617.72	1360.36	2052.07	2247.96	1789.47	1691.2	1946.84	1995.58	1584.57	1551.35	1323.91	1315.39
NCU07506	999.493	1061.56	959.561	1122.18	1020.22	1007.56	865.019	1030.54	969.508	764.008	787.656	731.725
NCU07514	204.162	315.986	138.732	196.022	256.13	205.808	182.109	168.172	274.836	154.222	126.322	179.176
NCU07516	306.653	423.86	221.104	270.654	394.508	341.82	238.477	203.371	406.568	205.968	200.629	252.134
NCU07528	460.8	652.019	355.5	343.488	466.706	505.571	379.395	474.206	531.666	527.602	567.212	606.194
NCU07534	150.047	136.514	102.604	94.4142	135.8	143.171	123.574	112.441	161.111	94.3595	94.1224	113.728
NCU07550	29588.8	20895.2	33853.4	30061.5	22185.3	25618.6	25344.6	23991.9	23134.6	20364.4	16834.3	15402.7
NCU07553	195.963	139.377	235.555	126.785	158.147	165.541	148.506	178.927	145	200.895	209.299	183.468
NCU07580	1252.85	1394.73	948	1110.49	1320.18	1175.79	960.41	1008.05	1441.47	1086.66	1089.84	1123.34
NCU07588	177.925	159.425	169.079	215.804	153.85	133.328	170.186	199.46	160.163	195.821	182.053	184.541
NCU07659	2706.58	3768.92	1804.96	2989.78	2761.56	2256.73	1681.26	2236.1	3101.86	1951.11	1730.12	1953.77
NCU07661	320.592	271.118	239.89	358.774	357.55	323.029	382.646	491.805	289.052	263.801	317.044	282.175
NCU07702	259.097	261.571	231.22	209.51	284.493	347.189	249.316	210.215	278.627	210.026	183.291	194.197
NCU07717	585.429	766.576	485.561	606.949	521.714	531.521	647.139	854.548	556.306	943.595	988.286	855.109
NCU07719	1033.93	967.05	1121.41	899.183	795.033	1020.99	977.754	928.857	937.286	998.385	1100.98	934.505
NCU07728	318.132	317.895	212.433	246.376	325.749	267.55	344.707	245.414	260.62	303.371	269.983	247.842
NCU07730	128.729	109.784	96.8232	86.3216	146.974	153.908	145.254	84.086	100.457	102.476	99.0762	86.9057
NCU07734	2843.51	2838.14	3205.28	3482.54	2557	2581.54	3805.87	4309.9	2584.41	3443.62	3429.28	2843.21
NCU07735	4512.89	4828.57	4192.3	5031.83	4297.48	3979.25	3848.14	4094.79	4803.94	4121.38	3707.93	3864.62
NCU07738	1425.86	1605.7	1299.16	1781.28	1412.15	1335.07	1647.66	2449.25	1477.48	1549.32	1523.3	1303.59
NCU07739	1438.15	1707.85	1952.36	2028.56	1707.82	1724.31	2326.23	3077.94	1492.64	1783.7	1600.08	1744.55
NCU07742	239.419	322.668	164.744	197.82	262.146	238.916	171.27	180.883	286.209	139.003	130.038	141.624
NCU07745	951.937	941.275	666.201	655.505	1015.06	831.284	755.537	725.486	1113.56	731.54	608.08	774.641
NCU07748	91.832	69.6887	86.7073	62.9428	95.404	105.588	89.9707	72.3531	80.5554	87.2572	90.4071	77.2495
NCU07749	102.491	98.3279	114.165	86.3216	84.2305	127.959	145.254	159.372	92.8756	91.3157	108.984	97.6348
NCU07768	56.5751	63.0062	72.2561	69.2371	56.7267	64.4268	75.8789	124.173	43.5947	97.4034	108.984	137.332
NCU07806	557.552	578.512	498.567	580.872	506.243	587.894	711.094	1383.51	495.653	545.865	521.389	383.029
NCU07815	181.204	214.794	245.671	217.602	269.022	286.341	227.637	258.124	283.365	240.465	243.975	246.769
NCU07836	77.8932	99.2826	57.8049	54.8502	85.09	70.6905	69.375	45.954	64.4443	52.7602	50.7766	60.083
NCU07846	380.447	437.225	289.024	310.218	362.707	336.451	279.668	315.811	498.496	367.292	309.613	432.383
NCU07850	2080.16	1873.96	1739.93	1505.23	1846.2	1914.01	1427.61	1348.31	1801.6	1571.64	1560.45	1529.97
NCU07866	532.134	800.943	342.494	420.818	623.994	538.679	396.738	408.697	691.829	430.198	319.521	453.841
NCU07883	1799.74	1543.65	2127.22	1664.39	1717.27	1572.19	1883.96	1980.91	1506.86	1849.65	2386.5	2572.84
NCU07884	86.0925	101.192	91.0427	94.4142	72.1976	87.692	81.2988	70.3976	123.202	63.921	86.6917	77.2495
NCU07888	801.89	729.345	771.695	768.802	744.323	784.754	1009.19	1482.26	716.469	1108.98	1026.68	1021.41
NCU07891	118.07	163.243	111.274	142.071	152.99	128.854	171.27	184.794	125.098	160.31	136.23	144.843
NCU07910	1256.95	1287.81	1617.09	1687.77	1509.27	1409.34	1611.88	2147.13	1312.58	1428.58	1346.2	1372.25
NCU07915	1789.08	1442.46	2507.29	2376.54	1847.91	2018.71	2283.95	2199.92	1555.19	1677.16	1290.47	1229.55
NCU07921	856.006	774.213	888.75	990.9	755.496	862.603	1210.81	1897.8	693.724	919.245	751.741	633.017
NCU07930	7740.95	8416.11	6102.75	9342.51	7471.59	5357.26	4615.61	5800.96	8636.49	6165.84	5350.12	5676.77
NCU07943	707.598	681.613	731.232	864.115	757.215	736.434	881.279	991.433	679.508	863.441	957.324	795.026
NCU07945	250.078	251.07	190.756	181.635	286.212	345.399	251.484	179.905	276.731	171.471	240.26	227.457
NCU07946	139.388	115.511	128.616	118.692	143.536	173.594	142.002	88.9747	138.366	83.1987	85.4533	94.4161
NCU07993	500.157	547.009	631.518	551.199	493.35	507.361	618.955	594.468	476.698	562.099	601.888	508.559
NCU08009	525.574	667.293	319.372	365.968	451.235	574.472	493.213	588.602	585.685	745.745	771.556	850.818
NCU08021	235.32	248.206	171.97	240.981	407.401	359.716	197.285	155.461	271.045	129.871	118.891	134.114
NCU08024	979.815	994.735	855.512	797.576	772.686	998.615	1022.2	966.011	990.358	1073.47	1131.95	1131.92
NCU08030	1060.17	972.778	943.665	1061.04	962.635	980.718	1026.53	1132.23	937.286	1116.08	1026.68	1072.91
NCU08057	1525.07	2068.71	1300.61	1755.21	1383.79	1427.23	2162.55	3923.69	1444.31	1567.59	1291.71	1130.85
NCU08063	569.85	702.615	482.671	537.712	703.067	578.051	538.74	510.382	662.45	459.622	469.374	466.716
NCU08064	582.969	853.448	530.36	580.872	689.315	688.114	618.955	528.96	628.332	428.169	422.313	430.237
NCU08066	1179.06	1375.64	1176.33	1315.51	1338.23	1099.73	941.982	1148.85	1336.27	1034.91	861.963	908.755
NCU08110	1321.73	1813.82	1086.73	1299.32	1369.18	1532.82	1403.76	1543.86	1687.87	1293.64	1118.32	1362.6
NCU08115	91.832	140.332	66.4756	75.5314	79.9331	85.0075	73.7109	72.3531	108.987	104.506	117.653	107.291
NCU08166	598.548	225.295	696.549	621.336	536.325	465.304	541.992	375.454	291.895	309.459	208.06	270.373
NCU08229	1308.61	1479.69	1591.08	1354.17	1353.7	1084.52	1917.57	1732.56	805.554	2133.74	2332.01	2309.98
NCU08295	587.889	973.733	382.957	527.821	545.779	621.897	345.791	581.758	776.175	787.344	703.441	902.317
NCU08307	173.825	154.652	160.409	160.055	153.85	206.703	147.422	97.7744	152.581	109.579	96.5993	105.145
NCU08308	52.4754	58.233	57.8049	39.5641	48.1317	61.7423	52.0312	32.2656	44.5424	41.5994	32.1998	39.6977
NCU08315	278.776	226.25	316.482	298.529	236.361	247.864	233.057	306.034	235.032	333.81	338.098	290.759
NCU08330	15973	9697.23	13270.6	11948.3	11225	12685.8	13480.4	11762.3	10890.1	16651.9	10873.6	10065
NCU08339	2185.11	2214.76	2001.49	2349.57	1754.23	1709.1	2014.04	2565.6	1788.33	2424.94	2535.11	2243.45
NCU08358	1839.1	1710.71	2394.57	2110.38	2303.45	1728.78	940.898	914.191	1488.85	1694.41	2047.16	1401.22
NCU08360	956.037	1227.67	791.927	818.257	1145.71	977.139	754.453	775.351	1219.7	833.002	709.634	698.464
NCU08384	327.971	263.481	359.835	379.455	330.046	294.394	294.844	416.519	339.28	470.783	520.15	351.914
NCU08402	217.281	220.522	156.073	188.828	219.171	196.86	151.758	131.018	173.431	141.032	172.145	150.207
NCU08410	403.405	577.557	202.317	304.823	328.327	331.977	240.645	360.788	411.306	374.394	376.49	396.977
NCU08418	1821.06	3795.65	2101.21	2337.88	3057.22	2545.75	2263.36	3770.18	2650.75	2799.33	2876.93	2249.89
NCU08420	204.162	399.994	163.299	217.602	327.468	293.5	280.752	283.546	328.856	235.392	205.583	238.186
NCU08434	29903.6	18263.2	24889.3	25321.9	18997.4	15305.8	17537.8	22676.8	17313.7	19052.5	18988	15625.9
NCU08443	148.407	198.565	127.171	129.482	154.709	170.91	282.92	363.721	185.751	197.851	182.053	175.957
NCU08471	5140.95	5910.18	4507.34	5064.2	5190.49	4776.53	4645.96	5646.47	5409.53	5949.72	6411.47	5822.68
NCU08476	360.769	331.26	445.098	517.03	394.508	376.718	363.135	453.673	280.522	272.932	225.398	256.425
NCU08512	259.097	362.763	147.402	205.913	401.384	306.027	157.178	156.439	373.398	159.295	146.137	181.322
NCU08535	323.052	407.631	200.872	283.243	228.626	220.125	184.277	162.306	224.607	207.997	189.483	182.395
NCU08551	171.365	265.39	128.616	148.365	179.635	144.96	97.5586	110.485	215.13	152.193	123.845	149.134
NCU08568	1535.73	1212.39	1567.96	1555.59	1514.43	1297.48	1449.29	1770.69	1302.15	1430.61	1562.93	1381.91
NCU08597	531.314	725.526	567.933	645.614	668.687	597.737	583.184	541.67	720.26	464.695	452.035	471.007
NCU08608	32.7971	90.6908	40.4634	56.6485	59.3052	45.6356	37.9395	49.8649	51.1764	60.8771	54.4919	39.6977
NCU08609	376.347	375.174	306.366	365.068	324.889	331.082	365.303	402.831	358.235	466.725	495.381	404.487
NCU08610	1480.79	1030.06	1554.95	1239.97	1510.13	1658.09	1178.29	966.011	1621.53	1230.73	845.863	875.494
NCU08611	338.631	367.536	225.439	239.183	419.434	349.873	259.072	247.369	632.123	314.532	190.722	166.301
NCU08612	437.022	424.815	437.872	383.052	502.805	515.414	393.486	372.52	611.273	387.584	227.875	257.498
NCU08682	233.68	357.99	192.201	201.417	318.013	265.76	171.27	171.105	299.477	188.719	147.376	194.197
NCU08686	239.419	247.252	179.195	185.232	183.072	157.488	138.75	245.414	253.039	240.465	208.06	210.29
NCU08702	78.7132	74.4619	41.9085	68.3379	80.7926	65.3216	69.375	72.3531	54.0195	53.7748	47.0612	53.6455
NCU08703	373.887	506.914	384.402	483.761	441.781	477.832	599.443	783.173	430.261	532.675	538.727	432.383
NCU08709	288.615	275.891	276.018	267.957	266.444	234.442	157.178	201.415	294.738	209.011	187.006	204.926
NCU08805	149.227	77.3258	242.781	173.542	127.205	134.222	168.018	195.549	126.993	120.74	100.315	131.968
NCU08826	276.316	393.312	225.439	313.815	343.798	272.024	161.514	214.126	319.378	206.982	211.775	253.207
NCU08827	334.531	434.361	289.024	445.096	433.186	341.82	288.34	394.031	392.352	291.196	355.436	348.696
NCU08828	5690.31	6255.76	4883.07	6189.08	6093.82	5327.73	5195.54	6445.29	6046.39	5986.25	5225.03	5522.27
NCU08851	247.618	246.297	276.018	239.183	276.757	280.077	303.516	483.006	288.104	310.473	333.144	335.821
NCU08875	2632.79	3546.49	2018.84	2327.99	2963.54	2823.14	2212.41	2563.64	3295.19	2364.06	2276.28	2215.56
NCU08889	35.2569	58.233	70.811	43.1608	69.6191	59.9527	37.9395	45.954	62.5489	49.7163	42.1074	49.3539
NCU08895	1361.08	1229.58	1281.82	1829.84	1348.55	1224.11	1551.18	1561.46	1196.01	1115.07	759.172	905.536
NCU08927	1271.71	1021.46	1437.9	1138.37	579.3	696.167	960.41	983.611	890.848	1321.03	1113.37	1058.96
NCU08948	1373.38	1374.68	1153.21	1245.37	1445.67	1420.07	1199.97	1397.2	1407.35	1266.24	1222.35	1328.26
NCU08961	695.3	704.524	462.439	556.594	636.886	518.099	395.654	360.788	808.397	358.16	318.282	346.55
NCU08962	1202.02	1373.73	1176.33	1166.24	1060.62	978.929	1274.77	1395.24	1253.82	1540.19	1441.56	1240.28
NCU08965	518.195	750.347	455.213	610.545	683.299	581.63	429.258	596.424	841.567	658.488	599.411	631.944
NCU08966	229.58	283.528	222.549	197.82	310.278	283.657	178.857	182.838	313.692	246.552	195.676	227.457
NCU08974	754.334	629.108	716.781	588.066	654.935	745.382	723.018	562.203	613.169	756.906	874.348	944.161
NCU08976	3493.72	3553.17	2264.51	3389.02	2576.77	2019.6	2202.66	3447.53	3944.37	3079.37	2478.14	2033.16
NCU08984	453.421	413.359	488.451	539.51	392.789	382.086	447.686	599.357	391.404	534.704	549.873	584.736
NCU08997	3359.25	3164.63	2806.43	3189.4	2852.66	2621.81	2292.63	3257.84	3037.41	2692.8	2538.83	2404.39
NCU09013	1008.51	960.368	880.079	901.881	851.76	1054.99	1088.32	1216.31	1045.32	976.063	1176.53	1018.19
NCU09031	579.69	428.633	400.299	398.338	471.863	540.469	794.56	609.135	454.901	645.298	725.734	730.652
NCU09042	138.568	203.338	171.97	173.542	175.337	190.596	187.529	151.55	183.856	148.134	146.137	142.697
NCU09048	1571.8	1559.88	1526.05	1518.72	1503.26	1235.74	848.76	926.901	1850.88	1042.01	946.178	1081.49
NCU09057	4894.15	6725.44	4422.07	5728.7	6186.65	7110.21	7222.59	12523.9	5835.05	6470.22	6862.27	6594.1
NCU09069	423.903	602.378	478.335	481.063	547.498	460.83	353.379	456.606	743.005	565.143	502.812	513.924
NCU09070	71.3338	61.097	43.3537	46.7575	61.0242	48.3201	65.0391	44.9762	54.0195	53.7748	69.3534	77.2495
NCU09071	761.714	820.036	648.86	716.649	783	700.641	699.17	639.445	790.391	654.429	615.511	627.652
NCU09073	424.723	439.134	426.311	448.692	343.798	416.984	391.318	384.253	453.953	392.657	340.575	330.456
NCU09078	155.786	226.25	237	196.022	155.569	205.808	297.012	297.234	117.516	141.032	154.807	133.041
NCU09079	2978.8	4166.05	2760.18	3032.95	3595.27	4741.63	6652.41	5620.07	3920.68	4151.82	4799.01	4642.48
NCU09118	1432.42	1400.46	1193.67	949.537	1213.61	1531.03	1436.28	1018.81	1296.47	1135.36	1522.06	1626.53
NCU09141	5863.31	2631.94	2906.14	3647.99	2920.56	2888.47	4357.62	6154.9	3941.53	3933.68	3669.54	3087.83
NCU09162	313.213	374.219	290.47	298.529	356.691	316.765	305.684	235.636	323.169	239.45	240.26	306.852
NCU09174	10030.2	10818.9	11006.1	12557.1	9916.86	9622.85	15208.3	17987.6	9284.72	11584.9	9030.8	8231.36
NCU09176	348.47	463.955	329.488	373.161	330.046	353.452	497.549	1509.64	427.417	496.149	492.904	442.039
NCU09197	47.5559	66.8248	62.1403	59.3461	51.5697	72.4801	92.1387	117.329	70.1306	133.93	169.668	154.499
NCU09200	201.702	253.934	130.061	155.559	181.353	185.227	191.865	176.972	215.13	221.187	224.16	224.238
NCU09203	992.114	1237.21	894.531	750.818	888.718	1089.89	1182.63	1041.3	1143.89	1274.36	1390.78	1308.95
NCU09212	3282.17	3265.82	3189.38	2977.2	3523.93	3615.95	3085.02	3363.44	3158.72	2520.31	2485.58	3018.1
NCU09219	188.584	292.12	164.744	199.619	256.989	229.968	213.545	175.994	251.143	174.514	167.191	164.155
NCU09227	1497.19	1436.73	1703.8	1803.76	1278.07	1131.94	1508.91	1568.3	1338.17	1504.68	1446.51	1387.27
NCU09228	5644.39	5755.52	4984.23	4665.86	5358.09	4730.89	3829.72	4021.46	5692.9	4246.18	4625.62	4384.98
NCU09237	992.934	1150.34	969.677	927.058	1003.03	935.978	885.615	734.286	1218.76	1136.37	1034.11	1086.86
NCU09259	410.784	410.495	248.561	296.73	362.707	309.606	216.797	273.768	400.882	359.175	369.059	319.727
NCU09263	12694.1	11848	19873.3	20021.2	15319.6	17139.3	27342.4	27326	13532.4	19836.8	20947.2	22565.4
NCU09322	596.908	900.226	546.256	653.706	849.181	813.388	665.566	643.356	820.717	710.233	605.604	719.923
NCU09337	332.071	183.291	364.171	288.638	356.691	254.128	132.246	195.549	193.333	340.912	372.774	359.425
NCU09342	40.1765	59.1877	54.9146	46.7575	55.8672	74.2697	54.1992	67.4643	40.7516	47.6871	79.261	68.6662
NCU09343	432.922	560.374	362.726	478.365	514.838	452.777	365.303	460.517	499.443	321.634	367.821	312.217
NCU09344	287.795	166.107	400.299	354.278	331.765	297.079	366.387	273.768	225.555	298.298	196.914	159.864
NCU09357	393.566	201.429	416.195	489.156	502.805	283.657	186.445	199.46	398.986	316.561	324.475	395.904
NCU09371	5637.83	5577.01	7144.68	7572.92	5487.02	5603.34	8651.28	9595.58	5333.72	6835.49	7191.7	6244.34
NCU09376	423.903	554.646	472.555	556.594	456.392	402.667	486.709	525.049	505.13	516.441	478.043	463.497
NCU09384	75.4334	38.1856	82.372	44.9592	66.1811	104.693	67.207	37.1543	46.4378	50.7309	48.2997	61.1559
NCU09409	460.8	680.658	313.591	481.962	518.276	510.045	476.953	559.27	633.071	420.052	429.743	372.3
NCU09419	245.979	306.439	237	205.014	299.104	315.87	254.736	298.212	345.914	249.596	295.99	305.779
NCU09435	518.195	621.471	575.159	502.643	544.92	515.414	476.953	434.118	516.502	429.184	418.597	408.779
NCU09438	601.828	856.312	582.384	630.327	795.033	629.056	600.527	693.221	746.796	638.195	578.358	657.694
NCU09502	372.248	554.646	276.018	273.352	343.798	294.394	264.492	348.077	380.032	341.927	407.451	445.258
NCU09504	325.512	152.742	606.951	401.935	253.551	239.811	140.918	168.172	312.744	246.552	309.613	351.914
NCU09526	500.976	469.683	410.415	394.741	495.929	662.164	466.113	425.319	469.117	384.541	461.943	438.82
NCU09560	9452.96	7819.46	10380.3	11196.6	9258.48	9017.96	11590	12941.4	8776.75	9151.86	8980.02	7187.42
NCU09611	836.327	964.186	608.396	884.796	765.81	833.074	963.662	1165.47	784.704	756.906	811.187	747.818
NCU09612	40.9964	31.5031	33.2378	44.06	36.0988	48.3201	37.9395	54.7537	44.5424	39.5701	34.6767	40.7706
NCU09621	1065.91	1012.87	1112.74	1140.16	907.627	852.76	911.631	1059.87	938.233	897.938	837.194	826.141
NCU09638	534.594	690.205	427.756	406.431	831.991	686.324	406.494	317.767	688.038	371.35	359.151	346.55
NCU09674	2488.48	3847.2	2238.49	3444.77	3056.37	3109.49	3696.39	4678.51	3215.58	3151.41	3300.48	2216.63
NCU09677	318.952	422.906	283.244	328.202	423.731	305.132	304.6	333.411	413.202	330.766	276.175	276.811
NCU09680	113.97	120.285	67.9207	118.692	165.023	139.591	85.6348	78.2195	102.353	71.0233	81.7379	68.6662
NCU09692	1407.82	1755.58	1224.02	1446.79	1284.95	1318.06	1772.31	4222.88	1870.78	2283.91	1740.03	1585.76
NCU09702	1802.2	1386.14	2114.21	2684.96	1708.68	1652.73	1851.45	1594.7	1829.08	1369.74	1149.28	959.181
NCU09713	353.389	322.668	381.512	380.355	342.079	357.926	459.609	1028.59	323.169	337.868	305.898	259.644
NCU09714	1915.35	1139.84	2329.54	2490.74	1657.97	1746.68	2396.69	2744.53	1078.49	1112.02	984.57	793.953
NCU09730	2888.61	3044.35	2199.48	2328.88	2574.19	2281.78	2128.95	2318.23	3249.7	2650.18	2606.94	2677.98
NCU09740	145.127	176.608	109.829	134.877	171.899	200.439	158.262	115.374	161.111	112.623	102.792	136.26
NCU09754	1448.81	998.554	1998.6	1901.77	1688.91	1835.27	1519.75	1988.73	1536.24	1439.74	1462.61	1436.63
NCU09811	733.016	754.166	812.159	837.14	819.099	859.023	889.951	999.254	695.62	796.476	803.756	724.214
NCU09818	318.132	348.444	304.921	327.303	317.154	382.086	410.83	545.581	351.601	446.432	453.274	351.914
NCU09819	896.182	828.628	816.494	758.911	821.677	992.351	1038.46	821.305	858.626	780.242	962.278	924.848
NCU09824	479.658	565.147	380.067	445.995	376.459	365.085	329.531	368.61	600.848	432.228	396.305	431.31
NCU09843	123.809	211.93	65.0305	75.5314	106.577	93.0609	47.6953	61.5979	180.065	134.944	110.222	164.155
NCU09858	183.664	212.885	167.634	178.937	150.412	152.119	131.162	169.15	332.646	219.158	173.383	232.821
NCU09903	451.781	580.421	316.482	379.455	431.467	431.301	303.516	336.344	655.816	458.608	334.382	393.758
NCU09910	242.699	273.982	261.567	245.477	292.228	262.181	233.057	239.547	321.274	189.734	221.683	208.145
NCU09968	218.101	288.301	200.872	179.837	282.774	327.503	237.393	176.972	256.83	161.324	154.807	178.103
NCU09986	474.739	257.753	748.573	500.845	453.813	510.94	615.703	581.758	347.81	383.526	331.905	351.914
NCU10030	541.153	347.489	517.354	468.474	533.747	491.254	534.404	484.961	423.627	418.023	455.751	450.622
NCU10036	1238.09	1381.36	1180.66	1452.18	1333.08	1220.53	1224.9	1302.36	1231.08	1455.98	1348.68	1364.74
NCU10069	3693.78	3544.58	5336.84	4716.22	3491.27	4270.96	5079.55	5955.44	3036.46	4092.97	4181.02	3655.4
NCU10080	372.248	330.305	215.323	306.621	369.583	339.135	236.309	186.749	367.712	209.011	203.106	214.582
NCU10225	403.405	466.819	316.482	423.515	423.731	403.562	411.914	813.483	396.143	422.081	343.052	387.32
NCU10264	277.136	340.807	264.457	334.496	336.922	348.083	235.225	244.436	370.555	251.625	224.16	222.092
NCU10429	102.491	59.1877	199.427	120.491	121.189	138.696	138.75	134.929	100.457	81.1695	53.2535	42.9164
NCU10777	771.553	560.374	797.707	722.044	675.563	648.742	817.324	890.725	713.626	781.256	743.072	791.808
NCU10836	400.945	399.994	336.713	280.545	335.203	352.558	311.103	300.167	550.62	397.731	411.166	411.997
NCU10894	39.3566	56.3238	44.7988	27.8747	49.8507	68.006	74.7949	139.817	49.2809	56.8187	55.7304	107.291
NCU11040	1906.33	1814.77	2354.1	2515.91	2138.42	2124.29	2668.77	2620.35	2030	2206.8	2294.85	2034.24
NCU11043	52.4754	38.1856	40.4634	40.4632	39.5368	51.8993	44.4434	26.3991	55.9149	53.7748	30.9613	39.6977
NCU11046	719.897	820.99	875.744	903.679	1009.05	1190.11	1512.16	1815.67	664.345	1043.03	1098.51	921.63
NCU11180	390.286	493.549	325.152	367.766	413.417	473.358	460.693	436.074	528.822	385.555	385.159	391.612
NCU11196	1604.6	1487.33	1778.95	1747.11	1416.45	1279.59	1467.71	1830.34	1470.85	1616.29	1744.98	1754.21
NCU11212	744.495	611.924	920.543	925.26	605.085	565.524	575.596	885.836	527.875	798.505	839.671	935.577
NCU11223	389.466	232.932	487.006	503.543	404.822	322.134	484.541	547.537	341.176	388.599	319.521	331.529
NCU11248	1512.77	1657.26	1776.06	1681.47	1295.26	1452.29	1693.18	2009.26	1512.55	1924.73	2040.97	2052.48
NCU11260	2113.78	1486.37	2131.56	2134.66	2431.51	2396.32	2425.96	3280.33	2174.05	2728.31	2692.4	2391.52
NCU11261	203.342	213.839	237	258.965	250.113	229.968	290.508	343.188	190.49	265.83	298.467	258.571
NCU11352	701.039	483.048	959.561	922.562	625.713	675.586	984.258	829.127	549.672	777.198	573.404	550.403
NCU11367	1359.44	1519.79	1670.56	1851.42	1477.47	1393.23	1839.52	2004.38	1144.83	1214.5	1191.39	1202.73
NCU11371	730.556	583.285	735.567	675.287	579.3	667.533	798.896	723.531	630.228	721.394	710.872	566.496
NCU11424	807.63	460.137	468.22	405.532	481.317	552.996	526.816	627.712	436.895	488.032	476.804	454.914
NCU11461	972.435	717.889	771.695	873.107	615.399	539.574	918.135	1120.49	665.293	991.283	793.848	816.484
NCU11462	50.8356	36.2763	39.0183	36.8665	42.1153	59.9527	43.3594	40.0875	42.647	32.4678	37.1536	46.1351
NCU11578	94.2918	95.464	105.494	83.624	112.594	125.274	127.91	104.619	104.248	106.535	97.8378	111.583
NCU11609	683.001	688.295	917.653	793.979	562.969	676.481	959.326	1019.79	752.482	1043.03	954.847	907.682
NCU11634	323.872	295.938	328.043	283.243	272.46	324.818	338.203	341.233	330.751	361.204	374.013	357.279
NCU11729	1771.05	1658.21	1789.06	1497.14	1495.52	1632.14	1283.44	1188.94	1471.79	1211.45	1348.68	1343.28
NCU11879	201.702	163.243	270.238	240.981	191.667	221.914	252.568	284.524	210.392	197.851	148.614	154.499
NCU11921	95.9317	105.01	76.5915	79.1281	103.139	102.009	74.7949	49.8649	102.353	95.3742	79.261	98.7077
NCU11960	108.231	85.9176	102.604	97.1118	128.065	145.855	86.7187	44.9762	85.294	56.8187	52.015	46.1351
NCU11975	60.6747	73.5073	70.811	74.6322	64.4621	67.1112	97.5586	121.24	69.1829	103.491	165.953	152.353
NCU11989	1476.69	1203.8	1536.16	1603.24	1248.85	1220.53	1439.53	1765.81	1169.47	1285.52	1258.27	987.077
NCU12004	170.545	265.39	154.628	143.869	182.213	202.228	185.361	162.306	242.614	115.667	142.422	128.749
NCU12011	784.672	695.933	799.153	798.475	663.53	682.745	732.773	743.086	661.502	759.949	802.518	865.838
NCU12041	2923.87	2736	2682.15	2661.58	2577.63	2601.23	2582.05	3318.46	2820.39	2821.65	3319.05	2998.78
NCU12085	420.623	402.858	469.665	497.248	435.764	418.774	347.959	381.32	473.855	379.467	286.083	285.394
NCU12092	128.729	170.881	95.3781	112.398	127.205	128.854	85.6348	97.7744	165.849	86.2426	99.0762	113.728
NCU12120	446.041	505.959	455.213	472.97	448.657	465.304	533.32	581.758	528.822	580.362	643.996	545.038
NCU12134	164.806	174.699	218.213	229.292	258.708	290.815	298.096	1649.45	166.797	259.742	229.114	192.051
NCU00399	141186	138312	288552	256672	235309	284686	422408	382004	138329	135307	115513	95412.8
NCU01063	904.381	1123.61	1221.13	1183.33	1407.85	2497.43	5242.15	5321.86	779.966	1523.96	1252.08	1064.33
NCU01735	6028.12	744.619	4099.81	3257.74	3476.66	3913.93	5721.27	1921.27	3860.97	2036.34	481.758	646.965
NCU01972	405.045	347.489	192.201	223.897	238.08	156.593	110.566	165.239	88.1371	226.26	206.822	179.176
NCU02265	1918.63	452.499	354.055	411.826	540.622	812.493	939.814	1160.58	1050.06	638.195	471.851	516.07
NCU02819	587.069	273.982	219.659	294.932	640.324	926.135	954.99	619.89	377.189	294.239	391.351	415.216
NCU03967	18753.4	974.688	1316.51	1315.51	1718.99	2102.82	2120.27	2179.39	680.456	916.201	870.633	791.808
NCU04963	351.749	107.874	602.616	439.701	512.259	343.609	73.7109	100.708	443.529	497.163	556.065	1224.19
NCU06326	3872.52	1851.05	3140.25	3022.15	5659.78	8901.63	8743.42	6947.85	8601.42	2912.97	2141.29	1856.13
NCU06915	1803.02	314.077	332.378	433.406	357.55	438.46	700.254	723.531	542.09	343.956	329.429	283.248
NCU07035	1690.69	2229.08	2442.26	2845.02	2224.37	3857.55	3126.21	3619.61	3063	2644.1	3302.95	2269.2
NCU07232	7761.45	2239.59	9646.19	8037.8	36699.6	46279.9	56969.9	32024.1	11546	8528.89	3529.59	4231.56
NCU07751	177.105	96.4186	278.909	266.158	310.278	385.666	324.111	357.854	312.744	191.763	191.96	140.551
NCU09049	246.799	61.097	114.165	228.393	228.626	297.079	227.637	233.681	210.392	103.491	42.1074	49.3539
NCU09210	1789.9	1982.79	439.317	445.096	471.003	371.349	405.41	324.611	360.13	604.713	525.104	1029.99
NCU09267	257.458	321.714	310.701	357.875	491.631	360.611	337.119	319.722	254.934	172.485	158.522	150.207
NCU09776	540.333	141.287	773.14	569.183	575.862	748.961	784.805	410.653	456.796	216.114	141.184	209.217
NCU11759	132.009	39.1402	205.207	194.224	140.957	191.491	273.164	163.283	90.0325	103.491	60.6842	46.1351
NCU00322	4234.93	4837.16	4254.44	4460.85	5438.03	7613.1	13724.3	15368.2	5036.13	9185.34	9065.48	7148.8
NCU01837	84.4527	52.5052	112.72	66.5396	46.4127	94.8505	86.7187	178.927	46.4378	57.8333	38.392	43.9893
NCU01873	430.463	98.3279	656.085	549.401	455.532	521.678	528.984	115.374	276.731	408.891	52.015	104.072
NCU02046	931.439	532.689	819.384	686.976	838.008	512.73	254.736	276.702	657.711	467.739	398.782	556.84
NCU04452	1815.32	372.31	232.665	439.701	384.194	399.983	836.836	1065.74	508.921	570.216	485.474	427.018
NCU05005	800.25	917.409	403.189	608.747	932.552	850.075	726.269	734.286	572.417	503.251	407.451	365.862
NCU05448	138.568	41.0495	250.006	181.635	135.8	110.957	144.17	121.24	90.0325	67.9795	35.9151	48.2809
NCU05567	3333.83	460.137	1589.63	1802.86	318.013	387.455	205.957	218.037	1193.17	254.669	219.206	244.623
NCU08291	2330.24	430.543	339.604	522.425	471.863	511.835	778.301	746.996	580.947	764.008	735.641	825.068

## Sheet: RNAPII-S2P reads 1407 genes 
gene Id	0	2	4	6	8	10	12	14	16	18	20	22
NCU00026	370.053	352.897	449.983	561.471	746.351	414.903	263.159	266.364	330.991	540.082	616.448	851.282
NCU00027	262.903	300.975	231.155	203.479	225.448	197.182	181.858	128.954	237.704	233.523	201.709	244.409
NCU00038	112.673	107.365	107.873	138.192	106.791	104.342	96.2776	80.3321	124.682	104.749	106	113.443
NCU00060	208.776	283.374	233.21	276.383	204.09	248.12	217.159	238.882	308.566	267.158	238.758	288.679
NCU00064	1643.7	1371.99	1816.37	2254.59	2146.5	2566.65	2516.05	2559	1924.05	1884.52	1894.63	1785.57
NCU00065	301.566	283.374	293.824	300.322	221.888	251.407	247.112	219.856	249.365	297.91	268.602	275.767
NCU00089	113.778	131.126	113.009	156.69	73.5672	75.5864	117.673	130.011	130.064	121.086	136.874	109.754
NCU00101	239.706	248.172	210.608	248.092	237.314	236.618	211.811	189.203	235.91	218.147	222.292	213.973
NCU00102	562.26	689.954	524.98	461.364	295.455	303.167	436.458	415.402	575.871	515.096	475.457	518.332
NCU00110	243.02	292.174	273.277	274.207	234.94	257.158	254.601	208.229	314.845	313.286	245.962	278.534
NCU00115	375.576	410.1	336.973	460.276	237.314	290.843	201.113	205.058	363.283	348.843	263.457	328.338
NCU00137	123.719	121.446	123.283	130.575	106.791	117.488	80.2313	72.9331	99.5665	104.749	78.2137	84.8515
NCU00151	478.307	472.583	437.654	482.038	424.791	381.218	433.249	406.946	323.815	453.592	413.71	519.254
NCU00154	201.044	205.05	217.8	176.276	221.888	207.041	189.346	213.514	219.764	181.629	177.01	172.47
NCU00175	1417.25	1094.77	2489.29	3016.28	2724.36	4450.56	6532.97	7098.82	4564.81	2537.04	3589.6	1936.83
NCU00180	60.755	439.142	69.8603	79.433	98.4851	68.1921	69.5338	75.0471	69.0686	111.476	152.311	150.335
NCU00236	148.021	75.6837	94.5169	88.1379	90.1792	73.9432	123.021	68.7051	83.4205	84.5681	83.3594	75.6285
NCU00245	120.405	115.286	104.79	73.9923	64.0747	65.7273	99.4868	71.8761	75.3476	54.7771	81.3011	71.9393
NCU00259	104.94	110.885	147.94	113.165	115.097	142.135	94.1381	121.555	195.545	116.281	132.758	85.7738
NCU00260	798.652	910.845	929.759	927.081	1003.84	911.966	1004.5	1003.09	1093.44	834.149	678.196	393.821
NCU00270	701.444	453.222	622.579	702.927	562.433	762.436	753.105	690.222	759.755	883.16	830.507	985.015
NCU00289	394.355	275.454	328.754	343.847	459.202	373.002	340.181	506.304	218.867	283.495	380.777	287.757
NCU00309	138.08	103.845	104.79	94.6667	81.8732	112.558	116.603	144.809	156.974	205.654	170.835	301.592
NCU00332	423.076	424.181	445.873	397.165	435.47	432.157	528.457	539.071	425.176	362.297	379.748	343.095
NCU00338	149.126	143.447	131.502	166.483	214.769	248.12	200.043	207.172	155.18	169.136	172.894	173.392
NCU00351	169.009	201.53	197.253	169.747	186.291	210.327	141.207	140.581	156.077	181.629	182.156	200.139
NCU00373	2877.58	1856.01	2852.97	3521.17	3221.53	3209.13	2063.55	1951.23	1376.89	2941.62	3082.24	3926.23
NCU00375	175.637	185.689	167.459	229.594	189.851	216.078	155.114	144.809	122.888	193.161	167.748	229.652
NCU00376	164.591	203.29	145.885	152.337	162.56	185.68	149.765	112.042	166.841	201.81	171.864	219.507
NCU00377	195.521	212.971	154.104	127.31	142.388	170.891	113.394	162.778	176.708	179.707	193.476	208.439
NCU00400	444.064	255.213	554.773	1177.35	1347.94	1709.73	688.92	963.986	626.103	871.628	889.167	644.687
NCU00419	550.109	668.833	494.159	559.295	450.896	436.265	416.133	490.449	473.613	483.383	393.127	424.257
NCU00450	1292.42	984.769	1297.55	1337.3	1248.27	1716.3	1298.68	1663.72	1407.39	1387.69	1245.25	1106.76
NCU00451	1793.93	1427.43	2249.91	2404.75	2013.61	3284.72	2657.26	3527.21	2616.53	2288.14	1892.57	1565.14
NCU00453	287.205	278.094	235.265	292.705	259.858	257.98	213.95	233.597	236.807	299.832	253.166	298.825
NCU00454	160.172	160.168	151.022	237.211	218.328	238.261	145.486	163.835	192.854	332.506	283.01	492.507
NCU00483	225.346	262.253	242.456	245.916	166.12	207.863	164.742	167.006	211.691	220.069	221.263	233.342
NCU00560	121.51	133.767	123.283	108.812	118.657	115.023	106.975	128.954	137.24	141.267	125.554	115.287
NCU00573	2921.76	2513.4	2111.22	2491.8	3082.7	2127.1	1603.56	2790.48	957.094	1749.98	3259.25	3265.86
NCU00574	193.311	123.206	215.745	290.529	227.821	439.551	70.6036	100.415	129.167	347.882	327.263	611.484
NCU00584	181.16	136.407	131.502	121.87	161.373	115.023	159.393	125.783	150.695	132.618	127.612	153.102
NCU00599	115.987	112.646	110.955	106.636	94.9254	106.807	88.7893	82.4461	110.33	95.1391	77.1846	116.21
NCU00616	120.405	123.206	132.529	150.161	125.776	139.67	133.719	117.327	152.489	166.253	172.894	200.139
NCU00620	244.125	268.413	251.703	240.475	230.194	252.228	210.741	265.307	265.511	217.186	235.67	232.419
NCU00642	423.076	334.417	422.244	495.096	516.157	574.292	716.733	654.284	616.236	468.968	430.176	369.842
NCU00643	166.8	155.768	145.885	126.222	174.425	199.647	239.624	201.887	241.292	195.083	160.544	130.966
NCU00648	59.6504	90.6445	60.6141	77.2567	64.0747	75.5864	84.5103	64.4771	66.3776	70.1531	83.3594	81.1623
NCU00657	121.51	137.287	142.803	115.341	107.978	139.67	120.882	105.7	123.785	129.735	94.6798	151.257
NCU00701	79.5338	363.458	100.681	152.337	280.03	384.505	201.113	158.55	96.8755	197.966	119.379	111.598
NCU00711	92.7894	77.4438	83.216	77.2567	85.4329	111.736	79.1616	72.9331	87.0085	92.2561	90.5633	88.5407
NCU00716	972.08	481.384	2009.51	5029.3	8391.41	8999.71	2750.33	2821.14	2288.23	3388.49	2937.13	3483.52
NCU00717	839.524	565.868	889.692	1302.48	1178.26	1251.28	1248.4	1639.41	1091.64	780.333	848.002	671.433
NCU00719	685.979	600.19	815.722	865.058	1104.69	1281.68	1355.37	1367.76	1045	852.408	954.002	683.423
NCU00720	184.474	198.01	174.651	205.655	239.687	376.289	370.134	351.982	388.399	284.456	235.67	237.953
NCU00744	741.211	705.795	698.603	856.353	735.672	778.868	683.571	784.295	680.819	759.191	805.807	944.434
NCU00749	1075.92	1170.46	1348.92	1535.34	1299.29	1711.37	2021.83	2126.69	1776.95	1436.7	1349.19	1242.34
NCU00755	123.719	159.288	149.994	245.916	226.634	203.755	187.206	238.882	183.884	187.395	192.447	137.422
NCU00795	153.544	151.367	177.733	225.241	386.821	368.073	261.019	306.531	178.502	223.913	190.389	180.771
NCU00796	182.265	186.569	186.979	191.51	308.508	310.561	259.949	263.193	284.347	217.186	275.806	213.973
NCU00821	319.24	306.255	445.873	523.387	224.261	318.777	376.552	299.131	340.858	356.531	302.564	284.068
NCU00825	115.987	75.6837	70.8877	56.5824	49.8359	69.0136	84.5103	64.4771	57.4077	85.5291	79.2429	67.3278
NCU00838	146.917	176.009	209.581	203.479	870.941	626.052	824.778	539.071	155.18	196.044	253.166	166.936
NCU00853	261.799	263.133	242.456	252.444	379.702	288.378	263.159	305.473	245.777	266.197	304.622	294.213
NCU00854	845.047	618.671	611.278	735.571	1496.26	872.53	866.498	962.929	414.412	837.993	969.439	790.41
NCU00881	357.902	406.58	412.998	352.552	486.493	439.551	247.112	257.908	381.223	565.069	443.554	713.859
NCU00893	299.356	291.294	263.004	243.74	243.246	257.98	281.344	312.873	303.184	258.509	266.544	251.788
NCU00902	308.194	308.015	345.192	372.138	379.702	301.524	198.974	211.4	226.94	271.002	299.476	342.173
NCU00911	3802.16	2912.94	3982.04	2745.33	2612.82	4972.27	3584.74	5297.69	4032.89	5114.45	4401.58	4398.44
NCU00913	267.322	330.016	259.922	262.238	251.552	377.932	320.925	340.355	330.094	280.612	260.369	248.098
NCU00938	899.174	776.198	878.391	930.345	933.829	1007.27	645.06	713.476	948.124	1335.79	1185.56	1696.11
NCU00952	376.681	424.181	322.59	310.115	200.53	326.172	213.95	282.219	374.047	369.985	327.263	311.737
NCU00984	180.056	171.608	134.584	342.759	550.567	347.533	190.416	238.882	174.914	433.411	450.758	824.535
NCU00985	223.137	126.726	190.061	225.241	290.709	289.2	471.76	484.107	374.944	218.147	268.602	191.838
NCU00990	223.137	218.251	203.417	309.027	315.627	307.275	296.321	250.509	268.202	362.297	300.505	273.923
NCU01008	188.893	208.57	181.842	199.126	157.814	169.248	158.323	174.405	167.738	165.292	140.991	161.402
NCU01051	98.3126	99.4449	103.763	81.6092	140.015	114.201	124.091	105.7	101.36	115.32	89.5342	97.7636
NCU01060	437.436	409.22	471.557	503.801	959.933	900.464	694.268	623.631	391.987	443.982	518.681	380.909
NCU01061	152.44	123.206	129.447	208.92	221.888	186.501	201.113	172.291	165.047	155.682	169.806	156.791
NCU01064	76.2199	47.5224	72.9424	84.8736	265.791	92.0182	389.389	137.41	69.9656	91.2951	66.8933	42.4257
NCU01067	177.846	186.569	189.034	166.483	137.642	182.393	117.673	130.011	169.532	191.239	169.806	187.227
NCU01074	76.2199	64.2432	80.1339	78.3448	100.858	119.131	108.045	91.9592	119.3	139.345	134.816	116.21
NCU01102	121.51	191.849	121.228	124.046	98.4851	108.45	102.696	88.7881	158.768	124.93	124.525	118.977
NCU01106	125.929	109.125	153.076	179.54	338.172	439.551	264.228	267.421	222.455	294.066	171.864	156.791
NCU01107	1947.47	1475.83	2346.49	2597.35	7061.27	7692.56	8267.03	5385.42	2757.36	4054.46	2868.18	2428.41
NCU01108	473.889	386.339	485.94	602.82	1554.4	1690.83	1975.83	1473.46	659.291	930.249	679.225	610.562
NCU01111	71.8014	58.9629	88.3528	75.0805	118.657	105.985	141.207	133.182	101.36	115.32	90.5633	75.6285
NCU01112	89.4755	73.9237	96.5716	92.4904	189.851	198.003	357.297	176.519	113.021	111.476	116.291	83.0069
NCU01145	350.17	300.095	294.852	365.609	275.284	285.914	307.018	246.281	313.948	366.141	276.836	337.561
NCU01154	905.802	727.796	825.996	1058.74	1181.82	1911.02	2258.24	2135.14	1442.37	1143.59	914.895	924.143
NCU01183	161.277	161.048	169.514	140.368	183.918	147.065	142.277	151.151	177.605	169.136	158.486	128.2
NCU01184	133.661	153.128	127.392	115.341	132.896	151.994	134.789	108.871	142.622	136.462	116.291	145.723
NCU01193	606.445	511.305	732.506	1698.56	1147.41	1038.49	1131.8	872.026	726.566	918.717	1139.25	1030.21
NCU01245	139.184	128.486	126.365	132.751	148.321	142.957	112.324	113.099	157.871	150.877	127.612	137.422
NCU01257	213.195	186.569	162.323	198.038	161.373	155.281	140.137	183.918	211.691	204.693	161.573	185.382
NCU01259	81.7431	88.8844	82.1886	114.253	83.0598	79.6943	56.6968	49.6791	95.0815	98.9831	87.4759	93.1522
NCU01270	71.8014	70.4035	87.3254	75.0805	71.1941	69.0136	69.5338	82.4461	69.0686	70.1531	61.7477	75.6285
NCU01290	230.869	281.614	208.554	272.031	162.56	181.572	158.323	174.405	241.292	227.757	180.097	180.771
NCU01301	180.056	232.332	158.213	178.452	172.052	170.069	191.485	181.804	200.03	170.097	149.224	163.247
NCU01336	228.66	283.374	219.855	254.621	194.597	213.614	227.857	210.343	249.365	257.548	232.583	264.7
NCU01388	305.984	337.937	306.153	299.234	246.806	257.158	269.577	264.25	283.45	298.871	270.661	304.359
NCU01390	1892.24	1871.85	1878.01	1962.97	2356.52	1556.92	1030.17	1176.44	798.326	1623.13	1889.48	2258.71
NCU01391	4851.56	4491.74	4857.35	5171.85	5554.32	4242.7	2583.45	2940.58	1955.45	3999.69	4896.59	5560.54
NCU01393	169.009	142.567	119.173	118.605	134.082	122.417	103.766	130.011	113.918	101.866	114.233	99.6082
NCU01408	610.864	576.429	565.047	583.234	530.396	593.189	547.712	527.444	621.618	655.403	540.292	568.136
NCU01430	1144.4	1109.73	1004.76	1121.85	1378.79	1245.53	1343.61	1777.88	1402.9	1084.01	1247.3	1004.38
NCU01446	310.403	361.698	273.277	320.996	309.694	316.313	234.275	247.338	297.802	307.52	336.525	325.571
NCU01481	208.776	212.091	199.307	220.889	159	184.858	145.486	138.467	191.06	168.175	193.476	226.885
NCU01484	1209.58	1027.01	1104.41	1233.93	944.508	1181.45	936.032	1164.82	1291.67	1277.17	1143.36	1611.26
NCU01489	497.086	461.143	385.259	422.192	301.388	306.453	200.043	303.359	383.914	461.28	412.68	434.403
NCU01516	152.44	233.212	144.857	196.95	129.336	147.886	147.626	138.467	197.339	171.058	173.923	157.713
NCU01565	835.105	769.158	748.944	805.211	868.568	1182.27	905.009	1184.9	1184.03	1109.96	1090.88	1067.1
NCU01572	127.033	117.046	156.158	144.72	126.963	170.069	174.369	151.151	151.592	129.735	133.787	126.355
NCU01573	174.533	126.726	147.94	173.012	167.306	184.036	170.09	151.151	148.901	165.292	133.787	130.966
NCU01575	293.833	344.097	302.043	309.027	297.829	301.524	346.599	326.614	364.18	322.896	322.117	340.328
NCU01634	3080.83	3394.33	3341.99	3414.53	1989.87	1952.92	2563.12	2378.25	2165.35	2024.83	1679.54	2635.93
NCU01650	100.522	133.767	124.31	119.694	102.045	99.4125	89.8591	88.7881	96.8755	102.827	92.6215	74.7062
NCU01678	436.331	353.778	382.177	368.874	314.44	405.044	439.668	545.413	426.97	369.985	375.632	356.007
NCU01698	480.517	467.303	486.968	565.824	448.523	579.222	261.019	344.583	279.862	450.709	488.836	472.217
NCU01701	175.637	149.607	195.198	147.985	143.575	184.036	166.881	195.545	204.515	149.916	157.457	111.598
NCU01720	1100.22	780.599	880.446	1446.12	895.859	1189.66	1280.49	1143.68	1400.21	1815.33	1473.71	2269.78
NCU01740	376.681	453.222	316.426	458.1	401.06	470.772	247.112	323.443	308.566	421.879	408.564	502.653
NCU01771	75.1153	128.486	95.5443	93.5786	102.045	92.0182	99.4868	71.8761	104.051	97.0611	99.8254	104.22
NCU01785	151.335	126.726	117.119	142.544	73.5672	96.9477	97.3473	125.783	121.094	122.047	113.204	119.899
NCU01790	99.4173	129.366	100.681	87.0498	131.709	115.844	78.0918	103.586	122.888	86.4901	117.321	127.277
NCU01810	775.455	805.24	644.153	535.356	687.023	608.799	700.687	892.109	591.12	503.564	491.923	411.345
NCU01812	104.94	121.446	148.967	129.487	119.843	118.309	133.719	141.638	133.652	144.15	108.058	143.879
NCU01861	346.856	293.055	518.816	641.992	3158.64	2739.18	5210.76	2483.95	920.317	1434.77	799.633	658.521
NCU01870	80.6384	70.4035	82.1886	84.8736	136.455	110.093	166.881	157.493	103.154	85.5291	118.35	63.6386
NCU01871	12745.3	11955.4	10835.5	8152.22	11968.9	10162.3	13659.6	19443.5	7151.74	6404.11	10877.9	6879.43
NCU01899	235.288	190.089	280.469	475.51	555.314	559.503	249.252	408.003	224.249	381.517	364.311	345.862
NCU01901	288.31	197.13	286.633	340.582	310.881	330.28	282.414	330.842	283.45	346.921	352.991	300.669
NCU01905	177.846	147.847	181.842	224.153	296.642	325.35	296.321	233.597	397.369	325.779	239.787	204.75
NCU01906	262.903	186.569	270.195	318.82	334.612	476.523	405.436	330.842	512.184	434.372	326.234	284.99
NCU01914	400.983	390.739	369.849	501.625	535.142	607.977	483.527	502.076	434.146	395.932	410.622	365.23
NCU01948	1164.29	1214.46	1145.5	1640.89	1078.59	1040.96	1052.63	1142.62	1387.65	1237.77	853.147	1012.68
NCU01969	240.811	205.05	216.772	192.598	233.754	217.722	136.928	159.607	201.824	246.016	213.03	224.119
NCU01970	279.473	236.732	256.839	217.625	231.381	234.153	167.951	186.032	225.146	286.378	249.049	238.875
NCU01998	309.298	264.013	279.441	324.261	250.366	319.599	274.926	253.68	301.39	342.116	305.651	427.024
NCU02002	75.1153	91.5245	94.5169	92.4904	56.9553	60.7977	78.0918	57.0781	78.9356	97.0611	73.0681	87.6184
NCU02020	1335.51	1080.69	1294.47	1276.37	1646.96	1195.41	1128.59	1843.41	1057.56	1502.04	1732.02	1694.26
NCU02048	299.356	301.855	307.18	346.023	361.903	354.106	294.181	250.509	246.674	286.378	249.049	223.196
NCU02051	181.16	176.009	182.87	243.74	232.567	248.12	240.694	275.877	232.322	243.133	284.039	249.021
NCU02122	690.398	519.226	761.272	1205.64	970.613	868.422	867.568	732.502	601.884	784.177	748.176	782.109
NCU02124	497.086	659.153	486.968	401.517	702.448	560.325	789.476	545.413	551.652	549.693	495.011	392.899
NCU02125	58.5457	73.0436	66.7783	76.1686	111.537	99.4125	88.7893	102.529	113.021	81.6851	95.7089	60.8717
NCU02134	1079.23	989.169	933.868	738.835	926.71	882.389	961.706	1030.58	1180.45	1158.01	1086.76	920.454
NCU02174	212.09	232.332	231.155	195.862	246.806	289.2	295.251	357.267	197.339	171.058	171.864	124.51
NCU02175	1787.3	1826.09	1747.54	3230.64	2801.49	1565.95	1425.98	1899.43	806.399	2091.14	2478.14	3168.1
NCU02179	251.857	204.17	184.924	244.828	245.62	194.717	152.974	165.949	161.459	207.576	219.204	357.852
NCU02195	1325.56	1288.38	1235.91	1070.71	1658.82	1031.92	1537.23	1600.3	1093.44	1173.38	1121.75	1082.78
NCU02216	241.915	224.411	231.155	289.441	268.164	340.139	233.206	209.286	287.038	376.712	334.467	358.774
NCU02217	103.836	109.125	117.119	121.87	75.9403	73.1216	83.4406	70.8191	84.3175	95.1391	86.4468	83.9292
NCU02240	79.5338	85.3642	69.8603	92.4904	73.5672	82.1591	111.254	88.7881	118.403	101.866	94.6798	107.909
NCU02278	144.707	191.849	171.569	143.632	123.403	122.417	119.812	126.84	162.356	174.902	144.078	163.247
NCU02302	234.183	123.206	190.061	137.103	118.657	119.952	95.2078	79.2751	87.9055	125.891	108.058	129.122
NCU02343	251.857	249.932	248.621	252.444	289.523	408.331	432.179	328.728	479.892	383.439	328.292	279.456
NCU02368	502.609	334.417	506.487	885.732	1352.69	2420.41	1093.29	1014.72	1536.55	2168.98	1627.05	1718.24
NCU02369	511.447	311.535	529.089	877.027	1485.58	2606.09	1089.01	1008.38	1603.83	2273.73	1547.81	1607.57
NCU02370	109.359	80.084	105.818	151.249	181.545	285.092	204.322	151.151	190.163	237.367	198.622	201.983
NCU02371	208.776	237.612	193.143	241.563	204.09	256.336	236.415	201.887	313.948	243.133	230.525	207.517
NCU02378	484.935	749.797	424.299	424.368	743.978	994.125	1019.47	1234.58	924.802	587.172	524.855	337.561
NCU02393	777.664	678.514	627.716	618.054	552.941	745.183	456.784	638.429	854.836	732.283	807.866	807.934
NCU02397	1016.27	742.757	999.619	965.165	1337.26	1099.29	1506.21	1358.25	802.811	752.464	819.186	589.349
NCU02399	556.737	498.105	476.694	446.13	422.418	507.743	335.902	457.682	576.768	515.096	569.108	557.991
NCU02400	614.178	613.39	503.405	561.471	551.754	545.536	469.621	565.496	600.09	617.924	573.224	721.237
NCU02429	425.285	418.021	380.122	422.192	388.008	384.505	349.809	441.827	392.884	375.751	422.972	498.964
NCU02468	466.156	422.421	447.928	350.376	239.687	330.28	318.786	322.386	478.995	470.89	414.739	422.413
NCU02473	319.24	339.697	303.071	365.609	255.112	317.134	263.159	235.711	316.639	368.063	270.661	377.22
NCU02474	191.102	224.411	173.623	188.245	167.306	179.107	133.719	146.923	168.635	221.03	151.282	235.186
NCU02477	79.5338	91.5245	93.4896	78.3448	70.0075	70.6568	62.0455	59.1921	94.1845	98.9831	81.3011	78.3954
NCU02478	180.056	216.491	229.101	520.123	258.672	280.984	255.67	250.509	205.412	255.626	310.797	269.311
NCU02482	130.347	171.608	130.474	113.165	64.0747	65.7273	105.905	78.2181	128.27	106.671	62.7768	83.0069
NCU02507	120.405	105.605	137.666	134.927	138.828	136.384	113.394	123.669	140.828	157.604	147.165	151.257
NCU02511	245.229	176.889	216.772	261.149	223.075	169.248	211.811	163.835	211.691	324.818	229.496	312.659
NCU02512	236.392	168.968	167.459	233.946	237.314	188.144	158.323	169.12	184.781	330.584	258.311	369.842
NCU02519	121.51	124.966	117.119	114.253	118.657	118.309	115.533	126.84	151.592	144.15	122.466	150.335
NCU02526	7976.58	4999.53	9283.2	7859.51	6636.47	4819.45	5100.57	4666.66	3640.01	5231.69	4577.56	5415.74
NCU02528	70.6967	84.4842	58.5594	95.7548	64.0747	69.0136	66.3246	62.3631	89.6995	79.7631	68.9516	63.6386
NCU02582	276.159	250.812	247.593	291.617	256.299	222.651	237.485	237.825	242.189	289.261	236.7	381.832
NCU02603	584.353	640.672	577.375	577.793	580.232	664.667	622.595	562.325	657.497	591.977	556.758	573.67
NCU02621	854.988	873.003	818.804	758.422	676.344	623.588	671.804	674.367	561.519	611.197	660.7	706.481
NCU02640	86.1616	87.1243	111.982	91.4023	60.515	61.6193	75.9523	72.9331	74.4506	91.2951	92.6215	96.8414
NCU02644	889.232	768.278	957.497	1371.03	1301.66	1552.81	1135.01	1249.38	1083.57	976.377	949.885	958.268
NCU02646	125.929	108.245	140.748	195.862	172.052	208.684	171.16	154.322	149.798	147.033	130.699	126.355
NCU02651	173.428	194.49	185.952	176.276	214.769	217.722	287.763	319.215	243.983	204.693	228.466	146.645
NCU02665	374.472	366.978	361.63	363.433	507.851	430.514	525.248	552.812	400.957	295.988	405.477	258.244
NCU02679	169.009	171.608	163.35	143.632	141.202	185.68	203.253	219.856	200.927	166.253	166.719	170.625
NCU02688	467.261	487.544	454.092	492.92	403.433	478.988	416.133	457.682	462.85	512.213	462.079	481.44
NCU02690	208.776	192.73	217.8	268.766	212.396	269.482	278.135	186.032	215.279	212.381	177.01	157.713
NCU02701	458.424	555.307	507.515	709.456	785.508	886.497	376.552	360.438	392.884	626.573	513.535	704.636
NCU02712	383.309	426.821	388.341	329.701	646.679	469.128	802.313	641.6	501.42	423.801	414.739	344.017
NCU02713	1307.89	1482.87	1884.17	2507.03	3620.22	3484.37	4540.02	3298.9	2228.14	1928.73	1425.34	1627.86
NCU02730	290.519	285.134	297.934	326.437	211.209	319.599	274.926	237.825	397.369	383.439	327.263	453.771
NCU02754	277.264	292.174	206.499	282.912	163.746	210.327	209.671	168.063	283.45	281.573	266.544	351.396
NCU02755	427.494	472.583	392.451	463.54	404.62	400.115	307.018	308.645	337.27	430.528	462.079	490.663
NCU02757	208.776	249.052	234.238	230.682	131.709	171.713	155.114	145.866	192.854	181.629	154.369	189.071
NCU02764	561.155	475.224	567.101	614.789	809.239	733.681	732.779	858.285	694.274	602.548	723.477	567.214
NCU02767	735.688	723.396	744.834	830.238	1035.87	881.567	525.248	526.387	573.18	977.338	898.429	1279.23
NCU02783	160.172	133.767	155.131	132.751	141.202	172.534	116.603	150.094	148.901	164.331	207.884	230.575
NCU02791	223.137	204.17	209.581	188.245	186.291	186.501	176.509	175.462	182.987	224.874	201.709	209.362
NCU02797	3464.14	2489.64	3473.5	3729	3456.47	4475.21	3922.78	3360.21	3201.38	3056.94	2569.73	2362.93
NCU02799	119.301	110.005	134.584	126.222	181.545	114.201	170.09	184.975	149.798	120.125	147.165	106.064
NCU02802	83.9524	100.325	70.8877	108.812	106.791	124.882	120.882	149.037	116.609	102.827	132.758	124.51
NCU02811	827.373	791.159	937.978	1102.27	891.112	1066.43	661.106	790.637	1321.27	1745.18	1757.75	2750.29
NCU02838	131.452	140.807	109.927	124.046	122.216	137.206	100.557	85.6171	111.227	110.515	88.505	130.044
NCU02849	315.926	273.694	356.493	317.732	307.321	342.603	288.833	323.443	361.489	344.999	291.243	368.919
NCU02877	51.9179	110.005	47.2585	50.0536	94.9254	60.7977	55.627	60.2491	62.7897	76.8801	136.874	129.122
NCU02890	655.049	476.104	613.333	624.582	791.441	900.464	994.868	1294.83	1019.88	746.698	1153.65	770.119
NCU02906	151.335	119.686	145.885	170.835	163.746	168.426	177.579	165.949	147.107	160.487	162.602	142.034
NCU02913	214.299	102.085	183.897	549.502	347.664	184.036	189.346	199.773	125.579	320.013	380.777	536.778
NCU02947	134.766	126.726	123.283	140.368	163.746	166.783	137.998	156.436	103.154	171.058	139.961	116.21
NCU02948	1290.22	1342.95	1210.23	1279.63	2439.58	2299.63	2572.75	2265.15	1421.74	1623.13	1562.22	1263.55
NCU02950	353.484	469.943	327.727	355.816	353.597	432.157	210.741	330.842	312.154	450.709	612.331	590.271
NCU02951	194.416	192.73	183.897	170.835	153.067	163.497	120.882	154.322	161.459	176.824	194.505	201.983
NCU02956	412.029	440.902	384.232	389.548	479.373	308.918	272.786	306.531	190.163	260.431	416.797	496.197
NCU03004	477.203	547.387	443.819	509.241	295.455	440.373	347.669	343.526	415.309	390.166	386.952	391.055
NCU03009	92.7894	119.686	96.5716	138.192	94.9254	101.877	89.8591	82.4461	113.021	111.476	92.6215	102.375
NCU03013	142.498	130.246	134.584	136.015	137.642	179.107	160.463	207.172	162.356	213.342	265.515	285.913
NCU03022	299.356	273.694	238.347	286.176	269.351	248.942	189.346	228.312	287.935	416.113	385.923	536.778
NCU03035	270.636	306.255	304.098	348.199	414.112	477.344	259.949	301.245	547.167	834.149	677.166	1249.71
NCU03051	88.3709	104.725	125.338	113.165	59.3284	80.5159	83.4406	85.6171	88.8025	125.891	77.1846	106.064
NCU03054	267.322	277.214	230.128	189.333	223.075	269.482	221.438	233.597	255.644	298.871	256.253	326.494
NCU03074	482.726	460.263	543.472	452.659	393.941	511.03	854.731	1146.85	657.497	517.018	555.729	339.406
NCU03080	160.172	150.487	126.365	176.276	106.791	105.164	113.394	131.068	134.549	112.437	71.0099	130.966
NCU03092	483.831	564.988	464.366	501.625	299.015	328.636	333.762	373.122	459.262	481.461	425.03	475.906
NCU03101	167.905	164.568	182.87	174.1	103.231	152.816	132.649	113.099	164.15	169.136	108.058	189.994
NCU03121	144.707	144.327	129.447	142.544	145.948	124.882	155.114	164.892	148.901	135.501	190.389	265.622
NCU03132	194.416	219.131	230.128	248.092	242.06	262.909	147.626	172.291	325.609	397.854	352.991	539.545
NCU03133	241.915	273.694	260.949	304.674	263.418	296.594	191.485	193.431	315.742	506.447	417.826	707.403
NCU03141	300.461	268.413	264.031	332.966	494.799	390.256	300.6	378.407	222.455	350.765	350.933	444.548
NCU03159	82.8477	121.446	74.9971	65.2874	92.5523	85.4455	77.0221	86.6741	95.9785	98.0221	79.2429	92.2299
NCU03177	122.615	195.37	148.967	166.483	129.336	170.891	118.742	159.607	157.871	172.98	124.525	140.189
NCU03179	108.254	97.6848	109.927	119.694	118.657	122.417	106.975	124.726	95.0815	105.71	104.971	106.987
NCU03188	377.786	322.976	380.122	367.785	326.306	247.299	269.577	215.628	276.275	303.676	294.331	331.105
NCU03207	141.393	149.607	174.651	149.073	129.336	142.957	131.579	116.27	191.06	165.292	143.049	179.848
NCU03221	533.539	377.539	942.087	1553.84	1529.49	1337.55	959.567	1096.11	960.682	738.049	764.642	701.869
NCU03222	2236.89	1556.8	3213.57	4320.94	3923.98	4150.68	3415.71	3647.71	3504.56	2037.32	2650.01	2255.94
NCU03232	288.31	310.655	288.688	270.943	176.799	213.614	204.322	215.628	268.202	223.913	199.651	223.196
NCU03238	302.67	343.217	322.59	344.935	237.314	313.848	288.833	303.359	334.579	320.013	308.738	391.977
NCU03241	159.068	198.01	161.295	199.126	125.776	131.455	131.579	94.0732	171.326	187.395	139.961	161.402
NCU03255	745.629	692.594	719.15	531.004	640.747	631.804	667.525	691.279	708.626	531.433	502.215	419.646
NCU03263	1047.2	981.249	932.841	1362.33	729.739	607.156	649.339	697.621	567.798	827.422	670.992	992.393
NCU03266	282.787	250.812	274.305	276.383	188.664	216.9	192.555	153.265	215.279	247.938	173.923	262.855
NCU03274	705.863	779.719	664.7	875.939	709.568	704.925	381.901	421.744	293.317	740.932	995.167	1129.82
NCU03278	115.987	126.726	121.228	116.429	100.858	96.1262	99.4868	88.7881	116.609	128.774	124.525	106.987
NCU03293	2666.59	2468.52	2360.87	2347.08	1041.81	1384.38	1897.74	2511.44	1881	2113.24	1944.02	1855.66
NCU03295	135.87	135.527	147.94	102.284	94.9254	109.272	116.603	113.099	113.021	107.632	116.291	87.6184
NCU03323	372.262	175.129	352.384	412.399	302.575	431.335	253.531	338.241	354.313	430.528	366.37	518.332
NCU03333	2546.19	2515.16	2613.6	2521.18	3067.28	2566.65	3037.02	3807.32	2221.86	2483.23	2601.64	2319.58
NCU03339	262.903	254.333	200.335	254.621	162.56	216.078	193.625	218.799	278.068	265.236	243.903	242.565
NCU03370	2462.23	1400.15	2965.98	3042.39	4010.6	4206.55	4364.58	2996.6	2168.93	2758.07	2796.14	2325.11
NCU03394	537.958	592.269	569.156	558.207	469.881	508.565	497.434	542.242	573.18	490.11	486.778	486.974
NCU03405	343.542	425.061	321.563	412.399	302.575	294.13	390.459	329.785	296.905	414.191	312.855	388.288
NCU03451	543.481	480.504	610.25	562.559	639.56	698.352	423.621	478.822	336.373	394.01	389.01	280.379
NCU03494	98.3126	91.5245	108.9	80.5211	110.351	92.0182	66.3246	113.099	121.094	174.902	165.69	293.291
NCU03497	279.473	530.666	308.207	378.667	487.679	390.256	343.39	421.744	548.961	503.564	567.05	624.396
NCU03504	170.114	256.093	180.815	201.303	160.187	192.252	156.184	147.98	190.163	214.303	162.602	201.983
NCU03551	206.567	175.129	199.307	195.862	212.396	228.402	194.695	198.716	168.635	191.239	204.797	174.314
NCU03560	93.8941	79.2039	100.681	110.989	65.2612	86.2671	85.5801	60.2491	108.536	97.0611	69.9807	94.0745
NCU03569	521.388	531.546	508.542	734.483	563.62	536.499	518.829	523.216	711.317	754.386	654.526	879.873
NCU03596	134.766	127.606	120.201	146.897	116.284	123.239	152.974	159.607	137.24	145.111	119.379	140.189
NCU03606	143.603	156.648	152.049	175.188	134.082	160.21	104.836	96.1872	172.223	173.941	135.845	201.061
NCU03610	110.464	117.046	116.091	107.724	110.351	99.4125	89.8591	104.643	104.948	129.735	102.913	99.6082
NCU03633	1005.22	967.168	994.482	675.724	805.68	694.244	1043.01	1496.71	908.656	654.442	687.458	488.818
NCU03639	445.168	647.712	453.065	486.391	340.545	404.223	298.46	260.022	280.759	258.509	249.049	246.254
NCU03641	597.608	618.671	657.509	514.682	588.538	683.564	601.2	647.942	568.695	333.467	420.913	267.467
NCU03646	279.473	263.133	351.356	560.383	560.06	582.508	360.506	356.21	325.609	413.23	461.049	561.68
NCU03702	254.066	370.498	283.551	374.314	168.493	210.327	191.485	165.949	319.33	282.534	173.923	219.507
NCU03715	252.962	272.814	221.909	223.065	191.037	212.792	218.229	300.188	275.378	276.768	243.903	294.213
NCU03726	124.824	116.166	99.6537	99.0192	92.5523	87.9102	104.836	123.669	126.476	106.671	98.7963	118.977
NCU03742	891.441	717.236	995.51	1390.62	1317.09	1107.5	853.661	1032.69	930.184	963.884	900.487	797.788
NCU03749	451.796	543.867	485.94	593.027	523.276	474.058	512.411	474.594	462.85	510.291	399.302	415.034
NCU03753	2926.18	2569.73	4934.4	6267.59	13230.2	12314.8	13682.1	9880.85	5409.78	8083.94	5858.83	5194.39
NCU03768	284.996	455.863	309.235	440.69	333.426	471.593	273.856	332.956	323.815	271.002	277.865	188.149
NCU03769	86.1616	91.5245	109.927	125.134	96.112	81.3375	113.394	81.3891	107.639	99.9441	121.437	146.645
NCU03771	267.322	215.611	297.934	723.602	767.709	677.813	556.27	628.916	436.837	471.851	523.826	519.254
NCU03773	986.44	892.364	1179.41	2921.61	2958.11	3394.81	2506.43	2881.39	2281.96	2493.8	2637.66	2758.6
NCU03778	518.074	423.301	417.107	467.893	351.224	554.574	453.574	466.138	622.515	606.392	523.826	589.349
NCU03796	416.448	440.022	360.603	381.931	379.702	376.289	362.646	424.915	466.437	368.063	319.03	305.281
NCU03801	197.73	179.529	218.827	194.774	177.985	206.219	178.648	183.918	221.558	230.64	194.505	199.216
NCU03815	230.869	247.292	197.253	274.207	189.851	231.689	192.555	217.742	314.845	281.573	265.515	285.913
NCU03823	118.196	93.2846	89.3801	100.107	91.3657	92.8398	119.812	86.6741	109.433	99.9441	79.2429	87.6184
NCU03836	533.539	491.944	513.679	591.939	555.314	589.902	344.46	412.231	516.669	495.876	511.477	579.204
NCU03840	79.5338	89.7644	76.0245	82.6973	73.5672	76.408	81.3011	73.9901	81.6266	86.4901	77.1846	80.24
NCU03848	372.262	455.863	331.837	389.548	385.635	363.965	332.693	334.013	349.828	310.403	312.855	283.146
NCU03892	234.183	226.171	211.636	221.977	176.799	221.83	192.555	216.685	196.442	180.668	174.952	213.051
NCU03907	292.729	276.334	259.922	304.674	308.508	347.533	197.904	255.794	281.656	304.637	272.719	321.882
NCU03910	338.019	367.858	335.946	352.552	230.194	283.449	236.415	265.307	365.077	287.339	259.34	271.156
NCU03922	4464.94	4601.75	5242.61	6296.97	6820.39	6668.03	4878.06	4909.77	3742.26	4628.18	4396.44	3246.49
NCU04065	197.73	209.45	210.608	207.831	270.537	225.938	267.438	286.447	250.262	230.64	201.709	189.994
NCU04111	289.415	270.173	243.484	243.74	234.94	225.938	219.299	201.887	229.631	251.782	225.379	261.01
NCU04121	429.703	459.383	497.241	505.977	437.844	527.461	402.226	464.024	644.043	716.907	657.613	974.87
NCU04122	333.6	398.66	358.548	396.077	352.411	349.998	328.414	347.754	549.858	582.367	653.496	929.677
NCU04156	251.857	317.696	247.593	216.536	238.5	156.924	186.137	193.431	229.631	233.523	235.67	201.983
NCU04165	65.1735	83.6041	76.0245	73.9923	59.3284	76.408	70.6036	57.0781	79.8326	87.4511	78.2137	86.6961
NCU04182	234.183	222.651	227.046	290.529	219.515	271.125	179.718	215.628	262.82	295.988	218.175	319.115
NCU04211	170.114	146.087	191.089	207.831	304.948	341.782	218.229	213.514	199.133	298.871	269.632	320.96
NCU04223	157.963	144.327	148.967	128.398	191.037	162.675	173.3	149.037	137.24	129.735	152.311	125.433
NCU04237	129.242	135.527	119.173	147.985	134.082	170.069	194.695	346.697	270.893	129.735	129.67	121.743
NCU04243	169.009	168.968	191.089	213.272	164.933	199.647	141.207	134.239	156.974	199.888	160.544	210.284
NCU04247	123.719	147.847	141.775	119.694	123.403	113.38	75.9523	68.7051	121.094	125.891	122.466	146.645
NCU04264	396.564	420.661	500.323	564.736	555.314	672.061	544.503	609.89	471.819	458.397	486.778	442.703
NCU04266	756.676	1342.07	1313.99	1575.6	5976.74	5650.08	7750.34	6376.89	1964.42	1990.23	1293.61	1117.83
NCU04267	418.657	681.154	609.223	749.717	2637.74	2338.25	4082.17	3102.3	1067.42	991.753	695.691	489.741
NCU04295	292.729	176.889	323.618	362.345	510.224	688.493	534.875	496.791	534.609	417.074	386.952	328.338
NCU04306	181.16	226.171	209.581	195.862	138.828	206.219	177.579	171.234	213.485	218.147	163.631	185.382
NCU04315	963.243	865.963	915.376	1157.76	950.441	749.291	728.5	827.632	678.128	701.531	853.147	960.113
NCU04336	142.498	196.25	142.803	157.778	88.9926	95.3046	111.254	86.6741	122.888	142.228	101.884	103.297
NCU04340	210.986	218.251	239.374	199.126	240.873	241.548	339.111	302.302	420.691	350.765	335.496	576.437
NCU04341	254.066	211.21	247.593	292.705	353.597	361.5	261.019	280.105	325.609	422.84	425.03	993.316
NCU04352	986.44	825.481	1063.32	2015.2	1495.08	1455.86	1500.86	1398.41	992.974	1182.03	1021.92	1113.21
NCU04367	104.94	103.845	114.037	106.636	135.269	123.239	150.835	130.011	101.36	123.008	100.855	111.598
NCU04368	238.601	203.29	207.526	242.651	310.881	315.491	403.296	328.728	232.322	244.094	198.622	178.926
NCU04386	276.159	354.658	298.961	228.506	179.172	216.9	220.369	237.825	228.734	225.835	150.253	162.325
NCU04410	858.302	931.086	579.43	707.28	1282.68	685.207	627.944	1345.56	572.283	605.431	1389.32	1205.44
NCU04418	259.59	236.732	231.155	186.069	168.493	234.975	176.509	169.12	206.309	169.136	145.107	146.645
NCU04419	593.19	442.662	552.718	515.77	484.12	461.734	546.643	608.833	337.27	452.631	493.982	521.099
NCU04443	2192.7	2588.21	2374.22	2505.95	4047.38	3497.51	3687.43	3914.08	2148.3	1911.43	2236.3	1550.38
NCU04451	170.114	103.845	178.76	220.889	434.284	347.533	376.552	437.599	336.373	268.119	298.447	201.061
NCU04461	184.474	324.736	203.417	191.51	176.799	242.369	175.439	176.519	224.249	252.743	203.767	183.537
NCU04462	152.44	276.334	148.967	162.13	113.911	138.027	123.021	116.27	182.09	158.565	128.641	140.189
NCU04491	205.462	147.847	228.073	198.038	220.702	216.9	136.928	153.265	123.785	241.211	223.321	247.176
NCU04495	127.033	128.486	156.158	151.249	135.269	174.999	115.533	94.0732	148.004	143.189	110.117	167.858
NCU04507	282.787	297.455	274.305	248.092	246.806	227.581	194.695	207.172	236.807	192.2	243.903	238.875
NCU04510	754.467	1050.77	949.279	855.265	1465.41	1302.22	2271.08	1630.95	1129.32	1188.76	769.788	733.227
NCU04532	235.288	374.019	137.666	165.395	189.851	62.4409	110.184	67.6481	121.094	82.6461	178.039	170.625
NCU04533	229.764	340.577	144.857	176.276	174.425	64.9057	112.324	62.3631	121.094	110.515	191.418	197.372
NCU04542	292.729	375.779	256.839	239.387	187.478	202.111	78.0918	103.586	124.682	260.431	424.001	543.234
NCU04558	1040.57	592.269	1094.14	1362.33	1228.1	1447.64	1255.89	1336.05	1396.62	1417.48	1369.77	1301.36
NCU04610	374.472	334.417	378.068	399.341	379.702	343.425	358.367	417.516	340.858	325.779	370.486	379.065
NCU04617	169.009	142.567	146.912	167.571	155.44	156.102	160.463	155.379	147.107	184.512	146.136	173.392
NCU04621	201.044	143.447	173.623	183.893	227.821	248.12	266.368	273.763	200.927	240.25	200.68	214.896
NCU04628	424.18	318.576	362.657	428.72	543.448	462.556	467.481	478.822	396.472	459.358	426.059	524.788
NCU04645	399.878	410.98	370.876	445.042	564.806	565.255	299.53	388.977	452.983	689.038	797.574	1004.38
NCU04646	317.031	377.539	322.59	337.318	221.888	248.12	206.462	225.141	299.596	321.935	221.263	325.571
NCU04647	783.187	922.286	782.847	782.36	588.538	653.986	537.015	523.216	652.115	719.79	472.37	665.9
NCU04653	241.915	238.492	201.362	211.096	174.425	202.933	180.788	208.229	243.086	210.459	231.554	219.507
NCU04665	227.555	199.77	236.292	219.801	164.933	203.755	180.788	188.146	233.219	222.952	214.059	209.362
NCU04674	868.244	650.352	741.752	681.165	857.889	991.66	1276.21	1493.54	1282.7	771.684	794.487	361.541
NCU04675	641.794	443.542	480.803	536.445	549.381	777.225	990.589	1228.24	972.343	590.055	609.244	290.524
NCU04725	209.881	161.928	201.362	186.069	290.709	273.59	251.391	262.136	223.352	238.328	253.166	275.767
NCU04807	455.11	355.538	370.876	452.659	361.903	443.659	357.297	347.754	416.206	486.266	498.098	564.447
NCU04823	82.8477	94.1647	115.064	131.663	614.642	591.546	1742.62	676.481	145.313	151.838	109.088	83.0069
NCU04830	546.795	829.881	601.004	577.793	410.552	665.489	781.988	735.673	574.077	401.698	328.292	287.757
NCU04908	89.4755	119.686	145.885	124.046	287.149	238.261	274.926	158.55	123.785	117.242	128.641	104.22
NCU04910	213.195	203.29	221.909	157.778	175.612	204.576	151.905	163.835	322.021	344.038	271.69	416.879
NCU04914	269.531	264.013	280.469	313.379	493.612	510.208	507.062	661.683	375.841	248.899	424.001	274.845
NCU04924	2293.22	1874.49	2541.68	1437.41	1212.67	931.684	1247.33	1249.38	844.969	1143.59	935.478	885.407
NCU04953	65.1735	107.365	69.8603	72.9042	70.0075	78.8727	81.3011	84.5601	102.257	110.515	115.262	111.598
NCU04994	183.37	185.689	209.581	224.153	149.508	194.717	224.648	167.006	183.884	223.913	155.398	189.994
NCU05012	127.033	128.486	118.146	127.31	188.664	146.243	143.347	164.892	178.502	136.462	159.515	166.936
NCU05038	76.2199	69.5234	73.9698	69.6399	110.351	132.276	152.974	101.472	109.433	98.0221	117.321	77.4731
NCU05062	462.843	475.224	376.013	381.931	511.411	530.748	361.576	452.397	415.309	524.706	610.273	622.552
NCU05137	9188.36	7432.85	10876.6	16936.6	14874.8	15306.2	12727.9	12153.4	7634.33	11576.2	11076.5	11235.4
NCU05149	1165.39	920.526	951.333	1118.59	1059.61	994.947	769.151	1110.91	501.42	967.728	1333.75	1265.39
NCU05154	592.085	410.1	551.691	689.87	583.791	859.384	978.822	1355.08	1110.48	1198.37	1386.24	1447.09
NCU05161	199.939	159.288	198.28	240.475	277.657	286.735	310.228	307.588	243.983	218.147	204.797	204.75
NCU05169	98.3126	101.205	100.681	72.9042	107.978	115.023	243.903	178.633	105.845	100.905	83.3594	71.9393
NCU05229	216.509	222.651	223.964	223.065	266.978	381.218	313.437	275.877	325.609	263.314	319.03	263.777
NCU05233	155.754	170.728	152.049	162.13	113.911	165.961	126.231	126.84	185.678	175.863	152.311	154.024
NCU05235	149.126	164.568	147.94	186.069	83.0598	101.877	137.998	108.871	192.854	163.37	117.321	161.402
NCU05251	153.544	161.048	153.076	156.69	136.455	154.459	141.207	137.41	204.515	176.824	173.923	154.946
NCU05252	174.533	153.128	173.623	166.483	155.44	184.036	148.695	159.607	183.884	177.785	175.981	175.237
NCU05273	374.472	349.377	283.551	312.291	262.231	290.022	301.67	336.127	339.064	292.144	303.593	296.058
NCU05290	392.146	481.384	349.302	275.295	376.142	325.35	363.715	450.283	428.764	264.275	324.175	234.264
NCU05302	103.836	90.6445	84.2433	81.6092	62.8881	86.2671	81.3011	68.7051	104.948	115.32	107.029	90.3853
NCU05341	572.202	524.506	582.512	711.632	949.254	1064.78	810.871	1096.11	654.806	638.105	667.904	548.768
NCU05377	131.452	167.208	166.432	206.743	220.702	175.82	169.021	172.291	163.253	171.058	151.282	159.558
NCU05404	1271.44	992.689	1054.07	750.805	951.627	834.736	658.967	1081.31	742.712	1265.64	1647.63	2506.81
NCU05435	3058.74	2310.99	2922.83	2999.95	2616.38	2472.17	2478.61	2816.91	2018.24	2079.61	2083.98	1793.87
NCU05534	55.2318	44.8822	95.5443	218.713	150.694	127.347	135.858	143.752	128.27	106.671	107.029	107.909
NCU05535	153.544	254.333	183.897	241.563	206.463	202.111	246.043	217.742	162.356	154.721	134.816	142.034
NCU05545	125.929	114.406	124.31	117.517	107.978	123.239	130.51	152.208	141.725	126.852	96.7381	95.9191
NCU05563	91.6848	154.888	84.2433	99.0192	144.761	113.38	109.115	103.586	97.7725	107.632	81.3011	96.8414
NCU05571	117.091	121.446	133.557	153.425	113.911	104.342	88.7893	83.5031	118.403	122.047	121.437	197.372
NCU05597	873.767	667.953	997.564	1331.86	1432.19	2332.5	1316.86	1381.5	1793.99	1432.85	1212.31	996.082
NCU05598	678.247	574.668	940.032	1132.74	1109.44	1860.08	1081.52	1240.92	1675.59	1107.07	1040.45	784.876
NCU05602	106.045	91.5245	82.1886	129.487	110.351	103.52	91.9986	87.7311	111.227	117.242	98.7963	125.433
NCU05627	60.755	83.6041	104.79	97.931	106.791	131.455	134.789	62.3631	101.36	118.203	125.554	110.676
NCU05648	86.1616	83.6041	89.3801	80.5211	137.642	128.99	98.4171	124.726	118.403	197.005	212	424.257
NCU05652	117.091	65.1232	119.173	121.87	361.903	262.088	669.664	320.272	120.197	176.824	142.02	94.0745
NCU05669	108.254	95.0447	165.405	290.529	347.664	225.938	207.532	167.006	139.034	201.81	190.389	250.865
NCU05670	114.882	77.4438	136.639	269.854	301.388	193.074	224.648	162.778	159.665	176.824	173.923	170.625
NCU05681	113.778	126.726	113.009	120.782	132.896	119.131	101.626	138.467	123.785	131.657	146.136	140.189
NCU05704	229.764	194.49	237.32	232.858	263.418	257.98	195.764	199.773	153.386	193.161	149.224	161.402
NCU05716	492.668	435.622	448.955	470.069	639.56	534.034	505.992	729.331	490.656	382.478	515.593	427.024
NCU05735	2332.99	2281.07	1953.01	1697.47	1155.72	986.731	1158.54	1492.49	1025.27	508.369	634.972	352.318
NCU05775	455.11	587.869	501.351	390.636	690.583	520.067	583.014	674.367	426.073	306.559	408.564	322.805
NCU05789	639.584	608.11	579.43	404.782	378.515	484.739	341.251	318.158	532.815	700.57	908.72	1193.45
NCU05798	112.673	117.046	126.365	118.605	115.097	109.272	96.2776	109.928	102.257	123.969	139.961	198.294
NCU05835	92.7894	154.008	99.6537	85.9617	118.657	77.2296	82.3708	90.9021	161.459	144.15	232.583	369.842
NCU05836	118.196	153.128	132.529	136.015	112.724	132.276	128.37	112.042	184.781	196.044	198.622	308.048
NCU05843	103.836	99.4449	127.392	110.989	206.463	185.68	196.834	145.866	115.712	109.554	92.6215	53.4933
NCU05844	134.766	162.808	233.21	368.874	1164.02	736.967	792.685	465.081	153.386	373.829	188.33	188.149
NCU05853	343.542	280.734	340.055	315.556	312.067	324.528	381.901	414.345	301.39	301.754	222.292	216.74
NCU05865	91.6848	104.725	101.708	110.989	93.7389	111.736	109.115	84.5601	92.3905	102.827	78.2137	126.355
NCU05882	2337.41	1744.25	2232.45	2300.29	3181.19	3116.29	2192.99	3119.21	1229.78	1682.71	1701.15	1121.52
NCU05892	167.905	174.249	197.253	235.035	297.829	273.59	272.786	242.053	167.738	278.69	236.7	237.953
NCU05894	97.208	124.086	92.4622	103.372	78.3135	99.4125	114.463	71.8761	96.8755	94.1781	101.884	109.754
NCU05970	866.035	814.92	805.448	896.613	938.575	1123.11	1097.56	1228.24	1049.48	938.898	868.584	924.143
NCU05974	500.4	553.547	476.694	529.916	421.232	443.659	447.156	508.418	517.566	661.169	696.72	984.093
NCU06009	188.893	163.688	188.006	174.1	210.023	213.614	233.206	201.887	236.807	206.615	180.097	145.723
NCU06013	174.533	212.971	209.581	173.012	212.396	202.933	194.695	247.338	186.575	172.98	197.593	172.47
NCU06055	172.323	234.092	183.897	210.008	194.597	205.398	173.3	193.431	199.133	211.42	266.544	288.679
NCU06088	87.2663	96.8048	88.3528	75.0805	73.5672	88.7318	78.0918	57.0781	96.8755	95.1391	98.7963	83.0069
NCU06095	695.921	742.757	821.886	1227.4	1021.63	1078.75	1249.47	1069.69	649.424	745.737	556.758	530.322
NCU06104	231.974	240.252	214.718	235.035	223.075	210.327	185.067	218.799	220.661	215.264	228.466	222.274
NCU06110	51446.2	48538.8	48937.2	42702.3	36516.6	37217.3	46504.2	48831.4	41972.2	37513.6	32047.1	29112.4
NCU06111	507.028	372.258	374.986	390.636	518.53	538.142	668.594	733.559	628.794	573.718	549.555	485.129
NCU06120	89.4755	95.0447	97.599	94.6667	113.911	143.778	105.905	131.068	133.652	127.813	121.437	107.909
NCU06125	1979.51	1582.32	1995.13	1965.15	2726.73	2864.89	2823.07	2443.79	1547.32	1490.51	1458.27	1321.65
NCU06177	333.6	253.453	307.18	286.176	516.157	451.875	395.808	462.967	329.197	392.088	412.68	360.619
NCU06203	2555.02	1881.53	2211.9	2817.15	2742.16	3057.14	2955.72	3348.58	2555.54	2531.28	2888.76	2947.67
NCU06210	563.364	630.991	530.117	815.004	500.732	604.691	515.62	424.915	661.982	667.896	468.253	595.805
NCU06214	104.94	108.245	99.6537	121.87	68.8209	103.52	78.0918	77.1611	99.5665	114.359	80.272	106.064
NCU06250	226.45	160.168	203.417	240.475	163.746	179.928	156.184	159.607	166.841	271.002	266.544	327.416
NCU06255	512.551	365.218	656.482	875.939	791.441	601.405	288.833	239.939	210.794	442.06	366.37	735.072
NCU06260	184.474	193.61	186.979	188.245	170.866	177.464	165.811	186.032	186.575	271.002	221.263	311.737
NCU06265	1532.13	931.086	1436.25	1622.39	1788.16	1767.24	2225.08	1878.29	1275.53	1458.8	1428.43	1217.43
NCU06296	125.929	125.846	140.748	130.575	147.134	181.572	113.394	103.586	145.313	201.81	309.768	349.551
NCU06300	289.415	268.413	218.827	224.153	168.493	216.9	183.997	167.006	285.244	283.495	264.486	269.311
NCU06354	215.404	300.095	205.472	239.387	231.381	222.651	174.369	236.768	246.674	191.239	192.447	201.983
NCU06366	613.073	627.471	658.536	973.87	808.053	761.615	699.617	714.533	637.764	1039.8	1037.36	1395.44
NCU06371	134.766	145.207	126.365	153.425	134.082	138.849	116.603	109.928	117.506	150.877	124.525	171.548
NCU06406	276.159	278.974	299.988	346.023	313.254	342.603	267.438	251.566	314.845	372.868	310.797	390.132
NCU06428	140.289	142.567	144.857	128.398	96.112	100.234	90.9288	82.4461	122.888	129.735	116.291	134.656
NCU06439	271.741	237.612	250.675	253.533	220.702	231.689	226.787	216.685	292.42	270.041	283.01	308.048
NCU06444	102.731	120.566	137.666	118.605	150.694	137.206	144.416	144.809	146.21	113.398	134.816	136.5
NCU06464	712.49	652.992	589.703	563.648	437.844	492.955	381.901	651.113	609.06	472.812	531.03	510.031
NCU06473	163.486	177.769	173.623	169.747	147.134	176.642	152.974	122.612	209	163.37	157.457	155.868
NCU06478	76.2199	92.4046	84.2433	75.0805	87.806	78.8727	70.6036	77.1611	72.6566	87.4511	109.088	97.7636
NCU06489	87.2663	105.605	76.0245	84.8736	58.1418	53.4034	67.3943	50.7361	80.7296	78.8021	109.088	106.987
NCU06490	98.3126	99.4449	111.982	71.8161	70.0075	68.1921	62.0455	69.7621	73.5536	76.8801	63.806	75.6285
NCU06495	139.184	165.448	136.639	167.571	155.44	160.21	128.37	170.177	132.755	121.086	106	103.297
NCU06506	415.343	483.144	348.274	337.318	828.224	629.339	1179.94	839.259	485.274	511.252	424.001	253.632
NCU06509	171.219	181.289	188.006	192.598	113.911	177.464	166.881	181.804	386.605	284.456	312.855	415.034
NCU06539	556.737	580.829	570.184	547.326	494.799	465.842	539.154	559.154	517.566	539.121	505.302	482.362
NCU06543	194.416	168.968	191.089	184.981	142.388	180.75	176.509	161.721	223.352	186.434	155.398	192.76
NCU06546	92.7894	133.767	96.5716	82.6973	102.045	94.483	134.789	116.27	103.154	81.6851	86.4468	79.3177
NCU06554	171.219	115.286	139.721	147.985	124.59	112.558	126.231	126.84	129.167	147.033	125.554	122.666
NCU06563	644.003	635.391	510.597	558.207	377.329	497.884	445.016	518.988	613.545	597.743	602.04	611.484
NCU06597	155.754	150.487	161.295	312.291	876.874	649.057	820.499	459.796	233.219	370.946	245.962	210.284
NCU06619	3672.92	5328.66	2519.08	2367.76	1870.03	1554.45	1501.93	1907.89	1983.26	2372.71	1431.52	1979.25
NCU06646	109.359	101.205	108.9	70.728	92.5523	62.4409	102.696	89.8451	104.051	97.0611	90.5633	100.531
NCU06656	1014.06	1775.93	887.637	986.927	835.344	821.591	704.966	768.44	589.326	710.18	697.749	725.849
NCU06673	351.274	423.301	276.359	340.582	302.575	281.806	385.11	341.412	274.481	305.598	210.971	239.798
NCU06679	148.021	176.889	166.432	146.897	113.911	137.206	157.253	130.011	149.798	147.994	108.058	213.051
NCU06687	1517.77	1210.94	1289.33	1058.74	892.299	1320.3	1473.05	1456.55	1502.47	1296.39	1083.67	901.086
NCU06718	754.467	789.399	699.631	653.962	861.448	653.986	795.895	845.601	714.008	724.595	641.147	713.859
NCU06727	433.017	531.546	405.806	485.303	288.336	395.185	264.228	376.293	511.287	388.244	379.748	356.007
NCU06760	687.084	744.517	606.141	585.41	745.165	685.207	887.893	1074.97	858.424	628.495	619.535	551.535
NCU06769	86.1616	86.2443	66.7783	106.636	70.0075	90.375	75.9523	42.2801	78.9356	96.1001	59.6894	87.6184
NCU06773	206.567	164.568	220.882	319.908	354.784	349.176	376.552	292.789	216.176	226.796	226.408	184.46
NCU06799	375.576	420.661	338.001	354.728	401.06	233.332	232.136	216.685	234.116	369.024	375.632	345.862
NCU06803	219.823	159.288	214.718	183.893	230.194	287.557	372.273	274.82	243.983	238.328	238.758	194.605
NCU06824	291.624	263.133	289.715	417.839	568.366	421.476	219.299	209.286	121.991	506.447	607.186	1017.3
NCU06839	182.265	263.133	207.526	161.042	177.985	209.506	140.137	164.892	208.103	181.629	222.292	207.517
NCU06867	162.382	169.848	164.377	155.602	200.53	177.464	182.927	242.053	231.425	170.097	195.534	160.48
NCU06890	80.6384	54.5627	99.6537	80.5211	181.545	176.642	156.184	140.581	82.5236	115.32	74.0972	83.0069
NCU06892	805.28	848.362	778.737	1102.27	582.605	767.366	687.85	694.45	990.283	882.199	669.963	755.363
NCU06945	156.858	211.21	189.034	175.188	214.769	250.585	286.693	366.78	302.287	190.278	199.651	133.733
NCU06967	102.731	117.046	113.009	108.812	205.276	158.567	156.184	179.69	82.5236	122.047	113.204	98.6859
NCU06977	1144.4	748.037	1100.3	1304.66	1837.99	2064.66	2334.2	2063.27	2025.42	1923.92	1544.72	1466.45
NCU06981	1258.18	1217.1	1557.47	2756.21	2998.46	2945.4	2520.33	2297.92	1782.33	2134.38	1719.67	2019.83
NCU06989	402.088	343.217	371.903	324.261	541.075	325.35	406.505	459.796	392.884	469.929	518.681	533.089
NCU07015	119.301	102.965	91.4348	90.3142	73.5672	99.4125	81.3011	80.3321	80.7296	110.515	100.855	100.531
NCU07022	101.627	48.4024	118.146	93.5786	153.067	289.2	117.673	147.98	108.536	88.4121	103.942	75.6285
NCU07029	508.133	414.501	494.159	409.134	460.388	447.767	579.805	570.781	547.167	559.303	482.661	428.869
NCU07030	80.6384	66.8833	88.3528	77.2567	112.724	96.9477	95.2078	93.0162	91.4935	123.969	100.855	89.463
NCU07033	326.972	249.932	663.673	962.989	957.56	1730.27	899.66	1049.6	839.587	667.896	853.147	773.809
NCU07041	67.3828	93.2846	84.2433	95.7548	65.2612	68.1921	57.7665	49.6791	117.506	78.8021	79.2429	73.7839
NCU07049	54.1272	48.4024	67.8056	69.6399	104.418	79.6943	79.1616	118.384	109.433	63.4261	87.4759	56.2602
NCU07050	55.2318	60.723	80.1339	75.0805	105.605	80.5159	105.905	153.265	87.9055	63.4261	83.3594	57.1825
NCU07064	175.637	166.328	183.897	216.536	204.09	299.059	223.578	196.602	364.18	317.13	234.641	189.071
NCU07098	484.935	484.904	445.873	648.521	789.068	589.902	639.711	749.414	430.558	374.79	441.496	367.997
NCU07116	93.8941	121.446	106.845	97.931	173.239	118.309	127.3	118.384	137.24	135.501	119.379	86.6961
NCU07117	2813.51	6292.31	2864.27	3771.43	4491.16	4542.58	3914.22	3562.1	3154.73	2957	3351.87	3089.7
NCU07121	1327.77	1065.73	972.908	1029.36	855.515	590.724	397.947	788.523	494.244	872.589	1661.01	1530.09
NCU07192	774.35	789.399	823.941	762.774	908.911	896.356	634.362	893.166	1227.09	1587.57	1477.83	2362.93
NCU07193	142.498	150.487	139.721	122.958	144.761	173.356	85.5801	159.607	182.09	162.409	179.068	195.527
NCU07200	167.905	108.245	165.405	154.513	121.03	149.53	99.4868	89.8451	167.738	138.384	190.389	196.45
NCU07221	1313.41	1001.49	1423.92	1637.62	2236.68	2944.58	3784.78	4604.3	3235.46	1705.78	2170.43	1085.55
NCU07222	81.7431	51.9226	98.6263	108.812	179.172	105.164	156.184	206.115	138.137	64.3871	97.7672	72.8616
NCU07234	118.196	98.5649	96.5716	154.513	141.202	174.177	170.09	168.063	184.781	124.93	136.874	109.754
NCU07253	1134.46	991.809	1078.73	2382.99	3149.15	3506.55	3764.45	3540.96	1304.23	1991.19	1919.32	1400.97
NCU07270	85.057	95.9247	86.298	108.812	93.7389	114.201	137.998	107.814	111.227	104.749	120.408	116.21
NCU07277	5527.6	4781.28	6310.03	7956.35	6532.06	7623.54	8930.28	9428.46	7385.86	6309.93	6755.2	5531.02
NCU07281	1565.27	1671.2	1529.74	1087.03	1535.42	1528.98	1659.18	2033.67	1646.88	1110.92	1287.44	897.397
NCU07290	170.114	206.81	189.034	204.567	147.134	199.647	155.114	178.633	205.412	214.303	181.127	236.108
NCU07318	2963.74	3531.61	3834.1	4145.75	5389.39	6317.21	6874.22	6385.35	2936.76	3282.78	2808.49	2039.2
NCU07322	172.323	118.806	139.721	167.571	232.567	255.515	225.717	217.742	191.06	162.409	170.835	166.936
NCU07331	130.347	122.326	147.94	165.395	207.649	212.792	256.74	195.545	235.013	188.356	156.427	155.868
NCU07333	214.299	167.208	245.538	227.418	271.724	307.275	319.856	229.369	310.36	302.715	269.632	226.885
NCU07338	268.427	139.047	326.7	440.69	499.545	601.405	497.434	583.465	551.652	466.085	584.545	499.886
NCU07345	202.148	178.649	241.429	311.203	379.702	504.457	525.248	336.127	260.129	298.871	234.641	242.565
NCU07389	945.569	858.923	880.446	1075.07	878.06	888.14	698.547	732.502	790.253	1368.47	1090.88	1858.43
NCU07392	685.979	673.233	655.454	1099	764.15	811.732	532.736	544.356	888.922	1350.21	924.157	1588.2
NCU07401	187.788	200.65	193.143	217.625	208.836	204.576	233.206	224.084	225.146	200.849	223.321	219.507
NCU07402	208.776	253.453	208.554	214.36	272.911	236.618	343.39	314.987	249.365	247.938	224.35	169.703
NCU07432	159.068	183.929	155.131	124.046	168.493	159.389	145.486	187.089	217.073	215.264	261.399	325.571
NCU07459	298.252	356.418	305.125	379.755	156.627	214.435	170.09	172.291	319.33	405.542	300.505	349.551
NCU07460	131.452	118.806	126.365	147.985	93.7389	142.957	128.37	133.182	154.283	157.604	148.194	190.916
NCU07467	637.375	832.521	681.138	759.51	1089.27	957.154	1067.61	984.069	655.703	708.258	748.176	713.859
NCU07468	356.797	305.375	414.025	549.502	522.09	640.019	680.362	779.01	737.33	613.119	618.506	538.622
NCU07511	46.3947	47.5224	64.7235	118.605	109.164	88.7318	78.0918	39.1091	68.1716	92.2561	114.233	136.5
NCU07545	345.751	322.976	305.125	336.23	327.493	285.914	301.67	308.645	279.862	310.403	335.496	320.038
NCU07557	76.2199	67.7634	84.2433	88.1379	90.1792	78.0511	98.4171	71.8761	73.5536	69.1921	79.2429	90.3853
NCU07563	257.38	286.894	256.839	262.238	395.127	384.505	319.856	371.008	364.18	442.06	445.613	425.18
NCU07569	8338.9	4712.63	12398.2	26482.7	23603.2	24917.2	20958.6	15227.2	10349.5	13349.3	11532.4	9660.16
NCU07665	212.09	186.569	194.171	190.421	208.836	226.759	219.299	258.965	231.425	196.044	181.127	157.713
NCU07726	164.591	200.65	137.666	133.839	85.4329	132.276	95.2078	124.726	201.824	113.398	112.175	104.22
NCU07740	98.3126	84.4842	110.955	157.778	135.269	234.975	154.044	197.659	158.768	126.852	174.952	149.412
NCU07743	223.137	153.128	232.183	285.088	244.433	280.984	296.321	467.195	396.472	334.428	349.904	335.717
NCU07776	1820.44	1932.58	3053.31	6132.66	5010.88	5821.79	4782.86	4313.62	2602.18	3100.19	3125.46	2967.03
NCU07787	10911.6	7787.51	17586.3	26849.4	30440.2	29539.5	24186	22867.2	16482.3	17627.6	18454.3	14390.6
NCU07791	104.94	127.606	109.927	93.5786	117.47	101.056	111.254	89.8451	88.8025	98.0221	89.5342	94.0745
NCU07802	130.347	170.728	158.213	526.651	539.888	500.349	203.253	239.939	254.747	662.13	935.478	1422.18
NCU07804	875.977	875.643	882.5	762.774	670.411	648.235	400.087	640.543	605.472	905.263	1420.2	1461.84
NCU07816	267.322	244.652	251.703	277.471	355.97	292.486	371.204	381.578	288.832	264.275	295.36	217.662
NCU07817	9560.63	6668.09	14202.2	20567.7	27504.6	26675.4	22793.2	20084.1	13515	16980.9	16756.3	13013.6
NCU07818	129.242	85.3642	152.049	125.134	144.761	146.243	183.997	170.177	128.27	164.331	169.806	137.422
NCU07827	166.8	150.487	139.721	159.954	157.814	167.605	146.556	159.607	156.974	189.317	195.534	202.906
NCU07859	1080.33	1019.09	1005.78	1021.75	660.918	842.131	687.85	677.538	887.128	903.341	871.672	937.055
NCU07874	1160.97	1129.98	1064.34	1177.35	950.441	1085.32	962.776	1020.01	1063.84	1124.37	1019.87	1118.75
NCU07880	118.196	120.566	113.009	129.487	97.2986	105.985	116.603	109.928	114.815	110.515	134.816	109.754
NCU07885	94.9987	134.647	129.447	109.9	111.537	110.915	117.673	98.3012	135.446	140.306	102.913	134.656
NCU07924	160.172	156.648	162.323	175.188	207.649	183.215	234.275	224.084	166.841	182.59	167.748	174.314
NCU07927	258.485	187.449	240.402	242.651	308.508	276.876	288.833	260.022	262.82	248.899	257.282	269.311
NCU07934	159.068	179.529	183.897	225.241	219.515	228.402	173.3	189.203	226.043	236.406	217.146	223.196
NCU07938	89.4755	82.7241	99.6537	130.575	145.948	138.027	81.3011	108.871	110.33	108.593	120.408	91.3076
NCU07944	113.778	108.245	132.529	112.077	204.09	159.389	182.927	151.151	94.1845	109.554	89.5342	98.6859
NCU07948	68.4874	90.6445	78.0792	76.1686	72.3806	58.333	60.9758	73.9901	64.5837	88.4121	64.8351	74.7062
NCU07974	160.172	176.889	176.706	150.161	162.56	204.576	182.927	180.747	261.923	285.417	281.981	352.318
NCU08048	354.588	418.901	378.068	357.992	424.791	429.692	476.039	431.257	323.815	263.314	270.661	215.818
NCU08049	87.2663	108.245	88.3528	69.6399	92.5523	101.056	174.369	156.436	119.3	96.1001	80.272	57.1825
NCU08050	304.88	285.134	249.648	242.651	297.829	220.186	321.995	350.925	268.202	266.197	269.632	240.72
NCU08070	213.195	226.171	223.964	277.471	383.261	416.547	508.132	528.501	465.54	369.985	320.059	273
NCU08091	230.869	246.412	269.168	236.123	302.575	294.951	239.624	266.364	340.858	290.222	325.205	289.602
NCU08094	543.481	541.227	598.95	480.95	1094.02	1238.96	1709.46	1187.01	871.879	682.311	742.001	445.47
NCU08095	364.53	351.137	392.451	389.548	983.665	1008.91	1266.59	944.96	638.661	530.472	539.263	290.524
NCU08146	107.15	97.6848	130.474	150.161	144.761	143.778	143.347	104.643	121.991	150.877	147.165	158.635
NCU08147	699.235	336.177	693.466	882.468	1012.14	715.606	554.131	508.418	516.669	781.294	791.4	963.802
NCU08151	395.46	350.257	349.302	420.015	344.105	375.467	339.111	386.863	391.09	408.425	341.671	511.876
NCU08167	888.128	529.786	728.397	460.276	651.426	580.865	768.081	1288.49	935.566	501.642	645.263	444.548
NCU08179	152.44	124.086	147.94	139.28	150.694	161.032	146.556	127.897	184.781	171.058	148.194	142.034
NCU08277	219.823	270.173	219.855	267.678	199.343	253.05	221.438	243.11	324.712	275.807	255.224	254.554
NCU08293	80.6384	73.9237	76.0245	58.7586	72.3806	100.234	93.0683	72.9331	68.1716	81.6851	89.5342	73.7839
NCU08298	240.811	211.21	207.526	256.797	300.202	267.839	334.832	294.903	299.596	204.693	233.612	185.382
NCU08301	315.926	314.176	306.153	330.789	211.209	258.801	233.206	257.908	304.081	298.871	303.593	318.193
NCU08323	97.208	106.485	83.216	115.341	67.6344	59.1546	85.5801	68.7051	104.051	115.32	90.5633	106.064
NCU08338	352.379	373.138	320.536	359.081	205.276	326.172	248.182	260.022	317.536	347.882	297.418	362.463
NCU08352	193.311	183.929	153.076	142.544	134.082	141.314	106.975	118.384	146.21	170.097	144.078	165.091
NCU08355	162.382	188.329	123.283	92.4904	70.0075	73.9432	49.2085	97.2442	87.9055	63.4261	68.9516	54.4156
NCU08372	69.5921	96.8048	80.1339	92.4904	90.1792	96.9477	95.2078	93.0162	76.2446	71.1141	59.6894	75.6285
NCU08412	54.1272	55.4427	60.6141	55.4943	88.9926	71.4784	147.626	114.156	77.1416	81.6851	86.4468	59.9494
NCU08413	66.2782	83.6041	95.5443	78.3448	100.858	87.0887	77.0221	67.6481	69.0686	79.7631	89.5342	88.5407
NCU08445	131.452	122.326	145.885	141.456	103.231	163.497	173.3	154.322	163.253	141.267	147.165	121.743
NCU08455	163.486	231.451	263.004	277.471	319.187	119.131	195.764	75.0471	85.2145	108.593	94.6798	121.743
NCU08457	1438.24	1162.54	1914.99	1186.05	1108.25	524.175	835.475	253.68	117.506	102.827	118.35	168.781
NCU08463	320.344	319.456	296.906	350.376	246.806	343.425	262.089	226.198	314.845	350.765	283.01	325.571
NCU08541	292.729	416.261	302.043	386.284	250.366	322.064	192.555	243.11	287.935	457.436	704.953	787.643
NCU08549	205.462	208.57	238.347	251.356	656.172	601.405	1068.68	565.496	285.244	288.3	227.437	195.527
NCU08554	170.114	227.931	171.569	183.893	126.963	164.318	147.626	163.835	237.704	199.888	194.505	213.051
NCU08595	71.8014	95.0447	85.2707	88.1379	47.4627	69.8352	58.8363	47.5651	78.0386	98.9831	57.6312	72.8616
NCU08643	195.521	132.887	252.73	244.828	245.62	340.139	378.692	476.708	381.223	254.665	220.233	178.926
NCU08663	146.917	143.447	139.721	149.073	97.2986	173.356	121.952	123.669	175.811	178.746	151.282	172.47
NCU08695	765.513	711.075	800.312	1003.25	1243.52	975.229	1166.03	1420.61	1066.53	625.612	809.924	600.416
NCU08705	240.811	251.692	223.964	307.939	255.112	228.402	197.904	208.229	199.133	279.651	251.107	338.484
NCU08706	144.707	144.327	131.502	177.364	137.642	131.455	127.3	122.612	124.682	144.15	115.262	178.926
NCU08715	238.601	139.047	248.621	188.245	162.56	124.06	116.603	114.156	99.5665	104.749	91.5924	88.5407
NCU08726	1040.57	958.367	1467.07	1532.08	1167.58	638.376	759.523	439.713	458.365	837.993	739.943	1002.54
NCU08728	180.056	226.171	217.8	247.004	183.918	169.248	189.346	155.379	190.163	205.654	184.214	200.139
NCU08750	378.89	410.98	274.305	272.031	285.963	319.599	284.554	324.5	496.038	566.991	398.273	450.082
NCU08760	236.392	183.049	190.061	216.536	285.963	257.98	223.578	218.799	182.987	222.952	206.855	197.372
NCU08775	199.939	186.569	191.089	213.272	243.246	216.9	163.672	276.934	231.425	225.835	212	254.554
NCU08784	71.8014	91.5245	92.4622	64.1992	78.3135	93.6614	119.812	134.239	80.7296	66.3091	59.6894	60.8717
NCU08793	257.38	176.889	205.472	186.069	159	171.713	293.112	377.35	367.768	349.804	431.205	462.072
NCU08806	553.423	455.863	555.801	596.291	1127.24	1013.84	1075.1	1357.19	838.69	861.057	1141.3	907.542
NCU08819	1513.35	808.76	1615.01	2248.06	1633.9	1864.19	2031.46	2898.3	1662.13	1513.58	1623.96	1530.09
NCU08821	363.425	190.089	381.15	510.33	399.873	445.302	524.178	858.285	544.476	434.372	532.059	469.45
NCU08842	92.7894	73.0436	104.79	118.605	160.187	160.21	102.696	104.643	89.6995	116.281	132.758	120.821
NCU08844	723.537	605.47	687.302	750.805	759.403	828.164	732.779	941.789	676.334	738.049	776.992	747.062
NCU08847	2394.85	1169.58	1827.67	1443.94	1497.45	1416.42	1016.26	1188.07	1515.02	1985.43	2634.57	3282.46
NCU08868	262.903	259.613	185.952	212.184	232.567	234.975	175.439	262.136	266.408	273.885	305.651	386.443
NCU08903	178.951	198.89	179.788	238.299	136.455	148.708	167.951	130.011	194.648	161.448	158.486	141.112
NCU08907	8400.76	3927.63	13326.9	24858.2	30113.9	31001.9	21171.4	18646.6	12433.2	18580	16331.2	13402.8
NCU08909	4512.44	3499.05	5236.44	10143.5	9306.25	10366	8560.15	8591.31	5616.98	8104.12	7255.35	7699.35
NCU08928	153.544	138.167	140.748	168.659	106.791	132.276	103.766	108.871	146.21	146.072	135.845	150.335
NCU08949	1550.91	1700.24	1684.87	2171.89	4246.73	2976.62	5945.68	3536.73	1543.73	1876.83	1322.43	1195.3
NCU08980	245.229	362.578	217.8	266.59	219.515	167.605	195.764	160.664	172.223	211.42	204.797	222.274
NCU08985	138.08	206.81	126.365	173.012	123.403	121.595	110.184	97.2442	144.416	151.838	138.932	161.402
NCU08998	605.341	526.266	659.564	626.759	676.344	878.281	507.062	553.869	705.935	575.64	604.098	492.507
NCU09040	127.033	234.972	125.338	101.195	199.343	78.0511	354.088	183.918	94.1845	84.5681	61.7477	40.5811
NCU09041	2931.7	3875.71	3541.3	2920.52	6739.71	3973.21	9162.42	7067.11	3230.98	3674.87	3072.98	2327.88
NCU09058	98.3126	100.325	81.1613	96.8429	157.814	139.67	124.091	110.985	95.9785	94.1781	85.4176	88.5407
NCU09075	273.95	300.975	310.262	409.134	481.747	352.463	299.53	405.889	196.442	342.116	367.399	354.163
NCU09101	246.334	248.172	237.32	307.939	236.127	220.186	191.485	223.027	245.777	248.899	253.166	266.544
NCU09106	170.114	195.37	191.089	182.805	148.321	144.6	158.323	139.524	149.798	151.838	121.437	171.548
NCU09108	4468.25	3652.18	5546.7	8899.76	9259.98	7072.26	7187.66	7098.82	3440.87	5000.09	4878.07	5275.55
NCU09115	684.874	632.751	656.482	912.935	856.702	972.764	783.058	542.242	616.236	689.038	477.516	551.535
NCU09132	625.224	544.747	577.375	563.648	355.97	460.913	425.761	458.739	660.188	643.871	510.448	655.754
NCU09169	189.997	105.605	183.897	191.51	256.299	276.055	299.53	425.972	341.755	233.523	270.661	178.926
NCU09170	441.854	213.851	395.533	349.287	537.515	650.7	682.501	981.955	1089.85	553.537	622.623	314.504
NCU09187	153.544	147.847	153.076	241.563	173.239	163.497	136.928	183.918	135.446	282.534	205.826	384.599
NCU09188	148.021	124.086	136.639	226.33	247.993	129.811	180.788	205.058	141.725	219.108	255.224	351.396
NCU09196	136.975	91.5245	126.365	109.9	140.015	119.131	108.045	121.555	102.257	128.774	142.02	165.091
NCU09199	138.08	123.206	127.392	134.927	96.112	115.023	98.4171	122.612	125.579	111.476	130.699	139.267
NCU09209	602.027	344.097	501.351	454.835	125.776	82.9807	172.23	100.415	116.609	102.827	134.816	134.656
NCU09239	117.091	149.607	106.845	113.165	84.2463	107.628	118.742	108.871	118.403	99.9441	113.204	128.2
NCU09252	497.086	424.181	492.104	968.429	797.374	732.038	498.504	449.226	397.369	714.024	616.448	720.315
NCU09264	1246.03	1277.82	1609.87	2694.19	1809.52	1935.67	1139.28	1329.71	861.115	1478.02	1754.66	1763.43
NCU09277	88.3709	66.0033	97.599	112.077	176.799	214.435	125.161	128.954	135.446	198.927	189.36	205.673
NCU09295	154.649	209.45	145.885	149.073	124.59	136.384	163.672	196.602	232.322	225.835	202.738	188.149
NCU09307	165.695	206.81	172.596	214.36	240.873	207.863	155.114	193.431	220.661	333.467	357.108	537.7
NCU09312	251.857	344.097	272.25	331.877	250.366	247.299	266.368	244.167	242.189	272.924	278.894	265.622
NCU09319	333.6	365.218	332.864	396.077	269.351	271.947	241.764	349.868	340.858	336.35	311.826	342.173
NCU09321	257.38	245.532	283.551	436.337	397.5	396.828	294.181	345.64	300.493	329.623	308.738	272.078
NCU09333	2914.03	3010.63	2584.83	3036.95	3200.17	2178.86	1712.67	2815.85	1468.38	2185.32	3235.58	3625.56
NCU09345	33056.2	33532.3	32511.8	28634	32316.2	29865.7	37928	39309.9	29703.1	28071.8	26439.3	20821.8
NCU09354	2368.34	3011.51	2194.44	2489.62	2643.67	2454.09	1301.89	2017.82	1036.93	2487.07	3945.68	3718.71
NCU09356	71.8014	72.1636	77.0518	95.7548	142.388	113.38	113.394	169.12	156.077	290.222	518.681	486.974
NCU09368	615.282	579.069	569.156	618.054	614.642	607.156	545.573	601.434	497.832	575.64	503.244	553.379
NCU09380	131.452	126.726	123.283	156.69	94.9254	107.628	99.4868	115.213	153.386	148.955	104.971	120.821
NCU09382	215.404	225.291	209.581	201.303	142.388	225.116	148.695	155.379	213.485	239.289	203.767	210.284
NCU09395	442.959	329.136	415.053	319.908	373.769	382.04	600.13	1047.49	552.549	268.119	307.709	150.335
NCU09403	85.057	77.4438	72.9424	56.5824	119.843	97.7693	97.3473	104.643	78.9356	62.4651	103.942	48.8818
NCU09420	214.299	161.928	379.095	633.287	1048.93	1028.63	577.665	486.221	403.648	607.353	475.457	373.531
NCU09421	124.824	126.726	147.94	247.004	319.187	317.956	219.299	217.742	146.21	244.094	192.447	203.828
NCU09427	233.078	174.249	228.073	212.184	183.918	211.97	186.137	213.514	238.601	243.133	237.729	250.865
NCU09428	134.766	120.566	159.24	117.517	80.6866	54.225	88.7893	110.985	126.476	127.813	107.029	94.0745
NCU09436	143.603	148.727	134.584	128.398	121.03	130.633	108.045	115.213	129.167	127.813	98.7963	154.024
NCU09486	86.1616	79.2039	85.2707	95.7548	189.851	192.252	156.184	178.633	181.193	224.874	168.777	188.149
NCU09489	279.473	374.899	255.812	315.556	219.515	198.003	195.764	176.519	266.408	248.899	213.03	226.885
NCU09514	2031.43	2602.29	2152.31	2220.86	2131.08	2742.47	2724.66	3175.23	2193.15	2316.97	2115.89	2055.8
NCU09519	170.114	137.287	132.529	129.487	168.493	159.389	167.951	154.322	123.785	133.579	136.874	118.054
NCU09525	76.2199	64.2432	63.6962	55.4943	73.5672	58.333	58.8363	68.7051	72.6566	84.5681	94.6798	131.889
NCU09532	452.901	293.935	381.15	316.644	361.903	455.161	426.831	462.967	626.103	405.542	419.884	233.342
NCU09533	481.621	240.252	257.867	196.95	294.269	322.064	379.762	402.718	476.304	251.782	296.389	177.081
NCU09548	85.057	89.7644	100.681	103.372	143.575	110.915	94.1381	122.612	87.9055	107.632	94.6798	90.3853
NCU09559	107.15	50.1625	117.119	108.812	157.814	167.605	212.88	343.526	254.747	109.554	244.933	121.743
NCU09647	210.986	226.171	222.937	272.031	195.784	238.261	180.788	153.265	201.824	225.835	208.913	231.497
NCU09652	153.544	187.449	163.35	166.483	134.082	142.957	158.323	137.41	151.592	158.565	156.427	157.713
NCU09676	460.633	556.188	501.351	574.529	904.165	690.958	1604.63	1308.57	563.313	461.28	531.03	457.46
NCU09681	271.741	258.733	232.183	290.529	323.933	299.881	265.298	301.245	208.103	197.005	235.67	195.527
NCU09693	6722.82	4970.49	6269.96	5360.09	3198.99	3453.15	2976.05	3688.94	3108.99	5286.47	5653	7178.25
NCU09711	367.844	341.457	333.891	394.989	391.567	375.467	346.599	455.568	359.695	418.996	427.088	497.119
NCU09715	711.386	611.63	702.713	763.862	969.426	1085.32	1110.4	1235.64	806.399	713.063	787.283	790.41
NCU09738	558.946	520.106	537.308	637.64	878.06	1040.96	1166.03	1363.53	1007.33	689.999	623.652	401.2
NCU09739	262.903	298.335	226.019	369.962	595.657	713.141	846.173	994.639	775.004	395.932	405.477	309.892
NCU09742	114.882	72.1636	95.5443	117.517	130.522	163.497	139.068	156.436	116.609	129.735	142.02	109.754
NCU09744	183.37	224.411	194.171	208.92	154.254	142.957	177.579	159.607	235.91	176.824	202.738	175.237
NCU09759	297.147	263.133	302.043	258.973	283.59	313.026	373.343	432.314	286.141	170.097	215.088	117.132
NCU09767	99.4173	110.005	93.4896	71.8161	55.7687	63.2625	50.2783	47.5651	56.5107	89.3731	73.0681	79.3177
NCU09775	653.945	516.586	689.357	513.594	1275.56	1407.39	1355.37	1628.84	1271.94	1019.62	1110.43	635.464
NCU09792	115.987	119.686	127.392	168.659	97.2986	131.455	132.649	105.7	160.562	185.473	154.369	171.548
NCU09799	254.066	222.651	234.238	196.95	250.366	235.797	399.017	398.49	219.764	175.863	222.292	158.635
NCU09820	231.974	239.372	183.897	208.92	247.993	261.266	308.088	273.763	218.867	225.835	239.787	208.439
NCU09821	1325.56	1829.61	1471.18	1504.87	4605.07	3261.72	4289.7	3425.74	1074.6	1481.86	1699.09	1343.79
NCU09826	172.323	227.051	170.541	214.36	136.455	194.717	178.648	150.094	223.352	204.693	196.564	204.75
NCU09842	541.272	440.022	449.983	470.069	361.903	451.875	370.134	473.537	687.098	617.924	567.05	643.764
NCU09856	125.929	88.0044	129.447	95.7548	126.963	101.877	95.2078	106.757	130.064	188.356	214.059	244.409
NCU09857	91.6848	102.085	90.4075	81.6092	67.6344	64.9057	80.2313	78.2181	115.712	111.476	118.35	126.355
NCU09873	798.652	500.745	702.713	376.49	189.851	257.98	273.856	381.578	113.918	171.058	294.331	280.379
NCU09915	307.089	273.694	321.563	446.13	294.269	340.139	397.947	427.029	336.373	505.486	548.525	714.781
NCU09969	196.625	150.487	209.581	487.479	440.217	488.025	289.902	284.333	188.369	288.3	285.069	296.058
NCU09995	1851.37	1627.2	1820.48	2043.49	1313.53	1587.31	1669.88	1628.84	1526.69	1688.48	1200.99	2117.6
NCU10015	167.905	165.448	177.733	186.069	192.224	175.82	171.16	189.203	137.24	170.097	210.971	161.402
NCU10031	311.507	152.248	452.037	1146.88	865.008	931.684	650.409	685.994	500.523	499.72	440.467	311.737
NCU10048	98.3126	142.567	104.79	124.046	155.44	207.041	193.625	217.742	203.618	121.086	121.437	132.811
NCU10049	88.3709	97.6848	85.2707	115.341	99.6717	162.675	177.579	163.835	146.21	116.281	117.321	109.754
NCU10062	72.906	85.3642	82.1886	77.2567	58.1418	59.9761	47.069	50.7361	101.36	90.3341	78.2137	69.1724
NCU10077	86.1616	111.766	118.146	113.165	119.843	107.628	102.696	108.871	91.4935	125.891	119.379	166.014
NCU10273	562.26	566.748	471.557	410.222	382.075	373.002	359.436	530.615	574.077	416.113	484.719	448.237
NCU10291	56.3364	89.7644	70.8877	69.6399	88.9926	120.774	102.696	82.4461	99.5665	90.3341	71.0099	73.7839
NCU10301	444.064	316.816	378.068	435.249	460.388	444.481	382.971	424.915	349.828	455.514	416.797	465.761
NCU10314	198.835	172.489	210.608	181.717	205.276	216.9	192.555	193.431	166.841	187.395	194.505	177.081
NCU10497	529.121	395.14	501.351	479.862	414.112	437.908	421.482	421.744	519.36	367.102	339.612	352.318
NCU10500	937.836	749.797	982.154	1498.35	2329.23	2342.36	2938.61	2897.24	1249.51	1303.12	1109.4	819.001
NCU10610	110.464	92.4046	93.4896	73.9923	111.537	60.7977	70.6036	75.0471	84.3175	82.6461	142.02	151.257
NCU10809	257.38	307.135	221.909	443.954	466.321	262.909	279.205	534.843	224.249	301.754	629.827	576.437
NCU11012	195.521	211.21	226.019	294.881	155.44	174.999	182.927	178.633	212.588	214.303	172.894	242.565
NCU11053	135.87	124.086	213.69	284	359.53	797.765	526.317	474.594	354.313	326.74	297.418	269.311
NCU11098	68.4874	65.1232	72.9424	81.6092	81.8732	88.7318	78.0918	66.5911	81.6266	71.1141	94.6798	90.3853
NCU11102	187.788	210.33	229.101	179.54	175.612	138.849	166.881	173.348	144.416	128.774	130.699	150.335
NCU11109	841.733	790.279	727.369	759.51	717.874	879.102	569.107	755.756	669.158	780.333	974.584	1114.14
NCU11128	575.515	497.225	599.977	557.119	549.381	695.888	499.574	637.372	568.695	601.587	624.681	520.176
NCU11172	69.5921	88.0044	71.915	63.1111	78.3135	81.3375	55.627	69.7621	110.33	101.866	207.884	369.842
NCU11201	254.066	193.61	222.937	230.682	350.038	247.299	346.599	305.473	217.97	223.913	223.321	170.625
NCU11241	91.6848	110.885	65.7509	80.5211	61.7015	71.4784	87.7196	85.6171	98.6695	85.5291	83.3594	95.9191
NCU11245	72.906	58.9629	55.4773	70.728	81.8732	78.8727	96.2776	64.4771	75.3476	69.1921	89.5342	59.0271
NCU11264	188.893	201.53	167.459	174.1	191.037	169.248	180.788	217.742	211.691	156.643	199.651	169.703
NCU11295	573.306	1073.65	710.932	748.628	1128.43	1616.07	604.409	874.14	579.459	743.815	821.244	798.711
NCU11306	213.195	158.408	214.718	191.51	234.94	232.51	255.67	244.167	172.223	191.239	256.253	225.963
NCU11323	1695.62	1445.91	1657.13	1450.47	2488.23	2373.58	2886.19	3064.25	1925.85	2033.48	1869.93	1767.12
NCU11395	515.865	266.653	370.876	309.027	1148.6	566.076	1247.33	894.223	264.614	358.453	365.341	221.352
NCU11399	118.196	161.928	123.283	155.602	117.47	85.4455	116.603	101.472	127.373	123.008	114.233	132.811
NCU11406	140.289	175.129	135.611	113.165	130.522	145.422	114.463	115.213	165.047	160.487	158.486	180.771
NCU11490	151.335	174.249	159.24	164.307	129.336	96.1262	66.3246	78.2181	71.7596	133.579	113.204	159.558
NCU11495	224.241	182.169	159.24	219.801	219.515	218.543	219.299	277.991	227.837	207.576	181.127	177.081
NCU11498	197.73	158.408	172.596	184.981	177.985	205.398	224.648	200.83	186.575	236.406	214.059	180.771
NCU11506	189.997	181.289	166.432	181.717	150.694	188.144	152.974	180.747	179.399	197.966	143.049	174.314
NCU11555	236.392	130.246	233.21	624.582	498.359	307.275	226.787	247.338	154.283	446.865	479.574	722.16
NCU11558	1514.46	1280.46	1311.94	1380.83	1319.46	1604.57	2052.85	2659.42	2107.04	1409.79	2444.18	1608.49
NCU11598	66.2782	61.6031	66.7783	75.0805	87.806	75.5864	82.3708	76.1041	76.2446	91.2951	102.913	130.044
NCU11633	114.882	135.527	116.091	105.548	106.791	112.558	87.7196	119.441	117.506	120.125	118.35	95.9191
NCU11680	114.882	110.005	99.6537	100.107	112.724	124.06	183.997	143.752	171.326	162.409	121.437	175.237
NCU11687	118.196	139.927	118.146	166.483	425.978	303.989	345.53	233.597	95.0815	153.76	149.224	142.956
NCU11699	122.615	164.568	114.037	193.686	105.605	119.131	84.5103	87.7311	159.665	147.033	85.4176	110.676
NCU11745	3524.89	3292.24	3891.63	3851.95	4765.26	4657.6	2674.38	2921.55	2063.09	3794.99	4019.78	4190
NCU11753	157.963	169.848	159.24	199.126	140.015	156.924	131.579	116.27	139.034	126.852	126.583	119.899
NCU11768	222.032	232.332	412.998	1041.33	1537.79	1874.05	993.799	755.756	443.116	953.313	580.428	687.112
NCU11788	283.892	303.615	259.922	215.448	183.918	141.314	195.764	242.053	233.219	167.214	184.214	144.801
NCU11808	367.844	331.776	535.253	879.203	757.03	578.4	424.691	575.009	551.652	612.158	639.089	660.366
NCU11851	848.361	858.923	922.567	915.111	1167.58	1046.71	993.799	966.1	954.403	916.795	832.565	848.515
NCU11870	61.8596	49.2824	62.6688	63.1111	124.59	111.736	152.974	108.871	56.5107	69.1921	69.9807	52.571
NCU11924	407.611	373.138	336.973	340.582	276.47	325.35	237.485	359.381	357.901	289.261	322.117	398.433
NCU11926	129.242	118.806	108.9	101.195	87.806	91.1966	89.8591	88.7881	125.579	83.6071	98.7963	87.6184
NCU11990	81.7431	64.2432	87.3254	87.0498	84.2463	99.4125	106.975	96.1872	79.8326	96.1001	76.1555	78.3954
NCU12009	185.579	146.967	171.569	159.954	170.866	174.177	203.253	207.172	203.618	215.264	175.981	186.304
NCU12058	5452.48	4858.72	5666.91	4971.63	7096.86	5906.42	6575.76	5387.54	4533.41	6037.01	4391.29	5251.57
NCU12062	166.8	161.048	171.569	133.839	87.806	69.8352	120.882	90.9021	108.536	72.0751	104.971	90.3853
NCU12093	115.987	93.2846	88.3528	132.751	182.731	139.67	148.695	153.265	94.1845	92.2561	90.5633	93.1522
NCU12096	74.0106	106.485	84.2433	103.372	115.097	117.488	113.394	123.669	80.7296	117.242	74.0972	90.3853
NCU12112	452.901	418.021	366.767	545.15	321.56	327.815	369.064	380.521	487.068	448.787	298.447	369.842
NCU00029	404.297	295.695	377.04	394.989	406.993	381.218	401.157	354.096	351.622	357.492	286.098	301.592
NCU00054	175.637	179.529	199.307	213.272	218.328	213.614	227.857	228.312	224.249	191.239	188.33	214.896
NCU00092	62.9643	67.7634	78.0792	77.2567	85.4329	75.5864	90.9288	64.4771	73.5536	64.3871	58.6603	77.4731
NCU00126	230.869	212.971	216.772	231.77	193.411	229.224	195.764	205.058	248.468	276.768	242.874	299.747
NCU00135	146.917	155.768	163.35	150.161	179.172	158.567	190.416	181.804	155.18	155.682	129.67	127.277
NCU00142	182.265	167.208	195.198	173.012	210.023	318.777	244.973	335.07	235.91	288.3	223.321	218.585
NCU00194	372.262	368.738	260.949	212.184	138.828	133.919	140.137	218.799	372.253	237.367	196.564	177.081
NCU00215	195.521	197.13	221.909	244.828	211.209	223.473	220.369	205.058	220.661	197.966	147.165	163.247
NCU00243	195.521	285.134	221.909	227.418	180.358	190.609	174.369	183.918	251.159	236.406	223.321	228.73
NCU00250	162.382	135.527	158.213	130.575	117.47	95.3046	118.742	137.41	102.257	129.735	142.02	131.889
NCU00251	204.358	164.568	186.979	137.103	155.44	145.422	112.324	135.296	117.506	149.916	164.661	146.645
NCU00252	109.359	120.566	105.818	107.724	75.9403	103.52	82.3708	67.6481	74.4506	85.5291	96.7381	98.6859
NCU00255	212.09	169.848	217.8	226.33	270.537	236.618	257.81	275.877	284.347	258.509	267.573	232.419
NCU00262	62.9643	77.4438	76.0245	101.195	176.799	149.53	120.882	149.037	105.845	102.827	109.088	104.22
NCU00268	405.401	356.418	409.916	471.157	409.366	486.382	425.761	442.884	393.781	380.556	366.37	394.744
NCU00275	171.219	146.087	149.994	221.977	270.537	169.248	295.251	246.281	187.472	160.487	179.068	154.024
NCU00276	119.301	132.007	167.459	120.782	164.933	142.957	163.672	150.094	132.755	109.554	119.379	106.987
NCU00281	177.846	156.648	164.377	215.448	202.903	206.219	203.253	191.317	164.15	180.668	160.544	161.402
NCU00283	463.947	462.023	673.947	533.18	829.411	865.957	813.011	780.067	424.279	476.656	626.739	503.575
NCU00321	157.963	138.167	149.994	117.517	150.694	138.849	119.812	146.923	186.575	216.225	227.437	306.203
NCU00326	346.856	259.613	281.496	278.559	323.933	309.74	292.042	321.329	278.965	302.715	245.962	225.963
NCU00389	264.008	244.652	226.019	217.625	195.784	195.539	206.462	193.431	231.425	195.083	215.088	205.673
NCU00406	567.783	454.102	486.968	507.065	364.276	428.049	394.738	454.511	467.334	499.72	502.215	581.97
NCU00443	546.795	535.066	444.846	418.927	378.515	420.655	346.599	456.625	586.635	509.33	502.215	544.156
NCU00465	344.646	318.576	339.028	352.552	369.023	403.401	361.576	348.811	398.266	356.531	321.088	314.504
NCU00538	400.983	371.378	410.943	406.958	425.978	450.232	489.946	446.055	368.665	369.024	362.253	392.899
NCU00558	120.405	124.086	111.982	91.4023	79.5	91.1966	106.975	116.27	77.1416	125.891	165.69	149.412
NCU00595	1512.25	1467.03	1204.06	1071.8	984.851	957.154	816.22	1114.08	844.969	1015.78	1263.77	1280.15
NCU00622	562.26	513.065	597.922	628.935	565.993	585.794	615.107	616.232	489.759	491.071	490.894	513.72
NCU00633	653.945	971.568	793.12	1011.95	1466.6	1469	1227	1503.06	931.978	751.503	1050.74	835.603
NCU00673	2870.95	2292.51	2751.26	2890.05	2648.42	2819.7	1771.51	1918.46	2477.5	2828.23	3042.1	3937.29
NCU00675	240.811	206.81	234.238	217.625	247.993	266.195	246.043	227.255	226.043	221.03	205.826	215.818
NCU00678	267.322	267.533	297.934	255.709	414.112	336.852	394.738	334.013	243.086	258.509	266.544	205.673
NCU00710	78.4292	84.4842	104.79	92.4904	125.776	115.844	127.3	141.638	128.27	99.9441	97.7672	93.1522
NCU00712	1639.28	2008.26	1868.76	2031.53	1941.23	1713.84	1298.68	1447.04	1198.39	1420.36	1376.97	1359.47
NCU00715	488.249	283.374	785.929	1536.43	2783.69	2695.64	928.544	1088.71	935.566	1171.46	1148.51	1262.63
NCU00727	2400.37	2369.96	1911.91	1718.15	1466.6	1700.69	1463.42	1809.59	2450.59	2111.32	2038.7	1839.06
NCU00748	248.543	317.696	353.411	392.812	382.075	444.481	443.947	428.086	377.635	423.801	321.088	361.541
NCU00766	152.44	167.208	218.827	260.061	815.172	506.922	615.107	435.485	185.678	359.414	264.486	288.679
NCU00779	202.148	212.091	208.554	150.161	173.239	199.647	212.88	196.602	214.382	203.732	174.952	166.014
NCU00793	1079.23	930.206	1568.78	2239.36	2140.57	2564.19	2858.37	2284.18	1373.3	1655.8	1417.11	1605.72
NCU00805	972.08	963.648	1060.23	1027.19	1001.46	946.473	728.5	754.699	675.437	770.723	825.361	879.873
NCU00834	104.94	102.965	121.228	141.456	166.12	128.99	103.766	138.467	85.2145	113.398	170.835	169.703
NCU00849	65.1735	56.3228	64.7235	93.5786	79.5	117.488	93.0683	114.156	70.8626	66.3091	96.7381	87.6184
NCU00859	138.08	117.046	158.213	156.69	147.134	133.919	200.043	177.576	151.592	142.228	130.699	117.132
NCU00868	659.468	551.787	580.457	501.625	810.426	652.343	914.637	1005.21	626.103	624.651	655.555	594.883
NCU00884	1154.34	1296.3	1022.22	917.287	1261.32	1128.04	1601.42	1377.27	1166.09	1045.57	1013.69	799.633
NCU00890	157.963	149.607	126.365	125.134	182.731	161.032	174.369	184.975	208.103	195.083	179.068	158.635
NCU00918	244.125	205.05	249.648	260.061	303.761	362.322	246.043	309.702	267.305	226.796	254.195	240.72
NCU00941	374.472	267.533	349.302	881.379	1002.65	626.874	572.317	730.388	322.918	481.461	555.729	384.599
NCU00966	415.343	396.9	399.642	422.192	376.142	373.002	346.599	337.184	342.652	369.985	339.612	359.696
NCU00994	153.544	162.808	129.447	158.866	143.575	113.38	143.347	150.094	162.356	154.721	191.418	201.061
NCU01007	124.824	124.086	108.9	94.6667	77.1269	83.8023	87.7196	83.5031	110.33	88.4121	98.7963	86.6961
NCU01022	85.057	98.5649	68.833	64.1992	56.9553	57.5114	69.5338	52.8501	83.4205	86.4901	72.039	75.6285
NCU01039	122.615	102.965	128.42	101.195	107.978	125.703	124.091	141.638	135.446	135.501	92.6215	105.142
NCU01116	180.056	202.41	167.459	138.192	129.336	145.422	169.021	154.322	155.18	159.526	159.515	146.645
NCU01124	318.135	258.733	303.071	499.448	619.388	640.841	453.574	503.133	216.176	343.077	406.506	312.659
NCU01127	118.196	137.287	143.83	208.92	425.978	451.875	225.717	216.685	95.0815	209.498	219.204	214.896
NCU01158	121.51	124.966	89.3801	107.724	135.269	92.0182	106.975	107.814	139.931	131.657	226.408	274.845
NCU01160	346.856	338.817	323.618	326.437	283.59	312.205	236.415	309.702	300.493	278.69	314.913	370.764
NCU01171	402.088	397.78	324.645	361.257	236.127	335.209	284.554	277.991	350.725	335.389	336.525	374.453
NCU01175	333.6	372.258	342.11	274.207	230.194	271.125	258.88	295.96	347.137	332.506	297.418	309.892
NCU01188	350.17	334.417	322.59	341.671	314.44	339.317	333.762	347.754	340.858	327.701	322.117	288.679
NCU01200	1321.14	1338.55	1161.94	1269.84	899.418	1148.58	850.452	889.995	1217.22	1136.86	1132.04	1179.62
NCU01209	62.9643	46.6423	86.298	89.2261	84.2463	111.736	72.7431	58.1351	86.1115	115.32	142.02	169.703
NCU01225	484.935	467.303	461.284	435.249	374.955	408.331	369.064	313.93	365.077	413.23	421.943	438.092
NCU01227	489.354	601.95	512.651	577.793	401.06	431.335	394.738	341.412	404.545	445.904	411.651	479.595
NCU01238	545.69	453.222	508.542	415.663	532.769	515.138	547.712	544.356	423.382	429.567	404.447	414.112
NCU01253	86.1616	122.326	117.119	94.6667	104.418	115.023	100.557	109.928	113.021	130.696	132.758	126.355
NCU01260	138.08	154.888	149.994	142.544	173.239	168.426	163.672	145.866	137.24	128.774	145.107	127.277
NCU01277	298.252	271.053	242.456	265.502	208.836	229.224	215.02	245.224	273.584	294.066	291.243	262.855
NCU01284	379.995	458.503	358.548	342.759	304.948	338.496	335.902	346.697	334.579	415.152	352.991	358.774
NCU01292	154.649	157.528	158.213	177.364	223.075	167.605	206.462	230.426	140.828	164.331	139.961	149.412
NCU01324	205.462	247.292	221.909	267.678	329.866	234.975	328.414	297.017	230.528	242.172	216.117	221.352
NCU01345	544.586	572.028	576.348	628.935	762.963	672.061	763.802	909.021	751.682	552.576	582.487	539.545
NCU01347	146.917	115.286	115.064	120.782	131.709	120.774	170.09	165.949	144.416	106.671	110.117	105.142
NCU01357	164.591	151.367	133.557	150.161	202.903	187.323	233.206	246.281	190.163	159.526	180.097	142.956
NCU01358	198.835	203.29	216.772	217.625	210.023	204.576	225.717	189.203	191.06	181.629	171.864	159.558
NCU01382	75.1153	82.7241	62.6688	35.9081	55.7687	66.5489	65.2548	88.7881	71.7596	81.6851	168.777	218.585
NCU01417	111.568	93.2846	105.818	97.931	80.6866	92.8398	100.557	96.1872	127.373	134.54	150.253	113.443
NCU01418	3033.33	3159.36	2963.93	2662.64	1948.34	2046.58	2446.52	2885.61	3024.67	2940.66	2774.53	3497.36
NCU01424	745.629	714.595	658.536	545.15	550.567	612.085	594.781	664.854	752.579	736.127	550.584	527.555
NCU01427	412.029	321.216	460.256	446.13	371.396	265.374	290.972	274.82	278.965	280.612	303.593	324.649
NCU01438	3577.92	3124.15	2946.46	2923.79	2737.41	3366.88	1496.58	1954.4	1543.73	2490.91	2866.12	3012.23
NCU01443	756.676	723.396	603.059	661.579	660.918	607.977	580.875	673.31	577.665	713.063	723.477	762.741
NCU01447	322.554	390.739	313.344	318.82	315.627	317.134	238.554	252.623	303.184	322.896	322.117	345.862
NCU01465	437.436	407.46	426.353	445.042	552.941	540.607	563.759	529.558	470.922	482.422	453.846	491.585
NCU01485	103.836	141.687	116.091	107.724	116.284	86.2671	90.9288	97.2442	104.051	98.0221	92.6215	128.2
NCU01486	139.184	132.007	127.392	144.72	122.216	122.417	166.881	157.493	156.974	129.735	140.991	95.9191
NCU01555	1007.43	1107.09	1213.31	1297.04	1899.7	1809.97	2639.08	2158.4	983.107	1248.34	956.06	830.069
NCU01571	198.835	250.812	218.827	252.444	258.672	228.402	242.833	230.426	209	169.136	173.923	167.858
NCU01589	417.552	480.504	378.068	342.759	204.09	297.416	257.81	248.395	385.708	366.141	298.447	277.612
NCU01612	97.208	117.926	113.009	127.31	85.4329	96.9477	93.0683	67.6481	107.639	119.164	99.8254	127.277
NCU01613	206.567	213.851	208.554	206.743	207.649	186.501	160.463	135.296	212.588	239.289	239.787	217.662
NCU01647	1246.03	1246.14	1220.5	1242.64	1317.09	1482.97	1203.47	1319.14	976.828	1102.27	1089.85	1053.26
NCU01659	398.774	324.736	378.068	426.544	425.978	494.598	470.69	476.708	459.262	492.032	407.535	492.507
NCU01689	762.199	1107.97	594.84	558.207	204.09	315.491	331.623	334.013	587.532	436.294	328.292	366.153
NCU01766	256.276	276.334	210.608	237.211	163.746	179.107	195.764	192.374	235.013	247.938	214.059	245.331
NCU01768	2028.11	1318.31	1956.09	1892.25	1878.34	1961.14	2306.38	2073.84	1776.95	1655.8	1552.95	1505.19
NCU01824	480.517	455.863	485.94	502.713	282.403	419.833	292.042	329.785	703.244	632.339	559.846	597.649
NCU01838	218.718	168.968	244.511	322.084	414.112	459.269	372.273	377.35	344.446	340.194	350.933	293.291
NCU01874	117.091	75.6837	109.927	106.636	176.799	161.853	142.277	150.094	88.8025	104.749	113.204	87.6184
NCU01881	927.894	655.632	798.257	587.586	692.956	735.324	648.269	761.041	836.896	920.639	841.827	797.788
NCU01891	389.937	281.614	419.162	429.808	773.642	513.494	834.406	838.202	278.965	422.84	373.574	348.629
NCU01903	282.787	233.212	257.867	284	284.776	316.313	344.46	261.079	348.034	316.169	250.078	220.429
NCU01922	199.939	182.169	180.815	207.831	223.075	199.647	210.741	235.711	169.532	170.097	183.185	171.548
NCU01924	1085.86	767.398	1153.72	1570.16	1313.53	1139.55	1217.38	1259.95	805.502	936.976	880.934	867.883
NCU01989	319.24	265.773	298.961	323.172	357.157	348.355	495.295	416.459	307.669	271.963	302.564	217.662
NCU02003	19380.8	16793.9	17409.6	16315.3	13090.2	13122.5	13355.8	14247.3	13471.1	14495.7	12942.3	14389.7
NCU02013	206.567	214.731	207.526	232.858	217.142	221.008	224.648	196.602	212.588	198.927	195.534	184.46
NCU02026	283.892	235.852	257.867	311.203	440.217	560.325	415.063	367.837	383.914	371.907	292.272	342.173
NCU02059	262.903	201.53	236.292	194.774	144.761	174.177	201.113	223.027	224.249	242.172	213.03	229.652
NCU02075	2152.94	2377.88	2156.42	2437.4	1427.44	1537.2	1276.21	1445.98	1564.36	1795.15	1498.41	1760.67
NCU02086	806.384	848.362	605.114	376.49	399.873	424.763	402.226	798.036	711.317	871.628	1212.31	1136.27
NCU02090	935.627	907.325	919.485	852	733.299	887.318	558.41	738.844	834.205	936.976	988.992	1027.44
NCU02109	928.999	821.081	1135.23	1266.57	1251.83	1257.03	1246.26	1367.76	1032.44	964.845	958.118	815.312
NCU02110	150.231	174.249	163.35	153.425	173.239	205.398	134.789	175.462	193.751	241.211	261.399	438.092
NCU02112	153.544	174.249	201.362	216.536	231.381	203.755	221.438	197.659	168.635	167.214	190.389	193.683
NCU02120	320.344	231.451	284.578	292.705	269.351	283.449	364.785	321.329	231.425	242.172	234.641	235.186
NCU02176	114.882	111.766	95.5443	104.46	91.3657	78.0511	86.6498	99.3582	99.5665	101.866	93.6507	101.453
NCU02209	3143.79	4204.85	2793.39	2434.13	923.15	976.872	1374.63	1407.93	1763.49	1549.13	1179.38	1149.18
NCU02218	97.208	102.965	93.4896	97.931	107.978	119.131	125.161	125.783	107.639	123.008	113.204	100.531
NCU02235	424.18	400.42	437.654	423.28	371.396	344.247	330.553	219.856	339.961	405.542	339.612	396.588
NCU02253	69.5921	88.8844	97.599	103.372	98.4851	92.0182	90.9288	96.1872	91.4935	89.3731	78.2137	85.7738
NCU02259	176.742	188.329	200.335	169.747	182.731	192.252	225.717	261.079	207.206	209.498	164.661	172.47
NCU02263	360.111	454.102	424.299	441.778	318	402.58	321.995	327.671	461.953	444.943	416.797	472.217
NCU02305	336.914	394.26	354.438	314.467	271.724	303.167	252.461	252.623	249.365	310.403	280.952	263.777
NCU02317	94.9987	93.2846	140.748	153.425	191.037	177.464	200.043	198.716	154.283	202.771	202.738	140.189
NCU02322	160.172	210.33	185.952	244.828	702.448	472.415	684.641	462.967	166.841	238.328	281.981	246.254
NCU02363	141.393	129.366	109.927	146.897	176.799	199.647	86.6498	115.213	120.197	170.097	223.321	264.7
NCU02388	163.486	140.807	167.459	203.479	218.328	200.468	139.068	170.177	147.107	169.136	188.33	200.139
NCU02395	172.323	137.287	144.857	165.395	217.142	180.75	157.253	226.198	169.532	119.164	117.321	112.52
NCU02407	415.343	487.544	424.299	400.429	297.829	349.176	281.344	329.785	433.249	431.489	368.428	415.957
NCU02417	164.591	182.169	153.076	145.808	153.067	196.36	172.23	182.861	196.442	143.189	134.816	143.879
NCU02470	218.718	199.77	224.991	173.012	135.269	158.567	165.811	163.835	258.335	235.445	224.35	283.146
NCU02513	407.611	366.098	404.779	343.847	526.836	470.772	602.27	599.32	435.94	365.18	405.477	299.747
NCU02539	444.064	416.261	385.259	431.985	403.433	408.331	502.783	455.568	342.652	381.517	351.962	321.882
NCU02540	404.297	347.617	351.356	387.372	503.105	423.941	527.387	438.656	298.699	307.52	275.806	272.078
NCU02543	497.086	481.384	469.502	406.958	391.567	368.073	433.249	430.2	388.399	436.294	451.787	377.22
NCU02565	490.458	530.666	422.244	435.249	383.261	402.58	379.762	471.423	538.197	491.071	453.846	482.362
NCU02568	282.787	262.253	271.222	285.088	300.202	297.416	305.949	257.908	284.347	256.587	269.632	255.477
NCU02576	571.097	528.026	573.266	711.632	673.971	686.85	590.502	682.823	609.06	588.133	612.331	616.095
NCU02592	261.799	256.973	250.675	240.475	226.634	233.332	218.229	207.172	243.086	263.314	276.836	314.504
NCU02595	245.229	269.293	248.621	303.586	270.537	288.378	244.973	245.224	223.352	233.523	178.039	187.227
NCU02596	267.322	686.434	521.898	815.004	2835.9	2494.35	2728.93	1667.95	582.15	1182.03	865.497	818.079
NCU02597	133.661	110.885	124.31	131.663	172.052	166.783	198.974	140.581	171.326	156.643	156.427	128.2
NCU02598	115.987	139.047	159.24	183.893	159	211.97	188.276	156.436	127.373	141.267	117.321	132.811
NCU02599	1160.97	1305.98	1371.52	1536.43	2375.51	2872.28	1741.55	1499.89	1081.78	1416.52	1486.06	1439.71
NCU02606	489.354	485.784	517.788	602.82	478.187	517.602	413.994	442.884	446.704	648.676	525.885	747.062
NCU02616	324.763	356.418	361.63	334.054	261.045	276.055	216.09	243.11	223.352	233.523	196.564	289.602
NCU02629	851.675	779.719	541.418	532.092	401.06	497.884	422.552	850.886	879.952	505.486	652.467	465.761
NCU02657	1263.7	1429.19	1100.3	1084.86	665.665	842.131	853.661	898.451	1241.44	1056.14	875.788	895.552
NCU02687	89.4755	94.1647	97.599	106.636	78.3135	73.1216	75.9523	75.0471	78.0386	91.2951	76.1555	87.6184
NCU02726	310.403	419.781	313.344	298.146	313.254	356.571	240.694	248.395	226.94	372.868	348.874	418.724
NCU02732	324.763	338.817	320.536	409.134	371.396	347.533	301.67	334.013	345.343	463.202	510.448	518.332
NCU02746	341.333	330.896	313.344	304.674	316.814	350.819	355.157	386.863	414.412	355.57	319.03	316.348
NCU02759	539.062	536.827	504.433	452.659	481.747	521.71	579.805	609.89	640.455	453.592	457.962	397.511
NCU02765	1252.66	1559.44	1346.87	1389.53	3398.33	2004.68	3515.2	2859.19	1154.43	1334.83	1385.21	1085.55
NCU02778	186.684	178.649	194.171	224.153	188.664	224.294	247.112	210.343	224.249	189.317	178.039	207.517
NCU02788	178.951	160.168	159.24	129.487	125.776	147.886	115.533	125.783	159.665	161.448	146.136	159.558
NCU02794	277.264	274.574	290.742	309.027	348.851	291.665	302.739	263.193	272.687	402.659	372.544	434.403
NCU02805	123.719	159.288	121.228	136.015	113.911	124.06	101.626	116.27	122.888	146.072	126.583	131.889
NCU02810	378.89	410.1	340.055	378.667	268.164	347.533	263.159	335.07	401.854	349.804	372.544	395.666
NCU02813	515.865	561.468	457.174	463.54	412.926	474.058	350.878	402.718	475.407	423.801	493.982	440.859
NCU02834	330.286	353.778	327.727	353.64	313.254	306.453	295.251	284.333	287.038	333.467	365.341	387.365
NCU02839	273.95	308.015	267.113	233.946	226.634	261.266	239.624	273.763	301.39	261.392	301.535	237.953
NCU02882	336.914	317.696	315.399	235.035	221.888	179.928	149.765	155.379	165.944	136.462	171.864	134.656
NCU02883	1162.08	957.487	1681.78	2349.26	2366.02	2224.05	1388.54	1392.07	573.18	890.848	1187.61	958.268
NCU02887	551.213	550.907	595.867	544.061	1021.63	868.422	1087.94	604.605	471.819	555.459	378.719	332.027
NCU02931	101.627	83.6041	91.4348	92.4904	84.2463	91.1966	94.1381	107.814	100.463	114.359	128.641	118.977
NCU02952	448.482	435.622	384.232	414.575	353.597	381.218	295.251	360.438	418.897	364.219	383.865	442.703
NCU02955	193.311	234.972	222.937	194.774	208.836	169.248	165.811	160.664	174.017	191.239	191.418	202.906
NCU02960	568.888	521.866	528.062	463.54	435.47	440.373	433.249	490.449	429.661	467.046	594.836	528.477
NCU02977	868.244	870.363	695.521	539.709	412.926	425.584	566.968	535.9	554.343	510.291	523.826	452.849
NCU02988	212.09	208.57	212.663	218.713	191.037	208.684	189.346	232.54	220.661	334.428	294.331	501.73
NCU02994	739.002	642.432	708.877	635.464	607.523	529.105	576.596	535.9	519.36	584.289	578.37	640.998
NCU03071	425.285	380.179	438.682	528.828	607.523	799.408	833.336	786.409	552.549	396.893	405.477	441.781
NCU03072	185.579	286.894	252.73	339.494	255.112	336.031	300.6	290.675	235.013	232.562	189.36	224.119
NCU03084	314.821	399.54	345.192	351.464	278.843	331.101	307.018	285.39	361.489	363.258	342.7	367.997
NCU03095	128.138	219.131	177.733	167.571	136.455	161.032	125.161	131.068	182.09	167.214	143.049	166.936
NCU03112	553.423	756.837	530.117	591.939	758.217	643.306	863.289	759.984	605.472	485.305	458.991	405.811
NCU03117	934.522	1332.39	931.813	992.368	563.62	715.606	494.225	715.59	891.613	832.227	691.574	800.555
NCU03152	167.905	142.567	166.432	134.927	192.224	146.243	224.648	233.597	173.12	118.203	120.408	117.132
NCU03164	441.854	320.336	411.97	442.866	433.097	446.946	435.389	447.112	387.502	364.219	390.04	446.393
NCU03174	523.598	504.265	528.062	536.445	433.097	533.213	554.131	674.367	547.167	495.876	463.108	424.257
NCU03187	376.681	344.977	356.493	383.019	320.373	299.881	272.786	240.996	312.154	389.205	304.622	361.541
NCU03205	435.227	469.063	433.545	495.096	564.806	542.25	708.175	550.698	395.575	423.801	400.331	399.355
NCU03239	266.217	335.297	307.18	372.138	230.194	315.491	240.694	284.333	334.579	360.375	358.137	397.511
NCU03244	249.648	241.132	206.499	254.621	213.582	221.83	188.276	183.918	201.824	236.406	244.933	299.747
NCU03246	889.232	671.473	749.971	667.019	720.247	684.385	569.107	683.88	520.257	659.247	805.807	902.93
NCU03248	87.2663	80.964	116.091	112.077	121.03	128.168	137.998	124.726	126.476	107.632	116.291	107.909
NCU03276	419.762	434.742	361.63	389.548	334.612	351.641	344.46	332.956	418.897	373.829	374.603	391.055
NCU03280	438.541	475.224	456.147	672.46	854.329	656.451	570.177	582.408	494.244	643.871	570.137	607.795
NCU03281	468.366	424.181	554.773	922.728	1239.96	1024.52	730.64	740.958	696.068	879.316	869.613	743.373
NCU03282	572.202	731.316	582.512	586.498	809.239	768.188	662.176	868.855	722.978	556.42	539.263	438.092
NCU03284	600.922	528.026	703.74	821.533	904.165	1006.45	770.221	711.362	693.377	787.06	722.448	710.17
NCU03330	535.749	491.064	615.387	706.192	607.523	736.146	730.64	738.844	719.39	642.91	620.564	596.727
NCU03341	492.668	502.505	479.776	475.51	363.09	424.763	394.738	412.231	519.36	492.032	435.321	420.568
NCU03342	416.448	437.382	361.63	411.31	257.485	313.848	308.088	347.754	401.854	381.517	370.486	361.541
NCU03357	308.194	286.894	287.66	331.877	304.948	352.463	365.855	323.443	317.536	327.701	301.535	313.582
NCU03399	260.694	237.612	209.581	204.567	201.717	216.9	205.392	219.856	298.699	259.47	252.136	250.865
NCU03459	125.929	124.966	138.693	156.69	136.455	140.492	171.16	182.861	141.725	112.437	116.291	99.6082
NCU03465	283.892	285.134	264.031	273.119	290.709	280.984	267.438	280.105	270.893	237.367	242.874	235.186
NCU03535	1749.74	2012.66	1552.34	1585.39	1064.35	1070.53	1224.86	1479.8	1332.93	1241.61	1221.58	1246.95
NCU03549	135.87	159.288	145.885	177.364	131.709	152.816	142.277	118.384	183.884	210.459	181.127	232.419
NCU03576	125.929	175.129	142.803	143.632	103.231	122.417	124.091	119.441	146.21	147.033	151.282	143.879
NCU03592	282.787	253.453	276.359	316.644	359.53	331.923	342.32	337.184	255.644	295.988	279.923	316.348
NCU03628	162.382	217.371	164.377	177.364	138.828	136.384	132.649	126.84	152.489	172.98	143.049	171.548
NCU03634	4646.1	5084.01	5587.8	5301.33	5742.99	5493.98	6920.22	7028	4254.45	5364.31	4113.43	3605.27
NCU03645	153.544	98.5649	148.967	261.149	303.761	348.355	272.786	276.934	231.425	293.105	263.457	315.426
NCU03647	198.835	162.808	211.636	260.061	227.821	280.163	347.669	320.272	233.219	255.626	255.224	243.487
NCU03662	362.321	311.535	380.122	328.613	274.097	268.66	234.275	258.965	300.493	302.715	291.243	332.95
NCU03673	606.445	808.76	999.619	1081.59	2190.4	1411.49	1252.68	1099.28	430.558	826.461	1071.32	1063.41
NCU03714	163.486	160.168	160.268	144.72	138.828	138.849	152.974	157.493	149.798	158.565	159.515	166.936
NCU03725	3530.42	2608.45	3072.83	2821.5	2967.61	3299.51	3371.85	3731.22	3187.02	3134.78	2894.94	2822.23
NCU03731	1516.67	1587.6	1544.12	1693.12	2214.14	2383.44	1544.72	1561.19	1110.48	1453.99	1417.11	1232.19
NCU03733	142.498	136.407	173.623	161.042	154.254	197.182	144.416	151.151	122.888	136.462	113.204	105.142
NCU03754	279.473	237.612	274.305	273.119	357.157	350.819	474.969	419.63	341.755	311.364	259.34	283.146
NCU03755	809.698	941.647	844.488	747.54	1033.5	815.018	1005.57	1398.41	882.643	511.252	562.933	482.362
NCU03762	89.4755	72.1636	109.927	105.548	147.134	122.417	113.394	115.213	111.227	108.593	119.379	122.666
NCU03763	100.522	110.005	109.927	102.284	113.911	101.056	77.0221	83.5031	107.639	124.93	113.204	126.355
NCU03780	79.5338	83.6041	113.009	83.7855	169.679	136.384	129.44	140.581	98.6695	102.827	100.855	88.5407
NCU03800	234.183	237.612	232.183	214.36	170.866	178.285	151.905	190.26	183.884	182.59	154.369	168.781
NCU03819	296.043	262.253	261.976	309.027	299.015	276.055	336.972	299.131	251.159	263.314	240.816	240.72
NCU03826	1787.3	1877.13	1433.16	1795.4	1012.14	1381.92	962.776	1284.26	1811.93	1601.99	1451.07	1614.02
NCU03827	196.625	259.613	194.171	240.475	160.187	154.459	143.347	133.182	169.532	163.37	140.991	166.936
NCU03853	934.522	991.809	854.762	751.893	749.911	763.258	725.291	816.005	835.102	807.241	784.196	781.187
NCU03857	1218.41	1882.41	1263.65	1068.54	933.829	1029.45	922.125	912.192	874.57	972.533	834.623	903.853
NCU03863	141.393	149.607	115.064	119.694	149.508	142.957	116.603	164.892	278.068	204.693	335.496	461.149
NCU03868	133.661	104.725	140.748	116.429	156.627	137.206	146.556	139.524	133.652	127.813	112.175	112.52
NCU03881	1202.95	846.602	1146.53	1202.38	1383.54	1484.62	1189.56	1357.19	1275.53	1185.88	1332.72	1128.89
NCU03883	303.775	379.299	339.028	350.376	309.694	377.11	369.064	360.438	290.626	270.041	240.816	223.196
NCU03886	336.914	399.54	312.317	327.525	297.829	261.266	255.67	289.618	262.82	256.587	275.806	336.639
NCU03949	2325.26	1855.13	2347.51	3876.98	3543.09	3817.11	2288.2	2635.11	1501.57	2376.56	2496.67	2045.66
NCU03973	389.937	512.185	407.861	431.985	303.761	359.035	336.972	303.359	358.798	346.921	327.263	333.872
NCU03979	386.623	576.429	322.59	297.058	176.799	193.074	196.834	238.882	238.601	196.044	169.806	164.169
NCU03980	396.564	359.058	317.454	282.912	262.231	290.022	237.485	313.93	389.296	325.779	318.001	272.078
NCU03985	159.068	127.606	148.967	147.985	172.052	164.318	170.09	150.094	122.888	129.735	148.194	116.21
NCU04043	244.125	270.173	184.924	192.598	179.172	198.003	200.043	237.825	256.541	204.693	229.496	189.071
NCU04045	405.401	453.222	453.065	496.184	473.441	566.076	330.553	363.609	327.403	520.862	611.302	696.335
NCU04049	1738.7	1845.45	1635.55	1561.46	1422.69	1349.87	894.312	1199.7	722.081	1209.9	1441.81	1667.52
NCU04050	16840.2	14246.1	14943.9	14089	9396.43	11785.7	9158.14	11146.1	10299.3	9595.59	12362.9	12343.1
NCU04053	659.468	465.543	644.153	635.464	766.523	695.888	786.267	644.771	597.399	555.459	527.943	546.923
NCU04054	796.443	956.607	765.381	786.713	584.978	693.423	516.69	599.32	870.982	739.971	661.729	797.788
NCU04062	141.393	137.287	135.611	145.808	98.4851	125.703	131.579	138.467	170.429	186.434	146.136	178.004
NCU04144	273.95	297.455	252.73	250.268	283.59	317.956	302.739	287.504	251.159	231.601	259.34	237.031
NCU04228	446.273	408.34	444.846	445.042	436.657	450.232	455.714	535.9	482.583	370.946	383.865	368.919
NCU04245	290.519	322.096	291.77	255.709	261.045	283.449	206.462	224.084	266.408	261.392	298.447	296.058
NCU04260	113.778	124.966	116.091	102.284	122.216	128.168	120.882	142.695	129.167	114.359	95.7089	108.831
NCU04262	1370.85	1292.78	1431.11	1533.16	2095.48	2166.54	1600.35	2121.4	1138.29	1279.09	1748.49	1388.98
NCU04297	97.208	73.0436	68.833	89.2261	141.202	119.131	112.324	97.2442	88.8025	96.1001	79.2429	88.5407
NCU04310	503.714	487.544	529.089	540.797	650.239	674.526	670.734	747.3	551.652	563.147	469.282	453.771
NCU04317	98.3126	105.605	91.4348	95.7548	94.9254	71.4784	74.8826	85.6171	88.8025	89.3731	106	87.6184
NCU04324	152.44	180.409	144.857	149.073	115.097	157.745	149.765	163.835	174.914	178.746	156.427	139.267
NCU04329	237.497	251.692	286.633	282.912	278.843	293.308	295.251	312.873	279.862	255.626	268.602	288.679
NCU04337	615.282	668.833	547.582	541.885	456.829	531.569	510.271	621.517	720.287	565.069	576.312	618.862
NCU04395	62.9643	57.2028	67.8056	58.7586	54.5821	67.3705	60.9758	73.9901	81.6266	83.6071	91.5924	131.889
NCU04406	516.97	562.348	402.724	405.87	401.06	383.683	359.436	385.806	464.643	481.461	437.38	451.004
NCU04415	1011.85	844.842	1041.74	1182.79	1842.74	1504.33	1821.79	1628.84	1113.17	1317.53	1250.39	1188.84
NCU04425	287.205	307.135	269.168	258.973	263.418	259.623	231.066	238.882	198.236	259.47	290.214	264.7
NCU04428	128.138	162.808	171.569	169.747	163.746	140.492	158.323	108.871	150.695	143.189	142.02	192.76
NCU04440	118.196	132.007	97.599	137.103	129.336	164.318	154.044	146.923	144.416	111.476	122.466	118.054
NCU04444	188.893	189.209	252.73	401.517	481.747	421.476	341.251	276.934	216.176	329.623	260.369	318.193
NCU04456	176.742	187.449	180.815	187.157	141.202	165.14	178.648	149.037	190.163	208.537	194.505	219.507
NCU04483	243.02	265.773	218.827	221.977	253.926	216.9	319.856	260.022	170.429	160.487	179.068	106.987
NCU04508	276.159	266.653	289.715	263.326	261.045	218.543	185.067	196.602	226.043	241.211	205.826	246.254
NCU04526	2217	2873.34	2740.99	5794.25	5939.96	6048.55	3624.32	3291.5	2383.32	3990.08	4429.37	4426.11
NCU04538	162.382	144.327	208.554	243.74	239.687	223.473	339.111	250.509	180.296	222.952	147.165	140.189
NCU04539	113.778	159.288	127.392	143.632	431.911	333.566	497.434	316.044	149.798	214.303	165.69	155.868
NCU04540	727.955	780.599	694.494	677.9	682.277	706.568	619.386	694.45	678.128	722.673	753.322	778.42
NCU04578	174.533	150.487	148.967	120.782	110.351	118.309	109.115	116.27	135.446	108.593	121.437	92.2299
NCU04588	163.486	153.128	148.967	163.218	179.172	174.999	187.206	187.089	159.665	135.501	138.932	146.645
NCU04605	703.653	696.995	731.479	906.406	1444.05	1054.92	1538.3	1159.53	634.176	794.748	707.011	599.494
NCU04615	258.485	384.579	212.663	266.59	335.799	404.223	495.295	459.796	386.605	321.935	349.904	293.291
NCU04638	343.542	286.894	403.752	829.15	1416.76	1064.78	728.5	693.393	304.978	749.581	664.817	577.359
NCU04667	731.269	454.102	888.664	878.115	2400.43	1735.2	2831.63	2413.13	728.36	1297.35	1641.46	1004.38
NCU04669	652.84	558.828	594.84	663.755	841.277	670.418	810.871	822.347	611.751	575.64	656.584	569.981
NCU04726	310.403	252.573	259.922	286.176	289.523	285.914	320.925	267.421	251.159	266.197	268.602	253.632
NCU04732	296.043	317.696	370.876	399.341	398.687	469.95	229.996	226.198	450.292	556.42	508.389	877.106
NCU04765	745.629	678.514	698.603	776.92	504.291	523.353	354.088	353.039	589.326	886.043	579.399	1015.45
NCU04811	113.778	124.966	133.557	115.341	148.321	147.886	161.532	141.638	130.961	128.774	138.932	119.899
NCU04815	251.857	213.851	210.608	196.95	252.739	242.369	263.159	205.058	228.734	191.239	204.797	185.382
NCU04827	134.766	139.047	180.815	170.835	205.276	161.853	167.951	170.177	113.918	147.033	116.291	123.588
NCU04859	225.346	210.33	214.718	205.655	252.739	224.294	264.228	271.649	232.322	231.601	239.787	199.216
NCU04880	123.719	74.8037	74.9971	71.8161	79.5	96.1262	73.8128	76.1041	115.712	168.175	167.748	178.004
NCU04905	429.703	298.335	327.727	219.801	198.157	197.182	195.764	295.96	338.167	237.367	265.515	264.7
NCU04907	634.061	758.598	487.995	374.314	398.687	592.367	336.972	538.014	739.124	717.868	677.166	659.443
NCU04930	1222.83	1055.17	1240.02	1157.76	1315.9	1326.05	822.638	1117.25	1226.19	1349.25	1891.54	1885.18
NCU04931	1114.58	674.113	1208.17	1084.86	924.336	912.788	579.805	875.197	1031.54	1059.02	1786.57	1578.05
NCU04936	218.718	151.367	196.225	231.77	240.873	293.308	359.436	299.131	330.991	293.105	257.282	261.01
NCU04946	321.449	426.821	353.411	329.701	580.232	380.397	621.525	598.263	332.785	358.453	283.01	288.679
NCU05040	56.3364	51.9226	57.532	63.1111	91.3657	105.985	196.834	124.726	81.6266	81.6851	68.9516	52.571
NCU05041	1025.1	960.128	1078.73	990.192	1328.96	1426.28	1937.32	1672.18	1409.18	1181.07	957.089	935.211
NCU05064	1255.97	1044.61	1304.74	1292.69	1460.67	990.839	979.892	929.105	748.094	992.714	1014.72	1341.02
NCU05068	264.008	176.009	261.976	260.061	304.948	308.097	218.229	141.638	148.901	142.228	185.243	140.189
NCU05135	569.992	543.867	820.859	1174.08	1179.45	1093.54	767.011	569.724	553.446	726.517	519.71	626.241
NCU05143	294.938	146.967	183.897	199.126	434.284	354.927	345.53	190.26	138.137	188.356	148.194	124.51
NCU05146	87.2663	81.8441	82.1886	87.0498	117.47	110.915	116.603	120.498	121.094	108.593	117.321	105.142
NCU05148	113.778	144.327	163.35	198.038	479.373	486.382	355.157	243.11	159.665	278.69	186.272	222.274
NCU05151	131.452	97.6848	120.201	131.663	160.187	174.999	201.113	193.431	159.665	173.941	185.243	158.635
NCU05160	469.47	491.944	557.855	772.567	887.553	997.412	893.242	703.963	717.596	896.614	632.914	902.93
NCU05162	174.533	161.928	154.104	193.686	219.515	220.186	256.74	217.742	243.983	185.473	185.243	185.382
NCU05182	853.884	772.678	744.834	829.15	624.135	618.658	541.294	647.942	637.764	713.063	612.331	704.636
NCU05183	976.498	1181.9	1028.39	1390.62	1427.44	1642.36	835.475	914.306	457.468	1330.03	1658.95	1637.08
NCU05185	131.452	127.606	184.924	204.567	258.672	276.876	250.322	219.856	214.382	236.406	229.496	272.078
NCU05198	477.203	464.663	414.025	394.989	448.523	405.866	546.643	705.02	436.837	282.534	359.166	237.953
NCU05242	832.896	715.475	791.065	712.72	835.344	891.426	953.148	1006.27	804.605	863.94	849.031	818.079
NCU05259	11621.9	16081.9	9322.24	7119.59	4156.55	3520.52	5961.72	6892.71	5305.73	5050.06	4468.48	3708.56
NCU05271	161.277	169.848	165.405	144.72	180.358	183.215	212.88	188.146	157.871	162.409	165.69	152.179
NCU05275	456.215	467.303	414.025	322.084	357.157	314.669	252.461	368.894	466.437	332.506	364.311	342.173
NCU05276	318.135	393.379	224.991	290.529	261.045	262.088	202.183	282.219	296.905	274.846	453.846	415.957
NCU05285	1715.5	1825.21	1779.38	1769.29	1762.05	1374.52	1164.96	1286.37	1018.99	1312.73	1230.84	1208.21
NCU05289	118.196	124.086	131.502	152.337	119.843	108.45	88.7893	100.415	131.858	153.76	143.049	179.848
NCU05304	356.797	418.901	359.575	376.49	258.672	316.313	227.857	257.908	315.742	309.442	266.544	332.95
NCU05306	149.126	115.286	123.283	106.636	161.373	171.713	179.718	178.633	214.382	139.345	126.583	96.8414
NCU05313	198.835	250.812	196.225	256.797	308.508	275.233	222.508	293.846	217.97	209.498	213.03	186.304
NCU05340	684.874	739.237	706.822	801.946	1051.3	826.521	919.986	1018.95	655.703	793.787	774.934	649.298
NCU05394	149.126	120.566	147.94	175.188	224.261	225.938	185.067	161.721	147.107	193.161	170.835	263.777
NCU05395	7055.31	4012.12	7622.99	13351.3	12801.9	12194.9	9177.39	10240.2	6166.84	7794.68	8936.95	10208
NCU05454	1599.51	1630.72	1628.36	1829.13	1485.58	1561.84	1827.13	1507.28	1454.93	1266.6	1067.21	1019.14
NCU05485	450.692	458.503	376.013	373.226	334.612	460.913	318.786	366.78	356.107	419.957	516.622	494.352
NCU05490	4350.06	4253.25	5048.44	5122.88	8478.03	6626.13	8380.43	6727.82	3332.34	6059.11	4675.33	4055.35
NCU05498	24011.5	21100.8	28348.9	26422.9	32952.2	28667.8	24744.4	23407.3	15228.3	23156.3	19189.1	20467.7
NCU05501	112.673	121.446	116.091	95.7548	83.0598	102.699	119.812	197.659	169.532	129.735	106	105.142
NCU05517	315.926	404.82	290.742	243.74	193.411	216.078	175.439	210.343	205.412	198.927	222.292	233.342
NCU05536	226.45	260.493	235.265	269.854	263.418	306.453	310.228	287.504	283.45	277.729	237.729	237.031
NCU05600	129.242	141.687	135.611	137.103	175.612	147.886	143.347	168.063	132.755	139.345	127.612	121.743
NCU05618	93.8941	89.7644	93.4896	83.7855	73.5672	60.7977	78.0918	58.1351	84.3175	91.2951	73.0681	92.2299
NCU05622	197.73	219.131	192.116	194.774	151.881	176.642	177.579	184.975	192.854	181.629	189.36	206.595
NCU05667	4079.42	3198.08	6154.9	13653.8	12390.1	11063.5	9605.29	8305.92	4092.09	7816.78	6598.77	7691.97
NCU05668	308.194	273.694	449.983	787.801	1052.49	780.511	576.596	747.3	313.051	591.977	586.603	623.474
NCU05726	669.41	536.827	652.372	824.797	851.956	964.548	799.104	802.264	578.562	792.826	796.545	755.363
NCU05732	697.025	702.275	607.168	601.732	783.135	614.55	700.687	912.192	609.06	442.06	474.428	383.676
NCU05777	90.5802	105.605	88.3528	97.931	91.3657	77.2296	100.557	82.4461	113.918	123.008	114.233	131.889
NCU05780	68.4874	109.125	110.955	118.605	117.47	140.492	140.137	120.498	148.004	128.774	115.262	94.0745
NCU05781	123.719	161.928	133.557	141.456	116.284	133.919	114.463	122.612	132.755	169.136	139.961	156.791
NCU05782	208.776	226.171	209.581	191.51	138.828	171.713	157.253	158.55	182.987	195.083	164.661	178.926
NCU05814	118.196	136.407	111.982	139.28	105.605	120.774	116.603	126.84	148.004	163.37	166.719	166.936
NCU05833	413.134	403.94	384.232	329.701	353.597	268.66	305.949	361.495	334.579	300.793	334.467	396.588
NCU05838	183.37	227.931	173.623	190.421	297.829	244.834	344.46	240.996	221.558	219.108	189.36	166.014
NCU05850	778.769	563.228	656.482	489.655	404.62	429.692	492.085	614.118	554.343	419.957	350.933	305.281
NCU05862	56.3364	66.8833	74.9971	84.8736	112.724	95.3046	72.7431	78.2181	61.8927	80.7241	84.3885	68.2501
NCU05875	281.682	278.094	268.14	267.678	319.187	304.81	327.344	341.412	292.42	267.158	243.903	224.119
NCU05883	2372.76	1782.09	2227.31	2226.3	2909.46	2807.38	2451.87	3248.17	1399.31	1691.36	1725.85	1200.83
NCU05885	71.8014	45.7623	79.1065	82.6973	96.112	92.8398	81.3011	81.3891	93.2875	91.2951	66.8933	59.0271
NCU05900	1304.58	1293.66	1507.13	1904.21	1531.86	1551.99	1133.94	1304.34	696.965	1107.07	1213.34	1160.25
NCU05902	286.101	259.613	290.742	315.556	329.866	330.28	349.809	310.759	274.481	276.768	264.486	207.517
NCU05917	251.857	269.293	228.073	255.709	240.873	274.411	220.369	228.312	277.172	336.35	324.175	399.355
NCU05948	396.564	337.057	327.727	188.245	170.866	128.99	201.113	221.97	224.249	153.76	209.942	130.966
NCU05986	85.057	84.4842	102.736	112.077	137.642	128.168	128.37	104.643	112.124	104.749	135.845	124.51
NCU05987	309.298	259.613	326.7	385.195	428.351	421.476	412.924	427.029	400.957	425.723	401.36	367.075
NCU05992	171.219	200.65	230.128	269.854	274.097	302.346	160.463	173.348	135.446	246.016	222.292	243.487
NCU05999	220.927	190.089	200.335	202.391	208.836	211.97	213.95	231.483	219.764	233.523	203.767	198.294
NCU06010	82.8477	88.0044	73.9698	73.9923	67.6344	79.6943	99.4868	97.2442	99.5665	83.6071	89.5342	76.5508
NCU06018	216.509	184.809	209.581	266.59	268.164	299.059	317.716	268.478	224.249	254.665	201.709	214.896
NCU06020	243.02	260.493	250.675	255.709	398.687	296.594	408.645	351.982	265.511	222.952	231.554	237.031
NCU06033	513.656	546.507	444.846	468.981	471.067	515.959	445.016	466.138	496.038	512.213	558.817	663.133
NCU06034	631.852	584.349	554.773	498.36	582.605	590.724	463.202	497.848	513.978	512.213	649.38	705.558
NCU06035	1099.11	1241.74	1083.86	1157.76	789.068	988.374	583.014	844.544	1031.54	975.416	1010.6	1148.26
NCU06054	516.97	604.59	514.706	550.59	306.135	377.11	347.669	299.131	447.601	434.372	361.224	413.19
NCU06133	65.1735	84.4842	98.6263	122.958	145.948	151.994	140.137	172.291	165.944	119.164	127.612	133.733
NCU06176	276.159	286.014	275.332	264.414	326.306	368.894	342.32	334.013	330.094	348.843	339.612	321.882
NCU06187	372.262	421.541	323.618	282.912	217.142	214.435	238.554	260.022	313.051	302.715	239.787	252.71
NCU06240	513.656	481.384	527.035	596.291	538.702	585.794	627.944	592.978	600.09	483.383	488.836	470.372
NCU06270	412.029	383.699	388.341	384.107	344.105	375.467	339.111	337.184	374.047	394.01	379.748	467.605
NCU06272	177.846	185.689	159.24	136.015	98.4851	92.8398	117.673	127.897	113.021	119.164	104.971	116.21
NCU06281	323.658	298.335	367.794	529.916	630.068	560.325	464.272	416.459	330.991	426.684	420.913	446.393
NCU06294	194.416	162.808	159.24	131.663	213.582	148.708	142.277	230.426	196.442	239.289	589.691	692.646
NCU06308	400.983	397.78	404.779	380.843	370.209	307.275	320.925	343.526	288.832	378.634	385.923	382.754
NCU06361	934.522	711.955	875.309	1239.37	1525.93	1490.37	1170.31	1415.33	1064.73	1100.35	1463.42	1420.34
NCU06364	107.15	82.7241	117.119	106.636	83.0598	97.7693	129.44	177.576	120.197	116.281	83.3594	69.1724
NCU06396	510.342	581.709	463.338	421.104	325.12	428.049	376.552	431.257	529.227	431.489	445.613	451.926
NCU06397	852.779	825.481	694.494	684.429	495.985	658.094	599.06	722.989	855.733	692.882	666.875	675.123
NCU06418	100.522	94.1647	96.5716	92.4904	91.3657	99.4125	101.626	101.472	108.536	135.501	154.369	145.723
NCU06467	127.033	193.61	140.748	144.72	126.963	145.422	104.836	169.12	264.614	232.562	323.146	596.727
NCU06497	181.16	154.008	153.076	131.663	117.47	138.027	95.2078	146.923	164.15	145.111	140.991	142.956
NCU06520	83.9524	72.1636	85.2707	78.3448	75.9403	58.333	67.3943	76.1041	75.3476	86.4901	86.4468	86.6961
NCU06534	360.111	333.537	348.274	388.46	431.911	405.866	399.017	434.428	369.562	368.063	384.894	387.365
NCU06536	1430.5	1004.13	1315.02	1371.03	1611.36	1821.47	2000.43	2026.27	1474.66	1730.76	1475.77	1495.97
NCU06537	197.73	137.287	191.089	174.1	360.717	299.059	272.786	318.158	195.545	221.03	193.476	165.091
NCU06551	133.661	155.768	103.763	114.253	102.045	98.5909	132.649	170.177	156.974	96.1001	101.884	79.3177
NCU06561	1099.11	1036.69	873.254	923.816	638.374	797.765	714.594	795.922	1106	989.831	1000.31	1001.62
NCU06664	134.766	141.687	161.295	176.276	199.343	197.182	196.834	233.597	162.356	171.058	165.69	149.412
NCU06669	225.346	234.972	251.703	293.793	373.769	356.571	374.413	409.06	225.146	320.974	201.709	206.595
NCU06682	189.997	246.412	210.608	279.648	531.582	442.016	320.925	420.687	247.571	310.403	284.039	228.73
NCU06688	347.96	353.778	340.055	377.579	272.911	325.35	218.229	351.982	330.094	369.985	405.477	457.46
NCU06694	516.97	596.67	460.256	515.77	314.44	347.533	353.018	378.407	556.137	498.759	391.069	467.605
NCU06716	251.857	264.893	273.277	265.502	313.254	327.815	264.228	306.531	233.219	264.275	261.399	252.71
NCU06719	4288.2	4205.73	4212.17	3499.4	5401.26	4752.08	5982.05	6361.04	4062.49	3649.88	3953.91	3256.64
NCU06746	447.378	462.023	418.135	423.28	641.933	466.664	617.246	712.419	392.884	325.779	418.855	331.105
NCU06747	161.277	118.806	140.748	262.238	185.105	277.698	137.998	127.897	139.931	261.392	380.777	454.693
NCU06771	271.741	271.933	236.292	244.828	210.023	207.863	222.508	215.628	223.352	227.757	201.709	247.176
NCU06783	2559.44	2817.02	2129.71	1661.56	937.389	1078.75	1172.45	1374.1	1587.68	1577	1408.88	1277.38
NCU06785	2848.86	3149.68	2221.15	2015.2	1162.84	1390.95	1405.65	1406.87	1846.91	1728.84	1599.27	1454.46
NCU06838	459.529	468.183	433.545	449.395	487.679	432.157	334.832	367.837	357.004	435.333	442.525	499.886
NCU06847	732.374	654.752	850.652	835.678	1349.13	921.825	838.685	631.03	489.759	649.637	515.593	422.413
NCU06914	329.182	204.17	176.706	164.307	159	203.755	178.648	245.224	261.923	161.448	222.292	158.635
NCU06926	766.618	824.601	670.865	762.774	675.157	656.451	416.133	549.641	377.635	558.342	627.768	714.781
NCU06927	463.947	544.747	371.903	438.513	403.433	335.209	296.321	358.324	210.794	331.545	403.418	435.325
NCU06934	171.219	234.092	161.295	132.751	86.6195	103.52	100.557	107.814	145.313	108.593	125.554	94.9968
NCU06940	3713.79	4047.32	4854.27	5431.91	6199.82	5055.25	7160.91	5407.62	1468.38	2874.35	2581.05	2346.33
NCU06943	378.89	421.541	343.137	424.368	275.284	298.238	226.787	271.649	357.004	352.687	307.709	338.484
NCU06978	169.009	162.808	167.459	155.602	261.045	198.003	282.414	290.675	200.03	184.512	207.884	146.645
NCU06991	93.8941	132.887	84.2433	68.5517	72.3806	70.6568	75.9523	77.1611	72.6566	103.788	120.408	126.355
NCU07012	663.886	562.348	667.783	1007.6	831.784	786.263	829.057	843.487	620.721	653.481	791.4	760.896
NCU07017	509.237	480.504	485.94	591.939	430.724	617.836	314.507	452.397	454.777	532.394	872.701	771.964
NCU07027	3320.54	2656.85	3033.79	2448.28	2987.78	2783.55	3867.15	4271.34	4271.49	2932.01	3007.11	2282.69
NCU07063	203.253	267.533	217.8	360.169	325.12	280.984	167.951	172.291	197.339	362.297	415.768	514.643
NCU07067	85.057	84.4842	95.5443	122.958	116.284	173.356	169.021	114.156	105.845	113.398	107.029	104.22
NCU07082	268.427	232.332	280.469	379.755	326.306	400.936	551.991	408.003	325.609	362.297	266.544	330.183
NCU07100	183.37	176.889	194.171	173.012	304.948	244.834	236.415	280.105	217.073	180.668	208.913	220.429
NCU07165	243.02	249.052	222.937	243.74	258.672	263.731	258.88	262.136	271.79	265.236	229.496	234.264
NCU07169	233.078	220.891	200.335	231.77	179.172	185.68	160.463	167.006	217.97	251.782	207.884	230.575
NCU07188	148.021	146.967	123.283	120.782	91.3657	101.056	89.8591	113.099	143.519	112.437	80.272	97.7636
NCU07191	553.423	534.186	513.679	504.889	614.642	594.832	391.529	589.807	666.467	816.851	800.662	964.724
NCU07233	144.707	193.61	184.924	156.69	446.15	251.407	320.925	334.013	171.326	159.526	180.097	145.723
NCU07242	67.3828	82.7241	65.7509	54.4061	81.8732	92.8398	91.9986	91.9592	82.5236	82.6461	80.272	71.017
NCU07247	106.045	113.526	105.818	113.165	105.605	107.628	98.4171	84.5601	102.257	124.93	136.874	142.034
NCU07267	783.187	537.707	564.019	550.59	991.971	663.024	1243.05	738.844	385.708	540.082	373.574	382.754
NCU07273	205.462	193.61	217.8	181.717	261.045	228.402	252.461	162.778	165.047	157.604	139.961	114.365
NCU07274	167.905	144.327	186.979	182.805	245.62	199.647	212.88	186.032	149.798	156.643	126.583	118.054
NCU07276	301.566	250.812	333.891	359.081	429.538	396.828	459.993	420.687	325.609	427.645	392.098	424.257
NCU07296	473.889	513.945	509.569	462.452	396.314	472.415	360.506	404.832	452.983	458.397	427.088	515.565
NCU07307	1756.37	2243.23	1361.25	1089.21	646.679	584.973	983.101	1216.61	1022.57	993.675	922.099	798.711
NCU07308	1742.01	2213.31	1415.7	1170.82	626.508	554.574	1016.26	1250.43	1045	909.107	885.05	783.954
NCU07311	256.276	183.929	260.949	274.207	217.142	174.177	166.881	172.291	247.571	394.971	296.389	446.393
NCU07324	86.1616	70.4035	55.4773	76.1686	116.284	105.985	161.532	124.726	104.948	123.969	108.058	119.899
NCU07325	48.604	41.362	50.3405	46.7893	91.3657	86.2671	151.905	90.9021	73.5536	88.4121	68.9516	60.8717
NCU07332	181.16	199.77	197.253	220.889	348.851	319.599	430.04	288.561	316.639	256.587	222.292	226.885
NCU07344	123.719	95.0447	122.256	136.015	208.836	243.191	333.762	204.001	156.077	162.409	153.34	119.899
NCU07349	131.452	121.446	110.955	125.134	144.761	133.098	193.625	149.037	125.579	112.437	114.233	94.9968
NCU07359	298.252	297.455	359.575	477.686	459.202	422.298	434.319	354.096	365.974	394.971	325.205	389.21
NCU07360	213.195	207.69	204.444	232.858	274.097	236.618	278.135	335.07	278.965	243.133	227.437	235.186
NCU07380	566.678	623.071	499.296	527.74	499.545	525.818	395.808	425.972	469.128	501.642	586.603	593.96
NCU07414	903.592	889.724	784.901	817.18	713.127	680.277	635.432	812.834	868.291	732.283	900.487	763.663
NCU07423	235.288	241.132	175.678	195.862	175.612	202.933	205.392	249.452	232.322	170.097	160.544	168.781
NCU07439	456.215	655.632	611.278	720.337	1251.83	1128.04	852.591	932.276	414.412	722.673	644.234	657.599
NCU07440	226.45	253.453	230.128	279.648	334.612	264.552	493.155	394.262	243.983	298.871	256.253	233.342
NCU07441	122.615	107.365	136.639	157.778	282.403	201.29	384.041	319.215	116.609	151.838	120.408	106.987
NCU07465	769.931	1100.05	927.704	999.985	1546.1	1598.82	1421.7	1199.7	723.875	947.547	863.439	890.018
NCU07466	403.192	558.828	433.545	478.774	697.702	696.709	608.688	690.222	459.262	487.227	480.603	510.953
NCU07495	252.962	228.811	203.417	198.038	299.015	229.224	390.459	401.661	289.729	213.342	232.583	211.206
NCU07506	217.613	163.688	190.061	208.92	167.306	173.356	237.485	196.602	167.738	147.994	129.67	120.821
NCU07514	224.241	199.77	204.444	204.567	252.739	247.299	314.507	228.312	227.837	238.328	192.447	225.963
NCU07516	248.543	222.651	253.757	241.563	274.097	281.806	314.507	351.982	246.674	246.977	264.486	250.865
NCU07528	110.464	124.086	119.173	102.284	96.112	105.164	91.9986	115.213	115.712	129.735	125.554	116.21
NCU07534	180.056	159.288	139.721	145.808	175.612	172.534	194.695	194.488	169.532	164.331	175.981	165.091
NCU07550	4689.18	5124.49	4560.44	3389.5	4747.46	4008.54	7056.08	6521.7	4766.63	4104.43	4190.61	3049.12
NCU07553	816.326	636.272	717.096	900.966	703.635	580.043	648.269	657.455	722.081	882.199	1074.41	999.772
NCU07580	503.714	425.061	425.326	461.364	355.97	382.04	387.25	414.345	549.858	463.202	496.04	492.507
NCU07588	288.31	299.215	223.964	231.77	193.411	207.863	182.927	234.654	227.837	237.367	239.787	249.021
NCU07659	519.179	625.711	427.381	455.923	315.627	390.256	251.391	275.877	376.738	360.375	332.408	344.017
NCU07661	92.7894	93.2846	126.365	144.72	253.926	209.506	237.485	124.726	111.227	144.15	124.525	122.666
NCU07702	217.613	220.011	239.374	255.709	246.806	260.444	295.251	258.965	227.837	235.445	218.175	220.429
NCU07717	113.778	145.207	117.119	128.398	88.9926	95.3046	108.045	76.1041	103.154	123.969	101.884	124.51
NCU07719	237.497	241.132	219.855	226.33	188.664	178.285	198.974	200.83	234.116	235.445	222.292	213.051
NCU07728	259.59	229.691	244.511	201.303	176.799	190.609	217.159	224.084	211.691	197.966	167.748	148.49
NCU07730	160.172	145.207	136.639	151.249	130.522	149.53	149.765	154.322	148.004	132.618	127.612	101.453
NCU07734	193.311	212.971	185.952	180.628	182.731	151.994	187.206	226.198	242.189	226.796	174.952	177.081
NCU07735	826.268	839.562	663.673	755.157	547.008	718.892	557.34	714.533	775.004	771.684	783.167	729.538
NCU07738	106.045	86.2443	109.927	104.46	144.761	123.239	119.812	121.555	104.051	123.008	100.855	81.1623
NCU07739	508.133	458.503	486.968	620.23	844.836	795.3	549.852	638.429	448.498	469.929	691.574	623.474
NCU07742	170.114	164.568	178.76	178.452	198.157	203.755	177.579	176.519	165.944	131.657	150.253	138.345
NCU07745	737.897	494.584	543.472	669.196	825.851	833.915	893.242	1216.61	854.836	849.525	998.254	922.299
NCU07748	407.611	434.742	417.107	531.004	739.232	780.511	626.874	608.833	570.489	709.219	623.652	657.599
NCU07749	598.713	530.666	593.813	596.291	987.224	853.633	825.848	843.487	713.111	790.904	817.128	801.477
NCU07768	50.8133	49.2824	62.6688	78.3448	103.231	104.342	57.7665	41.2231	27.8068	99.9441	117.321	146.645
NCU07806	177.846	215.611	215.745	210.008	458.015	257.98	730.64	453.454	218.867	264.275	249.049	184.46
NCU07815	154.649	182.169	167.459	182.805	194.597	154.459	181.858	162.778	141.725	137.423	120.408	125.433
NCU07836	331.391	242.892	312.317	336.23	367.836	316.313	268.507	244.167	227.837	219.108	220.233	190.916
NCU07846	877.081	624.831	805.448	638.728	429.538	481.452	329.483	394.262	452.983	511.252	460.02	444.548
NCU07850	1725.44	1495.19	1635.55	1571.25	1346.75	1371.24	1053.7	1360.36	1216.33	1328.1	1399.61	1458.15
NCU07866	280.578	222.651	250.675	243.74	246.806	252.228	257.81	236.768	213.485	217.186	193.476	216.74
NCU07883	649.526	414.501	618.469	754.069	766.523	759.15	457.853	555.983	550.755	933.132	1326.55	1583.59
NCU07884	92.7894	95.9247	79.1065	78.3448	61.7015	46.0091	71.6733	73.9901	97.7725	78.8021	74.0972	79.3177
NCU07888	230.869	206.81	208.554	244.828	335.799	276.055	309.158	293.846	182.987	206.615	262.428	205.673
NCU07891	251.857	224.411	275.332	596.291	588.538	599.761	377.622	355.153	233.219	394.01	362.253	390.132
NCU07910	241.915	212.091	288.688	324.261	323.933	336.031	293.112	240.996	218.867	277.729	233.612	271.156
NCU07915	930.104	877.403	880.446	971.694	1446.43	1149.41	1111.47	1379.39	793.841	760.152	865.497	735.072
NCU07921	54.1272	51.9226	64.7235	71.8161	189.851	107.628	106.975	99.3582	58.3047	88.4121	64.8351	54.4156
NCU07930	1922.07	1816.41	1774.25	1969.5	1136.73	1457.5	1047.29	1268.4	1984.15	1839.36	1650.72	1715.48
NCU07943	101.627	111.766	116.091	114.253	110.351	112.558	150.835	118.384	126.476	121.086	107.029	80.24
NCU07945	392.146	430.341	379.095	403.694	592.097	475.701	588.363	559.154	461.953	462.241	383.865	385.521
NCU07946	499.296	447.942	453.065	562.559	520.903	574.292	592.642	536.957	501.42	532.394	442.525	435.325
NCU07993	246.334	266.653	270.195	294.881	319.187	317.134	319.856	288.561	261.923	297.91	290.214	275.767
NCU08009	608.655	613.39	659.564	589.763	547.008	600.583	529.527	539.071	506.802	579.484	649.38	666.822
NCU08021	455.11	355.538	476.694	538.621	517.344	544.715	721.012	819.176	687.995	484.344	570.137	416.879
NCU08024	209.881	240.252	209.581	215.448	159	204.576	191.485	194.488	248.468	222.952	230.525	221.352
NCU08030	222.032	196.25	207.526	212.184	198.157	196.36	228.927	251.566	230.528	210.459	203.767	181.693
NCU08057	202.148	322.096	270.195	303.586	984.851	515.138	1003.43	673.31	204.515	312.325	335.496	275.767
NCU08063	223.137	237.612	241.429	262.238	251.552	283.449	255.67	268.478	257.438	267.158	230.525	226.885
NCU08064	381.099	236.732	403.752	390.636	428.351	442.016	386.18	362.552	339.961	369.024	278.894	318.193
NCU08066	378.89	281.614	283.551	318.82	334.612	324.528	315.576	359.381	340.858	279.651	287.127	274.845
NCU08110	256.276	257.853	287.66	251.356	308.508	285.092	313.437	263.193	220.661	245.055	226.408	198.294
NCU08115	72.906	82.7241	94.5169	99.0192	72.3806	97.7693	81.3011	49.6791	74.4506	104.749	88.505	117.132
NCU08166	296.043	218.251	263.004	266.59	459.202	395.185	375.483	515.817	250.262	257.548	258.311	223.196
NCU08229	1316.73	1171.34	1137.28	2034.79	1654.08	1179.8	611.897	846.658	522.948	1037.88	1636.31	1721.01
NCU08295	130.347	125.846	135.611	127.31	86.6195	87.9102	100.557	98.3012	143.519	146.072	112.175	130.966
NCU08307	183.37	114.406	155.131	196.95	205.276	188.966	195.764	235.711	158.768	151.838	178.039	157.713
NCU08308	258.485	169.848	212.663	247.004	265.791	216.078	231.066	244.167	223.352	219.108	191.418	192.76
NCU08315	184.474	166.328	178.76	181.717	180.358	157.745	146.556	138.467	112.124	172.019	207.884	195.527
NCU08330	4747.73	3641.62	4013.89	2611.49	3378.16	2848.46	4060.77	4125.48	3554.79	3548.02	3088.41	2897.86
NCU08339	311.507	356.418	301.016	280.736	218.328	270.303	189.346	196.602	280.759	310.403	254.195	318.193
NCU08358	332.495	341.457	282.523	227.418	306.135	296.594	194.695	318.158	304.081	271.002	425.03	529.399
NCU08360	510.342	456.743	480.803	496.184	490.053	478.166	517.759	515.817	514.875	496.837	489.865	487.896
NCU08384	275.054	285.134	261.976	269.854	250.366	263.731	225.717	243.11	303.184	363.258	314.913	362.463
NCU08402	199.939	193.61	208.554	166.483	212.396	191.431	166.881	180.747	197.339	212.381	239.787	241.642
NCU08410	648.421	725.156	536.281	508.153	539.888	438.73	588.363	771.611	682.613	493.954	465.166	457.46
NCU08418	332.495	425.061	505.46	525.563	459.202	750.934	625.804	567.61	505.008	432.45	368.428	339.406
NCU08420	294.938	230.571	277.387	404.782	417.672	455.983	402.226	411.174	313.051	350.765	335.496	342.173
NCU08434	565.574	535.066	465.393	414.575	444.963	463.377	362.646	514.76	619.824	499.72	615.419	489.741
NCU08443	154.649	149.607	147.94	210.008	246.806	251.407	253.531	263.193	202.721	237.367	209.942	219.507
NCU08471	400.983	410.98	341.083	362.345	253.926	328.636	321.995	360.438	462.85	379.595	374.603	371.686
NCU08476	294.938	325.616	304.098	337.318	410.552	326.993	371.204	381.578	229.631	239.289	255.224	277.612
NCU08512	245.229	198.89	266.086	262.238	314.44	303.167	315.576	284.333	268.202	271.963	237.729	246.254
NCU08535	750.048	859.803	508.542	346.023	261.045	236.618	254.601	374.179	267.305	292.144	240.816	251.788
NCU08551	246.334	206.81	183.897	200.215	185.105	184.858	180.788	170.177	199.133	215.264	196.564	240.72
NCU08568	161.277	163.688	149.994	142.544	196.97	170.891	182.927	187.089	140.828	119.164	142.02	121.743
NCU08597	587.666	542.987	599.977	676.812	618.202	639.198	704.966	645.828	477.201	579.484	500.156	515.565
NCU08608	244.125	234.972	212.663	186.069	207.649	201.29	193.625	159.607	186.575	195.083	218.175	209.362
NCU08609	132.556	169.848	156.158	129.487	131.709	139.67	137.998	114.156	137.24	142.228	148.194	149.412
NCU08610	773.245	515.706	908.184	764.95	1118.93	1055.74	1112.54	1314.91	1277.32	986.948	1191.73	953.657
NCU08611	807.489	596.67	837.297	561.471	1032.31	775.582	1224.86	1197.58	1419.94	995.597	1098.08	701.869
NCU08612	1113.47	814.92	1213.31	870.498	1365.74	1144.48	1527.6	1758.85	2002.99	1330.99	1520.02	1082.78
NCU08682	454.005	434.742	466.42	551.678	500.732	483.096	479.248	428.086	390.193	434.372	436.35	487.896
NCU08686	178.951	162.808	163.35	190.421	131.709	153.638	146.556	105.7	206.309	207.576	197.593	222.274
NCU08702	127.033	99.4449	134.584	154.513	155.44	211.149	179.718	131.068	119.3	148.955	109.088	127.277
NCU08703	111.568	138.167	145.885	151.249	280.03	237.44	240.694	171.234	91.4935	155.682	142.02	148.49
NCU08709	430.808	368.738	392.451	414.575	296.642	333.566	235.345	271.649	310.36	372.868	376.661	368.919
NCU08805	272.845	233.212	268.14	315.556	406.993	453.518	390.459	510.532	426.073	426.684	405.477	373.531
NCU08826	216.509	186.569	194.171	182.805	186.291	170.891	148.695	124.726	148.004	196.044	190.389	176.159
NCU08827	225.346	199.77	226.019	200.215	194.597	159.389	161.532	131.068	164.15	190.278	192.447	216.74
NCU08828	361.216	354.658	405.806	320.996	365.463	432.157	477.109	393.205	462.85	425.723	371.515	315.426
NCU08851	104.94	62.4831	113.009	170.835	247.993	328.636	258.88	188.146	153.386	237.367	230.525	214.896
NCU08875	379.995	319.456	384.232	379.755	466.321	404.223	422.552	439.713	363.283	375.751	349.904	342.173
NCU08889	325.868	315.936	343.137	430.897	552.941	524.175	440.737	513.703	427.867	473.773	446.642	451.926
NCU08895	480.517	357.298	446.901	529.916	484.12	478.166	559.48	669.082	431.455	423.801	399.302	366.153
NCU08927	331.391	330.016	242.456	220.889	242.06	198.825	137.998	204.001	213.485	277.729	280.952	307.125
NCU08948	218.718	228.811	233.21	298.146	283.59	240.726	321.995	249.452	200.03	232.562	161.573	193.683
NCU08961	759.99	563.228	581.484	516.858	465.135	469.128	557.34	747.3	761.549	583.328	595.865	523.866
NCU08962	391.041	345.857	304.098	303.586	219.515	294.13	277.065	328.728	437.734	354.609	421.943	412.267
NCU08965	304.88	344.097	293.824	322.084	274.097	335.209	264.228	338.241	383.914	386.322	395.185	456.538
NCU08966	178.951	175.129	194.171	203.479	233.754	232.51	224.648	224.084	205.412	218.147	216.117	237.953
NCU08974	944.464	841.322	797.23	673.548	468.694	592.367	551.991	592.978	623.412	749.581	572.195	751.673
NCU08976	5134.35	7012.19	3808.42	3795.37	2121.58	2106.56	2628.38	2682.67	2310.66	2437.1	2843.48	1793.87
NCU08984	150.231	227.051	144.857	176.276	135.269	142.135	106.975	113.099	153.386	161.448	149.224	156.791
NCU08997	244.125	231.451	214.718	192.598	150.694	164.318	166.881	196.602	254.747	171.058	170.835	196.45
NCU09013	296.043	246.412	265.058	324.261	312.067	305.632	323.065	297.017	313.051	308.481	238.758	272.078
NCU09031	314.821	186.569	222.937	386.284	377.329	350.819	457.853	550.698	408.133	417.074	378.719	432.558
NCU09042	1733.17	2131.47	1889.31	1717.06	3296.29	2033.44	4940.11	3978.55	2030.8	2073.84	1744.37	1344.71
NCU09048	743.42	697.875	708.877	715.985	717.874	607.977	595.851	886.824	833.309	770.723	1042.51	985.015
NCU09057	638.48	683.794	650.317	771.479	1681.37	1015.49	2065.69	1212.38	580.356	749.581	683.341	725.849
NCU09069	185.579	199.77	184.924	157.778	166.12	193.895	136.928	188.146	185.678	225.835	240.816	235.186
NCU09070	77.3245	88.0044	93.4896	96.8429	100.858	85.4455	73.8128	72.9331	69.9656	84.5681	85.4176	97.7636
NCU09071	249.648	210.33	207.526	200.215	202.903	225.938	275.996	280.105	258.335	234.484	239.787	246.254
NCU09073	188.893	161.928	253.757	278.559	398.687	259.623	381.901	314.987	211.691	264.275	238.758	177.081
NCU09078	291.624	336.177	322.59	409.134	433.097	347.533	287.763	312.873	203.618	265.236	299.476	261.933
NCU09079	915.743	766.518	902.02	1972.77	1357.43	1381.92	1490.16	1178.56	826.133	1196.45	746.118	1078.17
NCU09118	997.486	887.964	945.169	1057.66	829.411	805.159	668.594	814.948	644.043	846.642	808.895	1032.97
NCU09141	466.156	409.22	365.739	398.253	396.314	399.293	449.295	404.832	431.455	423.801	296.389	326.494
NCU09162	199.939	179.529	212.663	231.77	249.179	216.9	239.624	221.97	173.12	218.147	204.797	214.896
NCU09174	2244.62	2729.02	2261.21	2276.35	3433.93	2920.76	4004.08	5063.04	2787.86	2668.7	2895.97	2443.17
NCU09176	119.301	126.726	137.666	155.602	465.135	302.346	450.365	390.034	140.828	197.005	258.311	223.196
NCU09197	93.8941	78.3239	116.091	110.989	155.44	130.633	93.0683	86.6741	84.3175	139.345	167.748	253.632
NCU09200	125.929	124.086	141.775	118.605	105.605	130.633	94.1381	89.8451	114.815	138.384	128.641	130.044
NCU09203	299.356	289.534	285.605	274.207	194.597	259.623	233.206	267.421	287.935	260.431	273.748	309.892
NCU09212	1571.9	1287.5	1400.29	1477.67	1718.15	1380.27	1792.9	1871.95	1225.3	1223.35	1353.3	1092
NCU09219	228.66	272.814	250.675	274.207	302.575	299.059	275.996	283.276	231.425	260.431	202.738	230.575
NCU09227	104.94	101.205	96.5716	95.7548	98.4851	82.1591	87.7196	71.8761	88.8025	89.3731	108.058	98.6859
NCU09228	816.326	718.116	723.26	612.613	647.866	686.029	573.386	653.227	734.639	719.79	743.031	730.46
NCU09237	733.478	806.12	618.469	727.954	621.762	660.559	583.014	737.787	796.532	735.166	846.973	925.988
NCU09259	111.568	116.166	90.4075	94.6667	90.1792	105.985	97.3473	88.7881	128.27	135.501	124.525	136.5
NCU09263	1813.81	1889.45	2714.28	4181.66	3029.31	3514.77	1693.42	2079.12	1417.25	2348.69	2892.88	2870.19
NCU09322	382.204	383.699	391.423	568	440.217	429.692	378.692	372.065	362.386	408.425	429.146	439.936
NCU09337	131.452	129.366	110.955	122.958	138.828	119.131	120.882	122.612	143.519	168.175	193.476	253.632
NCU09342	216.509	302.735	330.809	431.985	418.858	390.256	304.879	146.923	127.373	223.913	156.427	263.777
NCU09343	272.845	339.697	269.168	331.877	335.799	340.139	343.39	282.219	235.91	267.158	210.971	284.99
NCU09344	697.025	842.202	771.546	793.242	1066.72	943.187	1007.71	1296.94	798.326	815.89	740.972	573.67
NCU09357	121.51	104.725	127.392	122.958	157.814	125.703	140.137	216.685	165.944	197.966	436.35	391.055
NCU09371	488.249	546.507	497.241	712.72	630.068	615.372	578.735	548.584	467.334	535.277	473.399	499.886
NCU09376	199.939	175.129	132.529	155.602	131.709	128.99	165.811	160.664	175.811	185.473	120.408	151.257
NCU09384	114.882	115.286	113.009	119.694	130.522	115.844	117.673	109.928	86.1115	93.2171	83.3594	98.6859
NCU09409	195.521	173.369	162.323	178.452	189.851	181.572	176.509	187.089	167.738	183.551	152.311	137.422
NCU09419	265.113	177.769	363.685	594.115	872.127	920.182	626.874	501.019	383.914	578.523	419.884	352.318
NCU09435	255.171	254.333	351.356	318.82	312.067	313.026	286.693	264.25	262.82	272.924	254.195	255.477
NCU09438	188.893	154.008	153.076	206.743	193.411	200.468	240.694	178.633	163.253	188.356	154.369	177.081
NCU09502	228.66	282.494	202.389	276.383	329.866	274.411	186.137	206.115	144.416	241.211	315.942	338.484
NCU09504	118.196	142.567	108.9	97.931	107.978	89.5534	94.1381	125.783	139.034	116.281	192.447	163.247
NCU09526	255.171	187.449	224.991	229.594	262.231	307.275	265.298	245.224	244.88	243.133	264.486	232.419
NCU09560	269.531	392.499	315.399	309.027	567.179	501.992	415.063	466.138	316.639	370.946	343.729	320.038
NCU09611	120.405	152.248	151.022	157.778	238.5	200.468	239.624	214.571	97.7725	152.799	126.583	115.287
NCU09612	77.3245	88.8844	87.3254	87.0498	96.112	105.164	97.3473	128.954	87.0085	77.8411	82.3303	74.7062
NCU09621	93.8941	81.8441	82.1886	93.5786	91.3657	99.4125	109.115	102.529	107.639	100.905	90.5633	95.9191
NCU09638	83.9524	95.9247	82.1886	103.372	154.254	116.666	130.51	126.84	124.682	112.437	99.8254	94.0745
NCU09674	262.903	542.987	312.317	351.464	675.157	471.593	701.757	683.88	369.562	343.077	297.418	277.612
NCU09677	225.346	234.972	231.155	257.885	371.396	320.421	362.646	417.516	249.365	362.297	278.894	309.892
NCU09680	244.125	209.45	252.73	253.533	263.418	250.585	289.902	243.11	217.073	218.147	209.942	178.004
NCU09692	243.02	313.296	336.973	342.759	991.971	483.917	1593.93	1194.41	439.528	679.428	561.904	469.45
NCU09702	92.7894	73.9237	117.119	120.782	137.642	161.032	142.277	187.089	142.622	87.4511	83.3594	77.4731
NCU09713	80.6384	82.7241	84.2433	80.5211	249.179	158.567	177.579	217.742	79.8326	110.515	103.942	78.3954
NCU09714	159.068	161.048	203.417	195.862	297.829	259.623	272.786	279.048	210.794	216.225	194.505	152.179
NCU09730	572.202	543.867	459.229	466.805	410.552	428.049	427.9	441.827	527.433	511.252	482.661	474.984
NCU09740	206.567	163.688	180.815	193.686	270.537	234.975	257.81	268.478	215.279	254.665	213.03	202.906
NCU09754	138.08	154.008	182.87	168.659	199.343	215.257	239.624	179.69	187.472	167.214	175.981	201.061
NCU09811	617.492	498.985	552.718	510.33	505.478	495.419	609.758	798.036	641.352	492.993	482.661	351.396
NCU09818	80.6384	127.606	114.037	138.192	134.082	156.102	144.416	152.208	112.124	127.813	100.855	101.453
NCU09819	260.694	249.052	254.785	310.115	306.135	281.806	294.181	285.39	278.068	261.392	246.991	246.254
NCU09824	409.82	367.858	330.809	278.559	219.515	262.088	224.648	303.359	296.008	344.999	309.768	382.754
NCU09843	75.1153	91.5245	82.1886	84.8736	67.6344	65.7273	63.1153	71.8761	89.6995	89.3731	89.5342	90.3853
NCU09858	108.254	121.446	106.845	119.694	90.1792	79.6943	100.557	96.1872	117.506	122.047	113.204	140.189
NCU09903	343.542	285.134	322.59	316.644	268.164	251.407	273.856	246.281	304.081	301.754	355.049	325.571
NCU09910	170.114	160.168	160.268	136.015	173.239	155.281	206.462	224.084	199.133	147.033	159.515	121.743
NCU09968	853.884	926.686	1056.12	1833.49	1569.83	1467.36	1249.47	1042.2	879.952	1123.41	881.963	1026.52
NCU09986	597.608	494.584	566.074	487.479	809.239	658.094	839.754	1039.03	527.433	507.408	623.652	553.379
NCU10030	218.718	145.207	352.384	859.617	640.747	640.019	576.596	541.185	391.987	386.322	359.166	284.99
NCU10036	165.695	183.049	161.295	163.218	154.254	180.75	152.974	149.037	182.987	174.902	198.622	201.061
NCU10069	560.051	472.583	593.813	763.862	853.142	819.948	574.456	683.88	585.738	649.637	543.38	625.318
NCU10080	467.261	439.142	383.204	362.345	367.836	407.509	401.157	447.112	418	389.205	322.117	356.93
NCU10225	86.1616	126.726	101.708	108.812	189.851	153.638	192.555	145.866	130.961	105.71	122.466	108.831
NCU10264	186.684	145.207	160.268	177.364	211.209	225.938	196.834	140.581	135.446	151.838	158.486	138.345
NCU10429	434.122	312.415	596.895	572.353	881.62	718.892	772.36	702.906	499.626	542.004	476.486	525.71
NCU10777	170.114	174.249	159.24	136.015	143.575	138.849	131.579	165.949	175.811	150.877	149.224	133.733
NCU10836	117.091	118.806	116.091	99.0192	66.4478	99.4125	97.3473	128.954	137.24	134.54	132.758	144.801
NCU10894	130.347	73.9237	234.238	295.969	409.366	549.644	243.903	168.063	147.107	332.506	171.864	216.74
NCU11040	268.427	327.376	285.605	286.176	316.814	318.777	336.972	338.241	320.227	276.768	232.583	210.284
NCU11043	111.568	154.888	130.474	125.134	151.881	139.67	135.858	154.322	156.077	119.164	116.291	83.0069
NCU11046	71.8014	66.0033	96.5716	174.1	225.448	229.224	254.601	191.317	107.639	192.2	137.903	162.325
NCU11180	191.102	182.169	163.35	154.513	191.037	165.961	218.229	230.426	182.987	155.682	157.457	125.433
NCU11196	130.347	139.047	114.037	104.46	98.4851	92.0182	104.836	82.4461	111.227	115.32	98.7963	118.977
NCU11212	153.544	104.725	148.967	200.215	150.694	163.497	111.254	120.498	132.755	224.874	205.826	332.95
NCU11223	78.4292	56.3228	63.6962	88.1379	102.045	78.0511	94.1381	93.0162	65.4806	71.1141	80.272	55.3379
NCU11248	245.229	216.491	221.909	225.241	169.679	193.074	191.485	178.633	198.236	197.966	200.68	180.771
NCU11260	1433.82	1362.31	1715.69	2372.11	4546.93	3288.01	3268.09	3542.01	2750.19	3187.64	2940.22	2757.67
NCU11261	111.568	94.1647	98.6263	132.751	186.291	174.177	111.254	142.695	104.051	110.515	102.913	113.443
NCU11352	187.788	182.169	191.089	192.598	226.634	184.858	202.183	218.799	209.897	170.097	155.398	145.723
NCU11367	159.068	203.29	159.24	146.897	239.687	231.689	233.206	212.457	146.21	125.891	186.272	142.034
NCU11371	250.752	233.212	242.456	235.035	204.09	227.581	270.647	268.478	215.279	236.406	188.33	170.625
NCU11424	201.044	99.4449	136.639	143.632	187.478	193.895	210.741	211.4	182.987	178.746	167.748	156.791
NCU11461	355.693	231.451	341.083	336.23	347.664	331.101	450.365	427.029	226.94	262.353	241.845	188.149
NCU11462	79.5338	64.2432	79.1065	105.548	124.59	131.455	99.4868	125.783	83.4205	102.827	84.3885	77.4731
NCU11578	293.833	283.374	332.864	310.115	456.829	390.256	431.11	462.967	347.137	353.648	306.68	284.068
NCU11609	457.319	561.468	408.888	436.337	360.717	349.998	364.785	348.811	381.223	370.946	357.108	391.055
NCU11634	124.824	158.408	116.091	113.165	99.6717	105.164	102.696	100.415	120.197	129.735	122.466	123.588
NCU11729	305.984	286.014	319.508	371.05	333.426	309.74	179.718	212.457	165.047	280.612	295.36	278.534
NCU11879	59.6504	71.2835	61.6415	81.6092	137.642	119.952	89.8591	105.7	76.2446	91.2951	64.8351	66.4055
NCU11921	838.419	792.039	752.026	824.797	716.687	689.315	633.293	810.72	722.978	728.439	802.72	939.822
NCU11960	93.8941	96.8048	98.6263	102.284	129.336	102.699	154.044	156.436	124.682	101.866	127.612	108.831
NCU11975	57.4411	63.3631	73.9698	79.433	100.858	82.1591	73.8128	70.8191	70.8626	100.905	102.913	176.159
NCU11989	106.045	108.245	144.857	159.954	193.411	193.074	174.369	183.918	135.446	137.423	146.136	115.287
NCU12004	262.903	265.773	318.481	278.559	304.948	294.13	316.646	287.504	235.013	248.899	223.321	237.031
NCU12011	170.114	172.489	170.541	176.276	169.679	138.027	118.742	120.498	133.652	137.423	116.291	148.49
NCU12041	362.321	458.503	335.946	273.119	294.269	319.599	255.67	275.877	307.669	320.013	338.583	290.524
NCU12085	145.812	151.367	142.803	121.87	173.239	162.675	161.532	194.488	182.09	148.955	134.816	152.179
NCU12092	161.277	168.968	151.022	143.632	130.522	144.6	114.463	144.809	141.725	155.682	135.845	142.956
NCU12120	214.299	251.692	216.772	194.774	243.246	211.97	208.601	269.535	403.648	364.219	491.923	675.123
NCU12134	71.8014	120.566	105.818	103.372	346.478	364.786	232.136	160.664	82.5236	134.54	99.8254	125.433
NCU00399	2896.36	873.003	4666.26	10121.7	14070.3	15640.6	7776.02	8726.61	5582	8424.13	7998.39	6374.93
NCU01063	352.379	133.767	454.092	2008.67	1565.08	2093.41	1182.07	911.135	507.699	1009.05	710.099	702.792
NCU01735	2292.12	1305.1	1917.05	866.146	1552.03	1918.42	5372.29	6169.72	4467.93	1405.94	3578.28	880.795
NCU01972	156.858	69.5234	136.639	101.195	83.0598	64.0841	67.3943	63.4201	60.9957	91.2951	103.942	98.6859
NCU02265	714.7	100.325	116.091	126.222	162.56	285.092	288.833	424.915	343.549	260.431	238.758	153.102
NCU02819	542.376	235.852	252.73	447.218	535.142	1151.87	1030.17	1178.56	689.789	448.787	364.311	390.132
NCU03967	7741.29	270.173	461.284	840.031	1133.17	1574.99	876.126	877.311	500.523	489.149	378.719	359.696
NCU04963	49.7086	92.4046	57.532	42.4368	46.2761	46.8307	67.3943	60.2491	113.918	79.7631	167.748	125.433
NCU06326	170.114	75.6837	157.186	174.1	224.261	524.175	468.551	790.637	1046.79	424.762	558.817	284.99
NCU06915	283.892	222.651	204.444	176.276	144.761	195.539	191.485	268.478	253.85	195.083	218.175	189.994
NCU07035	252.962	93.2846	365.739	417.839	501.918	871.708	343.39	453.454	344.446	393.049	378.719	440.859
NCU07232	340.228	305.375	586.621	578.881	2160.74	2066.3	6071.91	2107.66	1088.06	582.367	691.574	426.102
NCU07751	77.3245	26.4013	141.775	223.065	246.806	690.136	253.531	324.5	282.553	356.531	534.118	462.072
NCU09049	129.242	76.5638	99.6537	75.0805	169.679	214.435	545.573	532.729	307.669	143.189	205.826	96.8414
NCU09210	525.807	236.732	341.083	365.609	124.59	105.164	189.346	78.2181	115.712	115.32	134.816	111.598
NCU09267	1308.99	326.496	1612.95	3883.51	3843.29	3633.08	2485.03	2779.91	1863.06	2554.34	3303.5	2437.64
NCU09776	445.168	265.773	522.925	552.766	868.568	1091.89	746.686	1189.13	1006.43	836.071	985.905	582.893
NCU11759	575.515	595.789	526.007	489.655	673.971	508.565	818.359	946.017	566.901	502.603	533.088	435.325
NCU00322	2085.55	909.085	2883.79	3945.53	4144.68	8482.11	5256.76	5397.05	3666.92	5627.62	4995.39	3838.61
NCU01837	310.403	122.326	448.955	810.651	1400.15	1134.62	776.639	685.994	383.914	887.965	507.36	707.403
NCU01873	225.346	238.492	233.21	169.747	350.038	199.647	381.901	550.698	282.553	148.955	226.408	118.977
NCU02046	840.628	374.019	677.029	280.736	215.955	133.919	174.369	181.804	247.571	152.799	396.214	340.328
NCU04452	310.403	110.885	147.94	145.808	221.888	175.82	447.156	353.039	103.154	178.746	147.165	117.132
NCU05005	319.24	137.287	366.767	413.487	422.418	444.481	675.013	563.382	440.425	342.116	318.001	226.885
NCU05448	406.506	224.411	432.518	409.134	748.724	508.565	614.037	828.689	474.51	461.28	457.962	308.048
NCU05567	280.578	97.6848	78.0792	50.0536	52.209	29.5773	50.2783	46.5081	43.0558	54.7771	81.3011	62.7163
NCU08291	412.029	92.4046	118.146	115.341	100.858	151.173	270.647	221.97	228.734	165.292	135.845	115.287

## Sheet: 362 with sig RNA and RNAPII
gene Id
NCU00026
NCU00027
NCU00064
NCU00065
NCU00102
NCU00175
NCU00260
NCU00309
NCU00332
NCU00338
NCU00373
NCU00377
NCU00400
NCU00450
NCU00451
NCU00454
NCU00483
NCU00616
NCU00642
NCU00643
NCU00716
NCU00717
NCU00719
NCU00720
NCU00749
NCU00755
NCU00795
NCU00796
NCU00838
NCU00893
NCU00902
NCU00938
NCU00952
NCU00984
NCU00985
NCU01060
NCU01061
NCU01064
NCU01067
NCU01106
NCU01107
NCU01108
NCU01111
NCU01112
NCU01154
NCU01388
NCU01390
NCU01391
NCU01430
NCU01481
NCU01489
NCU01572
NCU01573
NCU01678
NCU01861
NCU01870
NCU01899
NCU01905
NCU01906
NCU01914
NCU01970
NCU02125
NCU02134
NCU02174
NCU02175
NCU02179
NCU02217
NCU02278
NCU02343
NCU02378
NCU02397
NCU02399
NCU02400
NCU02468
NCU02482
NCU02621
NCU02640
NCU02644
NCU02646
NCU02651
NCU02665
NCU02679
NCU02690
NCU02712
NCU02713
NCU02754
NCU02755
NCU02757
NCU02764
NCU02783
NCU02791
NCU02797
NCU02811
NCU02906
NCU02948
NCU02950
NCU02951
NCU02956
NCU03022
NCU03035
NCU03074
NCU03092
NCU03132
NCU03133
NCU03188
NCU03221
NCU03222
NCU03232
NCU03255
NCU03274
NCU03278
NCU03370
NCU03494
NCU03641
NCU03726
NCU03753
NCU03771
NCU03773
NCU03922
NCU04065
NCU04111
NCU04121
NCU04122
NCU04156
NCU04247
NCU04264
NCU04266
NCU04267
NCU04295
NCU04336
NCU04352
NCU04367
NCU04368
NCU04443
NCU04451
NCU04507
NCU04510
NCU04532
NCU04533
NCU04542
NCU04621
NCU04645
NCU04646
NCU04653
NCU04674
NCU04675
NCU04823
NCU04908
NCU04910
NCU04914
NCU04953
NCU05038
NCU05137
NCU05161
NCU05169
NCU05302
NCU05341
NCU05377
NCU05404
NCU05534
NCU05545
NCU05571
NCU05597
NCU05598
NCU05652
NCU05670
NCU05704
NCU05789
NCU05798
NCU05835
NCU05836
NCU05843
NCU05844
NCU05853
NCU05882
NCU05892
NCU05970
NCU05974
NCU06009
NCU06055
NCU06095
NCU06110
NCU06111
NCU06125
NCU06203
NCU06250
NCU06255
NCU06260
NCU06265
NCU06296
NCU06300
NCU06366
NCU06428
NCU06439
NCU06478
NCU06489
NCU06490
NCU06506
NCU06563
NCU06597
NCU06619
NCU06760
NCU06773
NCU06799
NCU06803
NCU06824
NCU06890
NCU06945
NCU06967
NCU06977
NCU06981
NCU07015
NCU07022
NCU07029
NCU07033
NCU07049
NCU07050
NCU07098
NCU07121
NCU07192
NCU07221
NCU07222
NCU07234
NCU07253
NCU07277
NCU07281
NCU07318
NCU07322
NCU07331
NCU07338
NCU07345
NCU07389
NCU07402
NCU07432
NCU07459
NCU07467
NCU07468
NCU07511
NCU07569
NCU07665
NCU07740
NCU07776
NCU07787
NCU07802
NCU07804
NCU07816
NCU07817
NCU07859
NCU07924
NCU07927
NCU07944
NCU07974
NCU08048
NCU08049
NCU08070
NCU08094
NCU08095
NCU08146
NCU08298
NCU08301
NCU08352
NCU08355
NCU08372
NCU08412
NCU08541
NCU08549
NCU08643
NCU08695
NCU08750
NCU08784
NCU08793
NCU08806
NCU08847
NCU08868
NCU08907
NCU08909
NCU08949
NCU08980
NCU08985
NCU09041
NCU09058
NCU09108
NCU09115
NCU09132
NCU09169
NCU09170
NCU09199
NCU09209
NCU09252
NCU09264
NCU09295
NCU09307
NCU09321
NCU09345
NCU09354
NCU09356
NCU09395
NCU09420
NCU09421
NCU09489
NCU09519
NCU09525
NCU09532
NCU09533
NCU09652
NCU09676
NCU09681
NCU09693
NCU09715
NCU09738
NCU09739
NCU09742
NCU09759
NCU09767
NCU09775
NCU09799
NCU09820
NCU09821
NCU09842
NCU09856
NCU09857
NCU09969
NCU10031
NCU10048
NCU10049
NCU10062
NCU10077
NCU10291
NCU10500
NCU10610
NCU11053
NCU11109
NCU11172
NCU11201
NCU11323
NCU11395
NCU11406
NCU11490
NCU11495
NCU11555
NCU11598
NCU11687
NCU11768
NCU11851
NCU11870
NCU11990
NCU12009
NCU12093
NCU00399
NCU01063
NCU01735
NCU02265
NCU02819
NCU03967
NCU04963
NCU06326
NCU06915
NCU07035
NCU07232
NCU09049
NCU09776
NCU11759

## Sheet: RNAsig genes >3 fold amplitude
gene	RNA amplitude	RNAPII-S2P amplitude
NCU09738	3.47102	3.33677
NCU08355	3.98933	3.33958
NCU09759	3.76327	3.36887
NCU07787	5.00976	1.97305
NCU07050	5.877	1.85226
NCU07049	3.94383	1.58934
NCU09049	9.10316	7.04793
NCU05670	3.31981	1.65575
NCU08695	3.0669	2.05603
NCU00985	5.04873	2.62548
NCU10031	7.22422	2.65002
NCU03641	3.88966	2.38627
NCU02378	3.37209	4.17395
NCU07569	5.44056	2.53872
NCU00175	5.0354	2.6591
NCU07222	6.27551	2.3864
NCU09170	4.20243	3.42287
NCU11759	4.41215	2.02573
NCU01735	11.8575	9.06312
NCU01430	3.89264	1.59561
NCU08907	4.61641	2.10672
NCU00399	3.76218	2.09505
NCU05598	4.52148	1.70387
NCU00716	3.32997	2.83771
NCU09776	4.31409	1.58239
NCU07232	15.4339	8.26811
NCU04451	4.14284	1.92987
NCU07221	5.46294	3.63781
NCU04267	4.97259	6.8673
NCU00260	3.23206	2.49795
NCU01870	5.59784	2.03902
NCU04675	3.84659	4.74413
NCU05597	3.80349	1.66454
NCU09739	4.98409	3.35626
NCU09420	3.61081	2.18203
NCU07318	4.47658	2.98816
NCU07022	8.18106	2.31479
NCU09676	3.1545	2.82867
NCU00451	3.68103	1.99475
NCU03967	18.6035	12.3877
NCU10500	3.33424	3.37901
NCU01064	5.80238	5.30944
NCU09775	4.72257	2.35879
NCU11768	4.56429	2.56708
NCU11395	3.63608	4.47786
NCU04266	5.66714	6.50577
NCU04823	6.07618	13.9828
NCU08412	3.60382	1.86329
NCU01861	5.33249	5.79368
NCU06326	7.16029	3.26225
NCU01107	3.06307	3.01441
NCU01060	4.20182	1.94956
NCU07253	3.12215	2.42917
NCU01106	4.12028	2.0651
NCU09041	3.08143	2.99559
NCU08049	3.28478	3.41867
NCU05844	4.25047	4.4451
NCU01108	4.35594	2.98917
NCU01063	4.29375	2.8577
NCU07345	4.01609	1.99669
NCU06915	9.28833	2.24708
NCU08095	5.46603	3.46872
NCU05652	3.40664	4.59693
NCU04510	3.13619	2.59337
NCU02265	8.64817	11.6337
NCU04533	4.39209	3.09511
NCU09209	4.15716	4.81268
NCU09196	3.71158	1.1031
NCU06119	3.58671	1.34785
NCU11364	5.15001	3.03217
NCU08197	3.29193	2.22819
NCU07938	4.91545	1.26098
NCU02799	3.82007	1.43506
NCU06137	11.7307	2.69507
NCU09075	3.21963	1.36514
NCU02195	3.08473	1.39925
NCU01871	3.26833	2.22637
NCU08050	3.48595	1.54271
NCU08457	5.77616	10.8697
NCU00236	3.06144	1.72849
NCU00701	4.25916	2.12422
NCU02370	3.06637	1.13848
NCU02369	3.5699	1.15998
NCU09976	4.05128	1.04131
NCU07254	3.02856	1.24283
NCU09210	5.3645	3.44971
NCU09873	3.44576	2.9291
Genes with both significant RNA and RNAPII-S2P rhythms are highlighted

## Sheet: Hurley et al ov. S2 or RNAseq
gene id
NCU00026
NCU00027
NCU00135
NCU00137
NCU00175
NCU00187
NCU00251
NCU00304
NCU00309
NCU00322
NCU00376
NCU00397
NCU00451
NCU00541
NCU00608
NCU00643
NCU00673
NCU00701
NCU00720
NCU00805
NCU00827
NCU00838
NCU00884
NCU00902
NCU00938
NCU00995
NCU01060
NCU01084
NCU01102
NCU01106
NCU01107
NCU01108
NCU01111
NCU01112
NCU01127
NCU01145
NCU01147
NCU01149
NCU01154
NCU01227
NCU01284
NCU01290
NCU01358
NCU01390
NCU01447
NCU01454
NCU01460
NCU01486
NCU01489
NCU01571
NCU01612
NCU01742
NCU01769
NCU01838
NCU01861
NCU01870
NCU01886
NCU01903
NCU01914
NCU01989
NCU02020
NCU02046
NCU02075
NCU02090
NCU02110
NCU02124
NCU02151
NCU02174
NCU02209
NCU02240
NCU02246
NCU02269
NCU02302
NCU02310
NCU02343
NCU02369
NCU02370
NCU02371
NCU02397
NCU02407
NCU02430
NCU02474
NCU02513
NCU02596
NCU02599
NCU02621
NCU02644
NCU02651
NCU02688
NCU02712
NCU02713
NCU02726
NCU02757
NCU02765
NCU02802
NCU02810
NCU02887
NCU02890
NCU02906
NCU02948
NCU02950
NCU02951
NCU03022
NCU03071
NCU03072
NCU03098
NCU03132
NCU03151
NCU03152
NCU03221
NCU03241
NCU03255
NCU03281
NCU03297
NCU03318
NCU03331
NCU03497
NCU03504
NCU03549
NCU03749
NCU03752
NCU03753
NCU03780
NCU03802
NCU03907
NCU03922
NCU04090
NCU04111
NCU04165
NCU04181
NCU04211
NCU04237
NCU04264
NCU04266
NCU04336
NCU04368
NCU04510
NCU04525
NCU04605
NCU04645
NCU04669
NCU04718
NCU04732
NCU04815
NCU04830
NCU04908
NCU04923
NCU04924
NCU04930
NCU04963
NCU05005
NCU05038
NCU05040
NCU05041
NCU05149
NCU05160
NCU05161
NCU05182
NCU05185
NCU05198
NCU05235
NCU05252
NCU05259
NCU05276
NCU05289
NCU05302
NCU05404
NCU05517
NCU05535
NCU05545
NCU05567
NCU05652
NCU05704
NCU05716
NCU05732
NCU05735
NCU05772
NCU05782
NCU05789
NCU05798
NCU05833
NCU05835
NCU05885
NCU05894
NCU05974
NCU05999
NCU06005
NCU06018
NCU06125
NCU06250
NCU06272
NCU06308
NCU06326
NCU06428
NCU06467
NCU06473
NCU06506
NCU06520
NCU06542
NCU06597
NCU06760
NCU06783
NCU06799
NCU06824
NCU06890
NCU06892
NCU06926
NCU06934
NCU06945
NCU06974
NCU06977
NCU07022
NCU07033
NCU07035
NCU07064
NCU07081
NCU07169
NCU07221
NCU07232
NCU07266
NCU07267
NCU07273
NCU07281
NCU07311
NCU07318
NCU07325
NCU07345
NCU07380
NCU07432
NCU07439
NCU07464
NCU07468
NCU07495
NCU07511
NCU07553
NCU07726
NCU07730
NCU07806
NCU07846
NCU07930
NCU07974
NCU08057
NCU08066
NCU08070
NCU08095
NCU08176
NCU08179
NCU08295
NCU08298
NCU08307
NCU08308
NCU08352
NCU08358
NCU08412
NCU08443
NCU08445
NCU08457
NCU08471
NCU08512
NCU08541
NCU08549
NCU08594
NCU08643
NCU08703
NCU08709
NCU08726
NCU08728
NCU08821
NCU08851
NCU08901
NCU08907
NCU08920
NCU08927
NCU08949
NCU08985
NCU09049
NCU09141
NCU09169
NCU09195
NCU09209
NCU09210
NCU09228
NCU09295
NCU09330
NCU09333
NCU09343
NCU09355
NCU09403
NCU09486
NCU09502
NCU09521
NCU09525
NCU09526
NCU09533
NCU09559
NCU09638
NCU09674
NCU09676
NCU09693
NCU09714
NCU09715
NCU09736
NCU09738
NCU09739
NCU09767
NCU09792
NCU09799
NCU09818
NCU09821
NCU09826
NCU09903
NCU09910
NCU09915
NCU09968
NCU09976
NCU10049
NCU10291
NCU10314
NCU10351
NCU11053
NCU11102
NCU11201
NCU11212
NCU11260
NCU11323
NCU11395
NCU11414
