# Supplementary material for: Dawn- and dusk-phased circadian transcription rhythms coordinate anabolic and catabolic functions in Neurospora
Source: BMC Biol. 2015 Feb 24;13:17. doi: 10.1186/s12915-015-0126-4 (PMC4381671; doi:10.1186/s12915-015-0126-4)
Supplement: Additional file 5: Table S4. — Rhythmically transcribed genes without in phase transcript abundance rhythms. [file 12915_2015_126_MOESM5_ESM.xlsx]

## Sheet: RNAseq reads 
gene Id	0	2	4	6	8	10	12	14	16	18	20	22
NCU00028	1526.71	1578.97	1426.34	1658.99	1168.05	1303.75	1546.85	1340.49	1526.76	1220.59	1062.59	1131.92
NCU00033	113.97	124.103	121.39	124.986	103.999	99.3246	159.346	136.884	107.091	166.397	127.561	154.499
NCU00148	1701.35	1564.66	2096.87	2350.46	2073.96	1689.41	1950.09	1977.98	1421.57	1773.55	1856.44	1535.33
NCU00149	37.7167	30.5485	96.8232	63.842	47.2722	42.9512	73.7109	42.043	18.0065	33.4824	30.9613	21.4582
NCU00198	1794.82	1737.44	2007.27	1942.24	1538.5	1787.84	2492.08	2622.31	1599.74	2264.63	2543.78	2284.23
NCU00209	903.561	1047.24	875.744	767.902	882.702	972.665	1022.2	977.744	899.377	1007.52	1015.53	1055.74
NCU00263	751.875	379.947	1023.15	1064.63	727.133	602.211	319.775	178.927	652.973	227.275	122.607	175.957
NCU00304	2636.07	2085.89	2923.48	2822.54	2669.59	2387.37	2220	2622.31	3026.04	2465.52	2723.36	2661.89
NCU00324	528.854	621.471	481.226	429.81	570.705	547.627	475.869	485.939	545.881	461.652	521.389	557.913
NCU00361	648.564	709.298	663.311	633.924	637.745	765.963	702.422	820.327	694.672	968.961	992.001	940.942
NCU00368	208.262	224.34	252.896	293.134	312.856	238.916	185.361	160.35	265.359	180.602	122.607	164.155
NCU00396	1229.89	1448.19	901.756	1014.28	1046.87	1281.38	1256.34	1143.96	1207.38	1376.84	1512.15	1660.86
NCU00397	3396.14	2873.47	5524.7	4924.83	4588.84	4174.32	4446.5	5639.63	2905.68	3752.06	4328.39	3349.62
NCU00398	173.005	218.613	121.39	144.768	204.56	177.174	109.482	102.663	224.607	140.017	128.799	127.676
NCU00472	1880.1	1576.11	1859.87	1382.04	1694.92	1960.54	1686.68	1230.98	1600.68	1370.75	1544.35	1407.66
NCU00503	332.891	339.852	320.817	307.521	344.658	373.138	291.592	283.546	340.228	318.59	303.421	349.769
NCU00536	1353.7	1292.58	1212.46	1540.3	1631.32	1176.68	1207.56	1493.02	1123.98	938.522	1179.01	1156.6
NCU00541	4132.44	4250.06	4420.63	4970.68	4397.18	4228.9	3981.47	4523.04	4502.57	4401.42	4008.87	4255.16
NCU00567	1238.09	1808.09	962.451	1500.74	1811.82	1556.09	895.371	867.259	1913.43	769.081	630.373	796.099
NCU00602	965.056	488.776	1674.9	1332.59	561.25	540.469	654.727	448.785	634.018	488.032	452.035	564.351
NCU00609	642.824	715.025	565.043	534.115	596.49	602.211	717.598	794.906	633.071	788.359	889.209	865.838
NCU00617	774.833	788.533	670.537	740.927	783.86	786.543	802.148	832.06	708.887	708.204	855.771	753.183
NCU00691	376.347	355.126	377.177	402.834	408.26	386.561	389.15	336.344	319.378	331.78	356.674	340.112
NCU00693	707.598	731.254	968.232	875.804	731.43	722.117	830.332	990.455	826.404	947.654	915.217	965.619
NCU00801	709.238	483.048	841.061	859.619	752.058	777.595	454.189	515.271	815.979	667.619	704.68	819.703
NCU00809	198.423	156.561	154.628	184.333	183.072	188.806	174.521	139.817	152.581	142.047	137.468	155.572
NCU00827	744.495	470.638	825.165	845.232	530.309	467.989	488.877	443.896	566.731	628.049	558.542	495.684
NCU00833	437.022	378.037	391.628	371.363	390.211	444.724	327.363	317.767	422.679	373.38	408.69	460.278
NCU00930	934.719	991.871	950.89	949.537	889.578	935.083	1069.89	1223.16	961.926	1090.72	1062.59	1219.9
NCU00937	441.122	412.405	342.494	402.834	491.631	517.204	480.205	638.467	502.287	513.397	525.104	532.163
NCU00950	151.687	189.019	138.732	171.744	171.899	151.224	144.17	196.527	215.13	191.763	160.999	155.572
NCU00951	8061.54	8331.14	7917.82	9098.84	8271.78	7467.24	6422.61	9073.47	9363.38	7829.81	7216.47	7050.09
NCU00995	3815.95	3507.35	9826.83	7299.57	5084.77	4361.33	2699.12	4185.72	5711.85	8074.34	10457.5	7581.18
NCU01068	1428.32	1371.82	1426.34	1246.27	1377.77	1696.57	1572.86	1756.03	1271.83	1941.98	2078.12	1918.36
NCU01084	424.723	360.854	453.768	380.355	360.988	422.353	372.891	270.835	363.921	322.649	313.329	379.81
NCU01089	244.339	197.61	261.567	235.586	275.898	281.867	235.225	199.46	263.464	227.275	208.06	237.113
NCU01140	2152.31	1622.89	2026.06	1500.74	2268.21	2416.9	1802.67	1493.99	1796.86	1408.29	1351.15	1423.75
NCU01141	255.818	205.248	244.226	195.123	171.899	198.649	224.385	194.571	169.64	200.895	200.629	238.186
NCU01142	2195.77	2000.93	2374.34	2134.66	1975.12	2118.92	2522.43	2346.59	2167.41	2417.84	2515.3	2006.34
NCU01147	414.884	220.522	617.067	633.025	464.987	407.141	346.875	181.86	295.686	250.611	219.206	208.145
NCU01180	455.88	534.598	491.342	517.03	500.226	475.147	432.51	469.317	474.803	448.462	469.374	505.341
NCU01240	5723.92	4723.56	5755.92	6183.68	5144.08	5078.08	4651.38	4607.13	5175.45	3525.8	3330.2	3103.93
NCU01256	593.628	502.141	637.299	591.663	619.696	544.048	616.787	491.805	456.796	517.456	515.196	564.351
NCU01298	194.323	142.241	261.567	287.739	212.295	183.437	199.453	238.57	166.797	230.318	250.168	180.249
NCU01307	893.722	772.304	1037.6	1014.28	738.306	807.124	880.195	1066.72	875.685	887.791	858.248	904.463
NCU01328	16119.8	19102.3	11912.1	15931.7	16747.3	12939.9	9937.97	13801.8	18456.7	11386.1	9973.26	10847.1
NCU01344	266.477	455.363	202.317	247.275	304.261	299.763	218.965	285.501	409.411	340.912	338.098	341.185
NCU01369	8391.15	9357.38	8477.09	8873.14	7374.47	7333.02	9309.26	8840.76	8811.81	8508.59	7537.23	7567.23
NCU01389	462.44	522.188	595.39	556.594	443.5	382.981	465.029	628.689	490.914	498.178	619.227	566.496
NCU01395	536.233	520.279	601.171	572.78	497.648	598.632	679.658	489.85	505.13	502.236	484.235	480.664
NCU01421	216.461	230.068	173.415	160.954	176.197	238.021	254.736	219.015	209.444	311.488	312.09	327.238
NCU01422	8112.37	6890.59	8860.04	9456.71	7325.48	6684.28	9485.95	12052.7	7251.88	10608.9	12245.8	9650.82
NCU01425	3737.23	2607.12	7046.42	6230.44	4084.32	3959.56	4910.45	3870.89	3317.93	3666.83	2886.83	2912.95
NCU01429	6026.48	5560.78	6586.87	7915.51	5695.87	5032.45	5611.79	5129.25	4892.08	6066.41	6572.47	5192.88
NCU01444	1584.92	1716.44	1627.21	1414.42	1446.53	1578.46	2302.38	2449.25	1812.02	2536.55	3042.88	2529.92
NCU01460	1893.22	1354.63	1975.48	2063.63	1540.22	1420.97	1632.48	1536.04	1423.46	1317.99	1254.55	1259.6
NCU01517	348.47	703.57	270.238	462.18	598.209	455.461	285.088	436.074	539.247	481.944	599.411	1113.68
NCU01737	1092.96	1129.34	871.409	953.134	1108.75	1014.72	771.797	832.06	1079.44	774.154	813.664	907.682
NCU01769	596.908	295.938	478.335	767.902	489.053	242.495	272.08	307.012	422.679	723.423	657.619	671.642
NCU01856	5850.19	8929.7	6570.97	6316.76	6655.07	7064.57	8108.2	11503.2	7398.78	6707.64	5695.65	5718.61
NCU01878	492.777	436.271	289.024	267.957	365.285	542.259	437.93	337.322	434.999	319.605	364.105	394.831
NCU01886	2795.96	5284.89	2738.51	2738.91	4238.17	3025.37	2202.66	3102.38	4581.23	3587.69	3629.91	4276.62
NCU01896	204.162	165.153	171.97	140.273	188.229	226.388	175.605	176.972	179.117	183.646	183.291	213.509
NCU01897	432.102	826.718	570.823	595.259	561.25	561.944	886.699	1299.42	469.117	907.069	1097.27	988.15
NCU01979	258.278	222.431	306.366	424.414	281.914	212.966	164.766	275.724	264.411	212.055	272.46	194.197
NCU01980	75.4334	99.2826	63.5854	66.5396	76.4951	108.273	101.895	85.0637	82.4508	100.447	121.368	95.489
NCU02025	632.165	737.937	640.189	721.145	580.159	606.685	841.172	802.728	635.914	831.987	812.425	793.953
NCU02028	1856.32	1505.47	2274.62	2752.4	2220.94	1840.64	1891.55	2446.32	1993.98	1972.42	2014.96	1758.5
NCU02067	344.37	371.355	388.738	499.946	394.508	321.239	372.891	352.966	361.078	299.313	279.89	291.831
NCU02080	106.591	111.693	157.518	146.567	96.2635	97.535	99.7266	106.574	94.7711	89.2865	80.4995	105.145
NCU02084	464.9	1606.66	895.976	1034.06	1183.52	1350.28	4754.36	3696.85	779.966	3258.96	3333.92	3152.21
NCU02098	3208.38	4453.4	4020.33	4076.9	3644.26	2994.95	4333.77	6565.55	3855.29	5831.01	6342.12	5583.42
NCU02136	16734.7	12559.2	16043.7	17330.9	14895.9	14821.7	14555.7	13173.1	13107.8	9702.8	10326.2	8265.7
NCU02138	2103.12	3065.35	2371.45	1962.92	2388.54	2447.32	3205.34	5040.27	2147.51	3826.13	4759.38	4556.65
NCU02139	916.68	1565.61	901.756	1091.61	1066.63	989.667	1175.04	1700.3	1259.51	1880.09	1888.64	1733.82
NCU02168	239.419	235.796	267.348	231.989	218.312	280.972	272.08	284.524	285.261	290.181	247.691	265.009
NCU02211	1415.2	1073.02	1385.87	1182.43	1472.32	1706.41	1075.31	743.086	1166.63	815.754	913.978	951.671
NCU02227	3456	3043.39	4033.34	4177.61	3205.06	3099.64	3174.99	3351.71	2939.8	3164.6	2805.1	2432.29
NCU02245	155.786	292.12	150.293	193.324	222.609	195.07	197.285	216.081	235.98	177.558	151.091	158.791
NCU02246	116.43	45.8227	101.159	80.9265	102.28	95.7453	41.1914	33.2433	82.4508	77.111	96.5993	119.093
NCU02274	4721.15	5715.43	3822.35	5455.34	5834.25	4484.82	2248.18	2399.38	5428.49	3312.73	2847.2	2975.18
NCU02344	1202.84	1087.34	1030.37	1587.06	1288.38	1007.56	723.018	993.388	1578.89	878.66	791.372	593.319
NCU02354	342.73	490.685	189.311	282.344	310.278	328.397	262.324	293.323	389.509	395.701	366.582	374.446
NCU02362	931.439	728.39	940.774	925.26	951.461	918.081	747.949	724.508	845.358	817.783	854.533	858.328
NCU02379	794.511	694.023	780.366	766.104	709.943	813.388	764.209	692.243	771.436	751.833	632.85	781.078
NCU02390	2052.28	1890.19	2572.32	2325.29	1995.75	1522.98	1878.54	2879.46	1605.42	2843.98	3036.69	2649.01
NCU02401	334.531	345.58	286.134	246.376	358.41	362.401	397.822	261.058	300.424	281.049	312.09	313.29
NCU02406	253.358	228.159	241.335	190.627	254.411	291.71	247.148	192.616	265.359	205.968	237.783	268.227
NCU02453	2440.93	2021.93	2841.11	2784.77	1963.95	2336.36	2680.69	2490.31	2117.19	2277.82	2169.77	2284.23
NCU02481	897.002	956.549	663.311	924.36	890.437	722.117	733.857	625.756	706.044	751.833	660.095	1076.13
NCU02585	311.573	352.262	225.439	333.597	318.873	323.923	286.172	196.527	309.901	274.962	215.491	231.749
NCU02600	63.9544	63.9609	57.8049	80.0273	56.7267	69.7957	41.1914	68.4421	60.6535	49.7163	66.8765	63.3017
NCU02608	514.095	497.367	424.866	521.526	450.375	454.567	431.426	513.316	420.783	451.505	533.773	497.83
NCU02618	2681.17	2833.37	2830.99	2987.09	2567.31	2327.42	2963.61	3978.44	2653.59	3258.96	3394.6	3324.95
NCU02631	168.085	188.064	182.085	143.869	157.288	182.542	222.217	158.395	139.313	204.953	205.583	217.801
NCU02670	221.381	239.615	202.317	233.788	258.708	216.545	188.613	232.703	246.405	241.479	213.014	218.874
NCU02685	321.412	327.442	210.988	196.921	254.411	333.766	263.408	201.415	283.365	226.26	215.491	281.102
NCU02719	414.064	452.499	463.884	535.913	362.707	402.667	600.527	628.689	386.666	539.777	517.673	526.799
NCU02747	538.693	718.844	462.439	533.216	583.597	495.728	479.121	534.826	655.816	410.921	411.166	487.101
NCU02833	546.073	564.192	395.963	354.278	484.755	629.951	629.795	344.166	576.208	393.672	352.959	462.424
NCU02936	1621.82	1686.85	1196.56	1406.32	1348.55	1470.18	1562.02	1209.47	1520.13	1153.62	808.71	1635.11
NCU02984	1502.11	1319.31	1640.21	1536.7	1617.57	1444.23	1461.21	1846.96	1613	1639.62	1670.67	1554.65
NCU02997	409.144	370.4	502.902	542.207	411.698	380.297	463.945	674.643	402.777	542.821	470.612	415.216
NCU03091	1454.55	1409.05	1631.54	1459.37	1534.2	1446.02	1449.29	1500.84	1262.35	1385.97	1486.14	1407.66
NCU03184	1624.28	1822.41	1455.24	1177.93	1657.97	1693.89	1793.99	2296.72	1616.79	1832.4	1878.73	1734.9
NCU03206	441.122	437.225	362.726	391.145	440.062	486.78	505.137	434.118	410.359	518.47	598.173	595.465
NCU03220	493.597	662.52	429.201	457.684	591.333	504.676	466.113	484.961	673.822	478.9	398.782	523.58
NCU03277	664.962	736.982	593.945	784.987	663.53	646.057	723.018	931.79	771.436	876.631	859.486	819.703
NCU03283	2952.56	2385.65	4176.4	3794.55	3065.82	3170.33	3472	2899.99	2661.17	2662.36	2645.34	2633.99
NCU03297	3135.41	2536.48	2481.27	3331.47	2802.81	2169.03	2091.01	1726.7	2155.09	1981.55	1304.09	1840.04
NCU03298	439.482	613.834	339.604	358.774	513.978	459.935	465.029	462.473	580.947	417.008	391.351	445.258
NCU03318	766.633	465.864	630.073	786.785	801.05	510.045	403.242	405.764	815.031	597.61	556.065	745.672
NCU03331	114.79	119.33	156.073	180.736	162.445	153.014	124.658	169.15	118.464	113.637	126.322	134.114
NCU03348	107.411	100.237	122.835	108.801	116.891	86.7972	96.4746	119.285	95.7188	109.579	86.6917	97.6348
NCU03368	1260.23	1398.55	1472.58	1350.57	1486.07	1374.44	1720.28	2240.99	1711.57	1951.11	1925.79	1792.83
NCU03372	289.435	330.305	338.159	394.741	330.046	329.292	313.271	369.587	286.209	404.833	401.259	394.831
NCU03430	104.951	64.9155	179.195	146.567	117.751	110.062	83.4668	60.6201	65.392	93.3449	111.461	80.4682
NCU03440	948.658	1084.47	789.037	784.088	903.329	1019.2	867.187	930.812	996.044	880.689	871.871	1009.61
NCU03441	467.359	509.778	439.317	397.439	587.895	552.996	458.525	433.141	495.653	383.526	461.943	411.997
NCU03486	3139.51	3496.85	3043.43	2591.45	2929.16	3378.83	4939.72	4411.58	2830.81	4413.59	5236.18	5291.59
NCU03501	317.312	457.273	348.274	356.976	339.501	272.919	394.57	904.413	359.182	526.587	544.919	545.038
NCU03503	1247.11	1449.14	1384.43	1457.58	1223.06	1078.25	1441.7	2148.1	1248.13	1562.51	1616.18	1447.36
NCU03536	6244.58	6085.83	4572.37	4611.91	9121.82	5410.06	5436.18	7531.56	5892.86	6050.17	6862.27	7489.98
NCU03607	1205.3	1107.38	1410.44	1663.49	1247.13	1120.31	931.143	1228.05	1115.46	1143.48	1399.45	1209.17
NCU03608	3694.6	6882	2618.56	5393.3	4147.92	4474.98	2901.83	3031.01	5686.26	2553.8	1790.8	2776.69
NCU03635	8849.49	8906.79	9792.15	11001.5	7326.34	9190.66	10344.5	11451.3	9736.78	11554.5	12276.8	12485.5
NCU03657	739.576	880.178	580.939	784.088	860.355	640.688	478.037	665.844	909.802	639.21	485.474	590.1
NCU03660	713.338	823.854	747.128	838.039	677.282	698.851	1590.2	4598.33	693.724	1079.55	970.947	917.338
NCU03676	1352.88	1763.22	1362.75	1538.5	1178.37	1154.31	1608.63	2054.24	1642.38	2049.53	1907.22	1846.48
NCU03712	904.381	832.446	995.689	1049.35	895.594	867.972	1061.22	982.633	872.841	943.595	897.878	934.505
NCU03747	1525.07	1924.55	1576.63	1467.47	1633.04	1533.71	1311.62	1777.54	1370.39	1441.77	1673.15	1408.73
NCU03767	44.2761	36.2763	57.8049	36.8665	30.9418	27.7393	63.9551	41.0653	47.3855	49.7163	48.2997	49.3539
NCU03774	554.272	430.543	530.36	501.744	420.293	528.836	636.299	467.362	532.613	571.23	494.143	458.133
NCU03782	855.186	858.221	926.323	968.42	903.329	836.653	922.471	1057.92	894.639	1011.57	1088.6	1037.5
NCU03825	247.618	294.984	228.329	294.932	214.014	229.968	282.92	326.567	287.156	285.108	247.691	288.613
NCU03850	490.317	485.912	537.585	535.014	507.962	593.263	653.643	622.823	542.09	823.87	785.179	722.068
NCU03852	867.485	968.96	777.476	909.973	1107.03	916.292	706.758	596.424	920.227	546.88	492.904	502.122
NCU03864	72.1537	68.7341	98.2683	93.5151	55.0077	83.2179	113.818	79.1973	59.7058	82.1841	71.8303	76.1766
NCU03935	4064.39	3433.84	4806.48	5396.9	3514.48	4224.43	4821.56	3842.53	3710.29	2828.76	2743.17	2143.67
NCU03993	366.508	392.357	333.823	411.826	309.418	306.922	450.937	701.043	423.627	523.543	482.997	506.413
NCU04090	1589.84	1984.7	1407.55	1453.08	1777.44	1649.15	1324.63	1406.97	1797.81	1469.17	1564.17	1588.98
NCU04097	702.679	587.104	598.281	882.998	625.713	469.778	637.383	673.666	541.143	538.763	448.32	505.341
NCU04175	1460.29	1146.52	1742.82	1681.47	1074.37	1283.17	1712.7	1631.85	1178	1416.41	1196.35	1362.6
NCU04181	989.654	1036.74	891.64	907.276	734.868	867.077	939.814	1257.38	894.639	1250.01	1177.77	1322.9
NCU04197	1814.5	5303.98	2754.4	3010.47	2489.96	2882.2	4705.58	7649.87	2580.62	6018.72	7840.65	5630.63
NCU04246	2364.67	2382.78	3501.53	3424.99	2357.6	1946.22	2010.79	2867.72	1973.13	2657.29	3045.36	2210.19
NCU04284	18145	13813.6	26074.3	24910.1	19668.7	18001	19930.1	21708.9	19127.6	18391	17672.7	18355.3
NCU04433	4134.9	1573.25	4475.54	3528.39	5230.89	2665.66	2720.8	2976.25	2862.09	1983.58	2109.09	2652.23
NCU04442	2861.55	1663.94	4937.98	3674.96	3138.88	3098.75	3362.52	1739.41	2339.9	1740.07	1583.98	1689.83
NCU04493	2276.94	4141.23	2670.59	2432.29	2235.55	2552.02	4808.55	6307.43	2166.47	4297.93	4831.21	4496.57
NCU04494	288.615	358.945	406.079	383.951	299.964	231.757	266.66	544.603	395.195	495.134	437.174	331.529
NCU04498	613.307	845.811	585.274	695.968	694.472	574.472	657.978	882.903	781.861	740.672	873.109	771.422
NCU04509	120.53	88.7815	148.848	141.172	116.891	119.905	122.49	128.084	123.202	93.3449	84.2148	121.239
NCU04516	4257.89	4967.95	4287.68	4485.13	3682.94	3791.34	5936.98	7820	4677.9	6977.53	9030.8	8060.77
NCU04591	172.185	397.13	238.445	187.03	205.419	247.864	300.264	400.875	191.438	231.333	269.983	246.769
NCU04594	998.673	904.999	1072.28	1206.7	908.486	936.872	988.594	1159.6	939.181	877.645	1050.21	724.214
NCU04606	963.416	1071.11	903.201	1079.02	878.404	906.449	1137.1	1224.14	934.443	1194.21	1229.78	1192
NCU04613	559.191	344.625	667.646	765.205	511.4	426.827	665.566	859.437	525.979	685.882	751.741	655.548
NCU04622	974.895	860.131	1226.91	1052.94	969.511	813.388	706.758	756.774	1066.17	739.657	663.811	837.943
NCU04718	1666.1	1633.39	1408.99	1426.1	1652.81	1314.48	920.303	1043.25	1558.04	1135.36	1070.02	1321.83
NCU04754	2775.46	2411.42	2384.45	2996.08	2039.58	2617.34	2756.57	1869.45	2512.38	1710.65	1541.87	1509.58
NCU04768	1138.06	1031.97	612.732	1011.58	1064.91	762.383	644.971	603.268	611.273	533.689	344.29	583.663
NCU04772	288.615	393.312	228.329	314.714	299.104	278.288	291.592	244.436	372.45	310.473	286.083	287.54
NCU04801	1110.18	1190.44	1015.92	1319.1	1185.24	1016.51	995.098	1067.7	1077.55	966.932	936.271	846.526
NCU04824	169.725	172.79	119.945	156.458	167.602	148.539	120.322	95.8189	149.738	132.915	110.222	110.51
NCU04940	272.216	367.536	278.909	259.864	236.361	342.715	340.371	368.61	292.843	313.517	346.767	315.436
NCU04942	112.33	77.3258	130.061	131.281	455.532	149.434	72.6269	92.8857	92.8756	52.7602	63.1611	76.1766
NCU04944	783.032	711.207	945.11	963.924	718.538	655.9	954.99	930.812	720.26	746.759	629.134	681.298
NCU04945	460.8	652.019	216.768	464.878	474.441	423.248	286.172	395.009	571.469	491.075	466.897	502.122
NCU05053	132.009	176.608	157.518	131.281	168.461	146.75	156.094	232.703	182.908	197.851	201.868	188.832
NCU05141	4183.28	4711.15	4937.98	4386.22	3673.48	4338.96	7691.95	12566.9	4737.61	7105.38	7802.25	6878.43
NCU05230	91.832	73.5073	177.75	236.485	80.7926	68.006	122.49	111.463	45.4901	160.31	138.707	159.864
NCU05232	263.197	346.534	164.744	240.981	303.402	276.498	183.193	214.126	401.829	242.494	156.045	224.238
NCU05342	1530.81	1491.15	2206.7	2232.67	1788.61	1637.51	2031.39	2004.38	1731.47	1563.53	1507.2	1493.49
NCU05495	145736	190549	192036	214893	151364	106021	173085	280195	125347	230739	283635	209367
NCU05518	286.975	176.608	397.409	388.447	293.088	240.706	175.605	192.616	201.862	144.076	168.43	136.26
NCU05632	162.346	201.429	180.64	180.736	166.742	196.86	197.285	177.949	205.653	220.172	258.837	229.603
NCU05653	399.305	239.615	411.86	360.572	318.873	313.186	313.271	338.299	326.96	348.014	382.682	405.56
NCU05691	168.085	146.06	221.104	243.679	184.791	212.071	199.453	158.395	199.967	190.748	104.03	148.062
NCU05706	1053.61	960.368	917.653	1100.6	920.519	871.551	1488.31	1515.5	830.194	1146.52	1226.07	828.286
NCU05772	911.761	799.988	914.762	812.862	784.719	944.031	985.342	965.033	1031.11	1219.57	1109.65	1276.76
NCU05784	148.407	149.878	132.951	184.333	143.536	140.486	280.752	388.164	141.209	263.801	248.929	221.019
NCU05791	657.583	907.863	437.872	550.3	804.488	782.964	480.205	527.982	815.979	619.932	572.165	674.86
NCU05803	391.106	540.326	309.256	295.831	415.136	433.986	376.143	311.9	477.646	332.795	320.759	425.945
NCU05831	114.79	87.8269	199.427	166.349	176.197	160.172	119.238	103.641	185.751	88.2718	96.5993	113.728
NCU05852	45.0961	57.2784	31.7927	41.3624	59.3052	62.6371	55.2832	64.5311	47.3855	36.5263	59.4457	62.2288
NCU05878	4281.67	7517.79	3377.25	4352.05	5068.44	5592.6	6353.23	7965.68	6537.31	6785.77	6752.05	6461.06
NCU05891	350.929	532.689	359.835	358.774	419.434	372.243	358.799	311.9	402.777	361.204	307.136	359.425
NCU05941	849.446	868.722	1057.83	1201.31	876.685	775.806	1099.16	1205.56	801.763	1017.66	1077.45	972.056
NCU05958	262.377	262.526	268.793	289.537	301.683	207.597	150.674	113.418	296.633	149.149	111.461	188.832
NCU05960	121.349	101.192	112.72	115.995	138.379	115.431	110.566	130.04	132.679	110.593	113.938	129.822
NCU06005	499.337	336.033	596.835	457.684	579.3	638.004	534.404	681.488	731.633	588.479	558.542	929.14
NCU06025	145.947	153.697	148.848	207.711	171.04	176.279	214.629	270.835	153.529	218.143	247.691	223.165
NCU06029	727.277	820.99	916.207	1268.75	812.223	707.8	961.494	923.968	766.698	741.686	603.127	562.205
NCU06031	8514.96	7450.97	8880.28	11168.8	10043.2	7535.25	6897.39	7942.22	8179.69	5771.15	5592.85	5497.59
NCU06105	1639.04	1943.65	1436.45	1807.36	1965.67	1593.67	1308.37	1437.28	1915.32	1347.41	1022.96	1251.01
NCU06185	7011.21	9310.6	6556.52	9409.95	8456.57	6601.95	6858.37	8383.18	9727.3	9847.89	8894.57	8318.27
NCU06189	1541.47	748.438	3371.47	3792.75	936.85	916.292	582.1	393.053	1077.55	563.113	263.791	627.652
NCU06199	562.471	1239.12	338.159	461.281	734.009	773.121	514.893	376.431	861.469	452.52	475.566	532.163
NCU06239	381.267	525.052	404.634	352.48	380.756	545.838	856.348	771.44	476.698	660.517	691.057	688.808
NCU06315	677.261	937.457	748.573	614.142	744.323	600.422	881.279	1709.1	912.645	1551.35	1774.7	1749.92
NCU06346	3113.27	2825.73	3530.43	3332.37	2550.12	2518.91	2791.26	3076.96	2695.29	3304.61	3258.37	3265.94
NCU06355	1438.97	1433.87	1419.11	1120.38	1437.08	1582.93	1448.2	1271.07	1345.75	1168.84	1400.69	1342.21
NCU06380	2055.56	2113.57	2054.96	2124.77	2290.55	1948.01	1263.93	1845	2211.96	1864.87	1826.72	1729.53
NCU06511	256.638	222.431	143.067	162.752	192.527	237.126	192.949	169.15	288.104	182.631	206.822	256.425
NCU06512	6740.63	9563.58	3852.7	6516.38	8444.54	5244.52	2899.66	2957.68	9366.22	3088.5	2515.3	2661.89
NCU06515	680.541	1066.33	524.579	740.927	891.297	657.69	670.986	877.036	903.168	968.961	943.701	924.848
NCU06519	191.043	133.65	134.396	133.079	158.147	171.805	196.201	97.7744	117.516	149.149	121.368	152.353
NCU06521	695.3	651.065	817.939	1047.55	825.975	782.964	612.451	433.141	693.724	498.178	480.52	491.393
NCU06569	737.936	660.611	718.226	609.646	741.744	758.804	695.918	571.003	660.554	598.625	617.988	622.288
NCU06579	130.369	163.243	121.39	107.003	128.065	158.382	105.146	89.9525	169.64	106.535	78.0225	112.656
NCU06587	860.105	931.729	784.701	799.374	783	922.555	989.678	1389.37	814.083	885.762	876.825	876.567
NCU06616	631.345	478.275	961.006	979.211	726.273	609.37	703.506	657.044	453.953	606.742	572.165	539.674
NCU06720	1974.39	1704.03	2036.18	2871.99	2459.02	2086.71	1144.69	2013.18	2776.79	2006.92	1853.96	2284.23
NCU06757	560.831	510.732	593.945	506.24	654.935	901.975	482.373	500.605	768.593	374.394	281.129	481.737
NCU06759	582.969	559.419	583.829	640.218	626.572	502.887	505.137	556.336	509.868	406.862	408.69	435.601
NCU06782	121.349	147.015	117.055	115.995	111.734	119.905	155.01	146.662	107.091	152.193	112.699	121.239
NCU06792	31.9772	60.1423	47.689	41.3624	74.7761	102.009	45.5273	76.264	78.66	73.0526	50.7766	72.9579
NCU06804	210.722	273.982	190.756	190.627	246.675	208.492	203.789	267.902	194.281	256.699	283.606	276.811
NCU06836	6630.76	5196.11	7026.18	7492.89	5993.26	5347.42	5361.39	4789.97	6654.82	4503.89	3699.26	3601.76
NCU06933	48.3758	43.9134	69.3659	70.1363	56.7267	51.0045	57.4512	79.1973	48.3332	67.9795	74.3072	72.9579
NCU06941	564.931	499.277	651.75	668.093	441.781	437.565	536.572	679.532	415.097	595.581	517.673	587.955
NCU06957	206.622	172.79	247.116	190.627	224.328	254.128	270.996	135.906	208.496	160.31	139.945	169.52
NCU06970	1193	1456.78	1057.83	985.505	1064.06	1233.06	1577.2	1796.12	1195.06	1558.45	1588.94	1761.72
NCU06979	236.139	205.248	281.799	243.679	203.7	227.283	265.576	310.923	214.183	299.313	348.005	289.686
NCU06984	294.354	524.097	303.476	391.145	390.211	333.766	401.074	418.474	484.28	467.739	433.459	469.935
NCU06985	220.561	433.407	202.317	160.954	250.113	306.027	429.258	404.786	377.189	428.169	546.158	594.392
NCU06997	1274.99	1036.74	1511.6	1408.12	1172.35	1195.47	1267.18	1236.85	1076.6	1280.45	1476.24	1347.57
NCU07001	924.88	1064.42	614.177	1041.25	1156.88	796.386	659.062	595.446	861.469	721.394	551.112	586.882
NCU07021	756.794	756.075	724.006	750.818	688.456	689.008	745.781	737.219	633.071	750.818	844.625	745.672
NCU07081	563.291	592.831	465.329	483.761	531.168	500.202	535.488	652.155	566.731	532.675	594.457	576.153
NCU07230	59.0349	40.0949	50.5793	43.1608	64.4621	55.4786	21.6797	27.3768	70.1306	30.4386	23.5306	61.1559
NCU07241	157.426	169.926	138.732	173.542	200.262	196.86	162.598	154.484	170.588	127.842	157.284	131.968
NCU07266	408.324	299.757	401.744	392.044	343.798	433.091	289.424	397.942	442.581	445.418	473.089	621.215
NCU07313	157.426	313.122	105.494	145.668	166.742	165.541	181.025	178.927	219.869	231.333	239.021	237.113
NCU07334	707.598	342.716	1112.74	879.401	630.01	443.829	359.883	251.28	557.254	317.576	273.698	290.759
NCU07337	95.1117	156.561	92.4878	96.2126	116.032	95.7453	93.2226	207.282	108.039	109.579	91.6455	106.218
NCU07351	6432.34	3140.77	7549.32	5528.18	5664.07	6568.84	5246.48	2334.85	3974.7	2529.44	1949.33	2817.46
NCU07464	23.7779	42.9588	21.6768	29.673	33.5203	26.8445	39.0234	74.3086	18.9542	68.9941	97.8378	84.7599
NCU07473	700.219	1415.73	653.195	865.913	874.107	694.377	975.586	1001.21	855.783	1173.91	1271.89	1356.16
NCU07478	614.947	624.335	671.982	739.129	596.49	568.208	598.359	814.461	599.901	594.567	600.65	564.351
NCU07539	848.626	778.986	1015.92	822.753	807.926	825.915	728.437	875.081	776.175	915.186	668.765	709.193
NCU07549	933.079	926.001	1033.26	1071.83	740.885	881.394	1116.5	1386.44	801.763	1294.65	1406.88	1563.23
NCU07559	68.0541	47.732	57.8049	76.4306	47.2722	59.0579	110.566	74.3086	54.9672	52.7602	42.1074	32.1873
NCU07607	2571.3	1715.49	2024.62	2397.22	2454.72	2203.93	1431.94	1159.6	2282.09	1162.75	1086.12	1208.1
NCU07652	63.9544	62.0516	36.1281	19.782	52.4292	72.4801	65.0391	43.0207	54.0195	45.6578	43.3459	43.9893
NCU07657	579.69	547.009	580.939	645.614	610.242	493.044	447.686	578.824	580.947	425.125	458.228	484.955
NCU07732	1248.75	947.958	943.665	1094.31	1039.13	1087.2	692.666	567.092	853.887	929.391	923.886	827.214
NCU07737	7722.09	4986.09	10087	9414.45	6080.07	5905.79	7333.15	8185.67	7164.69	6530.09	6125.39	5594.15
NCU07769	1409.46	2639.58	1992.82	1470.16	1602.96	1855.85	3268.21	3818.09	1386.5	4178.2	4427.47	4116.76
NCU07778	254.178	367.536	212.433	208.611	275.898	301.553	226.553	195.549	294.738	213.07	175.86	248.915
NCU07782	332.891	335.079	397.409	401.036	383.335	391.035	353.379	294.301	392.352	245.538	226.637	258.571
NCU07819	35.2569	16.2289	54.9146	53.0518	985.841	51.0045	33.6035	41.0653	36.9607	20.2924	28.4844	60.083
NCU07823	96.7516	102.146	147.402	160.055	85.9495	80.5334	136.582	162.306	121.307	170.456	179.576	141.624
NCU07834	83.6327	73.5073	69.3659	65.6404	61.8837	65.3216	80.2148	62.5756	48.3332	59.8625	68.1149	60.083
NCU07840	273.856	552.737	352.61	326.404	347.236	342.715	816.24	1235.87	291.895	1215.51	1571.6	1755.28
NCU07907	810.909	719.799	1104.07	1009.78	787.298	699.746	1031.95	859.437	729.737	620.947	587.027	498.903
NCU07933	1083.13	1101.65	732.677	704.96	978.106	965.507	1005.94	1021.74	1160.95	1097.82	1278.08	1211.32
NCU07956	169.725	320.759	106.939	126.785	171.899	185.227	98.6426	135.906	268.202	220.172	198.152	248.915
NCU07971	464.9	531.735	349.72	410.927	537.185	517.204	360.967	521.138	492.809	509.339	562.258	519.288
NCU07975	289.435	405.722	179.195	174.442	287.071	370.454	307.852	330.478	347.81	365.263	400.02	420.581
NCU07987	1716.93	1526.47	1439.34	1582.56	1902.92	1945.33	1217.31	1293.56	1535.29	1301.76	1803.19	1460.23
NCU07990	316.492	336.033	413.305	362.371	251.832	351.663	329.531	320.7	318.431	358.16	318.282	362.644
NCU07994	1829.26	1687.8	2316.53	2015.97	1841.9	1904.17	2063.91	1952.55	1793.07	2112.44	2075.65	2007.41
NCU08130	6144.55	5265.79	5397.53	5428.37	4841.54	4932.23	6268.68	5231.91	3390.91	5606.78	5455.39	4846.33
NCU08136	442.761	345.58	508.683	419.919	452.954	412.51	428.174	433.141	434.999	380.482	411.166	410.924
NCU08157	494.417	546.054	450.878	425.314	516.557	497.518	383.73	372.52	516.502	433.242	418.597	437.747
NCU08164	1057.71	752.256	1037.6	1018.77	847.462	864.392	694.834	740.152	834.933	614.859	672.48	630.871
NCU08217	1051.15	1149.39	1189.34	1124.88	1067.49	1065.73	1095.91	1109.74	1147.68	1227.69	1056.4	1034.29
NCU08225	1872.72	925.046	2726.95	3413.3	2159.05	1680.46	1220.57	1127.34	2245.13	807.637	767.841	597.611
NCU08279	551.812	700.706	514.463	590.763	566.407	556.576	507.305	576.869	578.103	635.151	547.396	599.757
NCU08317	309.933	436.271	317.927	333.597	339.501	361.506	373.975	375.454	389.509	383.526	411.166	408.779
NCU08369	1069.19	960.368	1408.99	1321.8	994.436	956.558	1218.4	1219.25	871.894	1263.2	1531.97	1436.63
NCU08475	380.447	442.953	393.073	426.213	385.054	346.294	544.16	744.063	406.568	621.961	674.957	597.611
NCU08553	1428.32	1203.8	1518.82	1410.82	1178.37	1330.59	1662.83	1583.95	1249.08	1629.48	1538.16	1586.83
NCU08641	488.678	500.231	436.427	430.709	505.383	393.719	635.215	652.155	416.045	723.423	951.132	769.276
NCU08666	730.556	547.963	787.592	701.363	672.125	745.382	531.152	430.207	645.391	581.377	563.496	598.684
NCU08683	550.172	614.788	511.573	433.406	556.953	684.534	870.439	1010.01	631.175	875.616	879.302	886.224
NCU08749	173.825	155.606	231.22	206.812	230.345	216.545	162.598	68.4421	157.32	107.55	96.5993	74.0308
NCU08867	103.311	100.237	148.848	143.869	113.453	104.693	136.582	127.107	115.621	163.354	134.991	126.603
NCU08901	56.5751	70.6434	44.7988	63.842	50.7102	47.4253	42.2754	50.8427	51.1764	61.8917	45.8228	57.9371
NCU08922	1072.47	912.636	1202.34	1273.24	892.156	792.807	1130.6	1209.47	815.979	1122.17	1183.96	1058.96
NCU08938	113.97	185.2	79.4817	85.4224	145.255	129.748	82.3828	99.7299	135.523	149.149	115.176	113.728
NCU08951	1284.01	1911.19	950.89	1135.67	1055.46	1403.07	1159.86	1399.15	1707.77	1915.6	1740.03	2218.78
NCU08954	1364.36	908.817	1826.63	1608.64	1176.65	1258.11	1469.88	1208.49	890.848	969.976	990.762	854.036
NCU08995	868.304	802.852	1066.5	1081.72	962.635	798.176	947.402	734.286	828.299	726.467	605.604	545.038
NCU09003	396.026	574.693	358.39	480.164	501.086	450.987	439.014	520.16	619.803	468.754	402.497	486.028
NCU09014	883.883	911.681	767.36	767.902	706.505	902.869	1018.95	855.526	811.24	978.093	1068.79	1086.86
NCU09029	36.8968	58.233	47.689	41.3624	45.5532	63.5319	48.7793	39.1098	45.4901	36.5263	60.6842	49.3539
NCU09030	104.131	174.699	57.8049	80.9265	111.734	80.5334	85.6348	53.7759	143.104	76.0964	82.9764	93.3432
NCU09116	1579.18	945.094	2047.74	2019.57	1777.44	1292.11	1400.51	1009.03	1079.44	1034.91	895.402	1047.16
NCU09117	1589.02	1873.96	1388.76	1655.4	1186.1	1174.89	2020.55	4259.05	1700.19	3279.25	3420.61	2761.67
NCU09133	5014.68	3785.15	5823.84	5289	3981.18	4376.55	3821.04	3436.77	3906.46	3899.18	3971.72	3861.4
NCU09175	13508.3	23565.3	13892	17456.7	16367.4	14496	17120.4	23413.1	20350.2	20264	15630.5	15277.2
NCU09215	500.157	446.772	709.555	679.783	539.763	518.099	579.932	599.357	477.646	591.523	621.703	530.017
NCU09258	274.676	453.454	169.079	232.888	353.253	323.029	229.805	247.369	400.882	261.772	235.306	245.696
NCU09320	2728.72	1972.29	2335.32	2843.22	2101.47	2305.05	2534.36	2045.44	2227.12	1861.83	1910.93	1749.92
NCU09330	299.274	252.025	330.933	318.311	257.849	240.706	241.728	270.835	267.254	297.283	243.975	295.05
NCU09355	1874.36	1974.2	2284.74	2337.88	1900.34	1261.69	2500.75	5724.69	1942.81	3942.81	4712.31	3365.72
NCU09422	4165.24	6621.38	4729.88	5415.78	4447.03	4774.74	9810.06	17487	5672.05	9426.82	9637.64	8940.56
NCU09465	519.015	504.05	407.524	521.526	474.441	492.149	351.211	397.942	434.051	489.046	561.019	511.778
NCU09474	366.508	404.767	362.726	431.608	400.525	328.397	434.678	539.715	368.659	421.067	437.174	390.539
NCU09497	609.207	286.392	424.866	621.336	346.377	303.343	127.91	118.307	648.234	178.573	73.0687	418.435
NCU09520	294.354	726.481	225.439	169.946	344.658	454.567	336.035	342.21	416.993	363.234	413.643	394.831
NCU09521	327.971	481.139	277.463	276.049	334.344	401.772	410.83	417.497	335.49	324.678	291.036	328.31
NCU09527	1211.03	1404.28	1147.43	1098.8	1160.32	1168.63	1618.39	2201.88	1355.23	1883.13	2349.35	2193.03
NCU09679	68.0541	96.4186	50.5793	53.0518	102.28	59.0579	37.9395	27.3768	86.2417	34.497	27.246	40.7706
NCU09686	388.646	390.448	328.043	270.654	354.972	459.935	518.144	403.808	389.509	432.228	435.935	478.518
NCU09709	2545.88	2804.73	2764.52	3137.25	3019.41	2620.92	2670.94	3256.87	3119.86	2582.2	2521.49	2617.9
NCU09736	295.994	287.347	293.36	344.387	269.022	313.186	306.768	351.01	267.254	306.415	378.967	307.925
NCU09779	173.005	177.563	166.189	147.466	178.775	161.067	181.025	176.972	171.536	174.514	214.252	202.78
NCU09800	192.683	111.693	202.317	231.09	1914.96	363.295	196.201	297.234	165.849	134.944	215.491	326.165
NCU09805	68.0541	74.4619	86.7073	72.8338	93.685	95.7453	81.2988	89.9525	75.8168	96.3888	90.4071	115.874
NCU09823	491.957	294.984	677.762	636.622	591.333	445.618	475.869	649.222	531.666	531.66	574.642	583.663
NCU09832	560.011	821.945	498.567	620.436	695.332	565.524	763.125	956.234	499.443	822.856	781.464	787.516
NCU09874	1738.25	2003.79	2439.37	2777.58	2557.86	1703.73	1011.36	1181.11	2381.6	1425.54	1265.7	1262.81
NCU09901	206.622	272.072	174.86	187.03	208.857	285.446	265.576	203.371	219.869	265.83	221.683	205.999
NCU10001	339.45	450.59	328.043	348.883	400.525	352.558	349.043	395.009	374.346	387.584	400.02	384.102
NCU11030	1396.34	1348.91	1663.34	1839.73	1356.28	1088.1	1238.99	1178.18	1223.49	1061.29	956.086	789.662
NCU11088	111.51	90.6908	180.64	181.635	127.205	112.747	123.574	119.285	105.196	124.798	96.5993	78.3224
NCU11209	684.64	554.646	768.805	663.597	608.523	749.856	770.713	581.758	654.868	746.759	700.964	660.913
NCU11222	340.27	351.308	395.963	285.94	323.17	370.454	360.967	250.302	314.64	303.371	309.613	370.154
NCU11319	134.468	135.559	158.963	139.373	141.817	127.959	125.742	120.263	139.313	117.696	138.707	144.843
NCU11359	119.71	184.246	63.5854	91.7167	146.114	137.802	112.734	107.552	197.124	111.608	112.699	128.749
NCU11372	1188.9	1305.95	1145.98	1157.25	1180.09	1165.95	1327.88	1466.62	1214.96	1218.56	1352.39	1313.24
NCU11442	209.902	370.4	235.555	204.115	184.791	209.387	356.631	998.277	322.222	566.157	591.981	502.122
NCU11508	52.4754	47.732	79.4817	60.2453	73.0571	70.6905	46.6113	40.0875	42.647	44.6432	53.2535	46.1351
NCU11529	44.2761	49.6413	46.2439	46.7575	52.4292	52.7941	56.3672	76.264	57.8103	62.9064	68.1149	42.9164
NCU11543	2975.52	2067.75	4000.1	4184.8	3314.21	2871.46	3571.73	3006.56	2902.84	2076.92	1567.88	1520.31
NCU11641	860.105	1004.28	985.573	910.873	876.685	850.97	1155.53	1886.07	865.26	1191.16	999.432	1127.63
NCU11754	59.0349	62.0516	73.7012	87.2208	67.9001	77.849	146.338	219.015	56.8626	116.681	76.7841	86.9057
NCU11760	263.197	296.893	283.244	289.537	275.038	262.181	218.965	261.058	259.673	268.874	251.406	233.894
NCU11878	173.825	164.198	239.89	187.929	196.824	180.753	148.506	161.328	166.797	154.222	138.707	160.936
NCU11897	457.52	423.86	696.549	742.725	537.185	445.618	585.352	704.953	433.104	506.295	482.997	492.466
NCU12021	214.001	165.153	157.518	150.164	267.303	178.068	58.5352	113.418	138.366	167.412	159.76	171.666
NCU12024	251.718	218.613	289.024	279.646	250.973	266.655	231.973	137.862	231.241	127.842	111.461	98.7077
NCU12063	360.769	273.027	453.768	407.33	394.508	351.663	304.6	297.234	296.633	304.386	339.336	343.331
NCU12064	249.258	296.893	248.561	241.88	270.741	260.391	285.088	370.565	344.019	327.722	382.682	387.32
NCU12130	622.326	410.495	582.384	695.069	507.962	420.564	368.555	393.053	433.104	332.795	266.267	315.436
NCU01195	9406.22	2336	15412.2	17517	8276.08	9580.8	4916.95	2187.21	9226.91	1578.75	881.779	2129.73
NCU04430	2921.41	1027.19	7073.87	6228.64	4028.45	3353.77	3067.68	1869.45	1837.61	943.595	729.449	810.047
NCU05712	2136.73	411.45	2778.97	2274.03	2306.89	1861.22	623.291	837.927	1000.78	1113.04	1559.21	1360.45
NCU07316	263.197	75.4166	387.293	226.594	263.006	302.448	256.904	104.619	196.176	108.564	53.2535	83.687
NCU09505	803.53	222.431	2111.32	1494.44	561.25	513.624	250.4	264.969	580.947	550.938	600.65	787.516
NCU09534	2733.64	821.945	1891.66	1515.12	1402.7	1346.7	1404.84	1118.54	1187.48	1073.47	770.318	1058.96

## Sheet: RNAPII-S2P ChIPseq reads 
gene Id	0	2	4	6	8	10	12	14	16	18	20	22
NCU00028	371.158	423.301	364.712	362.345	306.135	297.416	198.974	229.369	302.287	285.417	265.515	356.93
NCU00033	56.3364	72.1636	72.9424	73.9923	91.3657	86.2671	82.3708	81.3891	69.9656	69.1921	50.4273	72.8616
NCU00148	311.507	361.698	255.812	239.387	258.672	267.839	289.902	382.635	321.124	238.328	228.466	233.342
NCU00149	150.231	183.049	116.091	103.372	107.978	115.023	102.696	158.55	122.888	136.462	127.612	122.666
NCU00198	96.1033	137.287	148.967	188.245	212.396	234.153	132.649	125.783	128.27	168.175	160.544	169.703
NCU00209	280.578	253.453	281.496	292.705	281.217	337.674	312.367	291.732	315.742	288.3	257.282	266.544
NCU00263	649.526	606.35	440.736	325.349	246.806	359.035	397.947	739.901	676.334	295.027	506.331	263.777
NCU00304	267.322	326.496	234.238	157.778	191.037	171.713	192.555	229.369	277.172	209.498	216.117	180.771
NCU00324	354.588	321.216	312.317	389.548	424.791	457.626	438.598	570.781	381.223	446.865	376.661	402.122
NCU00361	234.183	211.21	190.061	174.1	230.194	242.369	267.438	261.079	223.352	201.81	224.35	201.061
NCU00368	212.09	219.131	218.827	151.249	185.105	193.074	213.95	237.825	206.309	193.161	201.709	144.801
NCU00396	892.546	907.325	937.978	1019.57	1075.03	1008.91	1044.08	958.701	928.39	968.689	829.477	859.582
NCU00397	353.484	366.978	356.493	360.169	474.627	511.03	407.575	531.672	503.214	453.592	453.846	335.717
NCU00398	419.762	308.895	424.299	476.598	592.097	545.536	436.458	498.905	443.116	489.149	426.059	507.264
NCU00472	430.808	418.021	354.438	324.261	251.552	311.383	251.391	405.889	444.013	323.857	384.894	301.592
NCU00503	144.707	163.688	140.748	101.195	98.4851	105.985	118.742	119.441	119.3	117.242	116.291	137.422
NCU00536	323.658	307.135	317.454	276.383	226.634	266.195	239.624	260.022	272.687	263.314	268.602	241.642
NCU00541	771.036	647.712	761.272	696.399	662.105	766.544	805.522	885.767	757.961	690.96	680.254	653.91
NCU00567	632.957	731.316	549.636	500.536	378.515	536.499	510.271	711.362	647.631	402.659	362.253	347.707
NCU00602	388.832	300.095	252.73	162.13	200.53	149.53	160.463	281.162	259.232	192.2	252.136	157.713
NCU00609	284.996	343.217	330.809	315.556	318	322.064	274.926	214.571	250.262	321.935	291.243	337.561
NCU00617	170.114	176.889	172.596	149.073	128.149	149.53	124.091	144.809	199.133	174.902	185.243	166.936
NCU00691	183.37	148.727	165.405	177.364	204.09	179.928	196.834	246.281	207.206	178.746	184.214	182.615
NCU00693	822.954	738.357	641.071	705.104	605.15	668.775	575.526	795.922	658.394	679.428	877.846	834.68
NCU00801	131.452	142.567	121.228	112.077	98.4851	118.309	140.137	141.638	165.944	156.643	168.777	141.112
NCU00809	370.053	396.02	287.66	268.766	238.5	295.773	272.786	292.789	318.433	290.222	268.602	228.73
NCU00827	134.766	133.767	94.5169	93.5786	67.6344	74.7648	91.9986	103.586	148.901	111.476	132.758	116.21
NCU00833	259.59	271.933	277.387	274.207	261.045	289.2	277.065	250.509	200.927	200.849	202.738	193.683
NCU00930	186.684	217.371	230.128	291.617	240.873	269.482	221.438	191.317	181.193	231.601	230.525	217.662
NCU00937	734.583	647.712	747.916	708.368	768.896	786.263	528.457	575.009	751.682	1084.97	962.235	1390.83
NCU00950	243.02	287.774	231.155	226.33	177.985	205.398	219.299	208.229	221.558	237.367	212	245.331
NCU00951	1336.61	1528.64	1186.6	990.192	810.426	1176.52	655.757	886.824	1146.36	1102.27	1151.59	1088.31
NCU00995	528.016	542.107	374.986	256.797	278.843	310.561	208.601	464.024	450.292	350.765	473.399	515.565
NCU01068	653.945	452.342	612.305	1003.25	965.866	1050.81	846.173	807.549	656.6	863.94	860.351	856.815
NCU01084	172.323	193.61	151.022	137.103	121.03	128.168	159.393	142.695	161.459	146.072	121.437	124.51
NCU01089	98.3126	115.286	119.173	125.134	111.537	133.098	142.277	143.752	138.137	133.579	121.437	122.666
NCU01140	1059.35	777.078	902.02	739.923	1005.02	982.623	1032.31	1151.07	1023.47	937.937	998.254	919.532
NCU01141	98.3126	105.605	92.4622	96.8429	110.351	97.7693	109.115	108.871	100.463	98.9831	86.4468	86.6961
NCU01142	389.937	381.939	393.478	404.782	392.754	391.899	384.041	350.925	350.725	348.843	349.904	344.017
NCU01147	111.568	107.365	76.0245	63.1111	75.9403	88.7318	72.7431	149.037	138.137	59.5821	88.505	56.2602
NCU01180	185.579	180.409	196.225	229.594	259.858	237.44	218.229	258.965	206.309	212.381	217.146	237.031
NCU01240	896.965	885.324	719.15	539.709	495.985	646.592	435.389	564.439	632.382	483.383	593.807	459.305
NCU01256	386.623	356.418	292.797	311.203	316.814	308.918	266.368	317.101	376.738	340.194	352.991	379.065
NCU01298	229.764	233.212	217.8	206.743	219.515	207.041	240.694	246.281	264.614	212.381	227.437	190.916
NCU01307	225.346	270.173	226.019	168.659	191.037	196.36	155.114	177.576	132.755	157.604	215.088	211.206
NCU01328	1789.51	1599.92	1702.33	1406.94	1052.49	1266.07	1049.43	1005.21	1438.78	1354.05	1295.67	1258.02
NCU01344	164.591	224.411	209.581	206.743	172.052	190.609	159.393	158.55	171.326	179.707	159.515	193.683
NCU01369	2978.1	2853.98	2661.88	2680.05	1734.76	1782.03	1920.2	2146.77	1616.39	1872.99	1743.34	2016.14
NCU01389	141.393	176.009	161.295	166.483	167.306	161.032	158.323	141.638	138.137	153.76	143.049	171.548
NCU01395	143.603	135.527	135.611	143.632	159	147.065	132.649	113.099	166.841	181.629	199.651	207.517
NCU01421	883.709	984.769	770.518	981.487	900.605	931.684	716.733	794.865	682.613	851.447	957.089	1141.81
NCU01422	1373.06	1593.76	1287.28	1535.34	1459.48	1737.67	1069.75	1191.24	1054.87	1283.9	1628.08	1979.25
NCU01425	701.444	772.678	625.661	525.563	567.179	591.546	673.943	756.813	741.815	629.456	625.71	526.632
NCU01429	1474.69	1454.71	1267.76	1545.13	1625.6	1735.2	1523.33	2037.9	1558.08	1337.71	1406.82	1195.3
NCU01444	1592.89	1563.84	1292.42	1674.62	1337.26	1376.16	1016.26	1179.61	899.686	1487.63	1494.29	1694.26
NCU01460	228.66	235.852	198.28	225.241	220.702	204.576	220.369	219.856	226.043	245.055	246.991	270.233
NCU01517	341.333	351.137	374.986	461.364	447.336	418.19	436.458	477.765	285.244	361.336	402.389	380.909
NCU01737	480.517	453.222	446.901	463.54	408.179	432.157	557.34	614.118	488.862	434.372	424.001	401.2
NCU01769	237.497	293.935	191.089	158.866	164.933	179.928	182.927	186.032	191.957	194.122	203.767	200.139
NCU01856	12905.5	11035.7	13578.6	14526.4	14433.4	14571.7	12592	12877.5	6893.41	10073.2	10358.2	9976.5
NCU01878	199.939	205.05	222.937	212.184	221.888	235.797	235.345	225.141	202.721	198.927	207.884	213.973
NCU01886	3785.59	3942.6	3442.68	6018.41	6505.95	5182.6	3256.32	4611.7	2450.59	4644.52	5962.77	7297.23
NCU01896	268.427	212.971	272.25	386.284	347.664	344.247	336.972	366.78	324.712	346.921	319.03	325.571
NCU01897	412.029	441.782	622.579	1359.07	1485.58	1340.01	651.478	543.299	380.326	1172.42	681.283	1850.13
NCU01979	535.749	570.268	538.335	564.736	722.62	751.756	599.06	645.828	595.605	517.979	583.516	559.835
NCU01980	546.795	526.266	534.226	599.556	767.709	851.99	589.433	632.087	573.18	523.745	522.797	557.991
NCU02025	260.694	261.373	252.73	349.287	338.172	356.571	314.507	327.671	313.948	282.534	273.748	293.291
NCU02028	96.1033	102.965	99.6537	91.4023	113.911	133.919	149.765	151.151	149.798	133.579	113.204	105.142
NCU02067	273.95	284.254	228.073	253.533	264.605	302.346	301.67	336.127	350.725	254.665	268.602	238.875
NCU02080	100.522	95.0447	86.298	90.3142	72.3806	59.9761	96.2776	116.27	123.785	83.6071	89.5342	78.3954
NCU02084	217.613	257.853	234.238	789.977	1350.31	881.567	299.53	313.93	112.124	721.712	654.526	768.275
NCU02098	815.222	1093.89	922.567	1008.69	1519.99	1318.65	671.804	869.912	602.781	1169.54	1463.42	1532.86
NCU02136	1770.73	1782.97	1368.44	1317.72	1139.11	1338.37	1243.05	1661.61	1870.23	1130.14	1246.27	1062.49
NCU02138	1127.83	1077.17	1332.48	2563.62	2485.86	3219.82	1106.12	1024.23	849.454	1983.51	2447.27	2805.63
NCU02139	382.204	338.817	384.232	416.751	358.343	328.636	271.717	281.162	260.129	351.726	326.234	453.771
NCU02168	68.4874	66.8833	86.298	85.9617	107.978	100.234	108.045	87.7311	87.0085	98.9831	89.5342	97.7636
NCU02211	634.061	553.547	616.415	640.904	722.62	699.996	686.78	737.787	707.729	624.651	578.37	579.204
NCU02227	284.996	293.935	240.402	225.241	224.261	225.116	235.345	249.452	250.262	197.005	204.797	192.76
NCU02245	155.754	186.569	190.061	215.448	206.463	210.327	191.485	196.602	151.592	184.512	181.127	176.159
NCU02246	132.556	88.0044	97.599	64.1992	68.8209	64.0841	82.3708	76.1041	94.1845	73.9971	104.971	132.811
NCU02274	2693.1	2914.7	1982.8	2186.04	1415.58	1867.48	1388.54	2282.07	2432.65	1851.85	1956.37	2018.91
NCU02344	114.882	95.9247	120.201	75.0805	106.791	88.7318	115.533	127.897	161.459	137.423	178.039	145.723
NCU02354	269.531	303.615	282.523	290.529	289.523	269.482	259.949	247.338	227.837	260.431	271.69	278.534
NCU02362	235.288	209.45	226.019	214.36	195.784	215.257	213.95	190.26	222.455	260.431	276.836	244.409
NCU02379	441.854	402.18	366.767	355.816	345.291	347.533	406.505	465.081	420.691	365.18	355.049	353.24
NCU02390	1366.43	1023.49	1283.17	1556.02	1898.51	1772.99	916.776	1198.64	702.347	1168.58	1727.91	1892.56
NCU02401	515.865	535.066	461.284	472.245	501.918	470.772	452.505	475.651	497.832	510.291	523.826	626.241
NCU02406	229.764	242.012	243.484	261.149	408.179	286.735	379.762	318.158	262.82	279.651	193.476	200.139
NCU02453	999.696	1005.01	961.607	977.134	944.508	945.651	995.938	1207.1	1002.84	932.171	854.176	819.923
NCU02481	966.557	947.807	801.339	527.74	420.045	517.602	486.737	734.616	931.978	604.47	608.215	431.636
NCU02585	254.066	244.652	211.636	241.563	218.328	193.895	234.275	274.82	266.408	212.381	166.719	152.179
NCU02600	378.89	429.461	376.013	435.249	751.097	678.634	596.921	566.553	375.841	439.177	512.506	436.247
NCU02608	96.1033	96.8048	96.5716	93.5786	91.3657	104.342	103.766	135.296	127.373	98.0221	103.942	99.6082
NCU02618	783.187	769.158	670.865	772.567	778.389	707.39	477.109	637.372	449.395	577.562	825.361	823.613
NCU02631	117.091	117.046	101.708	94.6667	94.9254	106.807	113.394	123.669	114.815	109.554	101.884	91.3076
NCU02670	163.486	150.487	175.678	231.77	220.702	233.332	228.927	226.198	182.987	219.108	193.476	192.76
NCU02685	239.706	245.532	247.593	244.828	276.47	253.872	270.647	260.022	213.485	204.693	230.525	225.963
NCU02719	150.231	168.968	189.034	221.977	269.351	279.341	169.021	197.659	150.695	196.044	197.593	195.527
NCU02747	272.845	263.133	271.222	322.084	276.47	299.059	310.228	279.048	250.262	262.353	264.486	268.389
NCU02833	241.915	196.25	275.332	487.479	392.754	331.101	318.786	252.623	268.202	273.885	225.379	276.69
NCU02936	469.47	463.783	441.764	316.644	189.851	218.543	190.416	224.084	283.45	299.832	193.476	163.247
NCU02984	288.31	307.135	275.332	267.678	201.717	235.797	233.206	253.68	322.021	281.573	292.272	280.379
NCU02997	374.472	418.901	339.028	338.406	319.187	276.876	321.995	357.267	356.107	344.038	292.272	310.815
NCU03091	569.992	689.074	598.95	563.648	485.306	539.785	500.643	553.869	566.901	556.42	544.409	546.923
NCU03184	2535.14	2098.02	2845.78	4201.24	4175.53	4181.08	2764.24	2609.74	1995.81	3106.92	2731.31	3235.42
NCU03206	300.461	325.616	269.168	340.582	358.343	329.458	413.994	356.21	287.935	297.91	297.418	288.679
NCU03220	228.66	238.492	270.195	251.356	276.47	269.482	278.135	260.022	227.837	231.601	238.758	233.342
NCU03277	310.403	335.297	268.14	313.379	250.366	289.2	254.601	283.276	297.802	311.364	301.535	325.571
NCU03283	729.06	924.926	660.591	709.456	1009.77	885.675	823.708	1109.85	879.952	652.52	640.118	518.332
NCU03297	560.051	594.029	489.022	368.874	304.948	300.702	268.507	394.262	347.137	281.573	242.874	220.429
NCU03298	287.205	291.294	353.411	335.142	357.157	344.247	283.484	298.074	267.305	315.208	328.292	323.727
NCU03318	309.298	321.216	224.991	211.096	175.612	172.534	155.114	232.54	213.485	161.448	279.923	188.149
NCU03331	103.836	118.806	121.228	114.253	174.425	152.816	150.835	184.975	154.283	128.774	121.437	117.132
NCU03348	210.986	234.972	207.526	162.13	161.373	172.534	223.578	196.602	247.571	195.083	153.34	137.422
NCU03368	146.917	176.009	249.648	361.257	716.687	416.547	430.04	314.987	313.948	437.255	410.622	344.017
NCU03372	53.0225	49.2824	88.3528	82.6973	107.978	93.6614	102.696	86.6741	96.8755	104.749	86.4468	91.3076
NCU03430	99.4173	102.965	89.3801	109.9	118.657	115.844	134.789	131.068	149.798	110.515	121.437	94.9968
NCU03440	240.811	255.213	243.484	290.529	262.231	265.374	298.46	294.903	273.584	252.743	221.263	264.7
NCU03441	252.962	211.21	210.608	230.682	271.724	245.656	281.344	297.017	304.978	272.924	260.369	283.146
NCU03486	1057.14	934.606	972.908	2048.94	2058.7	1481.33	1254.82	1326.54	940.948	1699.05	1714.53	2130.51
NCU03501	619.701	748.917	580.457	687.694	602.776	649.057	347.669	491.506	243.086	523.745	791.4	672.356
NCU03503	230.869	253.453	216.772	235.035	210.023	210.327	190.416	197.659	188.369	218.147	243.903	252.71
NCU03536	2518.57	2800.3	2225.26	2041.32	1496.26	1538.84	1566.12	1932.2	1814.62	1648.12	1591.03	1614.02
NCU03607	1502.31	1912.33	1394.12	1090.3	510.224	742.718	610.828	774.782	922.111	758.23	478.545	483.284
NCU03608	1957.42	2686.77	1774.25	1416.74	624.135	1046.71	758.453	956.587	1305.13	961.001	667.904	600.416
NCU03635	5159.76	6041.5	5804.57	5341.59	6224.74	5311.59	7939.69	8545.86	4631.19	5341.24	4473.62	3580.36
NCU03657	208.776	174.249	164.377	184.981	129.336	147.886	124.091	125.783	161.459	200.849	143.049	173.392
NCU03660	712.49	831.641	781.819	1166.47	2043.27	1592.24	1327.56	1511.51	429.661	847.603	1109.4	973.947
NCU03676	323.658	419.781	321.563	328.613	310.881	359.035	262.089	233.597	300.493	333.467	363.282	364.308
NCU03712	400.983	403.06	377.04	350.376	399.873	373.002	375.483	413.288	435.94	454.553	389.01	397.511
NCU03747	2965.95	2902.38	3388.23	4156.63	4245.54	4262.41	2878.7	2833.82	2508	3172.26	3031.81	3335.95
NCU03767	103.836	123.206	118.146	119.694	119.843	122.417	124.091	134.239	123.785	109.554	98.7963	97.7636
NCU03774	377.786	432.101	378.068	826.973	666.851	740.254	696.408	730.388	639.558	689.038	628.797	706.481
NCU03782	558.946	532.426	506.487	424.368	507.851	537.321	594.781	586.636	517.566	509.33	511.477	503.575
NCU03825	1191.9	1148.46	1017.08	1128.38	659.732	851.168	700.687	762.098	1173.27	1047.49	889.167	1110.45
NCU03850	189.997	212.971	181.842	177.364	208.836	198.003	207.532	223.027	170.429	181.629	157.457	140.189
NCU03852	845.047	858.923	769.491	653.962	666.851	648.235	669.664	715.59	694.274	722.673	658.642	668.666
NCU03864	88.3709	66.0033	92.4622	89.2261	91.3657	85.4455	105.905	100.415	108.536	83.6071	80.272	71.9393
NCU03935	387.727	381.939	305.125	276.383	306.135	326.172	280.275	363.609	430.558	296.949	286.098	262.855
NCU03993	189.997	193.61	204.444	175.188	142.388	160.21	147.626	163.835	145.313	184.512	178.039	193.683
NCU04090	726.851	645.952	698.603	940.138	829.411	732.859	717.803	697.621	630.588	820.695	785.225	925.988
NCU04097	311.507	381.939	289.715	280.736	262.231	296.594	272.786	343.526	358.798	320.974	271.69	254.554
NCU04175	379.995	455.863	391.423	388.46	335.799	359.857	344.46	360.438	386.605	380.556	351.962	380.909
NCU04181	108.254	128.486	156.158	136.015	125.776	135.563	109.115	87.7311	109.433	104.749	95.7089	117.132
NCU04197	340.228	444.422	878.391	1398.24	1712.22	1402.46	640.781	421.744	354.313	1204.13	782.137	1083.7
NCU04246	383.309	325.616	256.839	251.356	239.687	257.158	209.671	295.96	313.051	304.637	365.341	385.521
NCU04284	1783.99	1439.75	1845.13	2043.49	1975.64	1862.55	2412.29	3146.69	2379.73	1837.43	1983.13	1756.98
NCU04433	967.661	913.485	604.086	383.019	444.963	311.383	643.99	991.468	632.382	467.046	520.739	275.767
NCU04442	1732.07	2115.62	1871.85	1977.12	2578.41	2299.63	2498.94	3297.85	1793.99	1334.83	1911.09	1250.64
NCU04493	2882	2274.91	3871.08	6752.89	5890.12	4930.37	1838.9	1730.31	805.502	3474.02	3688.4	3869.96
NCU04494	866.035	692.594	820.859	1589.75	1543.72	958.797	592.642	566.553	226.043	793.787	946.798	1029.29
NCU04498	1431.61	1348.23	1504.05	1873.75	1571.02	1459.97	790.546	1045.37	644.94	858.174	1294.64	1225.73
NCU04509	533.539	622.191	542.445	461.364	761.777	773.939	1386.4	993.582	710.42	773.606	493.982	500.808
NCU04516	983.126	1067.49	1159.89	1523.37	1483.21	1793.53	932.823	873.083	599.193	1214.71	1233.92	1391.75
NCU04591	82.8477	74.8037	95.5443	112.077	123.403	109.272	95.2078	94.0732	63.6867	74.9581	59.6894	87.6184
NCU04594	188.893	191.849	157.186	125.134	128.149	141.314	156.184	188.146	205.412	174.902	151.282	142.034
NCU04606	427.494	372.258	402.724	426.544	707.194	482.274	793.755	579.237	381.223	463.202	368.428	368.919
NCU04613	470.575	395.14	405.806	416.751	367.836	438.73	382.971	391.091	426.073	444.943	461.049	476.828
NCU04622	248.543	237.612	218.827	164.307	150.694	149.53	119.812	125.783	177.605	171.058	173.923	156.791
NCU04718	2552.81	2276.67	2154.37	1983.65	1720.52	1463.25	1826.06	2338.09	1795.78	2078.64	1995.48	2204.29
NCU04754	454.005	619.551	381.15	356.904	221.888	241.548	218.229	311.816	362.386	219.108	290.214	200.139
NCU04768	332.495	321.216	269.168	236.123	141.202	193.074	183.997	220.913	212.588	147.033	130.699	101.453
NCU04772	124.824	154.888	151.022	163.218	130.522	167.605	124.091	118.384	158.768	189.317	165.69	210.284
NCU04801	205.462	215.611	181.842	157.778	183.918	172.534	241.764	266.364	261.923	142.228	165.69	125.433
NCU04824	162.382	169.848	170.541	181.717	215.955	201.29	175.439	134.239	150.695	147.994	103.942	114.365
NCU04940	125.929	137.287	129.447	162.13	212.396	187.323	205.392	141.638	147.107	146.072	121.437	151.257
NCU04942	465.052	453.222	429.436	305.762	319.187	352.463	356.227	465.081	418.897	243.133	290.214	185.382
NCU04944	212.09	221.771	204.444	180.628	198.157	192.252	233.206	280.105	224.249	197.966	191.418	191.838
NCU04945	150.231	195.37	139.721	183.893	256.299	201.29	198.974	178.633	133.652	165.292	132.758	152.179
NCU05053	70.6967	76.5638	94.5169	83.7855	94.9254	105.985	106.975	79.2751	83.4205	66.3091	97.7672	83.9292
NCU05141	1179.75	1412.47	1534.87	1997.79	2835.9	3117.12	1910.58	1896.26	914.935	1774.01	1818.47	1799.4
NCU05230	145.812	170.728	166.432	183.893	196.97	252.228	218.229	217.742	232.322	219.108	226.408	204.75
NCU05232	208.776	153.128	156.158	188.245	144.761	151.994	141.207	147.98	181.193	212.381	181.127	203.828
NCU05342	355.693	366.098	314.371	287.264	370.209	340.96	367.994	428.086	348.931	296.949	286.098	271.156
NCU05495	9199.41	8257.45	11207.4	15053.1	14076.3	15590.5	6297.62	6905.39	6076.25	16005.5	13970.4	16663.2
NCU05518	435.227	572.028	365.739	316.644	239.687	238.261	192.555	295.96	307.669	270.041	269.632	286.835
NCU05632	91.6848	161.048	139.721	117.517	138.828	117.488	105.905	99.3582	101.36	123.969	104.971	119.899
NCU05653	133.661	99.4449	106.845	108.812	141.202	129.811	151.905	152.208	167.738	130.696	154.369	145.723
NCU05691	174.533	163.688	160.268	175.188	175.612	190.609	204.322	276.934	188.369	133.579	179.068	130.966
NCU05706	119.301	114.406	106.845	142.544	159	135.563	147.626	97.2442	115.712	98.0221	88.505	107.909
NCU05772	79.5338	94.1647	106.845	94.6667	111.537	98.5909	98.4171	94.0732	99.5665	83.6071	75.1264	75.6285
NCU05784	109.359	70.4035	129.447	319.908	282.403	364.786	162.602	138.467	121.094	243.133	210.971	220.429
NCU05791	893.651	818.441	917.43	1077.24	1037.06	1030.28	983.101	976.67	866.497	842.798	887.109	852.204
NCU05803	246.334	265.773	293.824	251.356	289.523	271.125	288.833	302.302	273.584	251.782	248.02	237.953
NCU05831	213.195	216.491	197.253	164.307	164.933	152.816	159.393	184.975	165.944	150.877	180.097	140.189
NCU05852	508.133	326.496	412.998	388.46	360.717	405.044	415.063	509.475	426.073	392.088	268.602	265.622
NCU05878	734.583	673.233	1067.42	2364.49	1978.01	2180.5	1375.7	1290.6	915.832	1487.63	1279.21	1812.32
NCU05891	416.448	418.901	399.642	485.303	523.276	471.593	530.596	526.387	444.013	460.319	439.438	457.46
NCU05941	528.016	448.822	448.955	405.87	386.821	393.542	417.203	454.511	502.317	446.865	457.962	426.102
NCU05958	359.007	434.742	360.603	278.559	269.351	196.36	239.624	307.588	302.287	239.289	303.593	284.068
NCU05960	94.9987	88.8844	87.3254	75.0805	75.9403	70.6568	94.1381	79.2751	84.3175	94.1781	89.5342	91.3076
NCU06005	365.635	225.291	212.663	227.418	215.955	188.144	369.064	348.811	472.716	396.893	526.914	395.666
NCU06025	106.045	104.725	104.79	88.1379	105.605	78.8727	95.2078	100.415	102.257	95.1391	116.291	114.365
NCU06029	230.869	214.731	172.596	144.72	144.761	155.281	155.114	213.514	197.339	109.554	137.903	108.831
NCU06031	2439.04	2379.64	2356.76	1714.88	1379.98	1897.05	1980.11	2046.36	2123.19	1716.35	1646.61	1259.86
NCU06105	307.089	330.896	336.973	350.376	272.911	298.238	252.461	240.996	332.785	276.768	322.117	335.717
NCU06185	870.453	902.925	970.853	1478.76	1042.99	1379.45	872.917	876.254	1003.74	1403.06	1376.97	1706.25
NCU06189	678.247	796.439	630.798	515.77	319.187	343.425	435.389	568.667	578.562	448.787	398.273	281.301
NCU06199	789.815	669.713	804.421	845.471	987.224	931.684	890.033	856.171	668.261	821.656	700.836	771.042
NCU06239	199.939	202.41	194.171	357.992	380.888	352.463	315.576	256.851	230.528	299.832	215.088	271.156
NCU06315	1231.67	1450.31	1109.55	1380.83	1153.34	1464.9	596.921	684.937	413.515	1165.69	1588.97	1925.76
NCU06346	486.04	594.909	407.861	414.575	398.687	396.828	423.621	454.511	462.85	505.486	404.447	417.801
NCU06355	416.448	359.938	370.876	366.697	366.649	432.157	433.249	457.682	375.841	359.414	382.836	355.085
NCU06380	381.099	417.141	329.782	292.705	287.149	309.74	236.415	328.728	370.459	333.467	394.156	324.649
NCU06511	183.37	177.769	205.472	204.567	212.396	215.257	238.554	223.027	206.309	217.186	229.496	202.906
NCU06512	11618.6	10652	10685.5	8378.55	5438.04	5802.08	7421.93	7098.82	6729.26	7142.16	5906.17	5840.92
NCU06515	178.951	223.531	222.937	241.563	194.597	200.468	192.555	163.835	185.678	216.225	186.272	231.497
NCU06519	229.764	205.05	212.663	180.628	166.12	144.6	140.137	145.866	182.09	178.746	230.525	167.858
NCU06521	245.229	203.29	234.238	189.333	204.09	202.933	218.229	242.053	212.588	170.097	149.224	130.044
NCU06569	219.823	190.969	202.389	203.479	204.09	198.825	205.392	249.452	241.292	190.278	188.33	183.537
NCU06579	185.579	194.49	192.116	223.065	211.209	227.581	225.717	195.545	174.914	184.512	205.826	191.838
NCU06587	141.393	170.728	151.022	167.571	183.918	197.182	160.463	151.151	139.034	153.76	162.602	191.838
NCU06616	133.661	131.126	126.365	100.107	145.948	136.384	134.789	138.467	124.682	125.891	104.971	104.22
NCU06720	2384.91	2200.11	2277.65	1734.47	2614.01	2176.39	2894.75	3375.01	2254.15	2099.79	2178.66	1691.5
NCU06757	222.032	196.25	188.006	149.073	163.746	188.144	202.183	207.172	243.983	175.863	162.602	154.946
NCU06759	184.474	170.728	196.225	177.364	205.276	181.572	206.462	187.089	210.794	186.434	167.748	146.645
NCU06782	54.1272	56.3228	62.6688	100.107	94.9254	78.8727	79.1616	87.7311	75.3476	70.1531	79.2429	69.1724
NCU06792	205.462	180.409	183.897	212.184	163.746	170.891	169.021	172.291	198.236	220.069	190.389	268.389
NCU06804	194.416	180.409	197.253	217.625	245.62	273.59	273.856	200.83	224.249	238.328	234.641	240.72
NCU06836	2010.44	2558.29	1781.44	1329.69	988.411	1187.2	1429.19	1771.53	1796.68	1390.57	1364.62	1072.63
NCU06933	112.673	152.248	117.119	91.4023	78.3135	50.9386	83.4406	93.0162	76.2446	102.827	78.2137	74.7062
NCU06941	3306.18	3667.14	4045.73	4498.3	4842.38	3928.03	6127.53	4525.02	1280.01	2418.84	2089.13	2051.19
NCU06957	240.811	257.853	197.253	240.475	249.179	262.909	303.809	292.789	269.099	233.523	233.612	212.129
NCU06970	1133.36	1125.58	1080.78	1711.62	1425.07	1405.74	779.848	1084.48	532.815	936.015	1344.04	1218.36
NCU06979	90.5802	84.4842	89.3801	116.429	104.418	101.877	100.557	96.1872	95.0815	87.4511	88.505	71.017
NCU06984	206.567	233.212	249.648	346.023	347.664	331.923	286.693	209.286	218.867	357.492	258.311	368.919
NCU06985	164.591	241.132	219.855	306.851	326.306	272.768	240.694	175.462	180.296	292.144	196.564	309.892
NCU06997	468.366	405.7	387.314	332.966	318	429.692	342.32	373.122	475.407	430.528	437.38	445.47
NCU07001	539.062	567.628	432.518	347.111	338.172	400.115	374.413	477.765	474.51	284.456	308.738	216.74
NCU07021	191.102	151.367	192.116	232.858	275.284	363.965	229.996	276.934	266.408	227.757	229.496	189.071
NCU07081	229.764	235.852	223.964	250.268	447.336	304.81	397.947	367.837	280.759	295.988	279.923	323.727
NCU07230	215.404	140.807	174.651	94.6667	106.791	99.4125	115.533	155.379	170.429	127.813	191.418	145.723
NCU07241	161.277	167.208	135.611	113.165	166.12	210.327	201.113	257.908	193.751	155.682	185.243	141.112
NCU07266	678.247	460.263	431.49	434.161	701.262	515.138	1004.5	602.491	378.532	440.138	319.03	320.96
NCU07313	103.836	113.526	117.119	121.87	115.097	119.952	93.0683	85.6171	101.36	98.9831	112.175	144.801
NCU07334	772.141	727.796	725.315	340.582	454.455	242.369	257.81	435.485	346.24	287.339	442.525	260.088
NCU07337	78.4292	69.5234	106.845	134.927	276.47	182.393	133.719	95.1302	49.3347	122.047	123.495	124.51
NCU07351	1303.47	1379.03	1254.4	1134.91	1168.77	1057.39	1217.38	1391.01	1128.42	944.664	826.39	685.268
NCU07464	313.717	381.059	332.864	403.694	512.597	492.133	434.319	404.832	265.511	383.439	350.933	365.23
NCU07473	289.415	270.173	276.359	645.257	690.583	501.992	396.878	496.791	279.862	593.899	686.429	795.021
NCU07478	264.008	303.615	275.332	243.74	231.381	235.797	203.253	207.172	270.893	253.704	249.049	223.196
NCU07539	111.568	122.326	152.049	134.927	150.694	200.468	104.836	115.213	117.506	150.877	207.884	222.274
NCU07549	3651.93	3899.47	3375.9	2484.18	3538.35	3020.99	5338.06	4931.97	3716.25	3154.97	3237.64	2371.23
NCU07559	129.242	110.885	97.599	108.812	81.8732	92.0182	108.045	104.643	130.961	122.047	134.816	99.6082
NCU07607	573.306	440.022	397.587	218.713	202.903	260.444	174.369	181.804	245.777	180.668	280.952	149.412
NCU07652	75.1153	51.0425	89.3801	108.812	106.791	127.347	101.626	99.3582	93.2875	96.1001	85.4176	105.142
NCU07657	122.615	134.647	120.201	103.372	112.724	103.52	90.9288	105.7	129.167	116.281	124.525	142.956
NCU07732	1082.54	1276.06	794.148	653.962	334.612	435.443	426.831	813.891	809.09	431.489	414.739	439.014
NCU07737	240.811	213.851	199.307	204.567	185.105	248.12	303.809	364.666	411.721	317.13	356.078	254.554
NCU07769	420.866	374.899	430.463	943.402	1468.97	1056.57	428.97	553.869	268.202	999.441	1274.06	1759.75
NCU07778	371.158	374.899	408.888	391.724	440.217	465.021	396.878	354.096	355.21	382.478	325.205	370.764
NCU07782	111.568	114.406	109.927	103.372	110.351	114.201	123.021	115.213	113.918	96.1001	89.5342	60.8717
NCU07819	138.08	97.6848	139.721	138.192	177.985	164.318	202.183	191.317	139.034	181.629	168.777	137.422
NCU07823	68.4874	72.1636	68.833	95.7548	105.605	121.595	70.6036	94.0732	73.5536	78.8021	82.3303	74.7062
NCU07834	180.056	175.129	145.885	213.272	233.754	231.689	240.694	199.773	204.515	197.966	201.709	175.237
NCU07840	251.857	216.491	250.675	529.916	589.724	452.697	208.601	223.027	126.476	360.375	483.69	560.758
NCU07907	130.347	114.406	108.9	90.3142	96.112	87.9102	85.5801	89.8451	95.0815	80.7241	84.3885	67.3278
NCU07933	441.854	469.063	521.898	721.425	757.03	805.159	678.222	811.777	905.965	858.174	793.458	818.079
NCU07956	49.7086	66.0033	65.7509	91.4023	80.6866	82.1591	79.1616	66.5911	76.2446	74.9581	85.4176	85.7738
NCU07971	342.437	286.014	350.329	441.778	428.351	423.119	406.505	358.324	383.017	396.893	387.981	415.957
NCU07975	121.51	163.688	131.502	169.747	147.134	164.318	110.184	139.524	169.532	225.835	200.68	253.632
NCU07987	419.762	450.582	327.727	291.617	214.769	292.486	221.438	345.64	431.455	287.339	303.593	289.602
NCU07990	146.917	148.727	164.377	195.862	196.97	202.111	174.369	175.462	181.193	179.707	161.573	171.548
NCU07994	679.351	466.423	582.512	630.023	592.097	626.052	696.408	763.155	618.927	622.729	572.195	591.193
NCU08130	1297.95	781.479	1576.99	1817.17	1910.37	2751.51	2020.76	1601.36	1459.41	2124.77	1622.94	1722.85
NCU08136	175.637	154.888	137.666	151.249	143.575	187.323	172.23	183.918	191.957	171.058	191.418	167.858
NCU08157	234.183	233.212	239.374	253.533	268.164	254.693	258.88	299.131	260.129	222.952	219.204	201.983
NCU08164	268.427	257.853	253.757	240.475	187.478	254.693	327.344	341.412	263.717	246.977	255.224	204.75
NCU08217	121.51	188.329	146.912	122.958	128.149	118.309	105.905	104.643	129.167	117.242	133.787	120.821
NCU08225	766.618	520.106	662.646	381.931	473.441	410.796	433.249	595.092	736.433	408.425	530.001	261.933
NCU08279	216.509	220.891	195.198	207.831	219.515	218.543	208.601	223.027	196.442	200.849	173.923	177.081
NCU08317	108.254	109.125	118.146	114.253	113.911	117.488	85.5801	91.9592	86.1115	103.788	102.913	114.365
NCU08369	165.695	176.009	158.213	171.923	156.627	177.464	183.997	192.374	169.532	187.395	154.369	147.568
NCU08475	199.939	174.249	195.198	218.713	265.791	221.83	227.857	216.685	134.549	172.98	175.981	138.345
NCU08553	565.574	602.83	536.281	604.996	480.56	565.255	440.737	512.646	527.433	536.238	597.924	680.656
NCU08641	325.868	352.017	296.906	553.854	646.679	532.391	319.856	383.692	236.807	488.188	629.827	707.403
NCU08666	267.322	282.494	201.362	213.272	164.933	193.074	195.764	288.561	295.111	216.225	204.797	173.392
NCU08683	995.277	763.878	1073.59	1900.95	1945.97	1940.6	1089.01	1229.29	634.176	1318.49	1530.31	1607.57
NCU08749	277.264	282.494	232.183	223.065	263.418	267.839	248.182	269.535	370.459	365.18	320.059	346.784
NCU08867	208.776	198.89	144.857	163.218	143.575	142.135	143.347	177.576	200.03	193.161	223.321	236.108
NCU08901	67.3828	59.843	83.216	96.8429	91.3657	70.6568	60.9758	71.8761	48.4377	73.0361	114.233	94.9968
NCU08922	347.96	310.655	390.396	373.226	370.209	356.571	392.599	416.459	344.446	325.779	307.709	282.223
NCU08938	58.5457	73.0436	82.1886	92.4904	91.3657	78.0511	101.626	70.8191	81.6266	77.8411	79.2429	93.1522
NCU08951	373.367	481.384	368.821	463.54	640.747	510.208	1098.63	624.688	412.618	419.957	335.496	339.406
NCU08954	557.841	586.989	507.515	412.399	367.836	329.458	340.181	350.925	336.373	286.378	275.806	218.585
NCU08995	450.692	399.54	367.794	341.671	321.56	367.251	328.414	470.366	444.013	320.974	280.952	285.913
NCU09003	487.145	581.709	511.624	531.004	391.567	499.527	397.947	414.345	458.365	496.837	463.108	498.964
NCU09014	353.484	306.255	352.384	354.728	373.769	429.692	426.831	344.583	391.09	356.531	309.768	329.261
NCU09029	115.987	91.5245	96.5716	100.107	134.082	126.525	151.905	163.835	151.592	177.785	121.437	137.422
NCU09030	124.824	137.287	151.022	139.28	143.575	152.816	161.532	151.151	168.635	158.565	138.932	135.578
NCU09116	715.804	669.713	609.223	759.51	692.956	748.469	623.665	669.082	584.841	591.016	428.117	496.197
NCU09117	935.627	839.562	846.543	996.72	754.657	939.079	577.665	606.719	437.734	740.932	813.011	932.444
NCU09133	248.543	273.694	217.8	224.153	193.411	210.327	262.089	317.101	321.124	256.587	265.515	248.098
NCU09175	1056.03	1151.98	1198.93	1932.51	2224.81	1848.58	1987.6	1956.51	1402.9	1955.64	1588.97	2013.38
NCU09215	138.08	156.648	141.775	128.398	143.575	142.135	162.602	188.146	157.871	128.774	134.816	123.588
NCU09258	276.159	240.252	267.113	317.732	285.963	293.308	277.065	262.136	231.425	248.899	255.224	300.669
NCU09320	483.831	526.266	445.873	478.774	350.038	362.322	305.949	442.884	472.716	422.84	379.748	452.849
NCU09330	103.836	124.966	108.9	85.9617	94.9254	85.4455	95.2078	101.472	115.712	107.632	98.7963	107.909
NCU09355	2651.13	3483.21	2950.57	2791.03	2648.42	3573.92	1265.52	1862.44	1275.53	2938.74	4564.18	3845.06
NCU09422	1855.79	1669.44	2266.35	3411.26	3836.17	4162.18	2859.44	2562.17	1595.75	2978.14	2257.91	2794.56
NCU09465	220.927	204.17	184.924	193.686	145.948	151.173	172.23	210.343	247.571	208.537	207.884	233.342
NCU09474	92.7894	112.646	119.173	100.107	71.1941	97.7693	95.2078	71.8761	115.712	147.994	112.175	146.645
NCU09497	513.656	485.784	384.232	346.023	302.575	207.863	269.577	324.5	364.18	308.481	324.175	302.514
NCU09520	204.358	107.365	293.824	304.674	482.933	340.96	250.322	164.892	154.283	246.977	227.437	284.068
NCU09521	104.94	93.2846	107.873	143.632	140.015	142.135	80.2313	79.2751	100.463	94.1781	94.6798	109.754
NCU09527	716.909	807.88	761.272	915.111	891.112	1107.5	500.643	602.491	519.36	795.709	873.73	1007.15
NCU09679	170.114	141.687	162.323	147.985	170.866	151.994	228.927	164.892	137.24	158.565	130.699	95.9191
NCU09686	399.878	330.896	407.861	526.651	490.053	524.175	476.039	520.045	403.648	480.5	397.244	466.683
NCU09709	400.983	388.099	341.083	301.41	294.269	311.383	250.322	313.93	388.399	330.584	344.758	288.679
NCU09736	165.695	157.528	146.912	170.835	194.597	184.858	179.718	168.063	197.339	168.175	165.69	154.946
NCU09779	108.254	118.806	105.818	109.9	105.605	114.201	106.975	116.27	106.742	100.905	93.6507	83.0069
NCU09800	88.3709	67.7634	64.7235	72.9042	88.9926	70.6568	91.9986	81.3891	79.8326	75.9191	64.8351	59.0271
NCU09805	89.4755	88.8844	90.4075	76.1686	65.2612	78.8727	77.0221	78.2181	76.2446	84.5681	89.5342	72.8616
NCU09823	203.253	216.491	193.143	163.218	170.866	174.999	179.718	236.768	254.747	249.86	319.03	319.115
NCU09832	86.1616	59.843	85.2707	230.682	237.314	203.755	85.5801	127.897	108.536	190.278	253.166	247.176
NCU09874	1116.79	1061.33	700.658	498.36	492.426	751.756	695.338	1392.07	1254.9	733.244	1065.15	870.65
NCU09901	107.15	153.128	140.748	159.954	198.157	207.863	162.602	150.094	167.738	169.136	150.253	162.325
NCU10001	139.184	120.566	134.584	164.307	150.694	163.497	176.509	162.778	163.253	164.331	158.486	158.635
NCU11030	300.461	289.534	242.456	223.065	201.717	211.97	205.392	305.473	267.305	221.991	173.923	196.45
NCU11088	302.67	341.457	255.812	299.234	181.545	194.717	177.579	176.519	263.717	278.69	205.826	267.467
NCU11209	214.299	186.569	186.979	183.893	198.157	238.261	236.415	250.509	243.983	197.005	177.01	188.149
NCU11222	214.299	246.412	231.155	251.356	291.896	272.768	224.648	271.649	245.777	223.913	209.942	199.216
NCU11319	110.464	93.2846	98.6263	62.023	62.8881	78.0511	94.1381	104.643	104.948	87.4511	75.1264	81.1623
NCU11359	110.464	90.6445	114.037	151.249	155.44	165.14	121.952	128.954	131.858	128.774	125.554	110.676
NCU11372	290.519	299.215	328.754	320.996	283.59	299.059	268.507	261.079	310.36	293.105	288.156	321.882
NCU11442	1188.59	1209.18	1581.1	2505.95	2090.73	1817.36	1099.7	1322.31	730.154	1691.36	1606.47	1882.41
NCU11508	113.778	124.966	114.037	138.192	167.306	151.173	143.347	141.638	157.871	117.242	140.991	118.054
NCU11529	463.947	608.99	712.986	1032.63	1051.3	1085.32	1007.71	803.321	699.656	961.962	745.089	949.045
NCU11543	382.204	355.538	340.055	287.264	313.254	338.496	371.204	462.967	521.154	327.701	382.836	250.865
NCU11641	990.859	902.925	1022.22	1405.85	1497.45	1368.77	1192.77	1299.06	683.51	1081.13	993.109	1088.31
NCU11754	207.672	211.21	273.277	356.904	388.008	431.335	167.951	213.514	140.828	293.105	358.137	392.899
NCU11760	239.706	168.968	206.499	210.008	204.09	202.933	271.717	272.706	247.571	204.693	197.593	215.818
NCU11878	118.196	102.085	80.1339	92.4904	110.351	122.417	120.882	119.441	140.828	109.554	112.175	105.142
NCU11897	92.7894	87.1243	78.0792	96.8429	85.4329	92.0182	95.2078	100.415	84.3175	83.6071	68.9516	59.9494
NCU12021	114.882	112.646	103.763	67.4636	98.4851	116.666	97.3473	157.493	205.412	142.228	302.564	332.027
NCU12024	495.982	442.662	404.779	388.46	344.105	331.923	372.273	418.573	423.382	406.503	381.807	386.443
NCU12063	231.974	331.776	246.566	211.096	195.784	228.402	180.788	255.794	241.292	248.899	289.185	270.233
NCU12064	132.556	168.088	159.24	129.487	167.306	163.497	104.836	121.555	99.5665	152.799	187.301	189.071
NCU12130	584.353	476.104	425.326	318.82	264.605	257.158	423.621	480.936	362.386	316.169	354.02	308.048
NCU01195	3692.8	3543.94	4011.83	1542.96	1069.1	1032.74	961.706	1806.42	1541.93	557.381	1100.14	416.879
NCU04430	304.88	138.167	298.961	240.475	270.537	377.932	727.431	675.424	522.051	255.626	357.108	172.47
NCU05712	74.0106	97.6848	56.5047	31.5556	67.6344	49.2955	57.7665	91.9592	95.0815	58.6211	185.243	161.402
NCU07316	309.298	336.177	302.043	301.41	555.314	451.053	419.342	786.409	436.837	305.598	375.632	241.642
NCU09505	117.091	176.889	67.8056	60.9349	66.4478	49.2955	69.5338	147.98	130.961	114.359	184.214	142.034
NCU09534	387.727	181.289	241.429	166.483	264.605	277.698	304.879	342.469	374.047	251.782	221.263	159.558
