# Supplementary material for: Dawn- and dusk-phased circadian transcription rhythms coordinate anabolic and catabolic functions in Neurospora
Source: BMC Biol. 2015 Feb 24;13:17. doi: 10.1186/s12915-015-0126-4 (PMC4381671; doi:10.1186/s12915-015-0126-4)
Supplement: Additional file 6: Table S5. — Genes showing significant RNA abundance rhythms without rhythmic RNAPII-S2P occupancy profiles. [file 12915_2015_126_MOESM6_ESM.xlsx]

## Sheet: RNAseq reads 
gene Id	0	2	4	6	8	10	12	14	16	18	20	22
NCU00127	3274.8	3035.76	3325.23	3291.91	3010.81	2702.34	2357.67	2658.49	2621.37	2615.69	3110.99	3036.34
NCU00187	446.861	539.372	378.622	508.938	318.013	578.051	617.871	466.384	404.672	231.333	183.291	266.082
NCU00240	976.535	1025.28	741.348	610.545	741.744	711.379	875.859	1118.54	939.181	1084.63	1144.33	1072.91
NCU00299	230.4	251.07	289.024	263.461	280.195	219.23	231.973	358.832	317.483	337.868	412.405	446.331
NCU00356	588.709	509.778	670.537	603.352	599.068	638.004	718.682	691.265	554.411	535.719	512.72	468.862
NCU00359	220.561	217.658	190.756	178.038	197.684	196.86	221.133	219.015	201.862	234.377	250.168	258.571
NCU00366	2627.87	3299.24	1952.36	2022.26	2202.89	2373.95	2365.25	2502.05	2821.33	2993.13	3097.37	3372.16
NCU00463	1107.72	1152.25	1273.15	1241.77	1073.51	1077.36	1163.12	1246.62	1103.14	1310.89	1486.14	1405.51
NCU00590	772.373	843.902	855.512	884.796	829.413	832.179	845.508	875.081	890.848	894.894	962.278	926.994
NCU00608	1024.09	878.269	1118.52	1285.83	1187.82	1037.09	949.57	882.903	996.044	730.526	687.341	727.433
NCU00662	121.349	126.012	102.604	88.12	82.5115	103.799	99.7266	126.129	113.725	142.047	147.376	142.697
NCU00676	286.975	302.621	218.213	283.243	258.708	224.599	256.904	275.724	290.947	287.137	291.036	386.248
NCU00797	140.208	138.423	170.524	175.341	174.478	212.071	165.85	190.66	179.117	106.535	121.368	83.687
NCU00869	358.309	368.491	429.201	377.657	365.285	361.506	341.455	416.519	358.235	460.637	496.62	468.862
NCU00873	288.615	189.973	215.323	229.292	223.469	215.651	241.728	290.39	281.47	311.488	266.267	249.988
NCU01149	200.063	218.613	203.762	303.924	235.502	249.654	311.103	351.988	251.143	217.128	203.106	183.468
NCU01214	104.131	61.097	85.2622	80.0273	87.6685	91.2712	93.2226	76.264	77.7123	70.0087	44.5843	55.7913
NCU01320	473.099	589.968	695.104	724.742	560.391	773.121	1542.51	1630.88	602.744	781.256	694.772	464.57
NCU01329	202.522	248.206	229.774	219.401	207.998	231.757	270.996	289.412	332.646	345.985	340.575	343.331
NCU01331	628.885	736.027	650.305	641.118	464.127	698.851	610.283	746.996	774.28	982.151	839.671	1388.35
NCU01411	205.802	174.699	242.781	223.897	201.981	221.914	195.117	152.528	169.64	131.9	120.13	100.854
NCU01454	659.223	682.568	748.573	758.911	846.603	671.112	771.797	719.62	668.136	685.882	605.604	521.434
NCU01598	83.6327	75.4166	95.3781	103.406	97.9825	115.431	78.0469	118.307	85.294	75.0818	65.638	72.9579
NCU01742	738.756	510.732	770.25	831.744	600.787	433.091	359.883	309.945	338.333	350.043	378.967	531.09
NCU01860	118.89	140.332	132.951	109.7	122.048	103.799	101.895	122.218	129.836	136.974	131.276	121.239
NCU01904	1513.59	918.364	1380.09	2219.18	1975.12	1660.78	1709.44	1930.07	1397.87	1271.32	1374.68	1655.5
NCU02151	1247.11	1291.63	1144.54	1255.26	1362.3	1286.75	1293.19	1210.45	1294.57	1027.81	1020.49	928.067
NCU02187	4726.89	4242.42	4729.88	4074.2	4039.63	4428.44	4314.26	4300.12	4425.81	5591.56	6704.99	6134.9
NCU02262	245.159	367.536	263.012	291.335	227.766	235.337	291.592	326.567	272.941	406.862	468.135	443.112
NCU02269	1109.36	1024.33	1154.65	1476.46	1460.28	1345.8	1104.58	1279.87	1108.82	997.37	1139.38	829.359
NCU02310	765.813	711.207	802.043	777.793	777.843	907.343	738.193	857.482	909.802	672.692	630.373	644.819
NCU02325	4473.53	3730.73	4659.07	5302.48	4306.93	3267.87	2626.49	3385.93	3173.88	4128.48	4547.6	4276.62
NCU02428	660.863	679.704	771.695	653.706	611.961	712.274	638.467	537.759	561.992	773.14	889.209	894.807
NCU02430	2369.59	2130.76	2495.73	2334.28	2371.35	2800.77	2743.56	1444.13	2028.1	1321.03	1466.33	1120.12
NCU02451	876.504	881.133	829.5	832.644	698.77	748.961	844.424	834.993	741.11	855.324	1048.97	982.785
NCU02522	484.578	551.782	601.171	535.913	525.152	484.99	455.273	551.448	452.058	617.903	620.465	606.194
NCU02545	544.433	557.51	400.299	481.063	457.251	447.408	356.631	479.095	458.692	496.149	509.004	608.34
NCU02550	742.035	568.011	783.256	686.976	768.389	878.709	825.996	588.602	650.129	533.689	527.581	508.559
NCU02577	818.289	711.207	949.445	1019.67	860.355	800.86	1014.61	875.081	716.469	681.824	640.28	581.517
NCU02624	1786.62	1855.82	1830.97	2115.78	2134.99	1849.58	1592.37	1613.28	1794.96	1366.69	769.079	943.088
NCU02784	1294.67	1318.36	1166.21	1223.79	1110.47	1309.12	1399.42	1405.02	1395.98	1606.14	1694.2	1503.15
NCU02803	582.149	594.741	586.72	502.643	522.573	553.891	520.312	436.074	512.711	532.675	735.641	609.413
NCU03003	79.5331	60.1423	65.0305	44.9592	60.1647	76.9542	78.0469	86.0415	71.0783	61.8917	53.2535	57.9371
NCU03098	69.6939	64.9155	72.2561	78.2289	67.0406	119.905	126.826	100.708	62.5489	84.2134	53.2535	60.083
NCU03110	656.763	738.891	900.311	1024.17	934.271	810.703	873.691	770.462	698.463	657.473	554.827	550.403
NCU03151	10900.1	5580.83	8342.69	9425.24	8040.58	8436.33	7877.31	8951.25	7640.44	4493.75	4645.44	3550.26
NCU03261	731.376	737.937	550.592	591.663	572.424	586.105	661.23	707.887	688.986	830.973	894.163	896.953
NCU03489	226.3	239.615	190.756	254.469	270.741	215.651	246.064	238.57	237.875	179.588	156.045	163.082
NCU03658	490.317	641.518	527.47	544.006	602.506	544.048	660.146	630.645	565.783	552.967	448.32	420.581
NCU03750	236.139	277.8	225.439	205.913	214.014	227.283	227.637	255.191	206.601	262.786	304.659	291.831
NCU03752	737.936	997.599	804.933	878.502	734.009	714.063	827.08	1075.52	816.927	1042.01	1378.4	1267.11
NCU03761	1016.71	1021.46	1819.41	1432.4	1498.1	1469.29	999.434	1071.61	900.325	1537.15	1704.11	1519.24
NCU03794	232.04	273.982	169.079	184.333	177.056	235.337	185.361	189.682	258.725	261.772	276.175	411.997
NCU03802	218.921	167.062	286.134	344.387	375.599	295.289	248.232	235.636	204.705	189.734	152.33	205.999
NCU03936	279.596	294.984	252.896	229.292	189.089	257.707	237.393	254.213	220.817	241.479	278.652	335.821
NCU04005	7909.85	7883.42	7083.99	7343.63	6918.94	7154.05	9185.68	9251.41	8690.51	9603.37	9692.13	9575.72
NCU04066	124.629	87.8269	151.738	123.188	144.395	167.331	155.01	97.7744	97.6142	91.3157	85.4533	91.1973
NCU04089	40.9964	51.5506	78.0366	64.7412	60.1647	67.1112	59.6191	67.4643	64.4443	62.9064	45.8228	37.5518
NCU04102	396.026	459.182	377.177	340.79	352.393	324.818	331.699	419.452	473.855	445.418	364.105	401.268
NCU04159	439.482	444.862	325.152	299.428	345.517	415.195	397.822	429.23	440.685	534.704	546.158	584.736
NCU04179	2107.22	1435.78	1007.25	887.494	989.279	826.81	1033.04	1125.38	797.972	1200.29	1020.49	1329.34
NCU04241	1247.11	1168.48	1320.84	1176.13	1263.46	1328.8	1325.71	1156.67	1275.62	1080.57	1039.06	984.931
NCU04281	807.63	802.852	787.592	755.314	721.116	799.966	805.4	847.704	735.423	966.932	1149.28	1037.5
NCU04320	422.263	437.225	430.646	452.289	417.715	442.039	418.418	426.296	420.783	372.365	376.49	350.842
NCU04375	52.4754	45.8227	49.1342	59.3461	73.0571	70.6905	47.6953	36.1765	47.3855	32.4678	38.392	32.1873
NCU04525	546.892	537.462	476.89	640.218	506.243	403.562	386.982	352.966	416.045	434.257	456.989	432.383
NCU04583	1225.79	435.316	2254.39	2483.54	2075.68	1107.78	852.012	577.847	587.581	1250.01	1233.5	1075.06
NCU04584	600.188	619.561	625.738	648.311	531.168	625.476	592.939	668.777	565.783	835.031	826.048	801.464
NCU04641	291.895	338.897	302.031	356.976	415.996	331.082	378.311	321.678	297.581	316.561	276.175	254.28
NCU04648	1351.24	1247.71	1469.69	1385.64	1426.76	1405.76	1375.58	1000.23	1201.7	960.844	942.463	800.391
NCU04857	1033.93	1064.42	1028.93	1194.12	1468.02	1063.94	1198.89	1229.02	1122.09	1011.57	915.217	831.505
NCU04923	5723.92	6010.41	4196.63	4231.56	3527.37	3428.94	3236.78	5603.45	5920.35	5545.91	5554.46	5136.02
NCU05057	60.6747	49.6413	69.3659	71.9347	81.652	72.4801	61.7871	47.9095	47.3855	58.8479	50.7766	47.208
NCU05102	108.231	118.375	111.274	81.8257	95.404	116.326	78.0469	72.3531	120.359	114.652	122.607	153.426
NCU05127	215.641	190.928	177.75	188.828	165.883	153.908	149.59	179.905	164.902	244.523	177.099	213.509
NCU05139	1582.46	1943.65	1070.84	1012.48	1090.7	1013.83	2201.57	2057.17	1444.31	2955.58	3482.53	3167.23
NCU05189	264.837	797.124	202.317	274.251	224.328	241.6	371.807	748.952	257.777	991.283	1491.1	1163.03
NCU05197	91.832	90.6908	163.299	139.373	116.032	129.748	123.574	105.596	79.6077	64.9356	42.1074	66.5204
NCU05214	250.898	301.666	247.116	240.082	183.072	263.076	279.668	323.633	247.352	430.198	453.274	395.904
NCU05228	995.393	968.005	1200.9	1180.63	1183.52	1250.06	1126.26	1094.1	950.554	1044.04	1006.86	1012.83
NCU05248	800.25	799.034	549.146	633.924	646.34	667.533	618.955	694.198	636.861	728.496	855.771	822.922
NCU05257	2263	2162.26	2729.84	2885.48	2851.81	2548.44	2167.97	1762.87	2430.88	1486.42	1291.71	1201.66
NCU05387	2359.75	1922.65	3361.35	3730.71	3239.44	2561.86	2305.63	1927.13	2048.95	1533.09	1301.61	1340.06
NCU05410	1993.25	2222.4	2381.56	3156.13	2662.72	2464.32	1924.07	1773.63	2239.44	1577.73	1520.82	1078.27
NCU05426	642.004	648.201	940.774	959.429	812.223	796.386	726.269	713.753	748.691	601.669	499.097	477.445
NCU05592	995.393	1002.37	927.768	1051.15	1014.2	954.769	882.363	937.657	903.168	1026.79	1062.59	1042.87
NCU05786	2021.94	2651.04	1881.55	1614.93	1635.62	1759.21	2522.43	3721.29	2781.53	4281.69	4978.58	5172.5
NCU05880	92.6519	117.421	88.1524	83.624	99.7014	125.274	181.025	194.571	109.934	127.842	95.3609	107.291
NCU05921	383.727	383.765	281.799	249.973	285.352	358.821	302.432	261.058	357.287	342.941	383.92	421.654
NCU05967	696.119	686.386	599.726	584.469	614.539	558.365	597.275	551.448	619.803	612.83	657.619	637.308
NCU06006	287.795	281.619	281.799	338.093	269.881	255.023	267.744	236.614	271.045	309.459	345.528	311.144
NCU06086	1256.13	1319.31	949.445	1177.93	1024.52	1033.51	897.539	1088.23	1072.81	1222.62	1212.45	1473.11
NCU06119	52.4754	55.3691	124.281	102.507	93.685	103.799	74.7949	56.7092	48.3332	33.4824	39.6305	21.4582
NCU06232	5775.58	4667.24	5378.74	5972.37	5203.38	5917.42	5121.83	4439.94	5711.85	3197.06	2847.2	2688.71
NCU06262	626.426	608.106	671.982	750.818	605.085	579.841	444.434	463.451	586.633	545.865	573.404	552.549
NCU06306	286.155	229.114	112.72	133.978	123.767	162.857	169.102	184.794	180.065	264.816	282.367	251.061
NCU06310	1163.48	1277.31	1315.06	1426.1	1195.56	1257.22	1401.59	1448.04	1409.25	960.844	938.747	858.328
NCU06419	4389.9	7176.98	3098.34	3435.78	4595.72	4466.03	4219.95	7419.12	5532.73	8943.86	9311.93	10141.1
NCU06471	830.588	998.554	697.994	1058.34	1026.24	1224.11	1606.46	2294.77	832.09	908.084	964.755	692.027
NCU06542	1390.6	1384.23	1008.7	1189.62	990.998	1149.84	1062.3	1205.56	1149.57	1417.42	1574.07	1624.39
NCU06662	532.954	552.737	599.726	830.845	635.167	646.057	740.361	789.039	648.234	421.067	419.836	326.165
NCU06681	1117.56	1255.35	1414.77	1351.47	1425.9	1442.44	1293.19	1604.48	1424.41	1233.78	1222.35	1258.52
NCU06974	204.982	168.971	355.5	372.262	264.725	297.974	257.988	185.771	186.699	145.09	146.137	171.666
NCU07008	446.041	431.497	398.854	514.333	428.888	345.399	305.684	503.538	421.731	551.953	698.488	577.226
NCU07014	8970.02	8667.18	7923.6	8849.76	7369.31	9255.08	9111.97	8634.46	9121.71	10881.8	11480.5	11647.5
NCU07042	1172.5	1331.72	1258.7	1394.63	1197.28	1362.8	1350.64	1354.18	1485.06	1021.72	958.563	994.587
NCU07074	125.449	116.466	105.494	118.692	98.842	93.9557	79.1309	110.485	124.15	127.842	144.899	139.478
NCU07114	59.8548	64.9155	52.0244	52.1526	67.0406	60.8475	80.2148	59.6424	50.2287	50.7309	44.5843	48.2809
NCU07254	40.1765	35.3217	33.2378	39.5641	35.2393	28.6341	62.8711	62.5756	45.4901	59.8625	26.0075	27.8957
NCU07457	373.068	461.091	382.957	394.741	356.691	365.98	381.562	395.986	346.862	466.725	487.951	463.497
NCU07517	46.7359	51.5506	41.9085	59.3461	45.5532	51.0045	65.0391	49.8649	55.9149	45.6578	38.392	25.7498
NCU07523	3497.82	3746.96	2263.06	2399.02	2084.28	2126.98	2132.2	2634.04	3025.09	3084.44	3195.21	2433.36
NCU07548	916.68	918.364	810.714	839.837	746.042	824.126	924.639	812.505	891.796	977.078	1009.34	990.296
NCU07663	185.304	272.072	171.97	177.139	169.321	170.91	181.025	203.371	204.705	271.918	312.09	277.884
NCU07783	196.783	178.518	228.329	204.115	207.998	231.757	218.965	259.102	229.346	219.158	210.537	157.718
NCU07852	1184.8	1142.7	1047.71	1048.45	966.932	1020.09	1080.73	1140.05	1045.32	1192.18	1296.66	1227.41
NCU07876	364.048	363.718	342.494	291.335	360.988	347.189	370.723	307.989	373.398	482.959	533.773	457.06
NCU08018	538.693	505.005	692.213	773.298	679.001	657.69	759.873	748.952	644.443	508.324	530.058	527.872
NCU08044	2197.41	2100.21	2400.35	2715.53	2733.19	2531.43	2821.61	2814.93	2288.72	2172.3	2032.3	1840.04
NCU08068	122.169	178.518	109.829	134.877	116.032	113.642	135.498	137.862	161.111	188.719	220.445	189.905
NCU08145	420.623	371.355	456.659	530.518	567.267	521.678	636.299	590.557	485.228	337.868	381.444	291.831
NCU08172	161.526	89.7362	98.2683	125.886	107.437	122.59	125.742	80.175	79.6077	67.9795	76.7841	52.5726
NCU08176	24.5979	14.3196	60.6951	48.5559	73.9166	79.6386	56.3672	65.5089	62.5489	23.3362	28.4844	35.406
NCU08197	315.673	195.701	502.902	458.583	481.317	379.402	313.271	179.905	271.045	164.368	130.038	114.801
NCU08280	3588.83	2570.85	5206.77	5054.31	3884.92	4091.99	4384.72	3272.51	3025.09	2896.74	1566.64	1675.89
NCU08312	623.966	650.11	507.238	537.712	514.838	598.632	559.336	558.292	582.842	612.83	652.665	681.298
NCU08374	924.06	928.865	1031.82	1120.38	1117.34	1011.14	1034.12	1054.99	968.56	985.195	987.047	881.932
NCU08516	915.04	841.993	998.579	1085.31	1096.72	969.981	889.951	982.633	942.024	856.338	965.993	1024.63
NCU08594	387.006	479.229	557.817	542.207	474.441	469.778	574.512	578.824	423.627	355.117	287.321	385.175
NCU08670	213.181	163.243	284.689	229.292	256.989	268.445	179.941	156.439	181.96	102.476	87.9302	90.1244
NCU08747	2011.29	2000.93	1807.85	2057.33	1461.14	1512.24	1538.17	2034.69	2079.28	2324.49	2876.93	2276.71
NCU08771	928.979	1320.27	885.86	1114.99	1320.18	842.917	649.307	870.192	921.175	962.873	1300.38	1489.2
NCU08870	1004.41	1142.7	965.342	931.554	997.874	1037.09	1101.33	1274	1378.92	1249	1493.57	1400.15
NCU08920	6269.99	6696.8	4819.48	5169.4	5313.4	5642.71	4773.87	5109.69	6270.05	6014.66	6280.2	6444.97
NCU08924	723.997	584.24	463.884	689.674	589.614	443.829	433.594	446.829	416.045	612.83	631.611	902.317
NCU08983	929.799	959.413	806.378	709.456	703.067	839.337	965.83	816.416	797.972	1068.39	1200.06	1173.76
NCU08986	178.744	111.693	231.22	213.106	215.733	143.171	125.742	148.617	175.326	274.962	305.898	303.634
NCU09036	59.0349	54.4145	66.4756	53.951	63.6026	46.5304	36.8555	40.0875	37.9084	27.3947	40.869	54.7184
NCU09107	345.19	364.673	316.482	286.839	255.27	259.497	290.508	399.897	344.967	445.418	418.597	423.799
NCU09195	173.825	155.606	271.683	254.469	206.279	195.965	160.43	102.663	126.046	206.982	198.152	301.488
NCU09220	472.279	380.901	459.549	490.954	493.35	459.935	456.357	469.317	457.744	355.117	392.59	390.539
NCU09261	102.491	134.604	119.945	132.18	97.123	79.6386	82.3828	96.7967	107.091	117.696	112.699	122.312
NCU09281	120.53	146.06	130.061	187.929	150.412	104.693	114.902	94.8412	95.7188	109.579	130.038	136.26
NCU09303	130.369	138.423	117.055	92.6159	114.313	132.433	115.986	94.8412	124.15	140.017	149.853	185.613
NCU09536	1337.3	1259.17	1461.02	1517.82	1484.35	1175.79	965.83	1055.96	1166.63	1759.35	2516.54	1891.54
NCU09722	150.867	164.198	153.183	108.801	120.329	143.171	157.178	128.084	153.529	169.441	222.922	195.27
NCU09756	59.8548	92.6001	44.7988	48.5559	59.3052	51.8993	48.7793	57.6869	85.294	94.3595	87.9302	105.145
NCU09760	1180.7	1694.49	991.354	695.968	960.056	1042.46	1568.53	1540.92	1358.07	1917.63	2484.34	2777.76
NCU09806	2137.55	2241.49	2122.88	2051.94	1844.48	1931.01	2231.92	2865.77	2270.71	3164.6	3237.32	2941.92
NCU09813	1812.04	1685.89	1546.28	1502.54	1424.18	1472.87	1438.45	1609.37	1508.76	1731.95	1913.41	1910.85
NCU09976	865.025	448.681	838.171	981.009	786.438	997.72	1389.67	1804.92	1459.47	705.16	510.243	506.413
NCU10351	146.767	129.831	186.421	154.66	182.213	199.544	168.018	164.261	155.425	142.047	134.991	140.551
NCU10359	298.454	389.493	255.787	230.191	297.385	253.233	231.973	290.39	263.464	342.941	354.198	396.977
NCU10467	527.214	733.164	436.427	500.845	412.558	487.675	617.871	686.376	544.934	851.265	962.278	859.401
NCU10893	860.925	1112.16	696.549	841.636	635.167	645.162	776.133	1059.87	875.685	1602.08	1608.75	1352.94
NCU10933	483.758	703.57	382.957	446.894	429.748	442.039	471.533	623.801	539.247	861.411	937.509	739.235
NCU11159	134.468	183.291	106.939	131.281	118.61	134.222	142.002	114.396	129.836	190.748	231.591	197.415
NCU11364	176.285	66.8248	348.274	374.959	305.121	204.913	161.514	82.1305	111.83	62.9064	65.638	52.5726
NCU11375	86.9124	89.7362	102.604	90.8175	83.371	72.4801	75.8789	79.1973	99.5096	107.55	121.368	110.51
NCU11414	514.095	519.324	643.079	691.472	583.597	492.149	460.693	479.095	443.529	488.032	533.773	472.08
NCU11534	5227.05	5812.8	7451.05	5426.57	4147.92	4821.27	3744.08	8246.29	3436.4	8068.25	11226.6	10174.4
NCU11707	273.036	270.163	229.774	248.175	227.766	238.916	236.309	249.325	205.653	286.123	297.229	282.175
NCU11723	1170.04	1330.77	1365.64	1414.42	1258.3	1046.04	1123.01	1207.51	1088.92	1377.85	1414.31	1424.82
NCU11781	233.68	236.751	342.494	343.488	305.121	291.71	212.461	178.927	257.777	187.704	170.907	210.29
NCU11913	1438.15	1616.21	1309.28	1485.45	1281.51	1324.33	1346.31	1927.13	1504.96	2123.6	2391.45	1930.16
NCU11940	50.8356	44.8681	49.1342	43.1608	46.4127	47.4253	44.4434	40.0875	38.8561	59.8625	61.9227	62.2288
NCU11987	120.53	131.74	111.274	105.204	101.42	107.378	74.7949	112.441	138.366	146.105	133.753	119.093
NCU12121	357.489	352.262	501.457	490.055	481.317	456.356	449.853	419.452	393.3	365.263	312.09	387.32
NCU06137	2381.89	480.184	5261.69	3612.92	3617.62	3708.12	3927.28	1307.24	1779.8	851.265	247.691	377.664
NCU08053	1248.75	1268.72	1280.38	1337.09	1139.69	1226.79	1359.32	1494.97	1457.58	1408.29	1261.98	1208.1

## Sheet: RNAPII-S2P ChIPseq reads 
gene Id	0	2	4	6	8	10	12	14	16	18	20	22
NCU00127	1165.39	755.077	898.938	792.153	1003.84	817.483	933.892	1083.43	935.566	947.547	1007.52	978.559
NCU00187	402.088	374.019	284.578	335.142	328.679	332.744	331.623	382.635	314.845	337.311	304.622	320.038
NCU00240	214.299	176.009	203.417	205.655	230.194	195.539	177.579	258.965	176.708	258.509	234.641	284.068
NCU00299	187.788	175.129	129.447	145.808	118.657	135.563	152.974	206.115	184.781	122.047	123.495	120.821
NCU00356	699.235	667.073	645.181	620.23	586.165	553.752	560.549	753.642	521.154	537.199	574.254	494.352
NCU00359	243.02	286.894	239.374	227.418	325.12	264.552	257.81	272.706	209	253.704	273.748	288.679
NCU00366	669.41	619.551	703.74	803.035	615.829	707.39	583.014	620.46	719.39	705.375	589.691	681.579
NCU00463	335.809	409.22	279.441	335.142	236.127	321.242	267.438	289.618	393.781	300.793	256.253	337.561
NCU00590	752.257	720.756	603.059	681.165	855.515	678.634	785.197	902.679	560.622	665.013	766.701	690.802
NCU00608	210.986	184.809	181.842	161.042	176.799	220.186	170.09	172.291	203.618	189.317	210.971	191.838
NCU00662	72.906	68.6434	73.9698	75.0805	96.112	77.2296	58.8363	80.3321	85.2145	92.2561	76.1555	65.4832
NCU00676	132.556	124.966	102.736	90.3142	92.5523	95.3046	85.5801	130.011	84.3175	100.905	87.4759	99.6082
NCU00797	222.032	207.69	194.171	196.95	175.612	216.9	185.067	187.089	200.927	206.615	182.156	155.868
NCU00869	370.053	338.817	309.235	297.058	453.269	333.566	344.46	421.744	269.099	332.506	369.457	372.609
NCU00873	156.858	99.4449	136.639	149.073	196.97	194.717	130.51	118.384	128.27	200.849	167.748	207.517
NCU01149	76.2199	57.2028	68.833	65.2874	48.6493	78.0511	74.8826	82.4461	100.463	80.7241	72.039	92.2299
NCU01214	171.219	131.126	182.87	226.33	685.836	168.426	347.669	257.908	337.27	467.046	769.788	523.866
NCU01320	421.971	463.783	446.901	583.234	588.538	543.893	474.969	568.667	433.249	517.018	536.176	569.058
NCU01329	109.359	129.366	100.681	128.398	105.605	113.38	104.836	119.441	106.742	104.749	96.7381	108.831
NCU01331	117.091	180.409	140.748	186.069	131.709	162.675	118.742	109.928	139.931	166.253	116.291	122.666
NCU01411	183.37	161.048	169.514	164.307	162.56	171.713	147.626	170.177	174.017	146.072	172.894	136.5
NCU01454	495.982	500.745	372.931	436.337	439.03	442.838	403.296	536.957	537.3	375.751	408.564	387.365
NCU01598	173.428	198.89	164.377	143.632	161.373	158.567	169.021	182.861	175.811	163.37	152.311	145.723
NCU01742	143.603	130.246	133.557	71.8161	78.3135	92.8398	81.3011	91.9592	88.8025	71.1141	95.7089	66.4055
NCU01860	58.5457	36.0818	72.9424	62.023	71.1941	67.3705	75.9523	67.6481	65.4806	79.7631	96.7381	113.443
NCU01904	236.392	175.129	215.745	261.149	204.09	254.693	284.554	191.317	274.481	257.548	196.564	178.926
NCU02151	261.799	240.252	234.238	200.215	262.231	232.51	198.974	201.887	251.159	288.3	261.399	223.196
NCU02187	868.244	732.196	950.306	1264.4	1079.78	1105.04	983.101	1214.49	1189.42	1169.54	1124.84	1445.24
NCU02262	113.778	176.889	162.323	139.28	154.254	124.06	139.068	113.099	137.24	123.008	126.583	163.247
NCU02269	114.882	154.008	117.119	118.605	99.6717	132.276	105.905	159.607	159.665	104.749	115.262	120.821
NCU02310	102.731	96.8048	122.256	79.433	110.351	97.7693	112.324	101.472	88.8025	98.0221	108.058	108.831
NCU02325	280.578	325.616	179.788	174.1	195.784	166.783	190.416	400.604	389.296	200.849	290.214	331.105
NCU02428	1100.22	1152.86	1048.93	1199.11	935.015	978.515	1184.21	1055.94	839.587	981.182	784.196	938.9
NCU02430	637.375	718.996	484.913	455.923	404.62	461.734	343.39	672.253	590.223	301.754	334.467	313.582
NCU02451	561.155	518.346	522.925	563.648	659.732	617.015	569.107	592.978	589.326	620.807	605.127	658.521
NCU02522	90.5802	112.646	104.79	94.6667	77.1269	104.342	103.766	83.5031	111.227	118.203	103.942	98.6859
NCU02545	397.669	367.858	329.782	466.805	358.343	359.035	401.157	371.008	328.3	394.01	336.525	346.784
NCU02550	217.613	170.728	188.006	207.831	208.836	176.642	192.555	220.913	248.468	190.278	175.981	136.5
NCU02577	266.217	227.051	240.402	267.678	244.433	218.543	256.74	286.447	262.82	245.055	243.903	228.73
NCU02624	2196.02	3109.19	2555.04	2465.69	2616.38	2242.12	2019.69	2624.54	1471.07	1931.61	2498.72	2287.3
NCU02784	138.08	200.65	204.444	149.073	168.493	170.891	147.626	121.555	151.592	166.253	146.136	141.112
NCU02803	154.649	177.769	129.447	204.567	154.254	195.539	131.579	173.348	182.09	168.175	170.835	174.314
NCU03003	303.775	344.977	265.058	319.908	218.328	278.519	266.368	257.908	289.729	303.676	285.069	296.058
NCU03098	228.66	243.772	223.964	238.299	185.105	228.402	249.252	210.343	243.086	221.03	199.651	233.342
NCU03110	176.742	156.648	151.022	196.95	150.694	150.351	188.276	192.374	162.356	162.409	162.602	150.335
NCU03151	1574.11	1482.87	1310.91	1589.75	1116.56	1132.15	1128.59	1317.02	1606.52	1312.73	1255.54	1275.54
NCU03261	355.693	326.496	372.931	613.701	433.097	391.077	377.622	401.661	324.712	411.308	379.748	439.936
NCU03489	100.522	92.4046	104.79	100.107	116.284	113.38	94.1381	107.814	110.33	115.32	111.146	119.899
NCU03658	438.541	476.984	496.214	569.088	613.456	606.334	502.783	626.802	438.631	455.514	646.293	569.981
NCU03750	159.068	160.168	140.748	147.985	159	172.534	189.346	171.234	160.562	164.331	128.641	197.372
NCU03752	93.8941	107.365	113.009	125.134	128.149	103.52	150.835	110.985	91.4935	109.554	102.913	98.6859
NCU03761	153.544	110.885	137.666	143.632	183.918	185.68	140.137	154.322	157.871	155.682	198.622	154.946
NCU03794	217.613	230.571	238.347	233.946	170.866	252.228	217.159	224.084	238.601	259.47	190.389	220.429
NCU03802	102.731	201.53	139.721	93.5786	124.59	84.6239	157.253	126.84	116.609	89.3731	100.855	85.7738
NCU03936	100.522	115.286	107.873	94.6667	80.6866	94.483	117.673	81.3891	92.3905	114.359	78.2137	93.1522
NCU04005	3037.75	2590.85	2526.27	3637.59	3314.08	2555.15	2690.42	3951.07	2228.14	2821.5	3372.45	3564.68
NCU04066	102.731	113.526	93.4896	108.812	111.537	102.699	110.184	133.182	130.961	96.1001	99.8254	97.7636
NCU04089	142.498	119.686	138.693	131.663	125.776	105.164	151.905	143.752	121.991	122.047	125.554	130.966
NCU04102	193.311	144.327	165.405	192.598	211.209	274.411	176.509	156.436	217.073	284.456	242.874	274.845
NCU04159	114.882	108.245	106.845	152.337	147.134	109.272	165.811	142.695	138.137	139.345	86.4468	100.531
NCU04179	2116.48	1014.69	1308.85	1620.21	1905.63	1141.19	1359.65	942.846	894.304	1322.34	899.458	1260.78
NCU04241	471.68	403.94	431.49	457.012	412.926	400.936	381.901	492.563	426.97	437.255	394.156	422.413
NCU04281	181.16	208.57	209.581	181.717	155.44	173.356	196.834	169.12	227.837	180.668	161.573	172.47
NCU04320	328.077	294.815	345.192	368.874	258.672	286.735	268.507	284.333	304.081	301.754	238.758	265.622
NCU04375	102.731	93.2846	103.763	87.0498	94.9254	101.056	102.696	134.239	110.33	87.4511	89.5342	92.2299
NCU04525	223.137	242.892	234.238	235.035	160.187	184.858	195.764	155.379	232.322	193.161	199.651	163.247
NCU04583	333.6	314.176	174.651	163.218	240.873	270.303	182.927	470.366	313.948	135.501	217.146	271.156
NCU04584	406.506	353.778	217.8	214.36	285.963	272.768	203.253	578.18	393.781	172.98	283.01	325.571
NCU04641	115.987	93.2846	84.2433	94.6667	93.7389	105.164	109.115	105.7	106.742	89.3731	107.029	115.287
NCU04648	420.866	369.618	259.922	264.414	327.493	276.055	268.507	486.221	396.472	246.016	303.593	240.72
NCU04857	226.45	208.57	183.897	164.307	240.873	194.717	203.253	231.483	238.601	204.693	209.942	196.45
NCU04923	1967.36	1708.16	2122.52	1388.44	1808.33	1169.95	1749.04	1542.17	888.025	1288.7	1123.81	1033.9
NCU05057	57.4411	88.8844	60.6141	47.8774	58.1418	68.1921	59.906	115.213	99.5665	64.3871	85.4176	84.8515
NCU05102	326.972	369.618	344.165	314.467	233.754	301.524	272.786	255.794	397.369	323.857	292.272	263.777
NCU05127	83.9524	84.4842	73.9698	76.1686	99.6717	101.056	101.626	103.586	105.845	95.1391	96.7381	103.297
NCU05139	4707.96	3196.32	5628.89	5365.53	3278.49	4552.44	2144.85	3020.91	2082.82	3742.14	4772.07	4308.98
NCU05189	65.1735	46.6423	71.915	114.253	117.47	105.985	90.9288	58.1351	78.9356	154.721	91.5924	188.149
NCU05197	395.46	386.339	362.657	400.429	352.411	377.11	370.134	375.236	370.459	354.609	301.535	294.213
NCU05214	207.672	211.21	215.745	260.061	191.037	216.078	195.764	189.203	217.073	205.654	223.321	201.983
NCU05228	280.578	299.215	271.222	318.82	352.411	292.486	288.833	400.604	419.794	306.559	347.845	292.369
NCU05248	129.242	164.568	146.912	153.425	126.963	156.102	131.579	137.41	165.047	147.033	124.525	112.52
NCU05257	931.208	1330.63	746.889	612.613	713.127	817.483	599.06	805.435	675.437	550.654	596.894	484.207
NCU05387	646.212	743.637	498.268	364.521	448.523	487.203	497.434	855.114	718.493	316.169	489.865	350.473
NCU05410	273.95	355.538	207.526	186.069	221.888	233.332	180.788	357.267	347.137	155.682	226.408	186.304
NCU05426	111.568	143.447	136.639	106.636	110.351	120.774	115.533	141.638	149.798	93.2171	103.942	77.4731
NCU05592	231.974	295.695	283.551	257.885	275.284	234.975	212.88	265.307	289.729	235.445	238.758	221.352
NCU05786	600.922	532.426	518.816	746.452	706.008	801.051	556.27	578.18	513.978	904.302	944.74	1068.94
NCU05880	437.436	564.108	465.393	657.226	790.254	732.859	426.831	558.097	305.875	557.381	575.283	705.558
NCU05921	173.428	217.371	191.089	231.77	230.194	161.032	157.253	163.835	106.742	135.501	159.515	157.713
NCU05967	129.242	138.167	164.377	164.307	149.508	163.497	166.881	159.607	191.957	181.629	175.981	166.014
NCU06006	68.4874	79.2039	90.4075	73.9923	72.3806	89.5534	93.0683	89.8451	95.9785	101.866	91.5924	84.8515
NCU06086	161.277	150.487	144.857	199.126	186.291	143.778	141.207	164.892	139.034	148.955	121.437	125.433
NCU06119	124.824	95.0447	117.119	104.46	103.231	110.093	114.463	136.353	132.755	119.164	124.525	111.598
NCU06232	917.953	888.844	747.916	531.004	549.381	626.874	531.666	918.535	928.39	507.408	640.118	336.639
NCU06262	101.627	118.806	125.338	119.694	112.724	115.844	111.254	121.555	131.858	110.515	107.029	113.443
NCU06306	74.0106	71.2835	52.3952	80.5211	73.5672	67.3705	89.8591	56.0211	67.2746	73.9971	85.4176	84.8515
NCU06310	234.183	224.411	200.335	244.828	195.784	204.576	159.393	232.54	288.832	249.86	236.7	231.497
NCU06419	1956.31	1416.87	1714.66	2427.6	3099.32	2799.98	1236.63	2109.78	1088.06	2852.25	3322.03	4751.68
NCU06471	172.323	230.571	206.499	237.211	176.799	240.726	203.253	179.69	228.734	200.849	177.01	226.885
NCU06542	377.786	327.376	411.97	411.31	418.858	420.655	347.669	391.091	358.798	443.021	387.981	416.879
NCU06662	1206.26	1513.67	1176.32	1609.33	1061.98	1197.06	943.52	914.306	1108.69	1339.64	937.536	1091.08
NCU06681	256.276	229.691	231.155	248.092	247.993	315.491	317.716	276.934	333.682	318.091	310.797	275.767
NCU06974	130.347	164.568	141.775	132.751	142.388	143.778	137.998	214.571	142.622	113.398	122.466	104.22
NCU07008	69.5921	58.9629	66.7783	77.2567	77.1269	69.0136	95.2078	66.5911	78.0386	70.1531	86.4468	73.7839
NCU07014	1426.09	1458.23	1511.24	2219.77	1671.87	2055.62	1263.38	1235.64	1572.43	1782.66	1698.06	1738.53
NCU07042	128.138	147.847	126.365	122.958	74.7538	94.483	91.9986	83.5031	136.343	108.593	102.913	82.0846
NCU07074	132.556	95.9247	145.885	139.28	149.508	162.675	125.161	153.265	120.197	125.891	170.835	168.781
NCU07114	220.927	173.369	226.019	186.069	196.97	206.219	177.579	214.571	196.442	243.133	218.175	238.875
NCU07254	237.497	174.249	176.706	287.264	329.866	254.693	300.6	377.35	233.219	359.414	344.758	422.413
NCU07457	298.252	408.34	269.168	291.617	300.202	285.914	293.112	330.842	348.931	284.456	280.952	275.767
NCU07517	185.579	148.727	168.487	187.157	185.105	184.858	186.137	194.488	162.356	180.668	222.292	187.227
NCU07523	1239.4	649.472	1112.63	1162.12	907.724	958.797	846.173	824.461	759.755	842.798	788.312	967.491
NCU07548	416.448	443.542	466.42	544.061	370.209	452.697	410.784	398.49	477.201	439.177	402.389	453.771
NCU07663	85.057	79.2039	84.2433	73.9923	79.5	82.1591	84.5103	71.8761	57.4077	68.2311	52.4855	74.7062
NCU07783	166.8	124.966	127.392	112.077	121.03	118.309	156.184	135.296	121.991	118.203	146.136	137.422
NCU07852	2083.34	1748.65	2042.39	1789.96	1893.76	1972.64	1604.63	2136.2	852.145	1242.57	1545.75	1126.13
NCU07876	143.603	146.087	123.283	128.398	167.306	166.783	164.742	157.493	189.266	182.59	144.078	181.693
NCU08018	114.882	70.4035	93.4896	99.0192	100.858	91.1966	108.045	82.4461	78.9356	100.905	98.7963	76.5508
NCU08044	838.419	731.316	803.394	719.249	594.471	604.691	894.312	793.808	732.845	619.846	601.011	481.44
NCU08068	74.0106	80.084	69.8603	89.2261	66.4478	63.2625	87.7196	79.2751	69.9656	54.7771	67.9225	75.6285
NCU08145	140.289	117.926	132.529	95.7548	130.522	172.534	140.137	130.011	193.751	145.111	171.864	131.889
NCU08172	1373.06	2380.52	1321.18	1573.43	1415.58	1568.42	1044.08	998.867	1180.45	2195.89	1102.2	2131.43
NCU08176	202.148	181.289	189.034	161.042	185.105	177.464	191.485	172.291	185.678	219.108	159.515	178.926
NCU08197	170.114	137.287	130.474	110.989	183.918	149.53	149.765	275.877	191.06	130.696	189.36	111.598
NCU08280	1132.25	1401.91	1072.56	905.318	1160.46	1139.55	1392.82	2048.47	1401.11	1059.02	1182.47	1009.92
NCU08312	218.718	216.491	245.538	244.828	236.127	241.548	251.391	210.343	250.262	207.576	208.913	206.595
NCU08374	378.89	336.177	346.22	314.467	329.866	306.453	308.088	377.35	343.549	304.637	335.496	335.717
NCU08516	144.707	130.246	105.818	138.192	118.657	138.027	146.556	147.98	141.725	152.799	117.321	151.257
NCU08594	209.881	194.49	232.183	245.916	172.052	190.609	197.904	251.566	210.794	229.679	209.942	201.061
NCU08670	177.846	134.647	157.186	128.398	177.985	181.572	154.044	163.835	153.386	151.838	190.389	124.51
NCU08747	118.196	105.605	148.967	130.575	151.881	154.459	193.625	164.892	203.618	197.005	204.797	236.108
NCU08771	125.929	132.007	116.091	84.8736	96.112	102.699	123.021	96.1872	126.476	117.242	113.204	135.578
NCU08870	484.935	375.779	579.43	607.173	484.12	727.108	424.691	548.584	539.094	763.035	722.448	893.707
NCU08920	629.643	620.431	679.083	787.801	611.082	658.094	498.504	552.812	636.867	616.963	584.545	618.862
NCU08924	162.382	181.289	167.459	186.069	122.216	138.849	146.556	138.467	169.532	179.707	149.224	143.879
NCU08983	109.359	117.046	143.83	144.72	117.47	142.135	127.3	115.213	148.901	140.306	144.078	160.48
NCU08986	91.6848	93.2846	86.298	54.4061	97.2986	72.3	72.7431	96.1872	87.0085	66.3091	97.7672	88.5407
NCU09036	90.5802	78.3239	93.4896	79.433	77.1269	101.877	93.0683	80.3321	105.845	93.2171	96.7381	91.3076
NCU09107	153.544	170.728	156.158	167.571	125.776	140.492	125.161	139.524	122.888	121.086	117.321	109.754
NCU09195	180.056	215.611	134.584	131.663	113.911	114.201	109.115	164.892	118.403	113.398	89.5342	110.676
NCU09220	262.903	230.571	194.171	221.977	213.582	217.722	234.275	280.105	246.674	232.562	203.767	247.176
NCU09261	124.824	82.7241	178.76	519.035	382.075	294.951	225.717	184.975	154.283	253.704	236.7	316.348
NCU09281	81.7431	81.8441	77.0518	81.6092	83.0598	73.1216	66.3246	80.3321	80.7296	77.8411	95.7089	64.5609
NCU09303	94.9987	86.2443	81.1613	70.728	65.2612	86.2671	83.4406	68.7051	89.6995	99.9441	74.0972	74.7062
NCU09536	542.376	460.263	399.642	401.517	556.5	498.706	476.039	527.444	561.519	455.514	470.312	440.859
NCU09722	134.766	161.928	133.557	158.866	144.761	142.135	142.277	106.757	148.004	155.682	109.088	125.433
NCU09756	113.778	95.0447	142.803	128.398	142.388	145.422	159.393	142.695	152.489	144.15	180.097	203.828
NCU09760	669.41	534.186	425.326	1156.67	962.307	607.977	494.225	866.741	281.656	817.812	1069.26	1189.77
NCU09806	248.543	250.812	287.66	291.617	233.754	294.13	224.648	223.027	208.103	274.846	279.923	338.484
NCU09813	175.637	179.529	223.964	231.77	163.746	173.356	178.648	190.26	200.03	207.576	156.427	164.169
NCU09976	150.231	143.447	186.979	163.218	172.052	215.257	167.951	173.348	168.635	197.005	225.379	211.206
NCU10351	82.8477	116.166	99.6537	83.7855	87.806	91.1966	109.115	142.695	109.433	94.1781	133.787	107.909
NCU10359	160.172	118.806	149.994	150.161	227.821	156.102	143.347	103.586	116.609	155.682	140.991	168.781
NCU10467	240.811	234.972	237.32	300.322	253.926	243.191	249.252	235.711	204.515	277.729	238.758	306.203
NCU10893	145.812	149.607	134.584	158.866	161.373	161.853	172.23	153.265	171.326	173.941	155.398	172.47
NCU10933	77.3245	90.6445	86.298	93.5786	100.858	80.5159	95.2078	78.2181	88.8025	90.3341	79.2429	101.453
NCU11159	85.057	99.4449	123.283	94.6667	79.5	77.2296	94.1381	87.7311	68.1716	79.7631	64.8351	82.0846
NCU11364	246.334	298.335	161.295	121.87	164.933	189.788	158.323	365.723	294.214	105.71	202.738	181.693
NCU11375	165.695	193.61	158.213	181.717	135.269	174.177	146.556	196.602	177.605	164.331	148.194	170.625
NCU11414	128.138	112.646	86.298	91.4023	72.3806	96.1262	86.6498	125.783	97.7725	83.6071	102.913	121.743
NCU11534	313.717	203.29	404.779	861.793	1435.75	2227.33	312.367	338.241	379.429	1646.19	1903.89	3359.01
NCU11707	130.347	188.329	131.502	143.632	125.776	147.886	143.347	139.524	156.974	147.033	120.408	105.142
NCU11723	192.207	168.968	166.432	168.659	211.209	172.534	171.16	165.949	176.708	183.551	169.806	173.392
NCU11781	169.009	161.048	130.474	151.249	163.746	142.957	142.277	154.322	170.429	150.877	148.194	135.578
NCU11913	160.172	176.009	176.706	181.717	225.448	212.792	172.23	139.524	172.223	206.615	173.923	223.196
NCU11940	93.8941	98.5649	101.708	91.4023	85.4329	100.234	91.9986	105.7	99.5665	86.4901	102.913	74.7062
NCU11987	67.3828	72.1636	62.6688	73.9923	85.4329	59.9761	79.1616	68.7051	67.2746	84.5681	68.9516	83.9292
NCU12121	320.344	347.617	283.551	327.525	346.478	349.176	317.716	345.64	325.609	309.442	304.622	288.679
NCU06137	244.125	339.697	253.757	272.031	443.776	345.89	523.108	866.741	670.952	223.913	598.953	217.662
NCU08053	739.002	165.448	452.037	348.199	641.933	562.79	725.291	510.532	505.008	852.408	587.632	651.143
