# Supplementary material for: Dawn- and dusk-phased circadian transcription rhythms coordinate anabolic and catabolic functions in Neurospora
Source: BMC Biol. 2015 Feb 24;13:17. doi: 10.1186/s12915-015-0126-4 (PMC4381671; doi:10.1186/s12915-015-0126-4)
Supplement: Additional file 9: Table S10. — FunCat analysis of dawn- and dusk-phased genes. [file 12915_2015_126_MOESM9_ESM.xlsx]

## Sheet: wt dawn-phased genes
Used file: Entries: 823
Your provided set of 823 genes:
NCU08889
NCU06927
NCU02253
NCU07017
NCU05068
NCU00715
NCU07934
NCU10015
NCU01260
NCU09435
NCU09384
NCU05183
NCU00262
NCU07816
NCU05395
NCU02122
NCU08355
NCU07993
NCU03646
NCU07401
NCU05885
NCU05668
NCU00834
NCU00268
NCU02568
NCU08091
NCU05340
NCU02478
NCU03221
NCU02395
NCU01905
NCU03164
NCU11851
NCU03222
NCU00648
NCU05670
NCU05162
NCU03742
NCU04914
NCU07402
NCU03881
NCU00092
NCU09395
NCU04297
NCU09368
NCU03868
NCU08166
NCU00711
NCU02644
NCU01193
NCU02388
NCU07270
NCU07924
NCU03280
NCU07787
NCU01292
NCU07344
NCU02576
NCU04811
NCU07049
NCU03551
NCU06095
NCU09754
NCU08413
NCU00716
NCU12009
NCU07098
NCU09680
NCU06716
NCU09263
NCU05534
NCU07029
NCU05775
NCU10031
NCU08476
NCU03762
NCU06120
NCU12093
NCU03282
NCU11960
NCU08805
NCU05448
NCU08308
NCU00755
NCU07050
NCU09108
NCU04638
NCU11808
NCU08775
NCU03755
NCU04367
NCU03141
NCU11098
NCU05135
NCU09776
NCU07033
NCU09533
NCU02764
NCU07274
NCU07815
NCU06013
NCU00175
NCU07817
NCU03848
NCU06133
NCU08819
NCU02713
NCU04065
NCU04295
NCU02195
NCU07117
NCU09042
NCU07740
NCU08048
NCU03771
NCU03641
NCU07938
NCU09322
NCU07012
NCU07277
NCU10030
NCU05883
NCU08307
NCU08695
NCU10301
NCU01051
NCU08094
NCU00717
NCU09986
NCU05012
NCU01914
NCU11261
NCU06444
NCU04830
NCU00154
NCU05271
NCU09559
NCU00465
NCU08907
NCU07495
NCU08821
NCU02109
NCU08021
NCU02819
NCU00642
NCU11367
NCU06940
NCU02646
NCU06977
NCU09212
NCU05726
NCU00796
NCU04725
NCU11040
NCU03459
NCU10291
NCU09421
NCU08298
NCU09267
NCU10314
NCU09742
NCU08998
NCU07030
NCU11759
NCU03967
NCU06773
NCU07116
NCU00064
NCU00289
NCU09740
NCU00332
NCU06719
NCU11495
NCU01873
NCU05563
NCU03768
NCU02947
NCU04674
NCU01074
NCU12058
NCU06981
NCU04228
NCU10069
NCU07360
NCU07322
NCU07569
NCU05986
NCU02849
NCU00400
NCU03733
NCU00135
NCU08457
NCU04443
NCU01899
NCU07915
NCU04451
NCU02887
NCU09344
NCU03179
NCU09519
NCU07232
NCU00795
NCU02948
NCU04628
NCU06664
NCU07944
NCU04946
NCU11352
NCU03773
NCU07910
NCU07946
NCU09403
NCU06760
NCU07945
NCU05669
NCU05902
NCU11578
NCU05732
NCU06669
NCU09169
NCU11462
NCU07776
NCU04605
NCU09702
NCU07818
NCU12096
NCU07751
NCU01061
NCU00918
NCU11245
NCU00275
NCU07222
NCU01922
NCU09681
NCU06682
NCU06867
NCU05341
NCU02112
NCU09968
NCU08909
NCU02417
NCU09420
NCU05716
NCU05853
NCU02679
NCU05038
NCU11306
NCU11223
NCU09532
NCU03370
NCU01565
NCU04310
NCU07791
NCU10049
NCU02540
NCU02883
NCU10264
NCU05597
NCU02603
NCU09170
NCU05862
NCU08597
NCU09075
NCU05900
NCU09969
NCU06718
NCU07221
NCU00893
NCU08146
NCU02598
NCU09811
NCU05137
NCU09040
NCU00712
NCU06803
NCU00399
NCU03281
NCU09526
NCU09115
NCU09738
NCU09638
NCU00749
NCU06125
NCU00985
NCU04223
NCU10429
NCU11870
NCU01154
NCU00853
NCU00854
NCU07359
NCU09049
NCU06240
NCU08966
NCU07506
NCU10500
NCU03592
NCU10048
NCU04669
NCU11687
NCU05598
NCU01573
NCU01924
NCU09739
NCU05735
NCU02799
NCU02665
NCU06746
NCU11323
NCU11201
NCU04267
NCU07563
NCU05169
NCU05198
NCU01430
NCU02759
NCU00859
NCU02051
NCU11558
NCU09714
NCU02797
NCU03072
NCU09078
NCU04352
NCU01906
NCU04908
NCU01870
NCU07739
NCU06265
NCU08895
NCU07516
NCU00675
NCU08167
NCU08682
NCU09345
NCU11295
NCU03330
NCU06361
NCU07943
NCU08064
NCU01572
NCU02690
NCU01358
NCU02890
NCU07466
NCU07027
NCU01838
NCU03754
NCU03819
NCU01871
NCU00260
NCU04264
NCU04262
NCU09321
NCU07439
NCU09820
NCU07281
NCU00643
NCU01901
NCU11768
NCU05313
NCU07730
NCU03645
NCU01112
NCU03152
NCU07338
NCU03071
NCU07557
NCU03796
NCU07276
NCU07022
NCU01735
NCU06546
NCU04615
NCU09910
NCU09514
NCU12085
NCU01874
NCU00054
NCU06967
NCU11046
NCU01238
NCU03255
NCU00838
NCU02378
NCU00283
NCU04675
NCU07233
NCU06281
NCU01810
NCU03753
NCU02125
NCU02397
NCU11498
NCU02746
NCU02026
NCU07550
NCU09371
NCU07702
NCU00029
NCU05229
NCU09058
NCU08760
NCU06110
NCU09775
NCU03633
NCU08512
NCU01678
NCU06537
NCU07234
NCU02513
NCU06890
NCU08842
NCU11879
NCU05306
NCU00633
NCU08949
NCU09799
NCU09219
NCU02174
NCU05148
NCU06326
NCU01812
NCU05242
NCU00720
NCU01039
NCU05704
NCU09759
NCU03248
NCU03922
NCU04053
NCU02120
NCU02048
NCU05435
NCU05843
NCU08050
NCU04610
NCU00701
NCU04329
NCU08549
NCU07748
NCU02712
NCU09676
NCU02906
NCU07661
NCU08412
NCU09277
NCU05536
NCU01060
NCU06010
NCU08610
NCU00868
NCU07468
NCU03949
NCU06009
NCU04823
NCU08568
NCU00451
NCU00849
NCU05882
NCU05667
NCU05498
NCU00990
NCU08066
NCU07665
NCU08063
NCU04526
NCU09560
NCU00719
NCU00338
NCU04266
NCU11053
NCU07064
NCU08070
NCU01345
NCU03112
NCU07253
NCU08049
NCU04558
NCU00142
NCU00215
NCU00941
NCU11990
NCU09343
NCU04368
NCU05535
NCU02322
NCU05041
NCU09438
NCU07441
NCU00710
NCU03074
NCU02240
NCU05454
NCU09819
NCU04994
NCU01063
NCU05377
NCU00276
NCU04936
NCU07035
NCU02651
NCU04211
NCU09548
NCU05005
NCU01064
NCU07891
NCU04726
NCU06945
NCU01106
NCU04418
NCU07067
NCU07927
NCU08702
NCU01768
NCU08372
NCU10080
NCU09821
NCU07333
NCU03673
NCU07423
NCU00450
NCU05154
NCU11260
NCU07465
NCU07318
NCU07242
NCU09612
NCU04588
NCU04815
NCU01107
NCU01127
NCU05875
NCU08445
NCU00793
NCU00326
NCU08420
NCU08291
NCU09715
NCU02369
NCU01861
NCU06020
NCU02778
NCU02343
NCU07467
NCU00259
NCU05892
NCU09174
NCU09079
NCU01989
NCU06914
NCU06597
NCU02370
NCU06847
NCU06915
NCU12134
NCU01837
NCU09486
NCU08612
NCU08179
NCU04440
NCU08643
NCU06111
NCU04444
NCU03780
NCU03634
NCU03731
NCU07749
NCU01111
NCU08784
NCU08095
NCU07082
NCU09057
NCU05838
NCU07921
NCU02596
NCU07345
NCU08806
NCU05160
NCU05161
NCU08703
NCU11989
NCU02802
NCU02368
NCU08293
NCU09713
NCU02599
NCU06687
NCU01555
NCU10894
NCU04237
NCU00911
NCU02629
NCU01486
NCU05040
NCU05999
NCU09674
NCU02765
NCU01324
NCU10497
NCU06978
NCU03333
NCU03749
NCU05970
NCU05545
NCU05652
NCU11264
NCU04144
NCU06364
NCU07514
NCU00322
NCU02265
NCU01465
NCU01357
NCU05844
NCU05185
NCU06176
NCU04827
NCU04538
NCU04510
NCU01390
NCU07806
NCU00766
NCU06534
NCU00913
NCU01124
NCU07332
NCU11128
NCU08948
NCU01108
NCU06177
NCU07273
NCU00622
NCU07742
NCU11395
NCU02371
NCU03174
NCU07738
NCU04452
NCU10225
NCU03205
NCU00255
NCU09677
NCU06506
NCU08057
NCU07734
NCU01188
NCU09041
NCU02124
NCU09611
NCU08418
NCU08851
NCU06495
NCU01659
NCU11180
NCU04337
NCU00884
NCU12004
NCU00281
NCU07349
NCU01647
NCU07100
NCU05146
NCU03451
NCU01701
NCU05600
NCU04667
NCU02597
NCU08443
NCU08611
NCU04539
NCU05490
NCU09409
NCU08110
NCU07324
NCU01424
NCU06536
NCU05151
NCU00678
NCU09071
NCU09419
NCU08360
NCU07325
NCU02595
NCU05850
NCU07534
NCU04859
NCU09818
NCU09176
NCU06018
NCU04415
NCU00538
NCU11371
NCU00748
NCU01571
NCU01891
NCU07267
NCU08828
NCU07728
NCU02013
NCU02565
NCU07743
NCU07745
NCU10777
NCU02317
NCU08961
NCU07440
NCU07888
NCU04483
NCU09692
NCU09073
NCU03883
NCU05780
NCU08875
NCU04578
NCU09013
NCU05987
NCU11043
NCU03985
NCU09141
NCU04621
NCU08330
NCU07866
NCU08844
NCU05501
NCU03853
NCU11424
NCU03647
NCU06396
NCU05143
NCU09031
NCU02218
NCU03465
NCU03979
NCU02259
NCU00236
NCU04121
NCU06785
NCU03725
NCU09621
NCU00270
NCU08976
NCU02657
NCU01903
NCU04907
NCU03357
NCU08997
NCU07307
NCU07165
NCU02134
NCU03714
NCU11781
NCU06974
NCU05057
NCU11364
NCU05228
NCU03802
NCU12121
NCU05387
NCU06119
NCU01904
NCU04375
NCU00608
NCU05197
NCU03110
NCU08197
NCU04066
NCU08374
NCU05426
NCU10351
NCU02269
NCU05410
NCU08176
NCU08670
NCU08594
NCU04641
NCU08018
NCU06137
NCU01411
NCU05257
NCU04648
NCU06681
NCU09220
NCU02577
NCU02550
NCU08280
NCU01598
NCU02430
NCU01454
NCU04089
NCU08044
NCU04857
NCU02624
NCU04320
NCU08145
NCU06662
NCU00797
NCU00187
NCU00356
NCU03489
NCU03098
NCU07114
NCU06232
NCU01149
NCU04241
NCU07042
NCU02151
NCU06310
NCU02310
NCU08172
NCU01320
NCU03151
NCU01214
NCU03658
NCU06471
NCU07517
NCU09976
NCU07783
NCU05880
NCU07254
NCU03003
NCU08053
NCU00873
The comparison is done to Ncrassa_annotations containing 10066 annotated genes.
784 out of 823 genes are found:
NCU00142 NCU00281 NCU00289 NCU00450 NCU00643 NCU00675 NCU00748 NCU00884 NCU01108 NCU01214 NCU01260 NCU01486 NCU01837 NCU01904 NCU02013 NCU02051 NCU02122 NCU02599 NCU02665 NCU02679 NCU02883 NCU02890 NCU02947 NCU03072 NCU03141 NCU03205 NCU03222 NCU03489 NCU03551 NCU03641 NCU03733 NCU03868 NCU04264 NCU04375 NCU04418 NCU04443 NCU04452 NCU04857 NCU04907 NCU04908 NCU05160 NCU05228 NCU05229 NCU05257 NCU…
FUNCTIONAL CATEGORY	abs SET	rel SET	genes SET	abs GENOME	rel GENOME	rel SET/rel GENOME	P-VALUE
01 METABOLISM	220	28	NCU00187 NCU10351 NCU02240 NCU04510 NCU06240 NCU07465 NCU11352 NCU00797 NCU04621 NCU06013 NCU09141 NCU09621 NCU06232 NCU07563 NCU07818 NCU02109 NCU02665 NCU07332 NCU01904 NCU03725 NCU04483 NCU05600 NCU03282 NCU03949 NCU07067 NCU01903 NCU09212 NCU01701 NCU04725 NCU08828 NCU09267 NCU21088 NCU00838 NCU01598 NCU02430 NCU00643 NCU01861 NCU08909 NCU00793 NCU09519 NCU09775 NCU06010 NCU21075 NCU04610 NCU…	1740	17.2	1.62791	3.45126e-15
01.01 amino acid metabolism	32	4.08	NCU06232 NCU04510 NCU10031 NCU04815 NCU06009 NCU01188 NCU06471 NCU20901 NCU02397 NCU04648 NCU03282 NCU03749 NCU02657 NCU08044 NCU08568 NCU02802 NCU07242 NCU08998 NCU09058 NCU02430 NCU06974 NCU07563 NCU09532 NCU00715 NCU05410 NCU21407 NCU05862 NCU06803 NCU07307 NCU03796 NCU08018 NCU06662	319	3.16	1.29114	0.0823778
01.01.03 assimilation of ammonia, metabolism of the glutamate group	9	1.14	NCU06471 NCU04648 NCU00715 NCU06662 NCU02802 NCU06803 NCU05862 NCU05410 NCU07307	64	0.63	1.80952	0.0586485
01.01.03.01 metabolism of glutamine	2	0.25	NCU04648 NCU07307	15	0.14	1.78571	0.328264
01.01.03.01.02 degradation of glutamine	2	0.25	NCU04648 NCU07307	9	0.08	3.125	0.151504
01.01.03.02 metabolism of glutamate	5	0.63	NCU06803 NCU05410 NCU00715 NCU04648 NCU07307	36	0.35	1.8	0.144792
01.01.03.02.01 biosynthesis of glutamate	1	0.12	NCU05410	22	0.21	0.571429	1
01.01.03.02.02 degradation of glutamate	3	0.38	NCU07307 NCU00715 NCU06803	16	0.15	2.53333	0.123404
01.01.03.03 metabolism of proline	1	0.12	NCU06471	12	0.11	1.09091	0.622276
01.01.03.03.01 biosynthesis of proline	1	0.12	NCU06471	9	0.08	1.5	0.518129
01.01.03.05 metabolism of arginine	4	0.51	NCU06662 NCU02802 NCU05862 NCU05410	20	0.19	2.68421	0.0650187
01.01.03.05.01 biosynthesis of arginine	3	0.38	NCU06662 NCU02802 NCU05410	14	0.13	2.92308	0.0898791
01.01.05 metabolism of urea cycle, creatine and polyamines	3	0.38	NCU05410 NCU09532 NCU00715	28	0.27	1.40741	0.374049
01.01.05.01 metabolism of polyamines	1	0.12	NCU00715	15	0.14	0.857143	1
01.01.05.01.02 degradation of polyamines	1	0.12	NCU00715	9	0.08	1.5	0.518129
01.01.05.03 metabolism of urea (urea cycle)	1	0.12	NCU09532	10	0.09	1.33333	0.555694
01.01.06 metabolism of the aspartate family	5	0.63	NCU05862 NCU09532 NCU06232 NCU07563 NCU02657	75	0.74	0.851351	1
01.01.06.05 metabolism of methionine	1	0.12	NCU02657	31	0.3	0.4	1
01.01.06.05.02 degradation of methionine	1	0.12	NCU02657	4	0.03	4	0.277036
01.01.06.06 metabolism of lysine	4	0.51	NCU07563 NCU06232 NCU09532 NCU05862	27	0.26	1.96154	0.154522
01.01.06.06.01 biosynthesis of lysine	2	0.25	NCU06232 NCU09532	16	0.15	1.66667	0.35753
01.01.06.06.01.01 diaminopimelic acid pathway	1	0.12	NCU09532	3	0.02	6	0.215951
01.01.06.06.01.03 aminoadipic acid pathway	1	0.12	NCU06232	9	0.08	1.5	0.518129
01.01.06.06.02 degradation of lysine	1	0.12	NCU07563	12	0.11	1.09091	0.622276
01.01.09 metabolism of the cysteine - aromatic group	10	1.27	NCU02430 NCU08568 NCU06974 NCU08044 NCU05862 NCU00715 NCU06009 NCU10031 NCU03282 NCU08018	113	1.12	1.13393	0.385036
01.01.09.02 metabolism of serine	1	0.12	NCU08044	19	0.18	0.666667	1
01.01.09.03 metabolism of cysteine	1	0.12	NCU02430	13	0.12	1	1
01.01.09.04 metabolism of phenylalanine	3	0.38	NCU06009 NCU08018 NCU00715	29	0.28	1.35714	0.395771
01.01.09.04.01 biosynthesis of phenylalanine	1	0.12	NCU00715	17	0.16	0.75	1
01.01.09.04.02 degradation of phenylalanine	1	0.12	NCU08018	15	0.14	0.857143	1
01.01.09.05 metabolism of tyrosine	4	0.51	NCU10031 NCU06009 NCU08018 NCU00715	29	0.28	1.82143	0.185783
01.01.09.05.02 degradation of tyrosine	1	0.12	NCU08018	13	0.12	1	1
01.01.09.06 metabolism of tryptophan	1	0.12	NCU03282	28	0.27	0.444444	1
01.01.09.06.02 degradation of tryptophan	1	0.12	NCU03282	11	0.1	1.2	0.590334
01.01.09.07 metabolism of histidine	3	0.38	NCU06974 NCU05862 NCU08568	16	0.15	2.53333	0.123404
01.01.09.07.01 biosynthesis of histidine	2	0.25	NCU08568 NCU06974	14	0.13	1.92308	0.298645
01.01.11 metabolism of the pyruvate family (alanine, isoleucine, leucine, valine) and D-alanine	4	0.51	NCU21407 NCU06232 NCU03796 NCU09058	46	0.45	1.13333	0.486396
01.01.11.02 metabolism of isoleucine	1	0.12	NCU06232	20	0.19	0.631579	1
01.01.11.02.01 biosynthesis of isoleucine	1	0.12	NCU06232	14	0.13	0.923077	1
01.01.11.03 metabolism of valine	1	0.12	NCU06232	19	0.18	0.666667	1
01.01.11.03.01 biosynthesis of valine	1	0.12	NCU06232	12	0.11	1.09091	0.622276
01.01.11.04 metabolism of leucine	2	0.25	NCU09058 NCU06232	22	0.21	1.19048	0.520096
01.01.11.04.01 biosynthesis of leucine	1	0.12	NCU06232	14	0.13	0.923077	1
01.01.11.04.02 degradation of leucine	1	0.12	NCU09058	13	0.12	1	1
01.01.13 regulation of amino acid metabolism	2	0.25	NCU01188 NCU03796	18	0.17	1.47059	0.414525
01.02 nitrogen, sulfur and selenium metabolism	13	1.65	NCU21177 NCU04648 NCU08998 NCU03755 NCU05340 NCU07100 NCU09621 NCU05780 NCU03949 NCU09169 NCU05410 NCU10015 NCU02430	150	1.49	1.10738	0.385906
01.02.02 nitrogen metabolism	2	0.25	NCU04648 NCU21177	30	0.29	0.862069	1
01.02.02.09 catabolism of nitrogenous compounds	1	0.12	NCU21177	14	0.13	0.923077	1
01.02.07 regulation of nitrogen, sulfur and selenium metabolism	3	0.38	NCU08998 NCU05780 NCU09169	24	0.23	1.65217	0.286303
01.02.07.01 regulation of nitrogen metabolism	1	0.12	NCU09169	4	0.03	4	0.277036
01.03 nucleotide/nucleoside/nucleobase metabolism	15	1.91	NCU02134 NCU04936 NCU09345 NCU02629 NCU09438 NCU07944 NCU09058 NCU02797 NCU08568 NCU09621 NCU07440 NCU06687 NCU02109 NCU08293 NCU02657	228	2.26	0.845133	1
01.03.01 purin nucleotide/nucleoside/nucleobase metabolism	5	0.63	NCU09621 NCU08568 NCU02657 NCU08293 NCU02629	109	1.08	0.583333	1
01.03.01.03 purine nucleotide/nucleoside/nucleobase anabolism	2	0.25	NCU08568 NCU02629	31	0.3	0.833333	1
01.03.04 pyrimidine nucleotide/nucleoside/nucleobase metabolism	7	0.89	NCU02109 NCU02797 NCU08568 NCU08293 NCU09345 NCU06687 NCU04936	49	0.48	1.85417	0.0835093
01.03.07 deoxyribonucleotide metabolism	1	0.12	NCU07944	12	0.11	1.09091	0.622276
01.03.16 polynucleotide degradation	4	0.51	NCU02134 NCU09438 NCU07440 NCU09058	44	0.43	1.18605	0.451444
01.03.16.01 RNA degradation	2	0.25	NCU09438 NCU09058	27	0.26	0.961538	1
01.03.16.03 DNA degradation	1	0.12	NCU07440	5	0.04	3	0.333367
01.04 phosphate metabolism	24	3.06	NCU09071 NCU07465 NCU02109 NCU02797 NCU07495 NCU05041 NCU08568 NCU08643 NCU02657 NCU10030 NCU21620 NCU03725 NCU07027 NCU09212 NCU01701 NCU02513 NCU06310 NCU08703 NCU21295 NCU05600 NCU08997 NCU06240 NCU03633 NCU09611	287	2.85	1.07368	0.388261
01.04.04 regulation of phosphate metabolism	3	0.38	NCU10030 NCU21295 NCU07495	20	0.19	2	0.200785
01.05 C-compound and carbohydrate metabolism	121	15.4	NCU00187 NCU04510 NCU00643 NCU06010 NCU01906 NCU05598 NCU07322 NCU07338 NCU01904 NCU04539 NCU05448 NCU07253 NCU04352 NCU08176 NCU08044 NCU08998 NCU10015 NCU06785 NCU09170 NCU09486 NCU02240 NCU06945 NCU09559 NCU21088 NCU08760 NCU02369 NCU04857 NCU07067 NCU01873 NCU04483 NCU05151 NCU11201 NCU04443 NCU04823 NCU02887 NCU06760 NCU00720 NCU09058 NCU05041 NCU01861 NCU05057 NCU08549 NCU02343 NCU08018 NCU…	759	7.54	2.04244	3.83951e-15
01.05.02 sugar, glucoside, polyol and carboxylate metabolism	33	4.2	NCU09821 NCU00643 NCU01870 NCU06009 NCU09170 NCU06687 NCU09519 NCU02322 NCU07022 NCU06760 NCU07281 NCU20769 NCU00720 NCU02797 NCU04483 NCU04936 NCU09041 NCU02887 NCU09042 NCU07550 NCU21407 NCU07165 NCU04510 NCU08760 NCU01906 NCU02240 NCU21088 NCU05454 NCU03641 NCU07027 NCU09680 NCU09715 NCU02369	156	1.54	2.72727	9.16385e-08
01.05.02.01 nucleotide-sugar metabolism	2	0.25	NCU02797 NCU04936	12	0.11	2.27273	0.23897
01.05.02.04 sugar, glucoside, polyol and carboxylate anabolism	12	1.53	NCU02322 NCU04483 NCU09041 NCU02797 NCU09715 NCU02369 NCU09821 NCU07281 NCU07165 NCU04936 NCU01870 NCU00643	59	0.58	2.63793	0.0016894
01.05.02.07 sugar, glucoside, polyol and carboxylate catabolism	30	3.82	NCU07550 NCU06009 NCU07281 NCU09170 NCU00643 NCU05454 NCU01906 NCU03641 NCU06687 NCU09041 NCU09042 NCU02240 NCU09519 NCU09821 NCU02887 NCU04483 NCU02322 NCU07027 NCU07165 NCU21407 NCU00720 NCU08760 NCU06760 NCU09715 NCU04510 NCU01870 NCU02369 NCU21088 NCU02797 NCU09680	124	1.23	3.10569	1.42823e-08
01.05.03 polysaccharide metabolism	30	3.82	NCU02369 NCU07242 NCU04936 NCU08909 NCU10497 NCU04510 NCU00710 NCU06020 NCU04674 NCU06687 NCU09680 NCU01906 NCU04526 NCU09486 NCU04352 NCU10030 NCU09040 NCU07277 NCU08176 NCU07253 NCU07027 NCU06010 NCU01873 NCU02343 NCU04726 NCU07035 NCU05041 NCU08760 NCU02240 NCU05057	169	1.67	2.28743	1.5436e-05
01.05.03.01 glycogen metabolism	2	0.25	NCU07027 NCU06687	3	0.02	12.5	0.0172356
01.05.03.01.04 glycogen anabolism	1	0.12	NCU06687	1	0	0	0.077886
01.05.03.01.07 glycogen catabolism	1	0.12	NCU07027	1	0	0	0.077886
01.05.05 C-1 compound metabolism	1	0.12	NCU02657	12	0.11	1.09091	0.622276
01.05.05.04 C-1 compound anabolism	1	0.12	NCU02657	5	0.04	3	0.333367
01.05.06 C-2 compound and organic acid metabolism	2	0.25	NCU00715 NCU02397	22	0.21	1.19048	0.520096
01.05.06.07 C-2 compound and organic acid catabolism	2	0.25	NCU02397 NCU00715	21	0.2	1.25	0.494899
01.05.07 C-3 compound metabolism	1	0.12	NCU07550	6	0.05	2.4	0.385314
01.05.08 C-4 compound metabolism	1	0.12	NCU09821	5	0.04	3	0.333367
01.05.08.07 C-4 compound catabolism	1	0.12	NCU09821	3	0.02	6	0.215951
01.05.09 aminosaccharide metabolism	7	0.89	NCU07242 NCU06020 NCU04936 NCU02109 NCU09611 NCU00701 NCU04726	27	0.26	3.42308	0.00377524
01.05.09.04 aminosaccharide anabolism	3	0.38	NCU04936 NCU07242 NCU02109	17	0.16	2.375	0.141621
01.05.09.07 aminosaccharide catabolism	4	0.51	NCU04726 NCU00701 NCU02109 NCU06020	14	0.13	3.92308	0.0194423
01.05.11 aromate metabolism	6	0.76	NCU01454 NCU02948 NCU07506 NCU08018 NCU07322 NCU07332	40	0.39	1.94872	0.0872033
01.05.11.07 aromate catabolism	5	0.63	NCU02948 NCU07506 NCU08018 NCU07322 NCU07332	33	0.32	1.96875	0.109818
01.05.11.07.01 aerobic aromate catabolism	5	0.63	NCU07332 NCU07322 NCU08018 NCU02948 NCU07506	33	0.32	1.96875	0.109818
01.05.11.07.01.03 meta-cleavage	1	0.12	NCU07322	2	0.01	12	0.149713
01.05.13 transfer of activated C-1 groups	4	0.51	NCU02657 NCU02629 NCU02624 NCU08094	35	0.34	1.5	0.288869
01.05.13.01 S-adenosyl-methionine - homocysteine cycle	1	0.12	NCU02657	11	0.1	1.2	0.590334
01.05.13.03 tetrahydrofolate-dependent C-1-transfer	2	0.25	NCU02629 NCU08094	11	0.1	2.5	0.209298
01.05.25 regulation of C-compound and carbohydrate metabolism	7	0.89	NCU06760 NCU09715 NCU01188 NCU06687 NCU08443 NCU09322 NCU21274	93	0.92	0.967391	1
01.06 lipid, fatty acid and isoprenoid metabolism	50	6.37	NCU08298 NCU03112 NCU01906 NCU20248 NCU05999 NCU08828 NCU02624 NCU08021 NCU09821 NCU20316 NCU04725 NCU05038 NCU02665 NCU05454 NCU02679 NCU21407 NCU20505 NCU03633 NCU05885 NCU08909 NCU09692 NCU00608 NCU03141 NCU11352 NCU20034 NCU09409 NCU09115 NCU05185 NCU01904 NCU09058 NCU08044 NCU05198 NCU04510 NCU00712 NCU03768 NCU07307 NCU08280 NCU02368 NCU08372 NCU04610 NCU00281 NCU09041 NCU03922 NCU09040 NCU…	400	3.97	1.60453	0.000533127
01.06.02 membrane lipid metabolism	5	0.63	NCU00608 NCU03141 NCU01904 NCU05454 NCU20505	53	0.52	1.21154	0.3971
01.06.02.01 phospholipid metabolism	4	0.51	NCU05454 NCU03141 NCU20505 NCU00608	41	0.4	1.275	0.397714
01.06.02.02 glycolipid metabolism	1	0.12	NCU01904	17	0.16	0.75	1
01.06.05 fatty acid metabolism	8	1.02	NCU07550 NCU09821 NCU01904 NCU08828 NCU07307 NCU09041 NCU03112 NCU06785	71	0.7	1.45714	0.185921
01.06.06 isoprenoid metabolism	12	1.53	NCU08280 NCU00712 NCU00715 NCU03112 NCU04610 NCU05038 NCU03633 NCU03922 NCU08828 NCU02624 NCU04510 NCU01906	74	0.73	2.09589	0.0113441
01.06.06.09 triterpenes metabolism	1	0.12	NCU08280	1	0	0	0.077886
01.06.06.11 tetracyclic and pentacyclic triterpenes (cholesterin, steroids and hopanoids) metabolism	10	1.27	NCU03922 NCU01906 NCU00712 NCU08280 NCU03112 NCU04510 NCU08828 NCU02624 NCU03633 NCU04610	50	0.49	2.59184	0.00456192
01.06.10 regulation of lipid, fatty acid and isoprenoid metabolism	2	0.25	NCU03633 NCU09692	22	0.21	1.19048	0.520096
01.07 metabolism of vitamins, cofactors, and prosthetic groups	27	3.44	NCU09345 NCU02395 NCU10048 NCU09141 NCU07402 NCU04648 NCU02397 NCU20769 NCU03282 NCU02657 NCU06785 NCU09371 NCU04510 NCU00643 NCU10351 NCU04936 NCU03979 NCU04815 NCU06110 NCU11424 NCU07022 NCU00893 NCU03280 NCU01906 NCU00715 NCU08291 NCU09821	176	1.74	1.97701	0.000497439
01.07.01 biosynthesis of vitamins, cofactors, and prosthetic groups	17	2.16	NCU09345 NCU06785 NCU03979 NCU09371 NCU08291 NCU03282 NCU02657 NCU04648 NCU06110 NCU07402 NCU10048 NCU02397 NCU09141 NCU00893 NCU00715 NCU11424 NCU02395	110	1.09	1.98165	0.00480013
01.07.03 catabolism of vitamins, cofactors, and prosthetic groups	2	0.25	NCU09141 NCU07402	6	0.05	5	0.0736314
01.07.07 regulation of the metabolism of vitamins, cofactors, and prosthetic groups	1	0.12	NCU02397	5	0.04	3	0.333367
01.20 secondary metabolism	35	4.46	NCU00187 NCU00715 NCU06009 NCU09419 NCU01906 NCU04510 NCU09115 NCU09041 NCU01598 NCU08291 NCU01870 NCU08280 NCU03749 NCU02395 NCU08057 NCU07818 NCU08050 NCU05885 NCU01904 NCU02657 NCU20637 NCU10031 NCU01903 NCU05780 NCU04823 NCU06013 NCU09821 NCU00643 NCU05410 NCU01861 NCU02603 NCU08167 NCU08998 NCU09519 NCU09638	245	2.43	1.83539	0.00032363
01.20.01 metabolism of primary metabolic sugar derivatives	3	0.38	NCU06009 NCU00643 NCU01904	17	0.16	2.375	0.141621
01.20.01.01 metabolism of secondary monosaccharides	1	0.12	NCU00643	3	0.02	6	0.215951
01.20.01.05 metabolism of sugar alcohols	1	0.12	NCU01904	7	0.06	2	0.433218
01.20.01.09 metabolism of aminoglycoside antibiotics	1	0.12	NCU06009	2	0.01	12	0.149713
01.20.05 metabolism of acetic acid derivatives	3	0.38	NCU06013 NCU09638 NCU09115	17	0.16	2.375	0.141621
01.20.05.03 metabolism of alkanes, alkenes, alkanals, alkanols	1	0.12	NCU09115	2	0.01	12	0.149713
01.20.05.11 metabolism of polyketides	2	0.25	NCU06013 NCU09638	7	0.06	4.16667	0.0978906
01.20.13 metabolism of derivatives of homoisopentenyl pyrophosphate	1	0.12	NCU08280	1	0	0	0.077886
01.20.15 metabolism of derivatives of dehydroquinic acid, shikimic acid and chorismic acid	3	0.38	NCU09041 NCU01904 NCU01870	21	0.2	1.9	0.221654
01.20.17 metabolism of secondary products derived from primary amino acids	8	1.02	NCU05410 NCU08057 NCU09519 NCU00715 NCU01861 NCU01906 NCU08998 NCU04510	37	0.36	2.83333	0.00662862
01.20.17.01 metabolism of nonprotein amino acids	2	0.25	NCU00715 NCU05410	15	0.14	1.78571	0.328264
01.20.17.09 metabolism of alkaloids	5	0.63	NCU01861 NCU04510 NCU08057 NCU01906 NCU09519	15	0.14	4.5	0.00439244
01.20.19 metabolism of secondary products derived from glycine, L-serine and L-alanine	2	0.25	NCU08291 NCU02395	19	0.18	1.38889	0.442066
01.20.19.01 metabolism of porphyrins	2	0.25	NCU08291 NCU02395	17	0.16	1.5625	0.386318
01.20.21 metabolism of sulfuric acid and L-cysteine derivatives	1	0.12	NCU02657	2	0.01	12	0.149713
01.20.35 metabolism of secondary products derived from L-phenylalanine and L-tyrosine	4	0.51	NCU01903 NCU04823 NCU10031 NCU09821	33	0.32	1.59375	0.253363
01.20.35.01 metabolism of phenylpropanoids	4	0.51	NCU04823 NCU09821 NCU01903 NCU10031	29	0.28	1.82143	0.185783
01.20.35.01.01 metabolism of melanins	2	0.25	NCU01903 NCU09821	14	0.13	1.92308	0.298645
01.20.37 metabolism of peptide derived compounds	3	0.38	NCU05780 NCU03749 NCU01598	18	0.17	2.23529	0.160663
01.20.37.01 metabolism of thioredoxin, glutaredoxin, glutathion	2	0.25	NCU05780 NCU03749	14	0.13	1.92308	0.298645
01.20.37.05 metabolism of beta-lactams	1	0.12	NCU01598	3	0.02	6	0.215951
01.25 extracellular metabolism	5	0.63	NCU09976 NCU06010 NCU06020 NCU00710 NCU08176	40	0.39	1.61538	0.197678
01.25.01 extracellular polysaccharide degradation	3	0.38	NCU08176 NCU09976 NCU06010	19	0.18	2.11111	0.18042
01.25.07 extracellular ester compound degradation	1	0.12	NCU00710	4	0.03	4	0.277036
01.25.11 extracellular aminosaccharide degradation	1	0.12	NCU06020	3	0.02	6	0.215951
02 ENERGY	42	5.35	NCU02397 NCU07027 NCU05151 NCU06687 NCU08703 NCU00720 NCU08828 NCU09559 NCU04510 NCU01904 NCU21407 NCU02746 NCU06232 NCU07550 NCU05185 NCU05041 NCU06760 NCU06785 NCU07042 NCU07281 NCU02629 NCU11201 NCU04443 NCU01870 NCU03112 NCU06662 NCU08145 NCU09212 NCU06009 NCU00793 NCU04823 NCU05454 NCU09612 NCU09715 NCU01906 NCU09821 NCU09115 NCU11395 NCU00715 NCU07944 NCU02797 NCU04452	375	3.72	1.43817	0.0104214
02.01 glycolysis and gluconeogenesis	9	1.14	NCU02797 NCU07281 NCU07550 NCU04823 NCU01870 NCU04510 NCU05454 NCU00720 NCU11201	63	0.62	1.83871	0.0539511
02.07 pentose-phosphate pathway	6	0.76	NCU01904 NCU07281 NCU07944 NCU07550 NCU05151 NCU09821	34	0.33	2.30303	0.0450925
02.08 pyruvate dehydrogenase complex	1	0.12	NCU06760	6	0.05	2.4	0.385314
02.09 anaplerotic reactions	1	0.12	NCU21407	3	0.02	6	0.215951
02.10 tricarboxylic-acid pathway (citrate cycle, Krebs cycle, TCA cycle)	4	0.51	NCU06232 NCU00720 NCU06785 NCU21407	40	0.39	1.30769	0.379579
02.11 electron transport and membrane-associated energy conservation	7	0.89	NCU09612 NCU03112 NCU21407 NCU00715 NCU01904 NCU06662 NCU04443	116	1.15	0.773913	1
02.11.05 accessory proteins of electron transport and membrane-associated energy conservation	1	0.12	NCU01904	38	0.37	0.324324	1
02.11.07 regulation of electron transport and membrane-associated energy conservation	2	0.25	NCU04443 NCU06662	4	0.03	8.33333	0.0326977
02.13 respiration	10	1.27	NCU05454 NCU06662 NCU01904 NCU03112 NCU02397 NCU09212 NCU00715 NCU08703 NCU09612 NCU02629	138	1.37	0.927007	1
02.13.03 aerobic respiration	5	0.63	NCU03112 NCU01904 NCU08703 NCU02629 NCU09612	81	0.8	0.7875	1
02.13.05 regulation of respiration	1	0.12	NCU06662	3	0.02	6	0.215951
02.16 fermentation	10	1.27	NCU05151 NCU01906 NCU00715 NCU02397 NCU11395 NCU00720 NCU04823 NCU07042 NCU06009 NCU04510	56	0.55	2.30909	0.0103719
02.16.01 alcohol fermentation	5	0.63	NCU11395 NCU00715 NCU07042 NCU04823 NCU02397	24	0.23	2.73913	0.0347315
02.16.03 lactate fermentation	2	0.25	NCU05151 NCU00720	9	0.08	3.125	0.151504
02.16.03.03 heterofermentative pathway and fermentaton of other saccharides	1	0.12	NCU05151	2	0.01	12	0.149713
02.19 metabolism of energy reserves (e.g. glycogen, trehalose)	8	1.02	NCU09715 NCU06687 NCU08145 NCU00793 NCU02797 NCU09559 NCU05041 NCU07027	40	0.39	2.61538	0.0107411
02.25 oxidation of fatty acids	2	0.25	NCU05185 NCU08828	38	0.37	0.675676	1
02.45 energy conversion and regeneration	6	0.76	NCU04452 NCU00715 NCU08703 NCU09115 NCU02746 NCU06662	57	0.56	1.35714	0.282416
02.45.07 heat production	1	0.12	NCU06662	2	0.01	12	0.149713
02.45.15 energy generation (e.g. ATP synthase)	1	0.12	NCU02746	25	0.24	0.5	1
10 CELL CYCLE AND DNA PROCESSING	14	1.78	NCU08806 NCU09212 NCU06110 NCU01486 NCU06177 NCU00276 NCU02134 NCU07440 NCU00465 NCU01188 NCU04237 NCU07734 NCU06664 NCU09071	622	6.17	0.288493	1
10.01 DNA processing	9	1.14	NCU06110 NCU00465 NCU02134 NCU00276 NCU08806 NCU06664 NCU07440 NCU01486 NCU01188	333	3.3	0.345455	1
10.01.03 DNA synthesis and replication	3	0.38	NCU01188 NCU00276 NCU00465	101	1	0.38	1
10.01.03.05 extension/ polymerization activity	1	0.12	NCU00276	20	0.19	0.631579	1
10.01.05 DNA recombination and DNA repair	4	0.51	NCU07440 NCU06110 NCU06664 NCU08806	181	1.79	0.284916	1
10.01.05.01 DNA repair	3	0.38	NCU07440 NCU08806 NCU06110	147	1.46	0.260274	1
10.01.05.03 DNA recombination	2	0.25	NCU07440 NCU06664	50	0.49	0.510204	1
10.01.05.03.03 somatic / mitotic recombination	1	0.12	NCU07440	9	0.08	1.5	0.518129
10.01.09 DNA restriction or modification	2	0.25	NCU01486 NCU02134	113	1.12	0.223214	1
10.01.09.05 DNA conformation modification (e.g. chromatin)	2	0.25	NCU01486 NCU02134	110	1.09	0.229358	1
10.03 cell cycle	8	1.02	NCU06664 NCU09212 NCU00465 NCU04237 NCU01188 NCU09071 NCU07734 NCU06177	403	4	0.255	1
10.03.01 mitotic cell cycle and cell cycle control	7	0.89	NCU06664 NCU09071 NCU00465 NCU04237 NCU07734 NCU01188 NCU09212	298	2.96	0.300676	1
10.03.01.01 mitotic cell cycle	3	0.38	NCU06664 NCU01188 NCU00465	104	1.03	0.368932	1
10.03.01.01.01 G1 phase of mitotic cell cycle	1	0.12	NCU00465	10	0.09	1.33333	0.555694
10.03.01.01.03 G1/S transition of mitotic cell cycle	1	0.12	NCU01188	29	0.28	0.428571	1
10.03.01.01.09 G2/M transition of mitotic cell cycle	1	0.12	NCU01188	22	0.21	0.571429	1
10.03.01.02 cell cycle arrest	1	0.12	NCU00465	17	0.16	0.75	1
10.03.02 meiosis	1	0.12	NCU09212	75	0.74	0.162162	1
10.03.03 cytokinesis (cell division) /septum formation and hydrolysis	2	0.25	NCU06664 NCU06177	94	0.93	0.268817	1
10.03.04 nuclear and chromosomal cycle	2	0.25	NCU06664 NCU09071	74	0.73	0.342466	1
10.03.04.05 chromosome segregation/division	1	0.12	NCU06664	34	0.33	0.363636	1
10.03.04.07 nuclear division	1	0.12	NCU09071	11	0.1	1.2	0.590334
10.03.05 cell cycle dependent cytoskeleton reorganization	2	0.25	NCU07734 NCU06664	33	0.32	0.78125	1
10.03.05.01 spindle pole body/centrosome and microtubule cycle	1	0.12	NCU06664	25	0.24	0.5	1
10.03.05.03 cell cycle dependent actin filament reorganization	1	0.12	NCU07734	7	0.06	2	0.433218
11 TRANSCRIPTION	27	3.44	NCU04211 NCU07534 NCU09169 NCU02134 NCU01486 NCU02576 NCU08443 NCU08875 NCU04320 NCU09071 NCU09819 NCU04859 NCU06095 NCU09435 NCU07728 NCU02819 NCU03853 NCU04830 NCU01238 NCU01345 NCU06240 NCU02397 NCU04237 NCU02713 NCU07866 NCU06773 NCU01572	725	7.2	0.477778	1
11.02 RNA synthesis	25	3.18	NCU06773 NCU01238 NCU02713 NCU01486 NCU04237 NCU04320 NCU04859 NCU01572 NCU04830 NCU08875 NCU02576 NCU01345 NCU06240 NCU09071 NCU08443 NCU02134 NCU07728 NCU02397 NCU04211 NCU02819 NCU07534 NCU03853 NCU06095 NCU09169 NCU09435	533	5.29	0.601134	1
11.02.03 mRNA synthesis	25	3.18	NCU06773 NCU09071 NCU04830 NCU04237 NCU01486 NCU06240 NCU04320 NCU02397 NCU02713 NCU08875 NCU02134 NCU09435 NCU02576 NCU07728 NCU04859 NCU02819 NCU03853 NCU06095 NCU01572 NCU08443 NCU09169 NCU07534 NCU01345 NCU04211 NCU01238	465	4.61	0.689805	1
11.02.03.01 general transcription activities	1	0.12	NCU01486	84	0.83	0.144578	1
11.02.03.01.04 transcription elongation	1	0.12	NCU01486	16	0.15	0.8	1
11.02.03.04 transcriptional control	24	3.06	NCU03853 NCU04830 NCU02134 NCU09071 NCU02397 NCU04859 NCU08875 NCU06240 NCU01486 NCU08443 NCU02713 NCU01572 NCU04237 NCU06095 NCU09169 NCU04320 NCU01238 NCU07728 NCU02576 NCU09435 NCU02819 NCU04211 NCU01345 NCU07534	350	3.47	0.881844	1
11.02.03.04.01 transcription activation	1	0.12	NCU02397	36	0.35	0.342857	1
11.02.03.04.03 transcription repression	2	0.25	NCU02713 NCU09169	24	0.23	1.08696	0.567905
11.04 RNA processing	5	0.63	NCU06773 NCU09819 NCU07534 NCU07866 NCU09435	298	2.96	0.212838	1
11.04.03 mRNA processing (splicing, 5'-, 3'-end processing)	5	0.63	NCU09819 NCU09435 NCU07866 NCU06773 NCU07534	177	1.75	0.36	1
11.04.03.01 splicing	3	0.38	NCU07866 NCU06773 NCU09819	131	1.3	0.292308	1
11.04.03.11 control of mRNA stability	1	0.12	NCU07534	8	0.07	1.71429	0.477393
12 PROTEIN SYNTHESIS	3	0.38	NCU06914 NCU09438 NCU07082	362	3.59	0.10585	1
12.04 translation	1	0.12	NCU06914	188	1.86	0.0645161	1
12.07 translational control	1	0.12	NCU09438	54	0.53	0.226415	1
12.10 aminoacyl-tRNA-synthetases	2	0.25	NCU06914 NCU07082	38	0.37	0.675676	1
14 PROTEIN FATE (folding, modification, destination)	41	5.22	NCU03357 NCU09220 NCU06396 NCU01486 NCU02322 NCU03658 NCU07360 NCU21198 NCU09819 NCU03071 NCU01571 NCU03853 NCU06111 NCU10497 NCU01914 NCU00465 NCU08418 NCU06177 NCU09548 NCU04578 NCU08997 NCU03164 NCU04121 NCU06240 NCU07165 NCU02797 NCU06760 NCU21315 NCU20505 NCU02778 NCU09071 NCU11053 NCU20039 NCU09212 NCU20065 NCU04615 NCU07221 NCU07338 NCU08961 NCU02368 NCU01188	862	8.56	0.609813	1
14.01 protein folding and stabilization	4	0.51	NCU03853 NCU09819 NCU07360 NCU00465	81	0.8	0.6375	1
14.04 protein targeting, sorting and translocation	7	0.89	NCU03658 NCU04121 NCU09220 NCU00465 NCU06396 NCU01914 NCU08961	203	2.01	0.442786	1
14.07 protein modification	29	3.69	NCU06111 NCU06177 NCU06240 NCU03164 NCU07338 NCU09071 NCU00465 NCU07221 NCU02778 NCU02322 NCU09212 NCU10497 NCU01486 NCU11053 NCU20505 NCU03071 NCU02797 NCU02368 NCU01188 NCU09220 NCU01571 NCU09548 NCU04615 NCU06760 NCU07165 NCU08997 NCU21198 NCU08418 NCU21315	484	4.8	0.76875	1
14.07.01 modification with fatty acids (e.g. myristylation, palmitylation, farnesylation)	2	0.25	NCU20505 NCU00465	23	0.22	1.13636	0.544438
14.07.02 modification with sugar residues (e.g. glycosylation, deglycosylation)	6	0.76	NCU02797 NCU07338 NCU10497 NCU02322 NCU02778 NCU07165	56	0.55	1.38182	0.268748
14.07.02.02 N-directed glycosylation, deglycosylation	2	0.25	NCU02778 NCU10497	26	0.25	1	1
14.07.03 modification by phosphorylation, dephosphorylation, autophosphorylation	12	1.53	NCU21315 NCU09071 NCU04615 NCU06177 NCU03071 NCU06111 NCU09212 NCU06240 NCU08997 NCU06760 NCU07221 NCU03164	155	1.53	1	1
14.07.04 modification by acetylation, deacetylation	2	0.25	NCU09548 NCU01486	32	0.31	0.806452	1
14.07.05 modification by ubiquitination, deubiquitination	1	0.12	NCU01188	67	0.66	0.181818	1
14.07.11 protein processing (proteolytic)	3	0.38	NCU09220 NCU08418 NCU11053	72	0.71	0.535211	1
14.07.11.01 autoproteolytic processing	1	0.12	NCU09220	7	0.06	2	0.433218
14.10 assembly of protein complexes	2	0.25	NCU04121 NCU01188	165	1.63	0.153374	1
14.13 protein/peptide degradation	7	0.89	NCU20065 NCU11053 NCU20039 NCU08418 NCU03357 NCU01188 NCU04578	223	2.21	0.402715	1
14.13.01 cytoplasmic and nuclear protein degradation	2	0.25	NCU01188 NCU11053	127	1.26	0.198413	1
14.13.01.01 proteasomal degradation (ubiquitin/proteasomal pathway)	2	0.25	NCU01188 NCU11053	91	0.9	0.277778	1
14.13.04 lysosomal and vacuolar protein degradation	1	0.12	NCU08418	13	0.12	1	1
16 PROTEIN WITH BINDING FUNCTION OR COFACTOR REQUIREMENT (structural or catalytic)	81	10.3	NCU01861 NCU07402 NCU21407 NCU08998 NCU10031 NCU00712 NCU07866 NCU02624 NCU08044 NCU04830 NCU04815 NCU00643 NCU06010 NCU06760 NCU00720 NCU02657 NCU01904 NCU10497 NCU03749 NCU08057 NCU01188 NCU09040 NCU01914 NCU07022 NCU08418 NCU04823 NCU20769 NCU02887 NCU06914 NCU00608 NCU07734 NCU00465 NCU06240 NCU07440 NCU20238 NCU03112 NCU07027 NCU04648 NCU08568 NCU00276 NCU05169 NCU04443 NCU09058 NCU06110 NCU…	1375	13.6	0.757353	1
16.01 protein binding	26	3.31	NCU06664 NCU06240 NCU06760 NCU08070 NCU01914 NCU09345 NCU02887 NCU04121 NCU10497 NCU01188 NCU00720 NCU06009 NCU07440 NCU20238 NCU06110 NCU07734 NCU03853 NCU08418 NCU11053 NCU07866 NCU06687 NCU08875 NCU09819 NCU03883 NCU01870 NCU04415	678	6.73	0.491828	1
16.02 peptide binding	1	0.12	NCU03853	9	0.08	1.5	0.518129
16.03 nucleic acid binding	9	1.14	NCU09058 NCU07866 NCU06664 NCU00276 NCU07440 NCU04830 NCU02819 NCU07728 NCU08512	346	3.43	0.332362	1
16.03.01 DNA binding	7	0.89	NCU04830 NCU08512 NCU00276 NCU02819 NCU07728 NCU07440 NCU06664	167	1.65	0.539394	1
16.03.03 RNA binding	3	0.38	NCU06664 NCU07866 NCU09058	165	1.63	0.233129	1
16.05 polysaccharide binding	1	0.12	NCU06010	16	0.15	0.8	1
16.09 lipid binding	1	0.12	NCU01914	20	0.19	0.631579	1
16.13 C-compound binding	2	0.25	NCU05454 NCU00450	21	0.2	1.25	0.494899
16.13.01 sugar binding	1	0.12	NCU00450	7	0.06	2	0.433218
16.17 metal binding	28	3.57	NCU03112 NCU01870 NCU07022 NCU04443 NCU02657 NCU08568 NCU09040 NCU06785 NCU20769 NCU02887 NCU08703 NCU09560 NCU02624 NCU08291 NCU06009 NCU00465 NCU04823 NCU11395 NCU05169 NCU03749 NCU05154 NCU20632 NCU04815 NCU05454 NCU09621 NCU10031 NCU07440 NCU00643	262	2.6	1.37308	0.0535254
16.17.01 calcium binding	2	0.25	NCU05154 NCU05454	25	0.24	1.04167	0.590485
16.17.03 potassium binding	3	0.38	NCU02657 NCU06009 NCU02887	4	0.03	12.6667	0.00177361
16.17.07 magnesium binding	6	0.76	NCU01870 NCU08568 NCU05154 NCU07440 NCU06785 NCU02657	48	0.47	1.61702	0.167372
16.17.09 heavy metal binding (Cu, Fe, Zn)	17	2.16	NCU09621 NCU00465 NCU00643 NCU10031 NCU07022 NCU04443 NCU04815 NCU02624 NCU05169 NCU20632 NCU20769 NCU09560 NCU04823 NCU03749 NCU11395 NCU03112 NCU09040	167	1.65	1.30909	0.1543
16.19 nucleotide/nucleoside/nucleobase binding	13	1.65	NCU06240 NCU01188 NCU07027 NCU00608 NCU02657 NCU06009 NCU05862 NCU06785 NCU04648 NCU01647 NCU06760 NCU05154 NCU06914	397	3.94	0.418782	1
16.19.01 cyclic nucleotide binding (cAMP, cGMP, etc.)	1	0.12	NCU06240	3	0.02	6	0.215951
16.19.03 ATP binding	10	1.27	NCU06785 NCU05154 NCU06240 NCU06914 NCU02657 NCU06760 NCU05862 NCU04648 NCU06009 NCU01188	292	2.9	0.437931	1
16.19.05 GTP binding	1	0.12	NCU01647	84	0.83	0.144578	1
16.21 complex cofactor/cosubstrate/vitamine binding	30	3.82	NCU03112 NCU06232 NCU08044 NCU04510 NCU01906 NCU00643 NCU09040 NCU09519 NCU05169 NCU07402 NCU00715 NCU04443 NCU02624 NCU20632 NCU09141 NCU08291 NCU09821 NCU07022 NCU00720 NCU08057 NCU20769 NCU01904 NCU08998 NCU21407 NCU00712 NCU05454 NCU04452 NCU08280 NCU01861 NCU07027	206	2.04	1.87255	0.0006119
16.21.01 heme binding	2	0.25	NCU02624 NCU05169	21	0.2	1.25	0.494899
16.21.05 FAD/FMN binding	4	0.51	NCU03112 NCU05454 NCU04452 NCU08280	50	0.49	1.04082	0.553324
16.21.07 NAD/NADP binding	21	2.67	NCU08057 NCU00712 NCU01861 NCU00643 NCU09821 NCU04510 NCU05169 NCU04443 NCU01906 NCU09040 NCU09519 NCU08044 NCU07022 NCU07402 NCU09141 NCU01904 NCU06232 NCU20769 NCU21407 NCU00715 NCU00720	103	1.02	2.61765	3.57869e-05
16.21.08 Fe/S binding	2	0.25	NCU08291 NCU20632	26	0.25	1	1
16.21.17 pyridoxal phosphate binding	2	0.25	NCU08998 NCU07027	29	0.28	0.892857	1
18 REGULATION OF METABOLISM AND PROTEIN FUNCTION	13	1.65	NCU06760 NCU06009 NCU20245 NCU11053 NCU03071 NCU02887 NCU00465 NCU07734 NCU20238 NCU03883 NCU02134 NCU07495 NCU21295	216	2.14	0.771028	1
18.01 regulation by	2	0.25	NCU06760 NCU11053	95	0.94	0.265957	1
18.01.01 regulation by modification	1	0.12	NCU06760	49	0.48	0.25	1
18.01.07 regulation by binding / dissociation	1	0.12	NCU11053	52	0.51	0.235294	1
18.02 regulation of protein activity	13	1.65	NCU20238 NCU03883 NCU02134 NCU07734 NCU03071 NCU06009 NCU21295 NCU00465 NCU07495 NCU11053 NCU02887 NCU06760 NCU20245	211	2.09	0.789474	1
18.02.01 enzymatic activity regulation / enzyme regulator	10	1.27	NCU07734 NCU03883 NCU11053 NCU06760 NCU20245 NCU00465 NCU07495 NCU21295 NCU03071 NCU20238	167	1.65	0.769697	1
18.02.01.01 enzyme activator	4	0.51	NCU03071 NCU07734 NCU00465 NCU20245	72	0.71	0.71831	1
18.02.01.01.01 GTPase activator (GAP)	2	0.25	NCU07734 NCU20245	15	0.14	1.78571	0.328264
18.02.01.02 enzyme inhibitor	4	0.51	NCU03883 NCU06760 NCU21295 NCU07495	23	0.22	2.31818	0.0990611
18.02.01.02.05 kinase inhibitior	2	0.25	NCU07495 NCU21295	8	0.07	3.57143	0.123993
18.02.09 regulator of transcription factor	1	0.12	NCU02134	25	0.24	0.5	1
20 CELLULAR TRANSPORT, TRANSPORT FACILITIES AND TRANSPORT ROUTES	77	9.82	NCU21584 NCU01465 NCU06009 NCU05154 NCU05862 NCU06396 NCU02948 NCU04418 NCU05185 NCU00648 NCU02269 NCU03281 NCU05853 NCU08066 NCU05735 NCU03658 NCU04065 NCU04443 NCU08895 NCU00715 NCU04936 NCU10314 NCU05198 NCU04121 NCU00755 NCU02195 NCU05454 NCU09811 NCU07938 NCU02802 NCU03112 NCU05068 NCU00450 NCU00795 NCU04375 NCU20245 NCU20194 NCU07734 NCU00465 NCU05775 NCU07740 NCU10497 NCU07465 NCU06662 NCU…	970	9.63	1.01973	0.446738
20.01 transported compounds (substrates)	63	8.03	NCU00029 NCU07702 NCU09321 NCU09821 NCU00795 NCU02195 NCU08070 NCU10314 NCU00648 NCU05454 NCU02746 NCU00755 NCU05775 NCU21584 NCU02269 NCU02802 NCU07740 NCU02122 NCU05198 NCU08895 NCU20194 NCU05735 NCU05862 NCU00356 NCU05068 NCU09419 NCU03281 NCU04936 NCU07938 NCU04418 NCU08066 NCU05154 NCU09811 NCU05169 NCU05853 NCU06281 NCU00465 NCU04065 NCU21100 NCU04443 NCU00715 NCU02948 NCU06396 NCU07465 NCU…	662	6.57	1.22222	0.0532982
20.01.01 ion transport	14	1.78	NCU06444 NCU06281 NCU00029 NCU03281 NCU05843 NCU07465 NCU04065 NCU06009 NCU02746 NCU00795 NCU05154 NCU02887 NCU20194 NCU02122	149	1.48	1.2027	0.270489
20.01.01.01 cation transport (H+, Na+, K+, Ca2+ , NH4+, etc.)	11	1.4	NCU02887 NCU03281 NCU00029 NCU00795 NCU05154 NCU05843 NCU06009 NCU20194 NCU04065 NCU02746 NCU06281	122	1.21	1.15702	0.351861
20.01.01.01.01 heavy metal ion transport (Cu+, Fe3+, etc.)	1	0.12	NCU03281	45	0.44	0.272727	1
20.01.01.07 anion transport	4	0.51	NCU07465 NCU06444 NCU02122 NCU05843	31	0.3	1.7	0.218867
20.01.01.07.07 phosphate transport	1	0.12	NCU07465	10	0.09	1.33333	0.555694
20.01.01.07.09 chloride transport	2	0.25	NCU02122 NCU06444	4	0.03	8.33333	0.0326977
20.01.03 C-compound and carbohydrate transport	8	1.02	NCU10497 NCU09321 NCU00450 NCU07702 NCU09811 NCU05853 NCU21100 NCU04310	107	1.06	0.962264	1
20.01.03.01 sugar transport	1	0.12	NCU00450	16	0.15	0.8	1
20.01.03.03 C4-dicarboxylate transport (e.g. malate, succinate, fumarate)	1	0.12	NCU21100	7	0.06	2	0.433218
20.01.07 amino acid/amino acid derivatives transport	8	1.02	NCU08066 NCU00648 NCU05775 NCU05862 NCU06662 NCU02802 NCU02195 NCU05198	36	0.35	2.91429	0.00556647
20.01.10 protein transport	4	0.51	NCU06396 NCU00465 NCU20194 NCU01914	118	1.17	0.435897	1
20.01.11 amine / polyamine transport	2	0.25	NCU08895 NCU06847	6	0.05	5	0.0736314
20.01.13 lipid/fatty acid transport	8	1.02	NCU05068 NCU20928 NCU02269 NCU08070 NCU05198 NCU21584 NCU20194 NCU06662	50	0.49	2.08163	0.0379152
20.01.15 electron transport	15	1.91	NCU20378 NCU09821 NCU04443 NCU06137 NCU09419 NCU04452 NCU03112 NCU00715 NCU05169 NCU05454 NCU08280 NCU05185 NCU06662 NCU02948 NCU04936	168	1.66	1.1506	0.328716
20.01.17 nucleotide/nucleoside/nucleobase transport	1	0.12	NCU00356	17	0.16	0.75	1
20.01.25 vitamine/cofactor transport	1	0.12	NCU05198	25	0.24	0.5	1
20.01.27 drug/toxin transport	11	1.4	NCU02948 NCU06847 NCU00755 NCU05862 NCU10314 NCU00711 NCU05735 NCU07740 NCU07938 NCU01411 NCU04418	67	0.66	2.12121	0.0137276
20.03 transport facilities	30	3.82	NCU02051 NCU20928 NCU04065 NCU07318 NCU01411 NCU02746 NCU00711 NCU08895 NCU10497 NCU21584 NCU02887 NCU06847 NCU21156 NCU09612 NCU06662 NCU20194 NCU03868 NCU05154 NCU05068 NCU07465 NCU05853 NCU00795 NCU06444 NCU05862 NCU09811 NCU05843 NCU06009 NCU04310 NCU06281 NCU02269	303	3.01	1.2691	0.102236
20.03.01 channel / pore class transport	5	0.63	NCU06009 NCU06662 NCU02887 NCU04065 NCU06444	27	0.26	2.42308	0.0544897
20.03.01.01 ion channels	5	0.63	NCU06009 NCU06662 NCU06444 NCU04065 NCU02887	17	0.16	3.9375	0.00794398
20.03.02 carrier (electrochemical potential-driven transport)	3	0.38	NCU07465 NCU00795 NCU05862	27	0.26	1.46154	0.352175
20.03.02.02 symporter	1	0.12	NCU07465	11	0.1	1.2	0.590334
20.03.02.03 antiporter	2	0.25	NCU05862 NCU00795	16	0.15	1.66667	0.35753
20.03.02.03.01 proton driven antiporter	1	0.12	NCU05862	8	0.07	1.71429	0.477393
20.03.09 phosphotransferase system	1	0.12	NCU07318	5	0.04	3	0.333367
20.03.22 transport ATPases	6	0.76	NCU09612 NCU20194 NCU06281 NCU05154 NCU05068 NCU02746	62	0.61	1.2459	0.352573
20.03.25 ABC transporters	5	0.63	NCU02051 NCU06009 NCU21584 NCU20928 NCU00711	41	0.4	1.575	0.211829
20.09 transport routes	37	4.71	NCU03658 NCU06396 NCU06444 NCU07465 NCU00648 NCU01465 NCU02269 NCU07734 NCU02746 NCU06847 NCU21100 NCU01810 NCU03281 NCU05775 NCU01914 NCU04121 NCU21156 NCU08066 NCU00465 NCU00029 NCU06009 NCU10314 NCU05154 NCU06662 NCU00795 NCU05862 NCU05198 NCU02802 NCU00711 NCU05843 NCU09220 NCU02195 NCU05853 NCU05902 NCU04375 NCU07740 NCU20245	636	6.31	0.746434	1
20.09.01 nuclear transport	1	0.12	NCU04375	62	0.61	0.196721	1
20.09.04 mitochondrial transport	8	1.02	NCU01810 NCU02269 NCU21156 NCU05198 NCU00465 NCU06662 NCU02802 NCU07465	91	0.9	1.13333	0.414805
20.09.07 vesicular transport (Golgi network, etc.)	6	0.76	NCU06396 NCU20245 NCU01465 NCU04121 NCU07734 NCU00465	174	1.72	0.44186	1
20.09.07.03 ER to Golgi transport	2	0.25	NCU07734 NCU06396	55	0.54	0.462963	1
20.09.07.25 vesicle formation	1	0.12	NCU04121	24	0.23	0.521739	1
20.09.13 vacuolar/lysosomal transport	11	1.4	NCU00795 NCU09220 NCU05902 NCU04121 NCU01914 NCU05154 NCU05775 NCU02746 NCU07465 NCU00029 NCU08066	114	1.13	1.23894	0.273456
20.09.16 cellular export and secretion	7	0.89	NCU00711 NCU07740 NCU03658 NCU10314 NCU05862 NCU06847 NCU07734	128	1.27	0.700787	1
20.09.16.01 Type I protein secretion system (ABC-type transport systems)	1	0.12	NCU00711	15	0.14	0.857143	1
20.09.18 cellular import	12	1.53	NCU00648 NCU03281 NCU01914 NCU07734 NCU05853 NCU02195 NCU05843 NCU21100 NCU06009 NCU06444 NCU04121 NCU05198	200	1.98	0.772727	1
20.09.18.07 non-vesicular cellular import	6	0.76	NCU05198 NCU05853 NCU03281 NCU02195 NCU05843 NCU21100	89	0.88	0.863636	1
20.09.18.09 vesicular cellular import	3	0.38	NCU06444 NCU01914 NCU04121	77	0.76	0.5	1
20.09.18.09.01 endocytosis	3	0.38	NCU04121 NCU01914 NCU06444	77	0.76	0.5	1
30 CELLULAR COMMUNICATION/SIGNAL TRANSDUCTION MECHANISM	12	1.53	NCU06240 NCU06177 NCU01357 NCU01647 NCU06396 NCU09212 NCU07221 NCU03071 NCU05454 NCU04615 NCU03164 NCU06111	286	2.84	0.538732	1
30.01 cellular signalling	11	1.4	NCU06240 NCU01647 NCU01357 NCU05454 NCU06396 NCU09212 NCU04615 NCU06177 NCU03071 NCU06111 NCU07221	257	2.55	0.54902	1
30.01.05 enzyme mediated signal transduction	5	0.63	NCU06177 NCU06396 NCU06240 NCU06111 NCU03071	139	1.38	0.456522	1
30.01.05.01 protein kinase	3	0.38	NCU03071 NCU06396 NCU06240	64	0.63	0.603175	1
30.01.05.01.03 MAPKKK cascade	1	0.12	NCU03071	20	0.19	0.631579	1
30.01.05.01.04 NIK-I-kappaB/NF-kappaB cascade	1	0.12	NCU06396	13	0.12	1	1
30.01.05.05 G-protein mediated signal transduction	1	0.12	NCU06240	55	0.54	0.222222	1
30.01.05.05.01 small GTPase mediated signal transduction	1	0.12	NCU06240	44	0.43	0.27907	1
30.01.09 second messenger mediated signal transduction	1	0.12	NCU06240	45	0.44	0.272727	1
30.01.09.07 cAMP/cGMP mediated signal transduction	1	0.12	NCU06240	12	0.11	1.09091	0.622276
30.05 transmembrane signal transduction	2	0.25	NCU05454 NCU03164	63	0.62	0.403226	1
30.05.01 receptor enzyme mediated signalling	2	0.25	NCU05454 NCU03164	15	0.14	1.78571	0.328264
30.05.01.10 two-component signal transduction system (sensor kinase component)	1	0.12	NCU03164	3	0.02	6	0.215951
30.05.01.12 transmembrane receptor protein tyrosine kinase signalling pathways	1	0.12	NCU05454	1	0	0	0.077886
30.05.01.12.05 insulin receptor signalling pathway	1	0.12	NCU05454	1	0	0	0.077886
32 CELL RESCUE, DEFENSE AND VIRULENCE	64	8.16	NCU00701 NCU02369 NCU04578 NCU07440 NCU02051 NCU05041 NCU05735 NCU05862 NCU05169 NCU05198 NCU09821 NCU04510 NCU09559 NCU03370 NCU21295 NCU00465 NCU03112 NCU00711 NCU02948 NCU04089 NCU09976 NCU01320 NCU05143 NCU01904 NCU04211 NCU10314 NCU20065 NCU07569 NCU01735 NCU09638 NCU21362 NCU03853 NCU09560 NCU07938 NCU09040 NCU00755 NCU06803 NCU09715 NCU05780 NCU05885 NCU07787 NCU03071 NCU07232 NCU21177 NCU…	594	5.9	1.38305	0.00448564
32.01 stress response	33	4.2	NCU03071 NCU07495 NCU05169 NCU03112 NCU07569 NCU09420 NCU05198 NCU01735 NCU03151 NCU04211 NCU01906 NCU09715 NCU09560 NCU00715 NCU07440 NCU05143 NCU09559 NCU02948 NCU11053 NCU07232 NCU21295 NCU05862 NCU08512 NCU00884 NCU04578 NCU04510 NCU01320 NCU00465 NCU02051 NCU03853 NCU20852 NCU05041 NCU06803	351	3.48	1.2069	0.147949
32.01.01 oxidative stress response	9	1.14	NCU06803 NCU03112 NCU05169 NCU09560 NCU00715 NCU09420 NCU02948 NCU03151 NCU07232	53	0.52	2.19231	0.0200556
32.01.03 osmotic and salt stress response	4	0.51	NCU01906 NCU05198 NCU00715 NCU04510	53	0.52	0.980769	1
32.01.05 heat shock response	9	1.14	NCU00465 NCU04510 NCU07495 NCU09420 NCU08512 NCU21295 NCU07232 NCU01906 NCU03853	39	0.38	3	0.00254052
32.01.07 unfolded protein response (e.g. ER quality control)	1	0.12	NCU03853	52	0.51	0.235294	1
32.01.09 DNA damage response	1	0.12	NCU07440	50	0.49	0.244898	1
32.01.11 nutrient starvation response	1	0.12	NCU05862	20	0.19	0.631579	1
32.05 disease, virulence and defense	20	2.55	NCU09976 NCU00710 NCU01904 NCU06803 NCU00701 NCU04418 NCU09638 NCU06013 NCU09821 NCU06847 NCU00281 NCU21177 NCU04415 NCU00711 NCU07787 NCU00715 NCU20065 NCU03370 NCU05735 NCU02051	187	1.85	1.37838	0.0910742
32.05.01 resistance proteins	7	0.89	NCU05735 NCU06847 NCU04415 NCU00711 NCU04418 NCU00715 NCU02051	74	0.73	1.21918	0.353931
32.05.01.03 chemical agent resistance	3	0.38	NCU05735 NCU04418 NCU04415	26	0.25	1.52	0.330214
32.05.03 defense related proteins	3	0.38	NCU00701 NCU00715 NCU06803	33	0.32	1.1875	0.480119
32.05.05 virulence, disease factors	10	1.27	NCU03370 NCU20065 NCU09821 NCU00281 NCU00710 NCU06013 NCU09976 NCU09638 NCU21177 NCU01904	61	0.6	2.11667	0.0185193
32.05.05.01 toxins	1	0.12	NCU06013	13	0.12	1	1
32.07 detoxification	22	2.8	NCU00711 NCU01411 NCU07938 NCU04418 NCU04089 NCU05169 NCU09560 NCU10314 NCU01573 NCU05780 NCU02624 NCU21177 NCU00715 NCU07740 NCU05885 NCU06847 NCU00755 NCU21362 NCU09040 NCU01320 NCU05735 NCU03151	161	1.59	1.76101	0.00674078
32.07.01 detoxification involving cytochrome P450	3	0.38	NCU02624 NCU04089 NCU01573	17	0.16	2.375	0.141621
32.07.03 detoxification by modification	2	0.25	NCU09560 NCU05169	23	0.22	1.13636	0.544438
32.07.05 detoxification by export	7	0.89	NCU07740 NCU00755 NCU04418 NCU06847 NCU05735 NCU10314 NCU00711	44	0.43	2.06977	0.051835
32.07.07 oxygen and radical detoxification	5	0.63	NCU09560 NCU05169 NCU01320 NCU05780 NCU03151	31	0.3	2.1	0.0890994
32.07.07.01 catalase reaction	1	0.12	NCU05169	4	0.03	4	0.277036
32.07.07.03 glutathione conjugation reaction	2	0.25	NCU01320 NCU05780	10	0.09	2.77778	0.180048
32.07.07.07 superoxide metabolism	1	0.12	NCU09560	5	0.04	3	0.333367
32.07.09 detoxification by degradation	2	0.25	NCU00715 NCU21177	17	0.16	1.5625	0.386318
32.10 degradation / modification of foreign (exogenous) compounds	4	0.51	NCU02369 NCU01906 NCU04510 NCU03646	20	0.19	2.68421	0.0650187
32.10.07 degradation / modification of foreign (exogenous) polysaccharides	2	0.25	NCU03646 NCU02369	13	0.12	2.08333	0.268821
34 INTERACTION WITH THE ENVIRONMENT	40	5.1	NCU01345 NCU06281 NCU09910 NCU00795 NCU05597 NCU08291 NCU01906 NCU21295 NCU06240 NCU07728 NCU05843 NCU07495 NCU09559 NCU00029 NCU06444 NCU03868 NCU21362 NCU05154 NCU07465 NCU03773 NCU05198 NCU04510 NCU20194 NCU05435 NCU09754 NCU02122 NCU03281 NCU05598 NCU06009 NCU20238 NCU04578 NCU04830 NCU03151 NCU02265 NCU20632 NCU01904 NCU02887 NCU06662 NCU02746 NCU07742	473	4.69	1.08742	0.313881
34.01 homeostasis	23	2.93	NCU03868 NCU07465 NCU02122 NCU06281 NCU07742 NCU08291 NCU03151 NCU09754 NCU00795 NCU02746 NCU07728 NCU01904 NCU05154 NCU06444 NCU20632 NCU02887 NCU03281 NCU06009 NCU21362 NCU04830 NCU00029 NCU05843 NCU20194	186	1.84	1.59239	0.0179779
34.01.01 homeostasis of cations	18	2.29	NCU01904 NCU07728 NCU07742 NCU03281 NCU05843 NCU05154 NCU04830 NCU03151 NCU09754 NCU02887 NCU03868 NCU00795 NCU20194 NCU06281 NCU06009 NCU00029 NCU02746 NCU08291	165	1.63	1.40491	0.0909551
34.01.01.01 homeostasis of metal ions (Na, K, Ca etc.)	15	1.91	NCU00795 NCU03868 NCU01904 NCU07728 NCU07742 NCU02887 NCU20194 NCU06009 NCU05154 NCU06281 NCU08291 NCU09754 NCU03151 NCU04830 NCU03281	117	1.16	1.64655	0.0376819
34.01.01.03 homeostasis of protons	2	0.25	NCU02746 NCU00795	42	0.41	0.609756	1
34.01.03 homeostasis of anions	4	0.51	NCU06444 NCU07465 NCU21362 NCU02122	18	0.17	3	0.0464114
34.01.03.03 homeostasis of phosphate	1	0.12	NCU07465	5	0.04	3	0.333367
34.01.03.05 homeostasis of chloride	3	0.38	NCU02122 NCU06444 NCU21362	8	0.07	5.42857	0.0195842
34.05 cell motility	2	0.25	NCU04578 NCU05154	51	0.5	0.5	1
34.11 cellular sensing and response to external stimulus	17	2.16	NCU05435 NCU04510 NCU09910 NCU02265 NCU09559 NCU01345 NCU05597 NCU06662 NCU20238 NCU03151 NCU03773 NCU07495 NCU06240 NCU21295 NCU05198 NCU01906 NCU05598	277	2.75	0.785455	1
34.11.01 photoperception and response	1	0.12	NCU20238	12	0.11	1.09091	0.622276
34.11.03 chemoperception and response	10	1.27	NCU05435 NCU05597 NCU09910 NCU03773 NCU01345 NCU03151 NCU01906 NCU05198 NCU04510 NCU05598	209	2.07	0.613527	1
34.11.03.07 pheromone response, mating-type determination, sex-specific proteins	6	0.76	NCU01345 NCU09910 NCU03773 NCU05435 NCU05597 NCU05598	158	1.56	0.487179	1
34.11.03.13 osmosensing and response	3	0.38	NCU05198 NCU04510 NCU01906	35	0.34	1.11765	0.520181
34.11.09 temperature perception and response	3	0.38	NCU07495 NCU21295 NCU06662	21	0.2	1.9	0.221654
34.11.11 rhythm (e.g. circadian, ultradian)	3	0.38	NCU02265 NCU09559 NCU20238	12	0.11	3.45455	0.0609382
34.11.12 perception of nutrients and nutritional adaptation	1	0.12	NCU06240	26	0.25	0.48	1
40 CELL FATE	16	2.04	NCU09219 NCU03883 NCU11261 NCU00622 NCU11053 NCU02819 NCU02478 NCU04262 NCU10777 NCU03853 NCU00326 NCU07253 NCU08021 NCU06240 NCU20632 NCU08907	241	2.39	0.853556	1
40.01 cell growth / morphogenesis	14	1.78	NCU02819 NCU07253 NCU08021 NCU11261 NCU10777 NCU03853 NCU00622 NCU09219 NCU08907 NCU11053 NCU06240 NCU04262 NCU02478 NCU03883	186	1.84	0.967391	1
40.01.03 directional cell growth (morphogenesis)	5	0.63	NCU06240 NCU04262 NCU07253 NCU00622 NCU03883	60	0.59	1.0678	0.505831
40.01.03.01 regulation of directional cell growth	1	0.12	NCU06240	15	0.14	0.857143	1
40.01.05 growth regulators / regulation of cell size	1	0.12	NCU10777	13	0.12	1	1
40.10 cell death	1	0.12	NCU20632	63	0.62	0.193548	1
40.10.02 apoptosis (type I programmed cell death)	1	0.12	NCU20632	57	0.56	0.214286	1
40.20 cell aging	1	0.12	NCU00326	19	0.18	0.666667	1
41 DEVELOPMENT (Systemic)	4	0.51	NCU05597 NCU05598 NCU20927 NCU20378	45	0.44	1.15909	0.469026
41.01 fungal/microorganismic development	4	0.51	NCU05597 NCU05598 NCU20378 NCU20927	45	0.44	1.15909	0.469026
41.01.03 tissue pattern formation	1	0.12	NCU20378	6	0.05	2.4	0.385314
41.01.03.01 fruit body development (sexually or asexually derived spores)	1	0.12	NCU20378	4	0.03	4	0.277036
42 BIOGENESIS OF CELLULAR COMPONENTS	33	4.2	NCU04352 NCU04121 NCU08110 NCU07734 NCU00701 NCU07165 NCU05454 NCU10048 NCU03883 NCU07253 NCU08909 NCU02322 NCU08418 NCU02109 NCU08828 NCU07550 NCU09040 NCU04823 NCU09322 NCU01107 NCU00715 NCU04262 NCU04368 NCU02134 NCU11053 NCU05902 NCU07277 NCU05862 NCU20431 NCU06361 NCU08053 NCU04936 NCU02478	523	5.19	0.809249	1
42.01 cell wall	16	2.04	NCU02109 NCU07165 NCU08828 NCU04823 NCU04368 NCU09040 NCU08909 NCU04262 NCU04936 NCU07253 NCU10048 NCU06361 NCU02478 NCU04352 NCU09322 NCU02322	156	1.54	1.32468	0.156144
42.03 cytoplasm	1	0.12	NCU07550	4	0.03	4	0.277036
42.04 cytoskeleton/structural proteins	4	0.51	NCU08053 NCU07734 NCU04262 NCU11053	136	1.35	0.377778	1
42.04.03 actin cytoskeleton	2	0.25	NCU07734 NCU08053	60	0.59	0.423729	1
42.08 Golgi	1	0.12	NCU04121	16	0.15	0.8	1
42.09 intracellular transport vesicles	1	0.12	NCU04121	29	0.28	0.428571	1
42.10 nucleus	1	0.12	NCU02134	110	1.09	0.110092	1
42.10.03 organization of chromosome structure	1	0.12	NCU02134	82	0.81	0.148148	1
42.16 mitochondrion	4	0.51	NCU00715 NCU01107 NCU20431 NCU05454	85	0.84	0.607143	1
42.25 vacuole or lysosome	5	0.63	NCU05902 NCU03883 NCU08110 NCU08418 NCU05862	35	0.34	1.85294	0.132644
42.27 extracellular / secretion proteins	2	0.25	NCU07277 NCU00701	14	0.13	1.92308	0.298645
43 CELL TYPE DIFFERENTIATION	22	2.8	NCU05843 NCU07221 NCU08457 NCU00622 NCU05435 NCU09219 NCU01345 NCU11261 NCU06240 NCU09559 NCU07324 NCU02629 NCU04264 NCU08909 NCU11053 NCU20248 NCU02369 NCU03883 NCU04262 NCU03773 NCU07325 NCU06111	280	2.78	1.00719	0.515754
43.01 fungal/microorganismic cell type differentiation	22	2.8	NCU05843 NCU08909 NCU07221 NCU07325 NCU09559 NCU11261 NCU03883 NCU09219 NCU04264 NCU00622 NCU02629 NCU03773 NCU20248 NCU07324 NCU08457 NCU02369 NCU06111 NCU04262 NCU06240 NCU01345 NCU05435 NCU11053	270	2.68	1.04478	0.444839
43.01.03 fungal and other eukaryotic cell type differentiation	22	2.8	NCU02629 NCU11053 NCU03883 NCU08909 NCU06240 NCU02369 NCU05843 NCU04262 NCU03773 NCU05435 NCU06111 NCU04264 NCU09219 NCU07221 NCU20248 NCU09559 NCU07325 NCU00622 NCU08457 NCU07324 NCU11261 NCU01345	270	2.68	1.04478	0.444839
43.01.03.05 budding, cell polarity and filament formation	9	1.14	NCU00622 NCU11261 NCU05843 NCU04262 NCU03883 NCU11053 NCU02369 NCU06240 NCU08909	145	1.44	0.791667	1
43.01.03.06 hyphae formation	1	0.12	NCU06111	10	0.09	1.33333	0.555694
43.01.03.07 development of conidia	3	0.38	NCU09559 NCU07325 NCU07324	8	0.07	5.42857	0.0195842
43.01.03.09 development of asco- basidio- or zygospore	5	0.63	NCU04264 NCU20248 NCU08457 NCU02629 NCU07221	93	0.92	0.684783	1
47 ORGAN DIFFERENTIATION	2	0.25	NCU20194 NCU06281	2	0.01	25	0.00605909
47.01 fungal organ	2	0.25	NCU06281 NCU20194	2	0.01	25	0.00605909
47.01.01 hyphe	2	0.25	NCU20194 NCU06281	2	0.01	25	0.00605909
99 UNCLASSIFIED PROTEINS	418	53.3	NCU02259 NCU02598 NCU03733 NCU04811 NCU05668 NCU07274 NCU07516 NCU07557 NCU07749 NCU08702 NCU20468 NCU20699 NCU02112 NCU05498 NCU11128 NCU00215 NCU05844 NCU06681 NCU07661 NCU08597 NCU09674 NCU01260 NCU01555 NCU04337 NCU05395 NCU06018 NCU06981 NCU21758 NCU01154 NCU03985 NCU05306 NCU05563 NCU05880 NCU08048 NCU09263 NCU09759 NCU09968 NCU21588 NCU00849 NCU07064 NCU08610 NCU09176 NCU21334 NCU03634 NCU…	5853	58.1	0.917384	0.998023

## Sheet: wt dusk phased genes
Used file: Entries: 754
Your provided set of 754 genes:
NCU09525
NCU06034
NCU06490
NCU06646
NCU03827
NCU02757
NCU09489
NCU09842
NCU05789
NCU04665
NCU02882
NCU06989
NCU06088
NCU09187
NCU07331
NCU00454
NCU07192
NCU06543
NCU06727
NCU06926
NCU06563
NCU06300
NCU09428
NCU05252
NCU06428
NCU07874
NCU00110
NCU06250
NCU01766
NCU09873
NCU03910
NCU04045
NCU03092
NCU11490
NCU02811
NCU01446
NCU06260
NCU01698
NCU03244
NCU07389
NCU04910
NCU09307
NCU07948
NCU04111
NCU04410
NCU05602
NCU08554
NCU00060
NCU02994
NCU08315
NCU05814
NCU10062
NCU09118
NCU05917
NCU11109
NCU04340
NCU01225
NCU00376
NCU02086
NCU03863
NCU07063
NCU01771
NCU00245
NCU00026
NCU02960
NCU01245
NCU09354
NCU02838
NCU03121
NCU05404
NCU06991
NCU11196
NCU01443
NCU11924
NCU03494
NCU11975
NCU05571
NCU09312
NCU04315
NCU09333
NCU03857
NCU03907
NCU09652
NCU00089
NCU00377
NCU11406
NCU11598
NCU07015
NCU04532
NCU08728
NCU06255
NCU02732
NCU02794
NCU00027
NCU02877
NCU00443
NCU07511
NCU05064
NCU02400
NCU01972
NCU05648
NCU01790
NCU02606
NCU09227
NCU09382
NCU08726
NCU07804
NCU01200
NCU08984
NCU02783
NCU02179
NCU01209
NCU05835
NCU06203
NCU08868
NCU02730
NCU00126
NCU08608
NCU04533
NCU04419
NCU08463
NCU09356
NCU06035
NCU08541
NCU00375
NCU03188
NCU02526
NCU02582
NCU01253
NCU05865
NCU06296
NCU04317
NCU02956
NCU02621
NCU08229
NCU08147
NCU06467
NCU05302
NCU02813
NCU00616
NCU07311
NCU01427
NCU12062
NCU02363
NCU00984
NCU04122
NCU08974
NCU12011
NCU02507
NCU05798
NCU11102
NCU09199
NCU03836
NCU00805
NCU08715
NCU11921
NCU07768
NCU02988
NCU11172
NCU02302
NCU04542
NCU01970
NCU05992
NCU07169
NCU07883
NCU08847
NCU11212
NCU06294
NCU03013
NCU03497
NCU04953
NCU04425
NCU11729
NCU10036
NCU09337
NCU01382
NCU04507
NCU04540
NCU07802
NCU09504
NCU00321
NCU06104
NCU07200
NCU00821
NCU00902
NCU01158
NCU09915
NCU00180
NCU06406
NCU05681
NCU00673
NCU08358
NCU08826
NCU01969
NCU08455
NCU02235
NCU08402
NCU09357
NCU07827
NCU04931
NCU02046
NCU06656
NCU05394
NCU04930
NCU04963
NCU05627
NCU07836
NCU05833
NCU10610
NCU04508
NCU00994
NCU03284
NCU03973
NCU02834
NCU03639
NCU01270
NCU09162
NCU09342
NCU02701
NCU09196
NCU08827
NCU11461
NCU02176
NCU01824
NCU03596
NCU01418
NCU01347
NCU08030
NCU02977
NCU09903
NCU00779
NCU07659
NCU11609
NCU06783
NCU04456
NCU12120
NCU03576
NCU00389
NCU00250
NCU11680
NCU07308
NCU02788
NCU07296
NCU03535
NCU01277
NCU01881
NCU07884
NCU05259
NCU01067
NCU05622
NCU01116
NCU02059
NCU07735
NCU04905
NCU11634
NCU04324
NCU06520
NCU07580
NCU02592
NCU08962
NCU04260
NCU07380
NCU03293
NCU01284
NCU02263
NCU01689
NCU06554
NCU08686
NCU03628
NCU04043
NCU01160
NCU08024
NCU10836
NCU08965
NCU09203
NCU05304
NCU02090
NCU07414
NCU06308
NCU02539
NCU02477
NCU02470
NCU00890
NCU12041
NCU04406
NCU02810
NCU06551
NCU00595
NCU01720
NCU06839
NCU00406
NCU07188
NCU06539
NCU06934
NCU12092
NCU02209
NCU03800
NCU02003
NCU05276
NCU09858
NCU09200
NCU02519
NCU05974
NCU02217
NCU09376
NCU06418
NCU03239
NCU03342
NCU09730
NCU07859
NCU08434
NCU04807
NCU04049
NCU01948
NCU08609
NCU04245
NCU02726
NCU05485
NCU01998
NCU03815
NCU03341
NCU06509
NCU03801
NCU05182
NCU03246
NCU00309
NCU09824
NCU06694
NCU04765
NCU06478
NCU09239
NCU08009
NCU04880
NCU08323
NCU08410
NCU01447
NCU07846
NCU03084
NCU02075
NCU03980
NCU03080
NCU07880
NCU02305
NCU04461
NCU07247
NCU00938
NCU07460
NCU01171
NCU01008
NCU08338
NCU06824
NCU05290
NCU02543
NCU05062
NCU07717
NCU02175
NCU09069
NCU06561
NCU02468
NCU03504
NCU03399
NCU09259
NCU04924
NCU03101
NCU04306
NCU08793
NCU06187
NCU02407
NCU00102
NCU10273
NCU05567
NCU05233
NCU09826
NCU05235
NCU07719
NCU00483
NCU05289
NCU06769
NCU11012
NCU01290
NCU05517
NCU06270
NCU04646
NCU08663
NCU06673
NCU01145
NCU03549
NCU07974
NCU07850
NCU02687
NCU05777
NCU06397
NCU05618
NCU09744
NCU02473
NCU03276
NCU01612
NCU07041
NCU03702
NCU06943
NCU04182
NCU08595
NCU09995
NCU03763
NCU00727
NCU04491
NCU00065
NCU00137
NCU05836
NCU02399
NCU04247
NCU08339
NCU03207
NCU06210
NCU03405
NCU07528
NCU01613
NCU03187
NCU04165
NCU04336
NCU09436
NCU03892
NCU03769
NCU08706
NCU09132
NCU06054
NCU01301
NCU01438
NCU00744
NCU04054
NCU02002
NCU06688
NCU06214
NCU04243
NCU06679
NCU08471
NCU02278
NCU03241
NCU01257
NCU02839
NCU09295
NCU03009
NCU07392
NCU03606
NCU03394
NCU00584
NCU03159
NCU06838
NCU01417
NCU03823
NCU04395
NCU09792
NCU01336
NCU11506
NCU01184
NCU02511
NCU10077
NCU08115
NCU06464
NCU00620
NCU06497
NCU08384
NCU08551
NCU05251
NCU09856
NCU11699
NCU02688
NCU05285
NCU01022
NCU09197
NCU03004
NCU02512
NCU06439
NCU09380
NCU02952
NCU03051
NCU03095
NCU06354
NCU03323
NCU03022
NCU05782
NCU01259
NCU06747
NCU09711
NCU09319
NCU01393
NCU02528
NCU01481
NCU04732
NCU06771
NCU01391
NCU08927
NCU05273
NCU03886
NCU09228
NCU11633
NCU02020
NCU00966
NCU08980
NCU01388
NCU03274
NCU06489
NCU01740
NCU04386
NCU00574
NCU08985
NCU05149
NCU00573
NCU11788
NCU09843
NCU01484
NCU06272
NCU02640
NCU04428
NCU00599
NCU10809
NCU05781
NCU03278
NCU01634
NCU09502
NCU03662
NCU07885
NCU02393
NCU03177
NCU08295
NCU02951
NCU08903
NCU02791
NCU01485
NCU01650
NCU01575
NCU04647
NCU08277
NCU03117
NCU03295
NCU03238
NCU00151
NCU08705
NCU00560
NCU08928
NCU00115
NCU02955
NCU07432
NCU09767
NCU01227
NCU04653
NCU00038
NCU03266
NCU02616
NCU00419
NCU09106
NCU01102
NCU09857
NCU05948
NCU11241
NCU04050
NCU01175
NCU02754
NCU08352
NCU00657
NCU00243
NCU04617
NCU02216
NCU08750
NCU07930
NCU03232
NCU05894
NCU07121
NCU03826
NCU06033
NCU08535
NCU04495
NCU00825
NCU01408
NCU02755
NCU03715
NCU07553
NCU07545
NCU09188
NCU02474
NCU00881
NCU06371
NCU04462
NCU08301
NCU07726
NCU00453
NCU06799
NCU11399
NCU09647
NCU01489
NCU00194
NCU03035
NCU07588
NCU02931
NCU02950
NCU09237
NCU07290
NCU09264
NCU03132
NCU12112
NCU06619
NCU02482
NCU01183
NCU11555
NCU11753
NCU05275
NCU07459
NCU02913
NCU03569
NCU08151
NCU03133
NCU01785
NCU00373
NCU04156
NCU11248
NCU04062
NCU09252
NCU06366
NCU02767
NCU06892
NCU03339
NCU09427
NCU09101
NCU01589
NCU11926
NCU02110
NCU03726
NCU00251
NCU00351
NCU00952
NCU04341
NCU09048
NCU02429
NCU02805
NCU03263
NCU00252
NCU03560
NCU00101
NCU11745
NCU06055
NCU01516
NCU03054
NCU07193
NCU01007
NCU09693
NCU08709
NCU09070
NCU07191
NCU09210
NCU03778
NCU04645
NCU00558
NCU03610
NCU03840
NCU06473
NCU09209
NCU02262
NCU10359
NCU11159
NCU03794
NCU04281
NCU02451
NCU00676
NCU02545
NCU01331
NCU02187
NCU03936
NCU06086
NCU03752
NCU04584
NCU11375
NCU07457
NCU07008
NCU09303
NCU11534
NCU05102
NCU00299
NCU00869
NCU02803
NCU11940
NCU09261
NCU00463
NCU08924
NCU06006
NCU09536
NCU02522
NCU02428
NCU08986
NCU05592
NCU00127
NCU11723
NCU02325
NCU08771
NCU04525
NCU00590
NCU06262
NCU01742
NCU09195
NCU09036
NCU09281
NCU03761
NCU04583
NCU11414
NCU08516
NCU04005
NCU01329
NCU04102
NCU00240
NCU02784
NCU08870
NCU07523
NCU04923
NCU06306
NCU05139
NCU09806
NCU04159
NCU05786
NCU09107
NCU00662
NCU11987
NCU04179
NCU00366
NCU10933
NCU06419
NCU10467
NCU03261
NCU11913
NCU09760
NCU07548
NCU05214
NCU00359
NCU07852
NCU10893
NCU05189
NCU08920
NCU01860
NCU08312
NCU05921
NCU09756
NCU08983
NCU05248
NCU08068
NCU08747
NCU05967
NCU05127
NCU09722
NCU07663
NCU09813
NCU06542
NCU07876
NCU07014
NCU07074
NCU03750
NCU11707
The comparison is done to Ncrassa_annotations containing 10066 annotated genes.
715 out of 754 genes are found:
NCU00375 NCU00406 NCU00744 NCU01184 NCU01227 NCU01245 NCU01301 NCU01331 NCU01347 NCU01391 NCU01612 NCU01698 NCU01972 NCU02020 NCU02429 NCU02621 NCU02701 NCU02784 NCU02834 NCU02839 NCU02913 NCU02931 NCU03054 NCU03084 NCU03244 NCU03339 NCU03342 NCU03549 NCU03576 NCU03596 NCU03800 NCU03826 NCU04043 NCU04050 NCU04102 NCU04111 NCU04340 NCU04410 NCU04425 NCU04507 NCU04542 NCU04583 NCU04645 NCU04647 NCU…
FUNCTIONAL CATEGORY	abs SET	rel SET	genes SET	abs GENOME	rel GENOME	rel SET/rel GENOME	P-VALUE
01 METABOLISM	139	19.4	NCU02592 NCU06694 NCU07523 NCU08927 NCU20190 NCU01446 NCU02325 NCU20300 NCU00463 NCU03973 NCU07719 NCU03504 NCU06187 NCU06419 NCU09489 NCU06300 NCU06673 NCU08516 NCU20440 NCU02059 NCU06054 NCU06727 NCU07459 NCU07930 NCU08315 NCU10893 NCU03188 NCU03246 NCU08024 NCU21612 NCU01227 NCU21371 NCU07880 NCU04395 NCU05485 NCU03596 NCU05967 NCU03702 NCU08535 NCU07874 NCU08747 NCU08771 NCU01484 NCU07974 NCU…	1740	17.2	1.12791	0.0645606
01.01 amino acid metabolism	23	3.21	NCU07459 NCU02543 NCU04050 NCU20180 NCU03004 NCU03857 NCU00194 NCU08771 NCU08434 NCU06727 NCU03295 NCU03761 NCU02407 NCU09199 NCU02325 NCU00463 NCU09228 NCU02482 NCU05127 NCU07930 NCU01270 NCU03973 NCU06543	319	3.16	1.01582	0.502141
01.01.03 assimilation of ammonia, metabolism of the glutamate group	5	0.69	NCU00194 NCU03857 NCU02543 NCU02482 NCU03973	64	0.63	1.09524	0.480687
01.01.03.02 metabolism of glutamate	3	0.41	NCU02482 NCU03857 NCU03973	36	0.35	1.17143	0.476175
01.01.03.02.01 biosynthesis of glutamate	2	0.27	NCU03857 NCU02482	22	0.21	1.28571	0.469896
01.01.03.03 metabolism of proline	1	0.13	NCU00194	12	0.11	1.18182	0.587147
01.01.03.05 metabolism of arginine	2	0.27	NCU02543 NCU00194	20	0.19	1.42105	0.420677
01.01.03.05.01 biosynthesis of arginine	1	0.13	NCU02543	14	0.13	1	0.643782
01.01.03.05.02 degradation of arginine	1	0.13	NCU00194	8	0.07	1.85714	0.445481
01.01.05 metabolism of urea cycle, creatine and polyamines	2	0.27	NCU00194 NCU06727	28	0.27	1	0.601251
01.01.05.01 metabolism of polyamines	1	0.13	NCU06727	15	0.14	0.928571	1
01.01.05.01.01 biosynthesis of polyamines	1	0.13	NCU06727	6	0.05	2.6	0.357375
01.01.05.03 metabolism of urea (urea cycle)	1	0.13	NCU00194	10	0.09	1.44444	0.521521
01.01.06 metabolism of the aspartate family	3	0.41	NCU07930 NCU03761 NCU08434	75	0.74	0.554054	1
01.01.06.04 metabolism of threonine	1	0.13	NCU03761	12	0.11	1.18182	0.587147
01.01.06.04.02 degradation of threonine	1	0.13	NCU03761	7	0.06	2.16667	0.403049
01.01.06.05 metabolism of methionine	2	0.27	NCU07930 NCU08434	31	0.3	0.9	1
01.01.06.05.01 biosynthesis of methionine	1	0.13	NCU08434	20	0.19	0.684211	1
01.01.09 metabolism of the cysteine - aromatic group	7	0.97	NCU00463 NCU03295 NCU03761 NCU08771 NCU01270 NCU09199 NCU02407	113	1.12	0.866071	1
01.01.09.01 metabolism of glycine	1	0.13	NCU02407	17	0.16	0.8125	1
01.01.09.01.02 degradation of glycine	1	0.13	NCU02407	10	0.09	1.44444	0.521521
01.01.09.02 metabolism of serine	2	0.27	NCU03761 NCU02407	19	0.18	1.5	0.3952
01.01.09.02.01 biosynthesis of serine	1	0.13	NCU02407	10	0.09	1.44444	0.521521
01.01.09.02.02 degradation of serine	1	0.13	NCU03761	4	0.03	4.33333	0.255294
01.01.09.04 metabolism of phenylalanine	2	0.27	NCU03295 NCU08771	29	0.28	0.964286	1
01.01.09.04.01 biosynthesis of phenylalanine	2	0.27	NCU08771 NCU03295	17	0.16	1.6875	0.342808
01.01.09.04.02 degradation of phenylalanine	2	0.27	NCU03295 NCU08771	15	0.14	1.92857	0.289053
01.01.09.05 metabolism of tyrosine	1	0.13	NCU09199	29	0.28	0.464286	1
01.01.09.05.02 degradation of tyrosine	1	0.13	NCU09199	13	0.12	1.08333	0.616507
01.01.09.06 metabolism of tryptophan	2	0.27	NCU00463 NCU01270	28	0.27	1	0.601251
01.01.09.06.01 biosynthesis of tryptophan	1	0.13	NCU01270	13	0.12	1.08333	0.616507
01.01.09.06.02 degradation of tryptophan	1	0.13	NCU00463	11	0.1	1.3	0.555542
01.01.09.07 metabolism of histidine	1	0.13	NCU01270	16	0.15	0.866667	1
01.01.09.07.01 biosynthesis of histidine	1	0.13	NCU01270	14	0.13	1	0.643782
01.01.11 metabolism of the pyruvate family (alanine, isoleucine, leucine, valine) and D-alanine	4	0.55	NCU03004 NCU02407 NCU06543 NCU03973	46	0.45	1.22222	0.41469
01.01.11.01 metabolism of alanine	1	0.13	NCU03973	4	0.03	4.33333	0.255294
01.01.11.02 metabolism of isoleucine	2	0.27	NCU06543 NCU02407	20	0.19	1.42105	0.420677
01.01.11.02.02 degradation of isoleucine	2	0.27	NCU02407 NCU06543	7	0.06	4.5	0.0833338
01.01.11.03 metabolism of valine	2	0.27	NCU06543 NCU02407	19	0.18	1.5	0.3952
01.01.11.03.02 degradation of valine	2	0.27	NCU02407 NCU06543	9	0.08	3.375	0.130125
01.01.11.04 metabolism of leucine	2	0.27	NCU02407 NCU06543	22	0.21	1.28571	0.469896
01.01.11.04.01 biosynthesis of leucine	1	0.13	NCU06543	14	0.13	1	0.643782
01.01.11.04.02 degradation of leucine	2	0.27	NCU06543 NCU02407	13	0.12	2.25	0.234821
01.01.13 regulation of amino acid metabolism	1	0.13	NCU04050	18	0.17	0.764706	1
01.02 nitrogen, sulfur and selenium metabolism	6	0.83	NCU06563 NCU08352 NCU03973 NCU08301 NCU00463 NCU00194	150	1.49	0.557047	1
01.02.02 nitrogen metabolism	2	0.27	NCU00463 NCU00194	30	0.29	0.931034	1
01.03 nucleotide/nucleoside/nucleobase metabolism	21	2.93	NCU01446 NCU05251 NCU20070 NCU08352 NCU06300 NCU05290 NCU10893 NCU06673 NCU01270 NCU09792 NCU07188 NCU09132 NCU20190 NCU03117 NCU06187 NCU01290 NCU04054 NCU01484 NCU02325 NCU20784 NCU20915	228	2.26	1.29646	0.132143
01.03.01 purin nucleotide/nucleoside/nucleobase metabolism	11	1.53	NCU01484 NCU03117 NCU01270 NCU06187 NCU04054 NCU06300 NCU20784 NCU20915 NCU20070 NCU09132 NCU02325	109	1.08	1.41667	0.150404
01.03.01.01 purine nucleotide /nucleoside/nucleobase catabolism	1	0.13	NCU03117	6	0.05	2.6	0.357375
01.03.01.01.03 xanthine catabolism	1	0.13	NCU03117	3	0.02	6.5	0.198334
01.03.01.03 purine nucleotide/nucleoside/nucleobase anabolism	6	0.83	NCU02325 NCU01270 NCU06187 NCU20915 NCU20784 NCU03117	31	0.3	2.76667	0.0200599
01.03.04 pyrimidine nucleotide/nucleoside/nucleobase metabolism	8	1.11	NCU10893 NCU20784 NCU01270 NCU05290 NCU01446 NCU09792 NCU06673 NCU01290	49	0.48	2.3125	0.0209828
01.03.04.01 pyrimidine nucleotide/nucleoside/nucleobase catabolism	1	0.13	NCU10893	5	0.04	3.25	0.308213
01.03.04.03 pyrimidine nucleotide/nucleoside/nucleobase anabolism	2	0.27	NCU01446 NCU01270	14	0.13	2.07692	0.26193
01.03.07 deoxyribonucleotide metabolism	3	0.41	NCU08352 NCU20190 NCU10893	12	0.11	3.72727	0.0484453
01.03.10 metabolism of cyclic and unusual nucleotides	3	0.41	NCU01290 NCU20915 NCU07188	11	0.1	4.1	0.0383045
01.04 phosphate metabolism	28	3.91	NCU02687 NCU02075 NCU07296 NCU05485 NCU01484 NCU01270 NCU08301 NCU02754 NCU08920 NCU09132 NCU10467 NCU00406 NCU08706 NCU04054 NCU04005 NCU02393 NCU07580 NCU09903 NCU06563 NCU06419 NCU10893 NCU06300 NCU01446 NCU07880 NCU20070 NCU08554 NCU09873 NCU03246	287	2.85	1.37193	0.0534185
01.04.04 regulation of phosphate metabolism	3	0.41	NCU08554 NCU07580 NCU01446	20	0.19	2.15789	0.165902
01.05 C-compound and carbohydrate metabolism	53	7.41	NCU05836 NCU07659 NCU20850 NCU07930 NCU09652 NCU01393 NCU04963 NCU08384 NCU09792 NCU03188 NCU06563 NCU01227 NCU02582 NCU04395 NCU20915 NCU03702 NCU01388 NCU09281 NCU04419 NCU04923 NCU02393 NCU06694 NCU08516 NCU08535 NCU08402 NCU02046 NCU07580 NCU09333 NCU01484 NCU08750 NCU21612 NCU03004 NCU07459 NCU21371 NCU02592 NCU07523 NCU08471 NCU20784 NCU02235 NCU02407 NCU05789 NCU08301 NCU00890 NCU02179 NCU…	759	7.54	0.982759	1
01.05.02 sugar, glucoside, polyol and carboxylate metabolism	13	1.81	NCU02393 NCU20784 NCU08384 NCU08471 NCU02046 NCU09652 NCU20915 NCU09792 NCU02407 NCU04923 NCU01227 NCU03857 NCU02482	156	1.54	1.17532	0.315448
01.05.02.04 sugar, glucoside, polyol and carboxylate anabolism	3	0.41	NCU02482 NCU02407 NCU03857	59	0.58	0.706897	1
01.05.02.07 sugar, glucoside, polyol and carboxylate catabolism	9	1.25	NCU01227 NCU08471 NCU02046 NCU04923 NCU03857 NCU09652 NCU02407 NCU08384 NCU02482	124	1.23	1.01626	0.523424
01.05.03 polysaccharide metabolism	9	1.25	NCU05836 NCU00890 NCU07974 NCU05789 NCU07523 NCU09281 NCU08384 NCU09652 NCU04923	169	1.67	0.748503	1
01.05.05 C-1 compound metabolism	1	0.13	NCU07930	12	0.11	1.18182	0.587147
01.05.05.04 C-1 compound anabolism	1	0.13	NCU07930	5	0.04	3.25	0.308213
01.05.05.07 C-1 compound catabolism	1	0.13	NCU07930	10	0.09	1.44444	0.521521
01.05.06 C-2 compound and organic acid metabolism	1	0.13	NCU02482	22	0.21	0.619048	1
01.05.06.07 C-2 compound and organic acid catabolism	1	0.13	NCU02482	21	0.2	0.65	1
01.05.09 aminosaccharide metabolism	1	0.13	NCU09792	27	0.26	0.5	1
01.05.13 transfer of activated C-1 groups	4	0.55	NCU07930 NCU07459 NCU03702 NCU03936	35	0.34	1.61765	0.235007
01.05.13.01 S-adenosyl-methionine - homocysteine cycle	3	0.41	NCU07459 NCU03936 NCU07930	11	0.1	4.1	0.0383045
01.05.25 regulation of C-compound and carbohydrate metabolism	12	1.67	NCU09228 NCU04963 NCU07580 NCU01484 NCU02582 NCU20609 NCU02393 NCU06563 NCU02592 NCU09333 NCU08301 NCU20850	93	0.92	1.81522	0.0312678
01.06 lipid, fatty acid and isoprenoid metabolism	39	5.45	NCU04461 NCU02305 NCU06783 NCU01417 NCU02757 NCU20305 NCU07859 NCU02175 NCU04930 NCU08535 NCU03857 NCU04923 NCU02209 NCU04156 NCU03752 NCU05967 NCU02726 NCU21446 NCU20300 NCU03004 NCU03639 NCU06543 NCU06694 NCU02407 NCU03504 NCU03596 NCU01175 NCU07719 NCU07308 NCU02393 NCU00299 NCU08927 NCU08384 NCU11196 NCU06054 NCU05259 NCU02302 NCU08747 NCU08924	400	3.97	1.3728	0.0263899
01.06.02 membrane lipid metabolism	2	0.27	NCU02305 NCU02726	53	0.52	0.519231	1
01.06.02.01 phospholipid metabolism	2	0.27	NCU02305 NCU02726	41	0.4	0.675	1
01.06.05 fatty acid metabolism	10	1.39	NCU08535 NCU06543 NCU00299 NCU08927 NCU03857 NCU07308 NCU02393 NCU06783 NCU05259 NCU06694	71	0.7	1.98571	0.0276405
01.06.06 isoprenoid metabolism	12	1.67	NCU08384 NCU07719 NCU01175 NCU03752 NCU06054 NCU05967 NCU20300 NCU04461 NCU04156 NCU02305 NCU04923 NCU21446	74	0.73	2.28767	0.00559292
01.06.06.07 diterpenes metabolism	1	0.13	NCU05967	2	0.01	13	0.137024
01.06.06.11 tetracyclic and pentacyclic triterpenes (cholesterin, steroids and hopanoids) metabolism	9	1.25	NCU07719 NCU04156 NCU04461 NCU04923 NCU20300 NCU01175 NCU03752 NCU08384 NCU06054	50	0.49	2.55102	0.00787228
01.06.06.13 tetraterpenes (carotinoids) metabolism	1	0.13	NCU07719	3	0.02	6.5	0.198334
01.06.10 regulation of lipid, fatty acid and isoprenoid metabolism	2	0.27	NCU08535 NCU03596	22	0.21	1.28571	0.469896
01.07 metabolism of vitamins, cofactors, and prosthetic groups	13	1.81	NCU08384 NCU07930 NCU07308 NCU09489 NCU03857 NCU00463 NCU07188 NCU02305 NCU03188 NCU04923 NCU07836 NCU02407 NCU06727	176	1.74	1.04023	0.483719
01.07.01 biosynthesis of vitamins, cofactors, and prosthetic groups	10	1.39	NCU06727 NCU03188 NCU09489 NCU07930 NCU02407 NCU07188 NCU00463 NCU07836 NCU07308 NCU02305	110	1.09	1.27523	0.254221
01.08 metabolism of intercellular mediators	1	0.13	NCU07874	2	0.01	13	0.137024
01.08.04 regulation of the metabolism of intercellular mediators	1	0.13	NCU07874	1	0	0	0.0710312
01.20 secondary metabolism	16	2.23	NCU04923 NCU03295 NCU03339 NCU08384 NCU08352 NCU00194 NCU06727 NCU09199 NCU02305 NCU08315 NCU08402 NCU07008 NCU05967 NCU08747 NCU02805 NCU05252	245	2.43	0.917695	1
01.20.15 metabolism of derivatives of dehydroquinic acid, shikimic acid and chorismic acid	1	0.13	NCU02305	21	0.2	0.65	1
01.20.15.03 metabolism of ubiquinone	1	0.13	NCU02305	5	0.04	3.25	0.308213
01.20.17 metabolism of secondary products derived from primary amino acids	4	0.55	NCU00194 NCU04923 NCU06727 NCU08384	37	0.36	1.52778	0.266791
01.20.17.01 metabolism of nonprotein amino acids	1	0.13	NCU00194	15	0.14	0.928571	1
01.20.17.03 metabolism of amines	1	0.13	NCU06727	6	0.05	2.6	0.357375
01.20.17.09 metabolism of alkaloids	2	0.27	NCU08384 NCU04923	15	0.14	1.92857	0.289053
01.20.31 metabolism of secondary products derived from L-lysine, L-arginine and L-histidine	2	0.27	NCU02805 NCU05252	12	0.11	2.45455	0.207888
01.20.35 metabolism of secondary products derived from L-phenylalanine and L-tyrosine	3	0.41	NCU08402 NCU09199 NCU03295	33	0.32	1.28125	0.41902
01.20.35.01 metabolism of phenylpropanoids	3	0.41	NCU08402 NCU09199 NCU03295	29	0.28	1.46429	0.340018
01.20.35.01.01 metabolism of melanins	1	0.13	NCU09199	14	0.13	1	0.643782
01.20.37 metabolism of peptide derived compounds	2	0.27	NCU03339 NCU08352	18	0.17	1.58824	0.369219
01.20.37.01 metabolism of thioredoxin, glutaredoxin, glutathion	2	0.27	NCU03339 NCU08352	14	0.13	2.07692	0.26193
01.25 extracellular metabolism	5	0.69	NCU04953 NCU02059 NCU20305 NCU07523 NCU20440	40	0.39	1.76923	0.151468
01.25.01 extracellular polysaccharide degradation	1	0.13	NCU07523	19	0.18	0.722222	1
01.25.03 extracellular protein degradation	3	0.41	NCU02059 NCU04953 NCU20440	5	0.04	10.25	0.0032017
01.25.11 extracellular aminosaccharide degradation	1	0.13	NCU20305	3	0.02	6.5	0.198334
02 ENERGY	28	3.91	NCU00299 NCU01417 NCU02393 NCU03857 NCU06543 NCU08301 NCU09873 NCU06563 NCU09730 NCU08384 NCU01227 NCU02482 NCU08402 NCU04923 NCU01270 NCU05777 NCU04507 NCU07580 NCU02179 NCU02407 NCU08516 NCU03973 NCU08471 NCU07659 NCU08924 NCU11196 NCU09228 NCU03004	375	3.72	1.05108	0.41953
02.01 glycolysis and gluconeogenesis	9	1.25	NCU01417 NCU03004 NCU08516 NCU08402 NCU03973 NCU05777 NCU09873 NCU07659 NCU02407	63	0.62	2.01613	0.0328841
02.01.03 regulation of glycolysis and gluconeogenesis	2	0.27	NCU03973 NCU05777	9	0.08	3.375	0.130125
02.07 pentose-phosphate pathway	1	0.13	NCU01270	34	0.33	0.393939	1
02.08 pyruvate dehydrogenase complex	3	0.41	NCU07659 NCU03004 NCU02407	6	0.05	8.2	0.00606611
02.10 tricarboxylic-acid pathway (citrate cycle, Krebs cycle, TCA cycle)	8	1.11	NCU01417 NCU03857 NCU07659 NCU08471 NCU02407 NCU03004 NCU01227 NCU02482	40	0.39	2.84615	0.00626823
02.11 electron transport and membrane-associated energy conservation	1	0.13	NCU06543	116	1.15	0.113043	1
02.13 respiration	2	0.27	NCU02179 NCU04507	138	1.37	0.19708	1
02.13.03 aerobic respiration	2	0.27	NCU02179 NCU04507	81	0.8	0.3375	1
02.16 fermentation	6	0.83	NCU08384 NCU04923 NCU02407 NCU02179 NCU03004 NCU08402	56	0.55	1.50909	0.204888
02.16.01 alcohol fermentation	1	0.13	NCU08402	24	0.23	0.565217	1
02.16.03 lactate fermentation	1	0.13	NCU02179	9	0.08	1.625	0.4849
02.16.05 butyrate and butanol-acetoine fermentation	2	0.27	NCU02407 NCU03004	3	0.02	13.5	0.0144026
02.19 metabolism of energy reserves (e.g. glycogen, trehalose)	4	0.55	NCU08301 NCU09228 NCU06563 NCU07580	40	0.39	1.41026	0.31571
02.25 oxidation of fatty acids	5	0.69	NCU00299 NCU06543 NCU08924 NCU02393 NCU11196	38	0.37	1.86486	0.12929
02.45 energy conversion and regeneration	2	0.27	NCU03857 NCU09730	57	0.56	0.482143	1
02.45.11 conversion to kinetic energy (e.g. movement)	1	0.13	NCU09730	7	0.06	2.16667	0.403049
10 CELL CYCLE AND DNA PROCESSING	85	11.8	NCU01447 NCU06679 NCU08024 NCU01689 NCU02511 NCU04428 NCU08554 NCU08928 NCU06769 NCU01160 NCU03606 NCU05781 NCU07380 NCU09132 NCU00359 NCU06397 NCU06563 NCU01171 NCU02407 NCU03763 NCU07885 NCU00560 NCU07296 NCU11102 NCU20551 NCU02754 NCU03187 NCU05485 NCU20057 NCU04111 NCU04646 NCU07717 NCU09915 NCU02687 NCU05304 NCU02393 NCU04495 NCU09813 NCU09744 NCU02075 NCU01484 NCU08706 NCU08301 NCU07880 NCU…	622	6.17	1.91248	1.93044e-09
10.01 DNA processing	48	6.71	NCU09436 NCU08706 NCU04247 NCU06563 NCU10467 NCU05517 NCU09106 NCU02687 NCU01447 NCU06943 NCU03246 NCU06679 NCU06769 NCU01160 NCU03763 NCU07457 NCU06646 NCU04005 NCU07717 NCU08115 NCU20683 NCU07580 NCU05251 NCU02511 NCU02539 NCU09813 NCU08301 NCU09239 NCU09118 NCU07414 NCU01612 NCU01634 NCU02075 NCU00359 NCU01438 NCU01171 NCU01771 NCU02791 NCU03606 NCU04646 NCU07885 NCU08151 NCU11102 NCU08009 NCU…	333	3.3	2.03333	1.72024e-06
10.01.02 DNA topology	10	1.39	NCU01612 NCU08009 NCU09106 NCU01160 NCU02539 NCU08706 NCU03606 NCU09118 NCU08928 NCU01171	54	0.53	2.62264	0.00421979
10.01.03 DNA synthesis and replication	23	3.21	NCU07580 NCU08009 NCU11102 NCU09118 NCU02511 NCU07414 NCU07717 NCU06769 NCU03606 NCU05517 NCU02075 NCU02687 NCU03246 NCU04646 NCU03763 NCU02791 NCU08706 NCU01689 NCU01171 NCU02539 NCU06679 NCU09239 NCU10467	101	1	3.21	4.33569e-07
10.01.03.03 ori recognition and priming complex formation	4	0.55	NCU08009 NCU04646 NCU02539 NCU01171	13	0.12	4.58333	0.0107547
10.01.03.05 extension/ polymerization activity	8	1.11	NCU04646 NCU09239 NCU06769 NCU03606 NCU10467 NCU09118 NCU03763 NCU02687	20	0.19	5.84211	3.64114e-05
10.01.05 DNA recombination and DNA repair	24	3.35	NCU06679 NCU04646 NCU08151 NCU03606 NCU06769 NCU02687 NCU09813 NCU09239 NCU01160 NCU04005 NCU07717 NCU08928 NCU09436 NCU03763 NCU10467 NCU06646 NCU08115 NCU07580 NCU01771 NCU07457 NCU08706 NCU05517 NCU01612 NCU09118	181	1.79	1.87151	0.00218424
10.01.05.01 DNA repair	20	2.79	NCU03763 NCU09239 NCU04005 NCU10467 NCU01612 NCU03606 NCU07457 NCU08115 NCU06646 NCU01160 NCU07580 NCU08151 NCU08928 NCU09436 NCU04646 NCU06679 NCU08706 NCU05517 NCU06769 NCU02687	147	1.46	1.91096	0.00365962
10.01.05.03 DNA recombination	5	0.69	NCU01612 NCU01160 NCU03606 NCU09118 NCU08928	50	0.49	1.40816	0.280775
10.01.05.03.03 somatic / mitotic recombination	1	0.13	NCU09118	9	0.08	1.625	0.4849
10.01.09 DNA restriction or modification	18	2.51	NCU08301 NCU06679 NCU06943 NCU01171 NCU09118 NCU00359 NCU09436 NCU07885 NCU01438 NCU07580 NCU04247 NCU01634 NCU05251 NCU20683 NCU03892 NCU01447 NCU06563 NCU09995	113	1.12	2.24107	0.000962386
10.01.09.05 DNA conformation modification (e.g. chromatin)	18	2.51	NCU09436 NCU01634 NCU04247 NCU09118 NCU09995 NCU00359 NCU01447 NCU07580 NCU08301 NCU01438 NCU03892 NCU05251 NCU20683 NCU07885 NCU06679 NCU01171 NCU06563 NCU06943	110	1.09	2.30275	0.000695136
10.01.11 regulation of DNA processing	2	0.27	NCU08706 NCU09118	6	0.05	5.4	0.0623981
10.03 cell cycle	57	7.97	NCU01634 NCU02754 NCU04005 NCU04054 NCU07296 NCU09132 NCU02407 NCU01484 NCU03051 NCU07874 NCU05781 NCU06679 NCU04428 NCU01438 NCU01998 NCU00406 NCU01290 NCU07414 NCU08301 NCU07880 NCU08024 NCU10467 NCU03606 NCU06563 NCU21383 NCU02616 NCU04247 NCU02687 NCU07580 NCU09118 NCU03246 NCU08554 NCU05304 NCU03794 NCU04111 NCU02393 NCU06497 NCU05485 NCU06769 NCU09744 NCU09915 NCU00443 NCU20057 NCU01171 NCU…	403	4	1.9925	3.40615e-07
10.03.01 mitotic cell cycle and cell cycle control	44	6.15	NCU01438 NCU06769 NCU04111 NCU06497 NCU09132 NCU03606 NCU01290 NCU06563 NCU07580 NCU03051 NCU02687 NCU04495 NCU20551 NCU01171 NCU20057 NCU08301 NCU21383 NCU02539 NCU07296 NCU02075 NCU10467 NCU04428 NCU03187 NCU05304 NCU09744 NCU00443 NCU07414 NCU02393 NCU05781 NCU02407 NCU04247 NCU05485 NCU07460 NCU11102 NCU06419 NCU02754 NCU03246 NCU04054 NCU00560 NCU01484 NCU04005 NCU08024 NCU07880 NCU02616	298	2.96	2.0777	2.45456e-06
10.03.01.01 mitotic cell cycle	28	3.91	NCU07580 NCU10467 NCU00443 NCU04054 NCU04111 NCU04495 NCU02687 NCU02393 NCU02754 NCU00560 NCU06563 NCU11102 NCU06497 NCU04005 NCU09744 NCU03187 NCU04247 NCU01438 NCU02407 NCU06769 NCU09132 NCU05485 NCU08301 NCU05781 NCU07414 NCU02616 NCU02539 NCU01171	104	1.03	3.79612	4.17845e-10
10.03.01.01.01 G1 phase of mitotic cell cycle	2	0.27	NCU11102 NCU07414	10	0.09	3	0.155312
10.03.01.01.03 G1/S transition of mitotic cell cycle	10	1.39	NCU02407 NCU02754 NCU05485 NCU06563 NCU00443 NCU06497 NCU08301 NCU00560 NCU02393 NCU07580	29	0.28	4.96429	1.77755e-05
10.03.01.01.05 S phase of mitotic cell cycle	2	0.27	NCU04111 NCU07580	7	0.06	4.5	0.0833338
10.03.01.01.07 G2 phase of mitotic cell cycle	1	0.13	NCU03187	2	0.01	13	0.137024
10.03.01.01.09 G2/M transition of mitotic cell cycle	7	0.97	NCU02687 NCU07580 NCU02393 NCU06769 NCU02754 NCU05485 NCU10467	22	0.21	4.61905	0.000587519
10.03.01.01.11 M phase	10	1.39	NCU04247 NCU09132 NCU09744 NCU04005 NCU04054 NCU05781 NCU02393 NCU02616 NCU01438 NCU07580	44	0.43	3.23256	0.000832164
10.03.01.02 cell cycle arrest	4	0.55	NCU11102 NCU02393 NCU07414 NCU07580	17	0.16	3.4375	0.0285492
10.03.01.03 cell cycle checkpoints (checkpoints of morphogenesis, DNA-damage,-replication, mitotic phase and spindle)	12	1.67	NCU06563 NCU02393 NCU05781 NCU10467 NCU03606 NCU06769 NCU09744 NCU04428 NCU08301 NCU02687 NCU04111 NCU20057	42	0.41	4.07317	2.28534e-05
10.03.02 meiosis	10	1.39	NCU02075 NCU04005 NCU07580 NCU02393 NCU04054 NCU08301 NCU09915 NCU06563 NCU03051 NCU09132	75	0.74	1.87838	0.0385826
10.03.02.01 meiosis I	2	0.27	NCU02393 NCU07580	7	0.06	4.5	0.0833338
10.03.03 cytokinesis (cell division) /septum formation and hydrolysis	15	2.09	NCU07874 NCU04005 NCU00406 NCU01438 NCU02393 NCU03794 NCU01998 NCU07580 NCU07460 NCU04247 NCU06397 NCU01484 NCU06563 NCU05304 NCU08301	94	0.93	2.24731	0.00243636
10.03.04 nuclear and chromosomal cycle	14	1.95	NCU03246 NCU07580 NCU06563 NCU04054 NCU09132 NCU04005 NCU01634 NCU05781 NCU09744 NCU20057 NCU08301 NCU09118 NCU06679 NCU01484	74	0.73	2.67123	0.000614426
10.03.04.01 centromere/kinetochore complex maturation	1	0.13	NCU06679	3	0.02	6.5	0.198334
10.03.04.03 chromosome condensation	2	0.27	NCU09118 NCU01634	17	0.16	1.6875	0.342808
10.03.04.05 chromosome segregation/division	8	1.11	NCU09744 NCU05781 NCU04054 NCU08301 NCU03246 NCU09132 NCU06563 NCU04005	34	0.33	3.36364	0.00215757
10.03.04.07 nuclear division	2	0.27	NCU04005 NCU07580	11	0.1	2.7	0.181314
10.03.04.09 nuclear migration	5	0.69	NCU04054 NCU01484 NCU20057 NCU09132 NCU09118	20	0.19	3.63158	0.0112808
10.03.05 cell cycle dependent cytoskeleton reorganization	6	0.83	NCU20057 NCU04247 NCU07380 NCU04054 NCU00443 NCU09132	33	0.32	2.59375	0.0267687
10.03.05.01 spindle pole body/centrosome and microtubule cycle	6	0.83	NCU04054 NCU00443 NCU04247 NCU20057 NCU09132 NCU07380	25	0.24	3.45833	0.0069296
10.03.05.03 cell cycle dependent actin filament reorganization	1	0.13	NCU04247	7	0.06	2.16667	0.403049
11 TRANSCRIPTION	103	14.4	NCU05064 NCU09843 NCU20075 NCU09118 NCU20684 NCU04646 NCU05233 NCU05251 NCU03051 NCU00065 NCU03261 NCU04495 NCU20190 NCU02511 NCU20850 NCU01257 NCU04508 NCU01447 NCU05252 NCU04243 NCU07548 NCU20070 NCU20915 NCU02428 NCU09436 NCU02754 NCU05782 NCU09333 NCU03936 NCU11012 NCU02539 NCU02621 NCU00027 NCU04247 NCU06354 NCU20312 NCU04410 NCU06260 NCU08295 NCU07041 NCU09995 NCU20254 NCU00359 NCU07846 NCU…	725	7.2	2	2.60968e-12
11.02 RNA synthesis	65	9.09	NCU08554 NCU08301 NCU09106 NCU01008 NCU01245 NCU02913 NCU09237 NCU09995 NCU02754 NCU05064 NCU01612 NCU08726 NCU09197 NCU09436 NCU08030 NCU02539 NCU00359 NCU00038 NCU11012 NCU20850 NCU05485 NCU06354 NCU00902 NCU20684 NCU02621 NCU03266 NCU09118 NCU03892 NCU07883 NCU07885 NCU21589 NCU07846 NCU03702 NCU20254 NCU04182 NCU04646 NCU05252 NCU06563 NCU04508 NCU01447 NCU07580 NCU00419 NCU09380 NCU03095 NCU…	533	5.29	1.71834	9.85856e-06
11.02.01 rRNA synthesis	12	1.67	NCU01008 NCU03702 NCU02754 NCU04243 NCU11012 NCU08030 NCU01257 NCU05485 NCU03892 NCU05251 NCU04508 NCU00419	51	0.5	3.34	0.000181448
11.02.02 tRNA synthesis	9	1.25	NCU01245 NCU03560 NCU02754 NCU04508 NCU08030 NCU00419 NCU05485 NCU09995 NCU11012	37	0.36	3.47222	0.000893565
11.02.03 mRNA synthesis	53	7.41	NCU07846 NCU08726 NCU21589 NCU01331 NCU02621 NCU04247 NCU04508 NCU09995 NCU01634 NCU20850 NCU20254 NCU06563 NCU04182 NCU08301 NCU01484 NCU02393 NCU09237 NCU05252 NCU02913 NCU09118 NCU03095 NCU09106 NCU07885 NCU08928 NCU02539 NCU09333 NCU01612 NCU06679 NCU07580 NCU20190 NCU03892 NCU05064 NCU00902 NCU20684 NCU01067 NCU04050 NCU09436 NCU03702 NCU04495 NCU05251 NCU06354 NCU02754 NCU00359 NCU08554 NCU…	465	4.61	1.60738	0.000375766
11.02.03.01 general transcription activities	15	2.09	NCU04508 NCU01447 NCU11012 NCU08554 NCU20684 NCU05251 NCU07580 NCU09118 NCU05252 NCU08301 NCU03095 NCU06646 NCU08030 NCU07885 NCU06563	84	0.83	2.51807	0.000751803
11.02.03.01.01 transcription initiation	3	0.41	NCU06646 NCU05252 NCU07580	16	0.15	2.73333	0.10006
11.02.03.01.04 transcription elongation	4	0.55	NCU05251 NCU09118 NCU08554 NCU01447	16	0.15	3.66667	0.0230967
11.02.03.01.07 transcription termination	4	0.55	NCU08554 NCU06563 NCU07885 NCU08301	10	0.09	6.11111	0.00374933
11.02.03.04 transcriptional control	35	4.89	NCU02539 NCU05064 NCU03892 NCU04050 NCU05251 NCU01067 NCU02621 NCU03266 NCU04495 NCU08726 NCU02393 NCU20850 NCU02913 NCU09380 NCU00359 NCU07883 NCU07846 NCU02754 NCU06646 NCU09197 NCU00902 NCU00038 NCU08554 NCU20254 NCU01634 NCU06679 NCU09333 NCU21589 NCU09106 NCU09436 NCU07580 NCU09118 NCU01484 NCU04247 NCU09995	350	3.47	1.40922	0.0246146
11.02.03.04.01 transcription activation	3	0.41	NCU08726 NCU09333 NCU04050	36	0.35	1.17143	0.476175
11.02.03.04.03 transcription repression	1	0.13	NCU09380	24	0.23	0.565217	1
11.04 RNA processing	52	7.27	NCU02511 NCU07041 NCU08595 NCU03794 NCU09237 NCU06272 NCU06418 NCU07331 NCU08554 NCU08301 NCU20070 NCU06520 NCU06260 NCU03628 NCU03907 NCU04182 NCU20190 NCU01160 NCU05233 NCU03702 NCU08295 NCU20915 NCU06371 NCU08983 NCU05782 NCU06354 NCU01331 NCU03051 NCU01008 NCU08323 NCU09048 NCU03207 NCU01612 NCU02803 NCU01290 NCU04410 NCU09843 NCU03261 NCU00027 NCU01257 NCU20312 NCU03159 NCU04243 NCU09756 NCU…	298	2.96	2.45608	9.31366e-10
11.04.01 rRNA processing	32	4.47	NCU02511 NCU06520 NCU03207 NCU07041 NCU03159 NCU02428 NCU06418 NCU08301 NCU03628 NCU08928 NCU08323 NCU06943 NCU01331 NCU07331 NCU03051 NCU03907 NCU03702 NCU09756 NCU05233 NCU05782 NCU03794 NCU08595 NCU06371 NCU01290 NCU01160 NCU09843 NCU01612 NCU06272 NCU01008 NCU06563 NCU01257 NCU04243	139	1.38	3.23913	1.81736e-09
11.04.02 tRNA processing	6	0.83	NCU03936 NCU03207 NCU04410 NCU00027 NCU08295 NCU20915	31	0.3	2.76667	0.0200599
11.04.03 mRNA processing (splicing, 5'-, 3'-end processing)	21	2.93	NCU06371 NCU02803 NCU06260 NCU06354 NCU07548 NCU03261 NCU20070 NCU09048 NCU20190 NCU04410 NCU08983 NCU20312 NCU04182 NCU09237 NCU01612 NCU07874 NCU01331 NCU08928 NCU03702 NCU08554 NCU01160	177	1.75	1.67429	0.0139354
11.04.03.01 splicing	16	2.23	NCU20070 NCU08928 NCU20190 NCU01331 NCU01612 NCU07548 NCU20312 NCU03702 NCU03261 NCU09237 NCU02803 NCU04182 NCU01160 NCU09048 NCU06371 NCU06354	131	1.3	1.71538	0.0230501
11.04.03.01.10 regulation of splicing	2	0.27	NCU01612 NCU08928	6	0.05	5.4	0.0623981
11.04.03.03 5'-end processing	1	0.13	NCU06260	8	0.07	1.85714	0.445481
11.04.03.05 3'-end processing	1	0.13	NCU08983	12	0.11	1.18182	0.587147
11.04.03.11 control of mRNA stability	1	0.13	NCU08983	8	0.07	1.85714	0.445481
11.06 RNA modification	10	1.39	NCU03936 NCU20915 NCU02511 NCU01290 NCU07528 NCU01008 NCU04243 NCU00065 NCU03702 NCU06943	42	0.41	3.39024	0.000561535
11.06.01 rRNA modification	5	0.69	NCU06943 NCU03702 NCU01008 NCU01290 NCU04243	10	0.09	7.66667	0.000332545
11.06.02 tRNA modification	4	0.55	NCU03936 NCU20915 NCU00065 NCU07528	31	0.3	1.83333	0.174771
12 PROTEIN SYNTHESIS	54	7.55	NCU02003 NCU08595 NCU02757 NCU03394 NCU08728 NCU07414 NCU01612 NCU05233 NCU21417 NCU20312 NCU06943 NCU01160 NCU05289 NCU08663 NCU20421 NCU20728 NCU01331 NCU03207 NCU06035 NCU07014 NCU01948 NCU06371 NCU07852 NCU01008 NCU03702 NCU07380 NCU08928 NCU09903 NCU21635 NCU02428 NCU06520 NCU08277 NCU21398 NCU08301 NCU03827 NCU02477 NCU04306 NCU03826 NCU09756 NCU04336 NCU01443 NCU04243 NCU06210 NCU06464 NCU…	362	3.59	2.10306	1.22206e-07
12.01 ribosome biogenesis	37	5.17	NCU04336 NCU03394 NCU06943 NCU20425 NCU02428 NCU06210 NCU03207 NCU03702 NCU07852 NCU02511 NCU03827 NCU00952 NCU01650 NCU08595 NCU01008 NCU08728 NCU06520 NCU04243 NCU05782 NCU07041 NCU09756 NCU08277 NCU20421 NCU05233 NCU05289 NCU07014 NCU08663 NCU08410 NCU06464 NCU20728 NCU02757 NCU06892 NCU01612 NCU01948 NCU01331 NCU21417 NCU02477	221	2.19	2.36073	7.56027e-07
12.01.01 ribosomal proteins	23	3.21	NCU06892 NCU08663 NCU07014 NCU03827 NCU01008 NCU01948 NCU03702 NCU05782 NCU08410 NCU06210 NCU07852 NCU00952 NCU20421 NCU06520 NCU02757 NCU04336 NCU02477 NCU08595 NCU08728 NCU21417 NCU20728 NCU08277 NCU20425	152	1.51	2.12583	0.000433395
12.04 translation	24	3.35	NCU01948 NCU07380 NCU01443 NCU06035 NCU07414 NCU06892 NCU03826 NCU09903 NCU21398 NCU20312 NCU06210 NCU02955 NCU07014 NCU08928 NCU20728 NCU02428 NCU04306 NCU01612 NCU20425 NCU02003 NCU04336 NCU20421 NCU01160 NCU08277	188	1.86	1.80108	0.00360814
12.04.01 translation initiation	5	0.69	NCU08277 NCU07380 NCU01160 NCU09903 NCU21398	50	0.49	1.40816	0.280775
12.04.02 translation elongation	6	0.83	NCU02955 NCU02428 NCU03826 NCU09903 NCU02003 NCU06035	19	0.18	4.61111	0.00153023
12.07 translational control	10	1.39	NCU04306 NCU08277 NCU06371 NCU21635 NCU01612 NCU01160 NCU03826 NCU06563 NCU08301 NCU08928	54	0.53	2.62264	0.00421979
12.10 aminoacyl-tRNA-synthetases	1	0.13	NCU01443	38	0.37	0.351351	1
14 PROTEIN FATE (folding, modification, destination)	92	12.8	NCU02839 NCU06270 NCU04005 NCU07290 NCU01388 NCU00406 NCU01225 NCU02235 NCU04062 NCU09228 NCU04247 NCU21612 NCU02701 NCU11102 NCU09813 NCU04245 NCU06033 NCU08323 NCU01575 NCU08535 NCU00251 NCU01284 NCU06006 NCU02805 NCU09107 NCU05485 NCU06419 NCU03187 NCU03980 NCU21431 NCU02400 NCU04953 NCU06771 NCU07580 NCU02616 NCU03800 NCU06055 NCU07880 NCU03080 NCU02393 NCU07296 NCU03207 NCU06679 NCU02956 NCU…	862	8.56	1.49533	3.5567e-05
14.01 protein folding and stabilization	14	1.95	NCU08554 NCU20312 NCU10273 NCU02805 NCU21431 NCU01589 NCU11102 NCU20516 NCU02839 NCU03980 NCU07414 NCU02075 NCU03241 NCU01516	81	0.8	2.4375	0.00154862
14.04 protein targeting, sorting and translocation	19	2.65	NCU20312 NCU03207 NCU03800 NCU21422 NCU01575 NCU02075 NCU04507 NCU01516 NCU07290 NCU08535 NCU04245 NCU04247 NCU03278 NCU07414 NCU11102 NCU04062 NCU01589 NCU00443 NCU06771	203	2.01	1.31841	0.131456
14.07 protein modification	49	6.85	NCU08301 NCU20312 NCU05836 NCU02754 NCU04247 NCU00406 NCU02235 NCU09813 NCU20602 NCU03246 NCU05485 NCU07414 NCU01589 NCU07459 NCU07885 NCU04306 NCU07308 NCU05777 NCU06419 NCU09228 NCU07296 NCU07580 NCU06563 NCU06033 NCU20425 NCU07880 NCU07063 NCU06679 NCU02075 NCU03980 NCU08024 NCU08434 NCU06270 NCU03610 NCU05252 NCU01225 NCU21612 NCU11102 NCU02688 NCU04005 NCU01388 NCU03187 NCU02805 NCU02393 NCU…	484	4.8	1.42708	0.00711627
14.07.01 modification with fatty acids (e.g. myristylation, palmitylation, farnesylation)	2	0.27	NCU11102 NCU07414	23	0.22	1.22727	0.49355
14.07.02 modification with sugar residues (e.g. glycosylation, deglycosylation)	4	0.55	NCU08024 NCU01388 NCU11102 NCU05836	56	0.55	1	0.569784
14.07.02.01 O-directed glycosylation, deglycosylation	1	0.13	NCU01388	7	0.06	2.16667	0.403049
14.07.02.02 N-directed glycosylation, deglycosylation	3	0.41	NCU08024 NCU01388 NCU11102	26	0.25	1.64	0.280184
14.07.03 modification by phosphorylation, dephosphorylation, autophosphorylation	15	2.09	NCU03246 NCU07296 NCU01408 NCU08301 NCU06419 NCU03187 NCU07880 NCU07580 NCU02393 NCU04005 NCU06563 NCU06006 NCU02754 NCU00406 NCU05485	155	1.53	1.36601	0.13683
14.07.04 modification by acetylation, deacetylation	2	0.27	NCU04247 NCU06679	32	0.31	0.870968	1
14.07.05 modification by ubiquitination, deubiquitination	8	1.11	NCU05777 NCU02688 NCU20425 NCU09813 NCU01225 NCU03610 NCU03980 NCU20602	67	0.66	1.68182	0.100902
14.07.07 modification by ubiquitin-related proteins	3	0.41	NCU03610 NCU20425 NCU09813	23	0.22	1.86364	0.221531
14.07.09 posttranslational modification of amino acids (e.g. hydroxylation, methylation)	4	0.55	NCU07885 NCU07459 NCU08434 NCU02805	34	0.33	1.66667	0.219474
14.07.11 protein processing (proteolytic)	6	0.83	NCU09228 NCU04306 NCU06270 NCU07063 NCU03080 NCU02701	72	0.71	1.16901	0.404779
14.10 assembly of protein complexes	21	2.93	NCU03610 NCU04247 NCU20602 NCU00676 NCU02511 NCU03823 NCU01284 NCU21635 NCU01438 NCU06679 NCU09107 NCU04054 NCU02075 NCU02477 NCU04062 NCU02305 NCU09132 NCU01225 NCU07659 NCU07308 NCU09813	165	1.63	1.79755	0.00645807
14.13 protein/peptide degradation	24	3.35	NCU00463 NCU02839 NCU04306 NCU05777 NCU02400 NCU06055 NCU09228 NCU06250 NCU02059 NCU02688 NCU02616 NCU02701 NCU00251 NCU00443 NCU20440 NCU20425 NCU03610 NCU02956 NCU20602 NCU03980 NCU03836 NCU04953 NCU07200 NCU01225	223	2.21	1.51584	0.0268119
14.13.01 cytoplasmic and nuclear protein degradation	13	1.81	NCU02616 NCU03980 NCU02701 NCU05777 NCU09228 NCU04306 NCU03610 NCU20425 NCU01225 NCU02839 NCU20602 NCU00443 NCU02688	127	1.26	1.43651	0.116257
14.13.01.01 proteasomal degradation (ubiquitin/proteasomal pathway)	8	1.11	NCU01225 NCU02688 NCU00443 NCU03610 NCU05777 NCU20425 NCU20602 NCU02616	91	0.9	1.23333	0.31854
16 PROTEIN WITH BINDING FUNCTION OR COFACTOR REQUIREMENT (structural or catalytic)	173	24.1	NCU03800 NCU06272 NCU21398 NCU01171 NCU07041 NCU03339 NCU04050 NCU06397 NCU08115 NCU01183 NCU01612 NCU03117 NCU03628 NCU04507 NCU08323 NCU02075 NCU07296 NCU09843 NCU01290 NCU02407 NCU06771 NCU07580 NCU01613 NCU02393 NCU05302 NCU20915 NCU21422 NCU03892 NCU05251 NCU20957 NCU02701 NCU05782 NCU06769 NCU04646 NCU06354 NCU06943 NCU10467 NCU10893 NCU03857 NCU04247 NCU08030 NCU01446 NCU03973 NCU07548 NCU…	1375	13.6	1.77206	2.37581e-15
16.01 protein binding	92	12.8	NCU04243 NCU05781 NCU07930 NCU03241 NCU03980 NCU02754 NCU11102 NCU20070 NCU09132 NCU04054 NCU04281 NCU01225 NCU04646 NCU06464 NCU20190 NCU08009 NCU20749 NCU06561 NCU11012 NCU06563 NCU08706 NCU07459 NCU01183 NCU20425 NCU08277 NCU03261 NCU09239 NCU09436 NCU20075 NCU20312 NCU21431 NCU01613 NCU01589 NCU05777 NCU21422 NCU07659 NCU04306 NCU07717 NCU02003 NCU02539 NCU10273 NCU01438 NCU05485 NCU06210 NCU…	678	6.73	1.90193	5.55421e-10
16.02 peptide binding	3	0.41	NCU06771 NCU20312 NCU21422	9	0.08	5.125	0.0216874
16.03 nucleic acid binding	55	7.69	NCU01634 NCU09843 NCU07548 NCU08277 NCU07874 NCU07717 NCU09239 NCU04050 NCU08595 NCU20957 NCU04646 NCU03794 NCU08030 NCU02687 NCU07580 NCU10467 NCU00419 NCU01171 NCU03261 NCU00038 NCU01008 NCU11012 NCU20312 NCU01160 NCU05517 NCU06769 NCU07041 NCU08009 NCU07883 NCU03628 NCU08323 NCU02539 NCU05251 NCU04243 NCU01612 NCU03702 NCU07331 NCU03606 NCU04508 NCU06272 NCU06943 NCU07735 NCU03892 NCU03051 NCU…	346	3.43	2.24198	9.89217e-09
16.03.01 DNA binding	29	4.05	NCU04247 NCU00038 NCU07580 NCU02539 NCU01634 NCU11012 NCU08706 NCU20684 NCU02687 NCU05517 NCU04508 NCU03892 NCU08115 NCU10467 NCU01171 NCU07735 NCU01160 NCU03606 NCU04050 NCU08030 NCU09239 NCU01589 NCU00419 NCU04646 NCU05251 NCU06769 NCU20957 NCU07717 NCU08009	167	1.65	2.45455	5.68483e-06
16.03.03 RNA binding	28	3.91	NCU06272 NCU01008 NCU09843 NCU07548 NCU01612 NCU01160 NCU08595 NCU08928 NCU08277 NCU08295 NCU02428 NCU03092 NCU07580 NCU03794 NCU20312 NCU08663 NCU08323 NCU03261 NCU07883 NCU07331 NCU07874 NCU01290 NCU03051 NCU03628 NCU03702 NCU04243 NCU07041 NCU06943	165	1.63	2.39877	1.28841e-05
16.06 motor protein binding	1	0.13	NCU04247	8	0.07	1.85714	0.445481
16.07 structural protein binding	3	0.41	NCU04247 NCU04054 NCU09132	30	0.29	1.41379	0.35995
16.14 selen binding	1	0.13	NCU03339	2	0.01	13	0.137024
16.17 metal binding	35	4.89	NCU07580 NCU08402 NCU20957 NCU03117 NCU05251 NCU04306 NCU07296 NCU02701 NCU08663 NCU07930 NCU06054 NCU20915 NCU02278 NCU02393 NCU21635 NCU09228 NCU06270 NCU09264 NCU10893 NCU20070 NCU20178 NCU01270 NCU03836 NCU05252 NCU05777 NCU08301 NCU20425 NCU11102 NCU03261 NCU06563 NCU07414 NCU03576 NCU09333 NCU04247 NCU08535	262	2.6	1.88077	0.000207109
16.17.01 calcium binding	2	0.27	NCU20178 NCU03576	25	0.24	1.125	0.538793
16.17.03 potassium binding	1	0.13	NCU03117	4	0.03	4.33333	0.255294
16.17.07 magnesium binding	7	0.97	NCU07296 NCU20070 NCU01270 NCU10893 NCU02393 NCU06054 NCU07580	48	0.47	2.06383	0.0512672
16.17.09 heavy metal binding (Cu, Fe, Zn)	24	3.35	NCU04306 NCU07414 NCU08663 NCU07930 NCU08301 NCU20425 NCU08402 NCU21635 NCU09333 NCU05777 NCU04247 NCU03836 NCU06563 NCU02278 NCU02701 NCU09264 NCU09228 NCU06270 NCU20915 NCU05252 NCU03261 NCU11102 NCU05251 NCU20957	167	1.65	2.0303	0.000706346
16.19 nucleotide/nucleoside/nucleobase binding	56	7.83	NCU08928 NCU04507 NCU01183 NCU20312 NCU02955 NCU01227 NCU08920 NCU09730 NCU04054 NCU21398 NCU07880 NCU20075 NCU02803 NCU01225 NCU08827 NCU08009 NCU08535 NCU04005 NCU07580 NCU10467 NCU01443 NCU01484 NCU02539 NCU03610 NCU06035 NCU02393 NCU06300 NCU09903 NCU08358 NCU04410 NCU06520 NCU01612 NCU03980 NCU01160 NCU06418 NCU08706 NCU05302 NCU08471 NCU02003 NCU09132 NCU20784 NCU01446 NCU03261 NCU04247 NCU…	397	3.94	1.98731	4.74295e-07
16.19.03 ATP binding	37	5.17	NCU02839 NCU01225 NCU01227 NCU08471 NCU04005 NCU08358 NCU01443 NCU08009 NCU06769 NCU02539 NCU02687 NCU02803 NCU03610 NCU05782 NCU06418 NCU01160 NCU06300 NCU08920 NCU06520 NCU02393 NCU02075 NCU08535 NCU08706 NCU04410 NCU08827 NCU04247 NCU01171 NCU01612 NCU08115 NCU10467 NCU07580 NCU09730 NCU09903 NCU07880 NCU08928 NCU03980 NCU07296	292	2.9	1.78276	0.00039886
16.19.05 GTP binding	16	2.23	NCU03826 NCU06035 NCU20070 NCU01484 NCU02003 NCU05302 NCU04054 NCU01183 NCU01227 NCU02955 NCU04507 NCU05289 NCU09132 NCU20075 NCU08471 NCU21398	84	0.83	2.68675	0.000236841
16.21 complex cofactor/cosubstrate/vitamine binding	18	2.51	NCU02110 NCU06543 NCU03188 NCU03973 NCU03857 NCU03339 NCU08663 NCU02179 NCU05967 NCU08535 NCU00194 NCU07930 NCU00463 NCU04923 NCU08384 NCU07659 NCU02407 NCU08352	206	2.04	1.23039	0.211603
16.21.01 heme binding	3	0.41	NCU02110 NCU08663 NCU05967	21	0.2	2.05	0.183984
16.21.05 FAD/FMN binding	7	0.97	NCU02110 NCU06543 NCU03339 NCU03188 NCU02407 NCU08352 NCU02179	50	0.49	1.97959	0.0616598
16.21.07 NAD/NADP binding	8	1.11	NCU02179 NCU07930 NCU03339 NCU08352 NCU03857 NCU08384 NCU02110 NCU04923	103	1.02	1.08824	0.450178
16.21.15 biotin binding	2	0.27	NCU08535 NCU07659	5	0.04	6.75	0.0436207
16.21.17 pyridoxal phosphate binding	3	0.41	NCU00463 NCU00194 NCU03973	29	0.28	1.46429	0.340018
18 REGULATION OF METABOLISM AND PROTEIN FUNCTION	28	3.91	NCU11102 NCU05252 NCU08301 NCU02075 NCU04005 NCU05276 NCU06679 NCU03826 NCU10467 NCU07296 NCU01484 NCU07850 NCU07580 NCU02393 NCU02592 NCU06769 NCU09239 NCU02003 NCU07880 NCU03207 NCU02687 NCU07414 NCU00443 NCU06035 NCU08277 NCU02616 NCU06561 NCU06563	216	2.14	1.8271	0.00138504
18.01 regulation by	9	1.25	NCU07580 NCU05252 NCU04005 NCU08301 NCU02393 NCU06561 NCU06563 NCU07296 NCU06679	95	0.94	1.32979	0.23196
18.01.01 regulation by modification	6	0.83	NCU06563 NCU07580 NCU07296 NCU02393 NCU04005 NCU08301	49	0.48	1.72917	0.131833
18.01.07 regulation by binding / dissociation	3	0.41	NCU06561 NCU06679 NCU05252	52	0.51	0.803922	1
18.02 regulation of protein activity	28	3.91	NCU01484 NCU06035 NCU06679 NCU06769 NCU07414 NCU10467 NCU02075 NCU08277 NCU03826 NCU02592 NCU02687 NCU09239 NCU07296 NCU05252 NCU02003 NCU07850 NCU04005 NCU08301 NCU02616 NCU11102 NCU06561 NCU07880 NCU03207 NCU06563 NCU02393 NCU00443 NCU07580 NCU05276	211	2.09	1.87081	0.000963888
18.02.01 enzymatic activity regulation / enzyme regulator	26	3.63	NCU03826 NCU06563 NCU06035 NCU05276 NCU07414 NCU07580 NCU02687 NCU08301 NCU00443 NCU10467 NCU06679 NCU02393 NCU11102 NCU07296 NCU09239 NCU07880 NCU02003 NCU02592 NCU03207 NCU06561 NCU02616 NCU07850 NCU06769 NCU01484 NCU05252 NCU02075	167	1.65	2.2	0.000116962
18.02.01.01 enzyme activator	12	1.67	NCU05252 NCU03207 NCU02393 NCU03826 NCU06035 NCU07580 NCU01484 NCU11102 NCU07414 NCU02616 NCU02003 NCU00443	72	0.71	2.35211	0.00445773
18.02.01.01.01 GTPase activator (GAP)	5	0.69	NCU00443 NCU03207 NCU03826 NCU02003 NCU06035	15	0.14	4.92857	0.00293819
18.02.01.01.05 kinase activator	1	0.13	NCU01484	15	0.14	0.928571	1
18.02.01.02 enzyme inhibitor	2	0.27	NCU06679 NCU06561	23	0.22	1.22727	0.49355
18.02.01.02.01 GTPase inhibitor (GIP)	1	0.13	NCU06561	3	0.02	6.5	0.198334
18.02.01.02.05 kinase inhibitior	1	0.13	NCU06679	8	0.07	1.85714	0.445481
18.02.03 guanyl-nucleotide exchange factor (GEF)	1	0.13	NCU08277	9	0.08	1.625	0.4849
18.02.05 regulator of G-protein signalling	4	0.55	NCU06679 NCU06561 NCU07580 NCU02393	17	0.16	3.4375	0.0285492
18.02.09 regulator of transcription factor	1	0.13	NCU02393	25	0.24	0.541667	1
20 CELLULAR TRANSPORT, TRANSPORT FACILITIES AND TRANSPORT ROUTES	72	10	NCU01575 NCU02988 NCU20180 NCU09813 NCU08920 NCU00821 NCU02110 NCU11414 NCU06543 NCU08147 NCU03715 NCU03857 NCU04245 NCU20609 NCU04281 NCU05273 NCU21286 NCU08715 NCU09792 NCU03980 NCU04054 NCU09132 NCU02278 NCU03497 NCU21331 NCU06619 NCU21422 NCU02075 NCU20749 NCU21635 NCU05276 NCU07459 NCU20700 NCU08663 NCU06694 NCU01484 NCU03910 NCU02407 NCU02522 NCU03207 NCU07169 NCU07884 NCU04247 NCU01516 NCU…	970	9.63	1.03842	0.361231
20.01 transported compounds (substrates)	44	6.15	NCU01689 NCU04247 NCU20700 NCU01516 NCU03596 NCU02407 NCU20749 NCU03800 NCU03910 NCU08358 NCU20609 NCU07169 NCU02263 NCU02179 NCU02582 NCU07874 NCU08352 NCU07884 NCU00453 NCU03497 NCU09792 NCU07459 NCU06543 NCU01160 NCU08715 NCU00821 NCU20180 NCU02522 NCU00443 NCU02110 NCU03857 NCU08147 NCU11414 NCU04963 NCU06619 NCU03207 NCU01589 NCU21286 NCU02075 NCU03339 NCU06771 NCU08663 NCU07414 NCU21635	662	6.57	0.936073	1
20.01.01 ion transport	7	0.97	NCU20700 NCU07884 NCU08147 NCU00453 NCU21635 NCU11414 NCU03497	149	1.48	0.655405	1
20.01.01.01 cation transport (H+, Na+, K+, Ca2+ , NH4+, etc.)	6	0.83	NCU20700 NCU08147 NCU03497 NCU21635 NCU00453 NCU11414	122	1.21	0.68595	1
20.01.01.01.01 heavy metal ion transport (Cu+, Fe3+, etc.)	3	0.41	NCU03497 NCU11414 NCU21635	45	0.44	0.931818	1
20.01.01.01.01.01 siderophore-iron transport	1	0.13	NCU03497	8	0.07	1.85714	0.445481
20.01.01.07 anion transport	1	0.13	NCU07884	31	0.3	0.433333	1
20.01.01.07.05 sulfate/sulfite transport	1	0.13	NCU07884	5	0.04	3.25	0.308213
20.01.03 C-compound and carbohydrate transport	8	1.11	NCU02582 NCU07884 NCU09792 NCU01689 NCU04963 NCU20609 NCU07169 NCU00821	107	1.06	1.04717	0.493646
20.01.03.01 sugar transport	4	0.55	NCU02582 NCU09792 NCU04963 NCU20609	16	0.15	3.66667	0.0230967
20.01.03.03 C4-dicarboxylate transport (e.g. malate, succinate, fumarate)	1	0.13	NCU07884	7	0.06	2.16667	0.403049
20.01.07 amino acid/amino acid derivatives transport	2	0.27	NCU06619 NCU20180	36	0.35	0.771429	1
20.01.10 protein transport	8	1.11	NCU03800 NCU07414 NCU06771 NCU20749 NCU02075 NCU01589 NCU01516 NCU04247	118	1.17	0.948718	1
20.01.13 lipid/fatty acid transport	3	0.41	NCU08358 NCU02263 NCU03596	50	0.49	0.836735	1
20.01.15 electron transport	9	1.25	NCU03910 NCU02407 NCU08663 NCU03339 NCU02110 NCU08352 NCU06543 NCU02179 NCU03857	168	1.66	0.753012	1
20.01.17 nucleotide/nucleoside/nucleobase transport	1	0.13	NCU09792	17	0.16	0.8125	1
20.01.21 RNA transport	5	0.69	NCU00443 NCU07459 NCU03207 NCU01160 NCU07874	32	0.31	2.22581	0.0729462
20.01.23 allantoin and allantoate transport	1	0.13	NCU08715	18	0.17	0.764706	1
20.01.25 vitamine/cofactor transport	2	0.27	NCU08715 NCU21286	25	0.24	1.125	0.538793
20.01.27 drug/toxin transport	2	0.27	NCU08358 NCU02522	67	0.66	0.409091	1
20.03 transport facilities	20	2.79	NCU00453 NCU02075 NCU04963 NCU08147 NCU20180 NCU02582 NCU02839 NCU04245 NCU08358 NCU03497 NCU03910 NCU02110 NCU08715 NCU20609 NCU00821 NCU07884 NCU01481 NCU07169 NCU03980 NCU08920	303	3.01	0.92691	1
20.03.01 channel / pore class transport	1	0.13	NCU02110	27	0.26	0.5	1
20.03.01.01 ion channels	1	0.13	NCU02110	17	0.16	0.8125	1
20.03.02 carrier (electrochemical potential-driven transport)	1	0.13	NCU00453	27	0.26	0.5	1
20.03.02.03 antiporter	1	0.13	NCU00453	16	0.15	0.866667	1
20.03.02.03.01 proton driven antiporter	1	0.13	NCU00453	8	0.07	1.85714	0.445481
20.03.22 transport ATPases	1	0.13	NCU08147	62	0.61	0.213115	1
20.03.25 ABC transporters	2	0.27	NCU08358 NCU08920	41	0.4	0.675	1
20.09 transport routes	52	7.27	NCU04281 NCU04245 NCU01998 NCU09132 NCU21286 NCU11414 NCU02263 NCU02582 NCU04247 NCU00821 NCU01225 NCU02988 NCU05273 NCU20749 NCU21422 NCU06771 NCU03341 NCU02075 NCU04005 NCU07414 NCU20609 NCU01589 NCU01575 NCU21331 NCU03715 NCU08663 NCU01516 NCU01102 NCU07884 NCU03800 NCU08147 NCU03207 NCU03497 NCU20700 NCU06694 NCU00453 NCU01484 NCU08358 NCU02278 NCU04054 NCU01160 NCU09813 NCU05276 NCU08024 NCU…	636	6.31	1.15214	0.156517
20.09.01 nuclear transport	8	1.11	NCU08535 NCU01160 NCU02075 NCU08663 NCU03207 NCU00443 NCU09813 NCU21331	62	0.61	1.81967	0.0708138
20.09.03 peroxisomal transport	1	0.13	NCU21422	10	0.09	1.44444	0.521521
20.09.04 mitochondrial transport	10	1.39	NCU04245 NCU01516 NCU02075 NCU01102 NCU01589 NCU07414 NCU09730 NCU11102 NCU01689 NCU07884	91	0.9	1.54444	0.110575
20.09.05 non-vesicular ER transport	1	0.13	NCU02075	8	0.07	1.85714	0.445481
20.09.07 vesicular transport (Golgi network, etc.)	16	2.23	NCU11102 NCU06694 NCU21286 NCU05273 NCU00453 NCU04005 NCU01575 NCU07414 NCU04247 NCU06771 NCU20749 NCU03800 NCU04281 NCU03715 NCU02263 NCU02075	174	1.72	1.29651	0.173102
20.09.07.03 ER to Golgi transport	3	0.41	NCU06771 NCU03800 NCU20749	55	0.54	0.759259	1
20.09.07.06 post Golgi transport	1	0.13	NCU06694	5	0.04	3.25	0.308213
20.09.07.25 vesicle formation	1	0.13	NCU20749	24	0.23	0.565217	1
20.09.13 vacuolar/lysosomal transport	5	0.69	NCU00453 NCU06694 NCU01225 NCU05276 NCU20700	114	1.13	0.610619	1
20.09.14 cytoskeleton-dependent transport	5	0.69	NCU09730 NCU01998 NCU09132 NCU04054 NCU04247	38	0.37	1.86486	0.12929
20.09.14.01 tubulin dependent transport	3	0.41	NCU09730 NCU09132 NCU04054	6	0.05	8.2	0.00606611
20.09.14.02 actin dependent transport	2	0.27	NCU04247 NCU01998	7	0.06	4.5	0.0833338
20.09.16 cellular export and secretion	9	1.25	NCU04963 NCU08920 NCU20609 NCU03800 NCU08358 NCU04247 NCU01484 NCU03341 NCU08024	128	1.27	0.984252	1
20.09.16.01 Type I protein secretion system (ABC-type transport systems)	1	0.13	NCU08920	15	0.14	0.928571	1
20.09.16.02 Type II protein secretion system (general secretory pathway, exocytosis)	1	0.13	NCU08024	3	0.02	6.5	0.198334
20.09.16.09 vesicular cellular export	2	0.27	NCU04247 NCU01484	28	0.27	1	0.601251
20.09.16.09.03 exocytosis	2	0.27	NCU04247 NCU01484	28	0.27	1	0.601251
20.09.18 cellular import	13	1.81	NCU04247 NCU01484 NCU20609 NCU01225 NCU04005 NCU02582 NCU02278 NCU03497 NCU04963 NCU08715 NCU00821 NCU11414 NCU02988	200	1.98	0.914141	1
20.09.18.07 non-vesicular cellular import	6	0.83	NCU04963 NCU08715 NCU20609 NCU02278 NCU02582 NCU11414	89	0.88	0.943182	1
20.09.18.09 vesicular cellular import	5	0.69	NCU03497 NCU01225 NCU04247 NCU01484 NCU04005	77	0.76	0.907895	1
20.09.18.09.01 endocytosis	5	0.69	NCU04005 NCU04247 NCU01484 NCU01225 NCU03497	77	0.76	0.907895	1
30 CELLULAR COMMUNICATION/SIGNAL TRANSDUCTION MECHANISM	32	4.47	NCU00251 NCU01183 NCU04507 NCU09132 NCU07580 NCU20312 NCU02110 NCU07296 NCU04005 NCU09427 NCU06561 NCU06679 NCU01408 NCU03187 NCU07459 NCU08301 NCU00406 NCU20070 NCU04054 NCU05289 NCU20075 NCU07432 NCU06419 NCU01484 NCU02754 NCU02393 NCU07880 NCU05485 NCU01613 NCU08985 NCU06563 NCU20178	286	2.84	1.57394	0.00684875
30.01 cellular signalling	29	4.05	NCU02110 NCU07296 NCU05485 NCU07580 NCU20070 NCU00251 NCU07432 NCU01408 NCU20178 NCU01484 NCU00406 NCU01613 NCU04054 NCU01183 NCU06563 NCU08301 NCU03187 NCU07880 NCU09132 NCU02393 NCU08985 NCU04005 NCU06679 NCU20075 NCU02754 NCU06561 NCU04507 NCU05289 NCU06419	257	2.55	1.58824	0.00870781
30.01.05 enzyme mediated signal transduction	20	2.79	NCU06679 NCU01183 NCU00406 NCU20070 NCU01484 NCU02393 NCU04507 NCU01408 NCU06563 NCU05485 NCU05289 NCU08301 NCU06419 NCU03187 NCU06561 NCU02754 NCU07580 NCU07296 NCU20075 NCU04005	139	1.38	2.02174	0.00187919
30.01.05.01 protein kinase	9	1.25	NCU06563 NCU05485 NCU07580 NCU04005 NCU08301 NCU03187 NCU02393 NCU06419 NCU07296	64	0.63	1.98413	0.0359549
30.01.05.01.02 JNK cascade	1	0.13	NCU02393	2	0.01	13	0.137024
30.01.05.01.03 MAPKKK cascade	3	0.41	NCU06419 NCU02393 NCU07580	20	0.19	2.15789	0.165902
30.01.05.01.04 NIK-I-kappaB/NF-kappaB cascade	2	0.27	NCU08301 NCU06563	13	0.12	2.25	0.234821
30.01.05.01.06 serine/threonine kinase	4	0.55	NCU02393 NCU04005 NCU07296 NCU07580	18	0.17	3.23529	0.0347016
30.01.05.05 G-protein mediated signal transduction	9	1.25	NCU20075 NCU01484 NCU00406 NCU06679 NCU20070 NCU01183 NCU05289 NCU04507 NCU06561	55	0.54	2.31481	0.014577
30.01.05.05.01 small GTPase mediated signal transduction	7	0.97	NCU06679 NCU00406 NCU01484 NCU20070 NCU04507 NCU06561 NCU05289	44	0.43	2.25581	0.0339876
30.01.09 second messenger mediated signal transduction	3	0.41	NCU20178 NCU09132 NCU04054	45	0.44	0.931818	1
30.01.09.03 Ca2+ mediated signal transduction	1	0.13	NCU20178	12	0.11	1.18182	0.587147
30.05 transmembrane signal transduction	12	1.67	NCU07459 NCU01484 NCU02393 NCU07296 NCU02754 NCU04005 NCU05485 NCU09132 NCU04054 NCU09427 NCU07580 NCU20312	63	0.62	2.69355	0.00139047
30.05.01 receptor enzyme mediated signalling	2	0.27	NCU02393 NCU07459	15	0.14	1.92857	0.289053
30.05.01.18 transmembrane receptor protein serine/threonine kinase signalling pathways	1	0.13	NCU02393	4	0.03	4.33333	0.255294
30.05.02 non-enzymatic receptor mediated signalling	7	0.97	NCU09427 NCU05485 NCU04005 NCU09132 NCU04054 NCU02754 NCU07296	27	0.26	3.73077	0.00223947
30.05.02.20 Wnt signalling pathway	3	0.41	NCU02754 NCU04005 NCU05485	6	0.05	8.2	0.00606611
30.05.02.24 G-protein coupled receptor signalling pathway	4	0.55	NCU07296 NCU09132 NCU04054 NCU09427	17	0.16	3.4375	0.0285492
32 CELL RESCUE, DEFENSE AND VIRULENCE	59	8.25	NCU03606 NCU02393 NCU04247 NCU07414 NCU08384 NCU00453 NCU02687 NCU08301 NCU06296 NCU02839 NCU04054 NCU05485 NCU20340 NCU04410 NCU07459 NCU08277 NCU11102 NCU02110 NCU08706 NCU01284 NCU10467 NCU02956 NCU06769 NCU08147 NCU04646 NCU06397 NCU07580 NCU03596 NCU20312 NCU01484 NCU02754 NCU04923 NCU01589 NCU04005 NCU05189 NCU08352 NCU03339 NCU03980 NCU04165 NCU11109 NCU08115 NCU08747 NCU09132 NCU20516 NCU…	594	5.9	1.39831	0.00500469
32.01 stress response	48	6.71	NCU02687 NCU04923 NCU01516 NCU03980 NCU03188 NCU01589 NCU09436 NCU20340 NCU07414 NCU20425 NCU03504 NCU06419 NCU08609 NCU03013 NCU08115 NCU08384 NCU04165 NCU04050 NCU03606 NCU01284 NCU04247 NCU04646 NCU02839 NCU03339 NCU02393 NCU08706 NCU05485 NCU10467 NCU04410 NCU08301 NCU06397 NCU21431 NCU06769 NCU08147 NCU08277 NCU03857 NCU02754 NCU04005 NCU08352 NCU11102 NCU11109 NCU06563 NCU02075 NCU07580 NCU…	351	3.48	1.92816	7.60794e-06
32.01.01 oxidative stress response	4	0.55	NCU03339 NCU03857 NCU08352 NCU03188	53	0.52	1.05769	0.525465
32.01.03 osmotic and salt stress response	6	0.83	NCU08384 NCU01484 NCU04247 NCU04923 NCU06397 NCU02393	53	0.52	1.59615	0.171923
32.01.04 pH stress response	1	0.13	NCU08147	4	0.03	4.33333	0.255294
32.01.05 heat shock response	7	0.97	NCU04923 NCU07414 NCU08301 NCU08384 NCU02075 NCU01589 NCU06563	39	0.38	2.55263	0.0185007
32.01.07 unfolded protein response (e.g. ER quality control)	9	1.25	NCU11109 NCU01516 NCU02075 NCU02839 NCU21431 NCU11102 NCU03980 NCU04410 NCU08609	52	0.51	2.45098	0.0101886
32.01.09 DNA damage response	12	1.67	NCU10467 NCU05485 NCU08115 NCU02754 NCU08706 NCU07580 NCU06769 NCU04646 NCU09436 NCU02687 NCU02393 NCU03606	50	0.49	3.40816	0.000148174
32.01.11 nutrient starvation response	2	0.27	NCU04050 NCU20312	20	0.19	1.42105	0.420677
32.05 disease, virulence and defense	10	1.39	NCU05189 NCU03596 NCU06296 NCU01484 NCU07523 NCU09132 NCU02956 NCU07459 NCU04054 NCU03188	187	1.85	0.751351	1
32.05.01 resistance proteins	4	0.55	NCU06296 NCU04054 NCU09132 NCU03596	74	0.73	0.753425	1
32.05.01.03 chemical agent resistance	1	0.13	NCU03596	26	0.25	0.52	1
32.05.01.07 electromagnetic waves resistance (e.g. UV)	2	0.27	NCU04054 NCU09132	4	0.03	9	0.0274531
32.05.03 defense related proteins	1	0.13	NCU01484	33	0.32	0.40625	1
32.05.05 virulence, disease factors	4	0.55	NCU03188 NCU05189 NCU07523 NCU02956	61	0.6	0.916667	1
32.07 detoxification	8	1.11	NCU06296 NCU03013 NCU08352 NCU09210 NCU03339 NCU08747 NCU03857 NCU02110	161	1.59	0.698113	1
32.07.03 detoxification by modification	1	0.13	NCU03013	23	0.22	0.590909	1
32.07.07 oxygen and radical detoxification	5	0.69	NCU02110 NCU03857 NCU08352 NCU09210 NCU03339	31	0.3	2.3	0.0651815
32.07.07.03 glutathione conjugation reaction	2	0.27	NCU03857 NCU03339	10	0.09	3	0.155312
32.07.07.05 peroxidase reaction	1	0.13	NCU09210	5	0.04	3.25	0.308213
32.07.07.07 superoxide metabolism	1	0.13	NCU02110	5	0.04	3.25	0.308213
32.10 degradation / modification of foreign (exogenous) compounds	3	0.41	NCU07523 NCU04923 NCU08384	20	0.19	2.15789	0.165902
32.10.07 degradation / modification of foreign (exogenous) polysaccharides	1	0.13	NCU07523	13	0.12	1.08333	0.616507
34 INTERACTION WITH THE ENVIRONMENT	40	5.59	NCU07580 NCU11414 NCU02754 NCU06679 NCU20609 NCU02582 NCU20902 NCU02075 NCU20602 NCU03606 NCU20700 NCU08301 NCU21096 NCU02110 NCU07296 NCU00453 NCU06694 NCU04533 NCU04963 NCU04005 NCU04247 NCU06619 NCU03494 NCU06563 NCU08609 NCU02393 NCU03339 NCU01484 NCU02278 NCU08384 NCU05485 NCU04923 NCU21635 NCU08352 NCU09132 NCU06561 NCU09730 NCU08147 NCU03497 NCU04054	473	4.69	1.1919	0.140223
34.01 homeostasis	13	1.81	NCU21635 NCU11414 NCU02754 NCU08609 NCU08147 NCU02110 NCU02278 NCU02075 NCU00453 NCU20700 NCU03497 NCU03339 NCU05485	186	1.84	0.983696	1
34.01.01 homeostasis of cations	10	1.39	NCU08147 NCU02278 NCU08609 NCU11414 NCU00453 NCU21635 NCU20700 NCU02110 NCU02075 NCU03497	165	1.63	0.852761	1
34.01.01.01 homeostasis of metal ions (Na, K, Ca etc.)	9	1.25	NCU20700 NCU08147 NCU00453 NCU02278 NCU11414 NCU08609 NCU03497 NCU02075 NCU21635	117	1.16	1.07759	0.452488
34.01.01.03 homeostasis of protons	2	0.27	NCU00453 NCU20700	42	0.41	0.658537	1
34.05 cell motility	7	0.97	NCU07580 NCU09730 NCU01484 NCU02393 NCU04247 NCU04054 NCU09132	51	0.5	1.94	0.0673045
34.05.01 cell migration	3	0.41	NCU09730 NCU01484 NCU07580	15	0.14	2.92857	0.085629
34.05.02 motor activity	1	0.13	NCU09730	5	0.04	3.25	0.308213
34.07 cell adhesion	5	0.69	NCU02754 NCU05485 NCU04533 NCU06561 NCU01484	22	0.21	3.28571	0.0170351
34.07.01 cell-cell adhesion	3	0.41	NCU05485 NCU02754 NCU04533	6	0.05	8.2	0.00606611
34.07.02 cell-matrix adhesion	1	0.13	NCU01484	7	0.06	2.16667	0.403049
34.11 cellular sensing and response to external stimulus	26	3.63	NCU05485 NCU08384 NCU03494 NCU02075 NCU04963 NCU06563 NCU06619 NCU08352 NCU20902 NCU01484 NCU04054 NCU07296 NCU09132 NCU04923 NCU08301 NCU20609 NCU04005 NCU02582 NCU20602 NCU02754 NCU07580 NCU03606 NCU06679 NCU02393 NCU06694 NCU21096	277	2.75	1.32	0.0873173
34.11.01 photoperception and response	2	0.27	NCU09132 NCU04054	12	0.11	2.45455	0.207888
34.11.03 chemoperception and response	12	1.67	NCU20602 NCU20902 NCU03606 NCU03494 NCU04923 NCU21096 NCU07580 NCU02393 NCU06694 NCU08384 NCU01484 NCU07296	209	2.07	0.806763	1
34.11.03.03 chemotaxis	2	0.27	NCU01484 NCU02393	12	0.11	2.45455	0.207888
34.11.03.07 pheromone response, mating-type determination, sex-specific proteins	10	1.39	NCU21096 NCU01484 NCU02393 NCU06694 NCU07296 NCU20602 NCU07580 NCU03606 NCU20902 NCU03494	158	1.56	0.891026	1
34.11.03.13 osmosensing and response	4	0.55	NCU08384 NCU01484 NCU04923 NCU02393	35	0.34	1.61765	0.235007
34.11.09 temperature perception and response	3	0.41	NCU02075 NCU06563 NCU08301	21	0.2	2.05	0.183984
34.11.11 rhythm (e.g. circadian, ultradian)	4	0.55	NCU02754 NCU05485 NCU04005 NCU08352	12	0.11	5	0.00788212
34.11.12 perception of nutrients and nutritional adaptation	6	0.83	NCU06619 NCU04005 NCU04963 NCU20609 NCU06679 NCU02582	26	0.25	3.32	0.00847886
36 SYSTEMIC INTERACTION WITH THE ENVIRONMENT	1	0.13	NCU20312	7	0.06	2.16667	0.403049
36.20 plant / fungal specific systemic sensing and response	1	0.13	NCU20312	4	0.03	4.33333	0.255294
36.20.18 plant hormonal regulation	1	0.13	NCU20312	4	0.03	4.33333	0.255294
40 CELL FATE	42	5.87	NCU02507 NCU20070 NCU02988 NCU05485 NCU01270 NCU08301 NCU06563 NCU06679 NCU09995 NCU03274 NCU09730 NCU02003 NCU20312 NCU02216 NCU06397 NCU00406 NCU01447 NCU02393 NCU01183 NCU01290 NCU01589 NCU20902 NCU07296 NCU01484 NCU03117 NCU07580 NCU06694 NCU21383 NCU04005 NCU02075 NCU07874 NCU02400 NCU09436 NCU04247 NCU06464 NCU09264 NCU08323 NCU06561 NCU20075 NCU20305 NCU02468 NCU06419	241	2.39	2.45607	4.18114e-08
40.01 cell growth / morphogenesis	33	4.61	NCU21383 NCU01183 NCU20070 NCU04247 NCU05485 NCU09730 NCU20305 NCU06419 NCU01447 NCU06563 NCU04005 NCU02400 NCU06679 NCU07296 NCU08323 NCU08301 NCU20075 NCU06397 NCU02988 NCU03274 NCU03117 NCU06561 NCU01270 NCU02216 NCU02393 NCU06694 NCU20312 NCU09995 NCU01290 NCU07580 NCU01484 NCU00406 NCU20902	186	1.84	2.50543	7.87784e-07
40.01.01 non-directional cell growth	1	0.13	NCU03117	1	0	0	0.0710312
40.01.03 directional cell growth (morphogenesis)	10	1.39	NCU20312 NCU20075 NCU02216 NCU01183 NCU06419 NCU04005 NCU09730 NCU02393 NCU01484 NCU06561	60	0.59	2.35593	0.00906244
40.01.03.01 regulation of directional cell growth	1	0.13	NCU01484	15	0.14	0.928571	1
40.01.03.03 guidance of longitudinal cell extension (e.g. pollen tube guidance, axonal pathfinding)	2	0.27	NCU09730 NCU01484	7	0.06	4.5	0.0833338
40.01.05 growth regulators / regulation of cell size	1	0.13	NCU01270	13	0.12	1.08333	0.616507
40.10 cell death	14	1.95	NCU02075 NCU06464 NCU02507 NCU09436 NCU20305 NCU02468 NCU01589 NCU01484 NCU02003 NCU02400 NCU09264 NCU20312 NCU07874 NCU20070	63	0.62	3.14516	0.000104327
40.10.02 apoptosis (type I programmed cell death)	12	1.67	NCU02075 NCU09436 NCU02003 NCU02400 NCU01484 NCU20070 NCU09264 NCU20305 NCU02507 NCU07874 NCU20312 NCU06464	57	0.56	2.98214	0.000545482
40.10.02.01 anti-apoptosis	4	0.55	NCU06464 NCU02003 NCU20305 NCU02075	13	0.12	4.58333	0.0107547
40.10.02.02 apoptotic program	1	0.13	NCU02400	7	0.06	2.16667	0.403049
40.10.02.02.02 caspase activation	1	0.13	NCU02400	4	0.03	4.33333	0.255294
40.10.02.03 induction of apoptosis	2	0.27	NCU07874 NCU09436	9	0.08	3.375	0.130125
40.10.02.03.02 induction of apoptosis by intracellular signals	1	0.13	NCU09436	4	0.03	4.33333	0.255294
41 DEVELOPMENT (Systemic)	7	0.97	NCU04054 NCU09380 NCU20957 NCU02075 NCU07296 NCU09132 NCU08726	45	0.44	2.20455	0.03788
41.01 fungal/microorganismic development	7	0.97	NCU04054 NCU08726 NCU20957 NCU09132 NCU07296 NCU02075 NCU09380	45	0.44	2.20455	0.03788
41.01.01 mating (fertilization)	5	0.69	NCU07296 NCU02075 NCU09380 NCU04054 NCU09132	21	0.2	3.45	0.0139598
41.01.03 tissue pattern formation	2	0.27	NCU20957 NCU08726	6	0.05	5.4	0.0623981
41.01.03.01 fruit body development (sexually or asexually derived spores)	2	0.27	NCU08726 NCU20957	4	0.03	9	0.0274531
42 BIOGENESIS OF CELLULAR COMPONENTS	63	8.81	NCU04336 NCU00443 NCU08706 NCU07523 NCU06727 NCU20749 NCU02839 NCU02757 NCU06419 NCU02482 NCU01689 NCU21422 NCU04247 NCU05251 NCU02592 NCU01290 NCU08728 NCU00952 NCU06563 NCU07459 NCU05485 NCU05789 NCU02179 NCU02393 NCU21417 NCU06397 NCU01634 NCU03827 NCU20728 NCU01484 NCU20440 NCU07852 NCU02216 NCU08535 NCU09903 NCU01393 NCU09132 NCU01612 NCU01438 NCU07885 NCU20683 NCU02400 NCU09436 NCU04054 NCU…	523	5.19	1.6975	2.00369e-05
42.01 cell wall	17	2.37	NCU06563 NCU02075 NCU01393 NCU08402 NCU08024 NCU08301 NCU06727 NCU04247 NCU09903 NCU02592 NCU01388 NCU02216 NCU05789 NCU01484 NCU05974 NCU06419 NCU02393	156	1.54	1.53896	0.0507835
42.03 cytoplasm	1	0.13	NCU09730	4	0.03	4.33333	0.255294
42.04 cytoskeleton/structural proteins	18	2.51	NCU04247 NCU20057 NCU00406 NCU02400 NCU08301 NCU06561 NCU02216 NCU00443 NCU09132 NCU09730 NCU01484 NCU02839 NCU05485 NCU04054 NCU06397 NCU03980 NCU01290 NCU06563	136	1.35	1.85926	0.00754184
42.04.03 actin cytoskeleton	6	0.83	NCU06563 NCU04247 NCU06561 NCU06397 NCU01484 NCU08301	60	0.59	1.40678	0.251952
42.04.05 microtubule cytoskeleton	8	1.11	NCU06563 NCU09132 NCU04054 NCU20057 NCU00443 NCU09730 NCU08301 NCU01484	44	0.43	2.5814	0.011251
42.05 centrosome	1	0.13	NCU04054	8	0.07	1.85714	0.445481
42.09 intracellular transport vesicles	1	0.13	NCU20749	29	0.28	0.464286	1
42.10 nucleus	21	2.93	NCU01612 NCU06943 NCU20057 NCU03892 NCU20683 NCU08535 NCU09436 NCU01290 NCU01438 NCU07580 NCU02791 NCU02075 NCU07885 NCU06679 NCU04054 NCU04247 NCU07459 NCU05251 NCU08928 NCU01634 NCU09132	110	1.09	2.68807	2.56117e-05
42.10.03 organization of chromosome structure	13	1.81	NCU07885 NCU04247 NCU20683 NCU09436 NCU03892 NCU07580 NCU02791 NCU01438 NCU06679 NCU05251 NCU01634 NCU06943 NCU07459	82	0.81	2.23457	0.00489011
42.10.05 nuclear membrane	1	0.13	NCU08535	7	0.06	2.16667	0.403049
42.10.07 nucleolus	2	0.27	NCU01290 NCU06943	4	0.03	9	0.0274531
42.16 mitochondrion	12	1.67	NCU03827 NCU20728 NCU01689 NCU08728 NCU00952 NCU04336 NCU02482 NCU08706 NCU02757 NCU21417 NCU02179 NCU07852	85	0.84	1.9881	0.016488
42.19 peroxisome	1	0.13	NCU21422	15	0.14	0.928571	1
42.27 extracellular / secretion proteins	4	0.55	NCU07523 NCU02059 NCU04953 NCU20440	14	0.13	4.23077	0.014225
42.29 bud / growth tip	6	0.83	NCU01484 NCU06563 NCU00406 NCU08301 NCU01438 NCU04247	23	0.22	3.77273	0.00446007
43 CELL TYPE DIFFERENTIATION	34	4.75	NCU07296 NCU01418 NCU21383 NCU01484 NCU06419 NCU04247 NCU06694 NCU00406 NCU02263 NCU08301 NCU03794 NCU02216 NCU06679 NCU03494 NCU03576 NCU02988 NCU02393 NCU08024 NCU09995 NCU06561 NCU01225 NCU07580 NCU05304 NCU06397 NCU02754 NCU05485 NCU03836 NCU03276 NCU02075 NCU02400 NCU01438 NCU08726 NCU06563 NCU04005	280	2.78	1.70863	0.00143117
43.01 fungal/microorganismic cell type differentiation	32	4.47	NCU01418 NCU01484 NCU08024 NCU06419 NCU07296 NCU02400 NCU03794 NCU02393 NCU01225 NCU07580 NCU03836 NCU08726 NCU21383 NCU05485 NCU02754 NCU05304 NCU06563 NCU02263 NCU03576 NCU04005 NCU01438 NCU06397 NCU02988 NCU04247 NCU06561 NCU09995 NCU03276 NCU00406 NCU06694 NCU03494 NCU02216 NCU08301	270	2.68	1.66791	0.00287086
43.01.03 fungal and other eukaryotic cell type differentiation	32	4.47	NCU03576 NCU03836 NCU06563 NCU08301 NCU06419 NCU09995 NCU02216 NCU06694 NCU04005 NCU01225 NCU01418 NCU03494 NCU07296 NCU08726 NCU21383 NCU02393 NCU04247 NCU06561 NCU02263 NCU07580 NCU03276 NCU01484 NCU08024 NCU05304 NCU05485 NCU02400 NCU00406 NCU02754 NCU06397 NCU01438 NCU02988 NCU03794	270	2.68	1.66791	0.00287086
43.01.03.05 budding, cell polarity and filament formation	25	3.49	NCU01484 NCU06561 NCU09995 NCU02400 NCU00406 NCU03836 NCU01438 NCU07296 NCU02988 NCU02393 NCU05304 NCU21383 NCU02216 NCU04005 NCU04247 NCU06419 NCU05485 NCU06397 NCU06563 NCU02754 NCU06694 NCU03794 NCU08301 NCU03276 NCU07580	145	1.44	2.42361	2.81781e-05
43.01.03.06 hyphae formation	1	0.13	NCU07296	10	0.09	1.44444	0.521521
43.01.03.09 development of asco- basidio- or zygospore	9	1.25	NCU03576 NCU01225 NCU04247 NCU06694 NCU02393 NCU01418 NCU08726 NCU02263 NCU08024	93	0.92	1.3587	0.213914
43.03 animal cell type differentiation	3	0.41	NCU06397 NCU06679 NCU02075	16	0.15	2.73333	0.10006
99 UNCLASSIFIED PROTEINS	326	45.5	NCU00869 NCU02474 NCU05786 NCU07193 NCU00558 NCU02470 NCU04043 NCU09227 NCU09376 NCU09806 NCU20480 NCU00673 NCU03342 NCU05648 NCU08870 NCU20629 NCU21404 NCU09319 NCU01740 NCU04260 NCU05917 NCU07191 NCU07804 NCU02262 NCU00483 NCU00599 NCU01007 NCU02399 NCU06551 NCU08312 NCU09647 NCU10077 NCU01145 NCU01277 NCU03084 NCU04045 NCU01209 NCU09536 NCU11241 NCU00110 NCU02429 NCU07192 NCU00180 NCU03801 NCU…	5853	58.1	0.783133	1
