# Supplementary material for: Dawn- and dusk-phased circadian transcription rhythms coordinate anabolic and catabolic functions in Neurospora
Source: BMC Biol. 2015 Feb 24;13:17. doi: 10.1186/s12915-015-0126-4 (PMC4381671; doi:10.1186/s12915-015-0126-4)
Supplement: Additional file 10: Table S6. — RNA-seq of light-grown wt and ∆wc2 strains. [file 12915_2015_126_MOESM10_ESM.xlsx]

## Sheet: Total Reads
gene Id	wt	∆wc2
NCU00003	127	140
NCU00004	298	365
NCU00005	844	674
NCU00006	1120	757
NCU00007	275	131
NCU00008	380	397
NCU00009	9	3
NCU00010	990	703
NCU00011	4	1
NCU00013	11	0
NCU00014	401	548
NCU00015	3216	1228
NCU00017	66	139
NCU00018	3791	2530
NCU00019	59	56
NCU00021	214	701
NCU00022	124	128
NCU00023	3488	1686
NCU00024	3115	2071
NCU00025	2409	2060
NCU00026	749	1382
NCU00027	164	278
NCU00028	3542	3836
NCU00029	789	562
NCU00030	519	469
NCU00031	21	19
NCU00032	239	208
NCU00033	143	134
NCU00034	2189	1942
NCU00035	927	963
NCU00037	480	513
NCU00038	109	70
NCU00039	20	28
NCU00040	917	836
NCU00041	4445	4567
NCU00042	837	765
NCU00043	1066	1242
NCU00045	100	65
NCU00046	685	473
NCU00047	22	13
NCU00048	0	1
NCU00050	1042	1672
NCU00051	665	1210
NCU00052	39	30
NCU00054	54	22
NCU00055	142	66
NCU00056	1337	1459
NCU00057	2042	2065
NCU00059	65	69
NCU00060	527	392
NCU00061	130	126
NCU00064	1821	1723
NCU00065	417	521
NCU00066	327	306
NCU00067	2509	1524
NCU00068	677	504
NCU00069	390	342
NCU00070	108	157
NCU00071	0	0
NCU00072	757	487
NCU00073	487	652
NCU00074	1784	1848
NCU00075	2817	1981
NCU00076	225	197
NCU00077	184	227
NCU00078	1124	1027
NCU00079	85	70
NCU00080	11917	4388
NCU00081	307	229
NCU00082	19	7
NCU00083	1346	1598
NCU00084	85	90
NCU00085	79	71
NCU00086	19	17
NCU00087	846	1527
NCU00088	3318	4126
NCU00089	273	413
NCU00090	578	2308
NCU00091	583	455
NCU00092	38	42
NCU00093	20	20
NCU00095	365	364
NCU00096	44	18
NCU00097	15	4
NCU00099	3	0
NCU00100	784	881
NCU00101	596	447
NCU00102	1336	3408
NCU00103	1871	2245
NCU00104	5683	2431
NCU00105	325	374
NCU00106	1049	1156
NCU00107	1355	1335
NCU00108	170	135
NCU00109	1031	1041
NCU00110	129	109
NCU00111	4791	2953
NCU00112	945	689
NCU00114	444	809
NCU00115	320	348
NCU00116	1209	1294
NCU00117	437	291
NCU00118	38	65
NCU00119	590	480
NCU00120	171	144
NCU00121	6084	5008
NCU00122	1672	2075
NCU00123	4	0
NCU00124	450	392
NCU00125	291	190
NCU00126	100	110
NCU00127	3827	2873
NCU00128	25	4
NCU00129	154	60
NCU00130	188	92
NCU00132	1253	557
NCU00133	1517	1509
NCU00134	338	472
NCU00135	2748	2081
NCU00136	1133	1298
NCU00137	3532	3842
NCU00138	199	71
NCU00142	39	56
NCU00143	30	31
NCU00144	13827	11599
NCU00145	341	222
NCU00146	1468	1243
NCU00147	3914	2753
NCU00148	2816	2223
NCU00149	65	159
NCU00150	4990	4702
NCU00151	175	260
NCU00152	263	168
NCU00153	40	84
NCU00154	1654	1443
NCU00155	139	199
NCU00157	1234	1187
NCU00158	117	123
NCU00159	415	559
NCU00160	1154	1514
NCU00161	188	270
NCU00162	1624	1306
NCU00163	293	216
NCU00164	269	274
NCU00166	365	207
NCU00167	252	291
NCU00168	250	346
NCU00169	1022	961
NCU00170	799	980
NCU00171	2609	3557
NCU00172	447	451
NCU00173	4817	3819
NCU00175	4621	5691
NCU00176	190	366
NCU00177	1185	2727
NCU00178	370	487
NCU00179	6	6
NCU00180	43	72
NCU00181	51	69
NCU00182	2018	2046
NCU00183	337	503
NCU00184	244	247
NCU00185	25	15
NCU00186	229	289
NCU00187	1269	859
NCU00188	449	317
NCU00189	4	8
NCU00192	0	0
NCU00193	208	428
NCU00194	1361	6102
NCU00195	1694	1386
NCU00196	184	211
NCU00197	9	13
NCU00198	4946	3513
NCU00199	524	577
NCU00200	1627	1550
NCU00201	41	35
NCU00202	651	834
NCU00203	2776	1581
NCU00204	109	182
NCU00205	125	137
NCU00206	84	60
NCU00207	309	260
NCU00208	0	1
NCU00209	836	726
NCU00210	2812	2279
NCU00211	2030	2182
NCU00212	15211	29597
NCU00213	137	138
NCU00214	852	1130
NCU00215	1514	1362
NCU00216	2988	3291
NCU00218	377	326
NCU00219	256	302
NCU00220	552	580
NCU00221	21	16
NCU00222	235	368
NCU00223	579	1008
NCU00224	6	11
NCU00225	10173	13391
NCU00226	679	455
NCU00227	1436	2132
NCU00229	51	55
NCU00230	457	402
NCU00231	8	3
NCU00232	119	244
NCU00233	343	132
NCU00234	508	466
NCU00236	1118	513
NCU00237	258	331
NCU00238	297	182
NCU00239	696	633
NCU00240	788	879
NCU00241	246	397
NCU00242	1879	1636
NCU00243	2318	2250
NCU00244	437	139
NCU00245	304	187
NCU00246	97	156
NCU00247	190	464
NCU00248	509	2932
NCU00249	219	289
NCU00250	114	125
NCU00251	65	54
NCU00252	57	59
NCU00253	929	706
NCU00254	0	0
NCU00255	80	67
NCU00256	19	11
NCU00257	111	212
NCU00258	4211	6636
NCU00259	589	355
NCU00260	24071	10848
NCU00261	981	1086
NCU00262	459	292
NCU00263	223	479
NCU00264	128	235
NCU00265	294	1053
NCU00267	39	20
NCU00268	325	335
NCU00269	25	29
NCU00270	433	769
NCU00271	5	8
NCU00272	1161	924
NCU00273	609	791
NCU00274	344	267
NCU00275	81	57
NCU00276	59	65
NCU00277	193	164
NCU00278	8413	6341
NCU00279	50	50
NCU00280	999	973
NCU00281	258	143
NCU00282	493	243
NCU00283	266	611
NCU00284	112	49
NCU00285	88	344
NCU00287	591	472
NCU00288	9	13
NCU00289	784	1499
NCU00290	2	4
NCU00291	417	374
NCU00292	95	70
NCU00293	1282	1605
NCU00294	16720	22023
NCU00295	828	1270
NCU00296	41	21
NCU00297	24	22
NCU00298	22	37
NCU00299	333	344
NCU00300	551	561
NCU00301	43	92
NCU00302	1565	1668
NCU00303	454	1149
NCU00304	1847	3982
NCU00305	385	352
NCU00306	2310	1520
NCU00307	3	4
NCU00308	213	215
NCU00309	940	585
NCU00310	96	80
NCU00311	774	928
NCU00312	10	4
NCU00313	0	3
NCU00314	348	66
NCU00315	9009	34759
NCU00316	401	320
NCU00317	285	390
NCU00318	1	2
NCU00319	31	88
NCU00320	303	287
NCU00321	483	696
NCU00322	3982	1411
NCU00324	433	391
NCU00325	258	247
NCU00326	3117	2547
NCU00327	78	24
NCU00329	31	23
NCU00330	147	138
NCU00331	12	17
NCU00332	2249	1123
NCU00333	191	234
NCU00334	1038	1004
NCU00335	939	1062
NCU00336	79	127
NCU00337	25	93
NCU00338	777	324
NCU00339	0	0
NCU00340	836	915
NCU00343	1	1
NCU00344	320	408
NCU00345	353	320
NCU00346	513	888
NCU00347	1969	1338
NCU00348	914	1070
NCU00349	725	586
NCU00350	1875	2234
NCU00351	421	261
NCU00352	485	740
NCU00353	32	42
NCU00354	19	21
NCU00355	1749	16568
NCU00356	988	369
NCU00357	263	377
NCU00358	593	949
NCU00359	117	148
NCU00360	3604	1330
NCU00361	862	603
NCU00362	50	22
NCU00363	142	96
NCU00364	1502	994
NCU00365	1630	2606
NCU00366	2126	2799
NCU00367	0	3
NCU00368	207	162
NCU00369	1258	1000
NCU00370	91	34
NCU00371	896	1324
NCU00372	221	329
NCU00373	507	541
NCU00375	475	262
NCU00376	294	273
NCU00377	1049	609
NCU00378	2918	2739
NCU00379	778	478
NCU00380	19	8
NCU00382	359	757
NCU00384	8	4
NCU00385	1641	1836
NCU00386	43	105
NCU00387	170	145
NCU00388	477	588
NCU00389	944	994
NCU00391	3	0
NCU00392	90	29
NCU00395	463	633
NCU00396	817	775
NCU00397	4481	5590
NCU00398	94	76
NCU00399	67216	32645
NCU00400	267	184
NCU00401	1413	1035
NCU00403	666	895
NCU00404	294	453
NCU00405	1224	1659
NCU00406	796	986
NCU00407	205	155
NCU00408	319	647
NCU00409	1476	1733
NCU00410	2720	3080
NCU00411	1054	1230
NCU00412	208	276
NCU00413	27583	49432
NCU00414	4405	5551
NCU00415	108	98
NCU00416	546	271
NCU00417	566	571
NCU00418	6494	6349
NCU00419	351	977
NCU00420	428	656
NCU00421	81	84
NCU00422	2748	2512
NCU00423	488	416
NCU00424	229	269
NCU00425	1	0
NCU00426	503	469
NCU00427	261	230
NCU00428	81	124
NCU00430	840	1307
NCU00431	3692	3578
NCU00432	255	258
NCU00434	1427	1186
NCU00435	3306	3308
NCU00436	794	854
NCU00437	94	153
NCU00438	713	437
NCU00439	0	2
NCU00440	1144	1667
NCU00441	555	431
NCU00442	875	696
NCU00443	3400	2741
NCU00444	691	538
NCU00445	569	517
NCU00446	178	196
NCU00447	1270	1833
NCU00448	210	215
NCU00449	19	12
NCU00450	2725	1803
NCU00451	9185	11722
NCU00453	987	1020
NCU00454	195	271
NCU00455	330	499
NCU00456	2302	1249
NCU00457	754	1158
NCU00458	1413	1708
NCU00459	318	244
NCU00461	1122	1530
NCU00462	9	8
NCU00463	2044	1679
NCU00464	25942	32599
NCU00465	4229	3545
NCU00466	634	733
NCU00467	818	627
NCU00468	828	923
NCU00469	1452	1202
NCU00470	422	358
NCU00471	447	242
NCU00472	1217	1012
NCU00473	2441	2651
NCU00474	0	0
NCU00475	13049	18638
NCU00476	616	643
NCU00477	16046	6408
NCU00478	31	26
NCU00480	587	619
NCU00481	469	353
NCU00483	156	217
NCU00484	3222	2798
NCU00485	6	7
NCU00486	726	1024
NCU00487	225	589
NCU00488	1966	2076
NCU00489	14006	15599
NCU00490	865	959
NCU00491	2	6
NCU00492	2439	1666
NCU00493	2728	2350
NCU00494	217	239
NCU00495	690	679
NCU00496	91	122
NCU00497	182	134
NCU00498	1315	598
NCU00499	4089	2584
NCU00500	40	19
NCU00501	51	68
NCU00502	3364	4095
NCU00503	248	181
NCU00504	290	318
NCU00505	4623	4541
NCU00506	921	645
NCU00509	74	46
NCU00510	47	20
NCU00512	51	64
NCU00513	1624	1304
NCU00515	560	450
NCU00516	39	60
NCU00517	371	302
NCU00518	2122	1768
NCU00519	6056	4938
NCU00520	5579	3705
NCU00521	943	1261
NCU00522	2948	3211
NCU00523	879	585
NCU00524	76	40
NCU00525	0	0
NCU00526	27	12
NCU00527	1360	1574
NCU00528	394	450
NCU00529	0	0
NCU00530	0	0
NCU00531	0	0
NCU00532	1	2
NCU00533	0	1
NCU00534	12	19
NCU00535	551	1065
NCU00536	1256	1494
NCU00537	3109	2488
NCU00538	57	36
NCU00541	5587	5730
NCU00542	1149	1662
NCU00543	30	28
NCU00545	486	355
NCU00547	67	33
NCU00548	255	276
NCU00549	3226	1946
NCU00550	123	102
NCU00551	764	689
NCU00552	4891	405
NCU00553	657	874
NCU00554	1387	2237
NCU00556	245	287
NCU00557	3	3
NCU00558	136	149
NCU00559	135	63
NCU00560	498	372
NCU00561	496	316
NCU00562	777	841
NCU00563	34	40
NCU00564	2289	1882
NCU00565	2374	3182
NCU00566	5005	4284
NCU00567	693	907
NCU00568	943	1015
NCU00569	691	587
NCU00570	204	160
NCU00571	1039	1307
NCU00572	51	74
NCU00573	1808	2997
NCU00574	50	62
NCU00575	3216	4623
NCU00576	219	322
NCU00577	149	174
NCU00578	236	333
NCU00579	1387	1152
NCU00580	575	527
NCU00581	1023	1055
NCU00582	3016	85
NCU00583	21	11
NCU00584	1666	1326
NCU00585	16701	4994
NCU00586	9510	2794
NCU00587	1347	1256
NCU00589	5309	2620
NCU00590	928	791
NCU00591	1565	890
NCU00592	906	1046
NCU00593	974	766
NCU00594	15	5
NCU00595	2218	2639
NCU00596	1594	2180
NCU00597	81	211
NCU00598	1726	1404
NCU00599	106	304
NCU00600	2888	2864
NCU00602	642	665
NCU00603	0	0
NCU00604	173	209
NCU00605	674	498
NCU00606	60	20
NCU00607	5	1
NCU00608	842	482
NCU00609	792	561
NCU00611	273	275
NCU00614	4097	3575
NCU00616	216	213
NCU00617	445	435
NCU00618	12942	16258
NCU00619	934	1001
NCU00620	460	340
NCU00621	324	379
NCU00622	411	355
NCU00623	2019	1516
NCU00624	1230	1044
NCU00627	10235	14338
NCU00628	511	326
NCU00629	18996	11121
NCU00630	356	185
NCU00631	292	214
NCU00632	1225	860
NCU00633	9238	7580
NCU00634	19295	27664
NCU00635	3766	5265
NCU00636	5184	3743
NCU00638	17	116
NCU00640	127	77
NCU00641	154	113
NCU00642	6054	2496
NCU00643	680	334
NCU00644	1497	1859
NCU00645	0	0
NCU00646	53	45
NCU00648	68	54
NCU00649	1330	1168
NCU00650	134	182
NCU00651	940	1452
NCU00652	91	72
NCU00653	81	98
NCU00654	868	593
NCU00655	6598	5545
NCU00656	454	585
NCU00657	221	230
NCU00658	43	50
NCU00659	1383	580
NCU00660	1938	1850
NCU00662	107	79
NCU00663	1552	1296
NCU00664	806	847
NCU00665	2378	1033
NCU00666	120	67
NCU00667	4333	3576
NCU00668	705	680
NCU00669	2598	1998
NCU00670	2949	3742
NCU00671	691	816
NCU00673	16141	7950
NCU00674	79	66
NCU00675	69	68
NCU00676	358	1090
NCU00677	222	89
NCU00678	885	330
NCU00679	29	14
NCU00680	1033	863
NCU00681	544	501
NCU00682	2393	2820
NCU00684	2206	4755
NCU00685	7540	5027
NCU00687	1139	1067
NCU00688	114	117
NCU00689	153	194
NCU00690	259	288
NCU00691	539	244
NCU00692	435	464
NCU00693	787	877
NCU00694	648	687
NCU00695	878	450
NCU00696	1759	4777
NCU00697	46	40
NCU00698	40	21
NCU00699	117	272
NCU00700	233	178
NCU00701	879	438
NCU00704	3	5
NCU00705	214	42
NCU00706	57069	111899
NCU00707	244	344
NCU00708	14	7
NCU00709	56	30
NCU00710	49	65
NCU00711	323	208
NCU00712	2793	1718
NCU00713	4162	2135
NCU00714	3973	3454
NCU00715	388	206
NCU00716	8943	3973
NCU00717	260	145
NCU00718	10	8
NCU00719	54	52
NCU00720	2119	1223
NCU00721	1335	666
NCU00722	564	277
NCU00723	409	149
NCU00724	11	16
NCU00725	1480	1262
NCU00726	25449	22860
NCU00727	189	388
NCU00728	77	47
NCU00729	7719	3468
NCU00730	282	425
NCU00732	500	2508
NCU00733	52	64
NCU00734	1074	904
NCU00735	200	287
NCU00736	354	474
NCU00737	2980	2961
NCU00738	179	153
NCU00739	1	2
NCU00740	112	57
NCU00741	491	504
NCU00742	289	883
NCU00743	3380	3613
NCU00744	1446	1311
NCU00745	51	14
NCU00746	2	5
NCU00747	3	2
NCU00748	2652	856
NCU00749	432	424
NCU00751	697	626
NCU00752	44	52
NCU00753	619	687
NCU00754	1433	206
NCU00755	328	441
NCU00756	6	0
NCU00757	17	43
NCU00758	31	37
NCU00759	365	389
NCU00760	83	72
NCU00761	33	31
NCU00762	17	12
NCU00763	3	0
NCU00764	1	0
NCU00765	116	75
NCU00766	2874	1179
NCU00768	706	843
NCU00770	355	244
NCU00771	289	261
NCU00772	123	138
NCU00773	463	279
NCU00774	4877	5107
NCU00775	1697	1701
NCU00776	80	64
NCU00777	160	207
NCU00778	424	391
NCU00779	93	69
NCU00780	64	34
NCU00781	2	0
NCU00782	31	11
NCU00783	5	1
NCU00784	329	229
NCU00786	55	31
NCU00787	49	17
NCU00788	192	78
NCU00789	2947	1873
NCU00790	373	509
NCU00792	4039	6505
NCU00793	3278	3058
NCU00794	100	202
NCU00795	131	63
NCU00796	3307	652
NCU00797	210	77
NCU00798	415	1449
NCU00799	271	386
NCU00800	49	24
NCU00801	284	291
NCU00802	205	161
NCU00803	157	86
NCU00804	19	9
NCU00805	3328	2380
NCU00806	2	4
NCU00807	2	0
NCU00808	92	51
NCU00809	162	77
NCU00810	559	360
NCU00811	15898	21379
NCU00812	436	659
NCU00813	4092	1779
NCU00814	789	359
NCU00817	0	0
NCU00818	231	362
NCU00819	9	6
NCU00821	608	1538
NCU00822	1	2
NCU00823	2021	2607
NCU00824	29	49
NCU00825	52	50
NCU00826	87	91
NCU00827	518	528
NCU00828	680	710
NCU00829	19513	1565
NCU00830	11417	642
NCU00831	2228	2059
NCU00832	155	84
NCU00833	513	444
NCU00834	94	127
NCU00835	95	225
NCU00836	2	5
NCU00837	318	121
NCU00838	3151	755
NCU00839	40	9
NCU00840	0	3
NCU00841	0	0
NCU00842	8	2
NCU00843	4130	3557
NCU00844	19	15
NCU00845	30	47
NCU00846	13	19
NCU00847	2053	1877
NCU00848	51	7
NCU00849	238	136
NCU00850	90	7
NCU00851	0	0
NCU00852	1	0
NCU00853	513	484
NCU00854	241	202
NCU00855	135	134
NCU00856	207	158
NCU00857	259	206
NCU00859	117	253
NCU00860	303	267
NCU00861	22	23
NCU00862	390	161
NCU00863	812	524
NCU00864	9249	5317
NCU00865	4471	5078
NCU00866	3534	3795
NCU00867	10168	8515
NCU00868	1526	1731
NCU00869	371	484
NCU00870	508	579
NCU00871	15	9
NCU00872	135	91
NCU00873	101	127
NCU00874	148	110
NCU00875	276	23
NCU00876	3128	144
NCU00877	2632	2000
NCU00878	102090	47204
NCU00879	3126	1523
NCU00880	1392	960
NCU00881	2286	1629
NCU00882	78	87
NCU00883	94	133
NCU00884	55771	26183
NCU00885	16	2
NCU00886	289	328
NCU00887	51	48
NCU00889	828	883
NCU00890	229	220
NCU00891	727	619
NCU00892	590	720
NCU00893	640	734
NCU00894	783	1071
NCU00895	5090	6149
NCU00896	808	1335
NCU00897	211	243
NCU00898	891	745
NCU00899	889	1711
NCU00900	869	1091
NCU00901	268	364
NCU00902	605	141
NCU00903	13438	31273
NCU00904	1747	2854
NCU00905	1103	2621
NCU00906	27	39
NCU00907	0	1
NCU00911	8653	23004
NCU00912	108	120
NCU00913	534	513
NCU00914	738	920
NCU00915	5504	6469
NCU00916	681	981
NCU00917	573	381
NCU00918	3665	3355
NCU00919	210	516
NCU00920	468	562
NCU00921	279	124
NCU00922	3	1
NCU00923	2262	2225
NCU00924	522	438
NCU00925	178	521
NCU00926	62	72
NCU00927	245	303
NCU00928	100	102
NCU00929	165	172
NCU00930	2828	2916
NCU00931	116	269
NCU00932	3	14
NCU00934	23	13
NCU00935	1021	718
NCU00936	848	981
NCU00937	258	82
NCU00938	4041	2503
NCU00939	407	264
NCU00940	94	40
NCU00941	92	61
NCU00943	17	27
NCU00944	4359	3666
NCU00945	311	558
NCU00946	0	0
NCU00947	23	24
NCU00948	29	15
NCU00949	24	7
NCU00950	87	95
NCU00951	5538	6947
NCU00952	413	713
NCU00953	457	597
NCU00954	637	504
NCU00955	530	894
NCU00956	187	295
NCU00957	5574	4705
NCU00958	990	1727
NCU00959	738	2191
NCU00960	110	25
NCU00961	30	45
NCU00962	213	146
NCU00963	997	2136
NCU00964	546	551
NCU00965	4233	3185
NCU00966	1505	1568
NCU00967	258	246
NCU00968	435	443
NCU00969	3906	2269
NCU00970	518	333
NCU00971	64773	73549
NCU00972	329	614
NCU00973	55	41
NCU00974	208	317
NCU00975	77	61
NCU00976	46	36
NCU00977	408	830
NCU00978	522	364
NCU00979	108260	155266
NCU00980	446	652
NCU00981	537	590
NCU00983	3149	3405
NCU00984	663	840
NCU00985	485	712
NCU00986	5	5
NCU00987	87	255
NCU00988	210	22
NCU00989	1	2
NCU00990	191	84
NCU00992	1158	1029
NCU00993	111	39
NCU00994	42	73
NCU00995	4176	21860
NCU00998	421	444
NCU00999	1035	737
NCU01000	343	359
NCU01001	404	449
NCU01002	5751	5227
NCU01003	32	18
NCU01004	1866	1701
NCU01005	282	341
NCU01006	1047	1594
NCU01007	1533	1564
NCU01008	488	892
NCU01009	141	53
NCU01010	425	175
NCU01011	3	3
NCU01012	8	9
NCU01013	289	649
NCU01014	13	0
NCU01015	187	300
NCU01016	386	546
NCU01017	409	405
NCU01019	227	259
NCU01021	3348	3267
NCU01022	29	161
NCU01023	809	1192
NCU01024	4938	4291
NCU01025	117	136
NCU01026	118	98
NCU01027	4	4
NCU01032	154	177
NCU01033	3	4
NCU01034	6	3
NCU01036	1440	1120
NCU01038	129	44
NCU01039	83	56
NCU01041	1857	1360
NCU01042	6	5
NCU01043	0	0
NCU01044	346	304
NCU01045	1694	724
NCU01047	214	180
NCU01048	19	11
NCU01049	1	5
NCU01050	1	0
NCU01051	64	39
NCU01052	89	37
NCU01053	365	249
NCU01054	11	5
NCU01055	88	77
NCU01056	83	369
NCU01057	802	62
NCU01058	34	6
NCU01059	115	78
NCU01060	7878	1873
NCU01061	221	493
NCU01063	1224	1289
NCU01064	1216	1113
NCU01065	358	493
NCU01066	326	1191
NCU01067	288	318
NCU01068	603	585
NCU01069	875	1013
NCU01070	248	287
NCU01071	0	3
NCU01072	2169	1762
NCU01073	11	11
NCU01074	53	71
NCU01075	0	0
NCU01076	0	0
NCU01077	54	136
NCU01078	125	150
NCU01079	12	22
NCU01080	1557	3996
NCU01081	161	123
NCU01082	42	55
NCU01083	139	324
NCU01084	416	364
NCU01085	60	58
NCU01086	204	201
NCU01087	9	3
NCU01088	1531	369
NCU01089	221	217
NCU01090	0	1
NCU01091	0	0
NCU01092	599	388
NCU01093	4	3
NCU01094	29	30
NCU01095	97	307
NCU01096	0	2
NCU01097	1302	3827
NCU01098	125	110
NCU01099	1543	1003
NCU01100	681	660
NCU01101	560	470
NCU01102	494	759
NCU01103	3	5
NCU01104	58	162
NCU01105	42	15
NCU01106	1107	183
NCU01107	71750	20354
NCU01108	357	40
NCU01109	81	2
NCU01111	119	32
NCU01112	462	83
NCU01113	8	3
NCU01114	68	78
NCU01115	51	99
NCU01116	364	366
NCU01118	628	495
NCU01119	1410	1079
NCU01120	7	4
NCU01121	480	839
NCU01122	71	63
NCU01123	69	59
NCU01124	466	680
NCU01127	1200	511
NCU01132	49	13
NCU01134	2	0
NCU01135	934	191
NCU01136	80	91
NCU01138	143	80
NCU01140	1747	842
NCU01141	177	241
NCU01142	2641	2091
NCU01143	558	645
NCU01144	258	253
NCU01145	1142	1380
NCU01146	4827	4783
NCU01147	402	633
NCU01148	139	134
NCU01149	170	150
NCU01150	267	379
NCU01151	5	5
NCU01153	5	4
NCU01154	128	266
NCU01156	216	148
NCU01157	784	1284
NCU01158	104	117
NCU01159	7	24
NCU01160	1395	1871
NCU01161	447	441
NCU01162	2187	337
NCU01163	1401	1566
NCU01164	985	1014
NCU01165	3461	3400
NCU01166	1419	1686
NCU01167	928	854
NCU01169	5783	9364
NCU01170	808	1101
NCU01171	104	102
NCU01172	340	285
NCU01173	7	3
NCU01174	525	353
NCU01175	5483	5413
NCU01176	213	115
NCU01177	426	676
NCU01178	866	830
NCU01179	1756	1814
NCU01180	533	554
NCU01181	7643	3600
NCU01182	117	82
NCU01183	513	424
NCU01184	202	201
NCU01185	119	119
NCU01186	403	294
NCU01187	906	967
NCU01188	281	214
NCU01189	178	165
NCU01190	2051	2305
NCU01191	262	275
NCU01192	193	161
NCU01193	383	1111
NCU01195	7210	18926
NCU01196	106	123
NCU01197	2629	2467
NCU01198	167	195
NCU01199	2121	1365
NCU01200	12069	9927
NCU01201	2213	2363
NCU01202	4176	2952
NCU01203	125	179
NCU01204	27446	19254
NCU01205	336	206
NCU01206	102	140
NCU01207	3661	3221
NCU01208	96	70
NCU01209	17	14
NCU01210	69	25
NCU01211	298	413
NCU01212	4591	53
NCU01213	11285	1318
NCU01214	233	60
NCU01215	1186	1458
NCU01216	996	990
NCU01218	3460	3957
NCU01219	5348	4554
NCU01220	272	241
NCU01221	13548	14184
NCU01223	923	434
NCU01224	2306	2220
NCU01225	1844	1751
NCU01227	3544	4955
NCU01229	219	212
NCU01230	137	106
NCU01231	40	12
NCU01233	32269	8353
NCU01234	867	738
NCU01235	1704	1281
NCU01236	393	259
NCU01238	646	403
NCU01240	4710	4693
NCU01241	466	857
NCU01242	245	191
NCU01243	1136	807
NCU01245	177	155
NCU01246	578	585
NCU01247	375	351
NCU01248	86	63
NCU01249	2726	2726
NCU01250	915	749
NCU01252	103	62
NCU01253	295	335
NCU01254	464	455
NCU01255	536	684
NCU01256	565	447
NCU01257	421	738
NCU01258	10193	2835
NCU01259	110	168
NCU01260	62	69
NCU01261	3	0
NCU01262	1	5
NCU01266	43	48
NCU01267	167	216
NCU01268	973	774
NCU01269	151	190
NCU01270	198	165
NCU01271	1544	3052
NCU01272	1134	952
NCU01273	768	839
NCU01274	104	134
NCU01275	501	310
NCU01276	248	299
NCU01277	403	584
NCU01278	974	863
NCU01279	629	421
NCU01281	65	36
NCU01282	4957	3574
NCU01283	943	1283
NCU01284	467	372
NCU01285	2185	1302
NCU01288	185	226
NCU01289	472	333
NCU01290	1166	1888
NCU01291	2827	2379
NCU01292	619	339
NCU01294	346	323
NCU01296	11950	8619
NCU01297	1175	2237
NCU01298	101	256
NCU01299	1038	1644
NCU01300	903	732
NCU01301	88	187
NCU01302	896	1158
NCU01303	153	167
NCU01304	199	227
NCU01305	1004	2720
NCU01306	177	235
NCU01307	1898	2115
NCU01308	4	8
NCU01309	287	369
NCU01310	591	420
NCU01311	12	12
NCU01312	310	183
NCU01313	2	9
NCU01314	3	8
NCU01315	1170	1089
NCU01317	19088	21492
NCU01318	1636	1579
NCU01319	960	1325
NCU01320	1443	1822
NCU01321	70	43
NCU01322	130	96
NCU01323	411	377
NCU01324	303	361
NCU01325	1	0
NCU01326	0	1
NCU01327	1483	1295
NCU01328	13496	14502
NCU01329	171	236
NCU01330	438	455
NCU01331	1432	1835
NCU01332	8273	5869
NCU01333	1658	956
NCU01334	24	35
NCU01335	334	314
NCU01336	414	385
NCU01337	277	294
NCU01338	980	997
NCU01339	427	292
NCU01340	884	611
NCU01341	264	261
NCU01342	1037	975
NCU01343	381	543
NCU01344	193	230
NCU01345	1170	767
NCU01346	2	2
NCU01347	2329	1335
NCU01348	6762	9368
NCU01349	40	28
NCU01350	0	2
NCU01351	13	21
NCU01353	2488	4687
NCU01355	92	315
NCU01356	501	500
NCU01357	157	77
NCU01358	92	41
NCU01360	1197	1120
NCU01361	379	280
NCU01362	177	219
NCU01364	937	1003
NCU01365	228	277
NCU01366	158	143
NCU01367	235	508
NCU01368	3675	3224
NCU01369	11005	9682
NCU01370	71	92
NCU01371	199	376
NCU01373	20	7
NCU01374	125	128
NCU01375	3	2
NCU01376	107	216
NCU01377	70	86
NCU01378	504	434
NCU01379	528	415
NCU01380	201	99
NCU01381	2245	3855
NCU01382	73	105
NCU01383	4	18
NCU01385	8	4
NCU01386	216	429
NCU01387	162	123
NCU01388	1192	1252
NCU01389	522	750
NCU01390	232	255
NCU01391	8377	6064
NCU01392	3	2
NCU01393	3384	1049
NCU01394	179	53
NCU01395	454	658
NCU01396	25	14
NCU01397	279	268
NCU01398	215	182
NCU01399	2471	1608
NCU01400	471	446
NCU01401	396	457
NCU01402	33	35
NCU01403	277	275
NCU01404	117	244
NCU01407	57	55
NCU01408	403	409
NCU01409	1740	1124
NCU01410	489	557
NCU01411	203	132
NCU01412	1295	1430
NCU01413	663	774
NCU01414	1226	1460
NCU01415	2	5
NCU01416	21	16
NCU01417	716	419
NCU01418	17754	18270
NCU01419	2589	2096
NCU01420	2701	1915
NCU01421	91	89
NCU01422	11964	10583
NCU01423	55	38
NCU01424	31381	21197
NCU01425	8736	9206
NCU01426	1285	964
NCU01427	403	296
NCU01428	9873	32418
NCU01429	6480	9190
NCU01430	1599	725
NCU01431	371	325
NCU01432	646	633
NCU01433	441	483
NCU01434	193	238
NCU01435	681	683
NCU01436	12267	11615
NCU01438	4546	5869
NCU01439	14531	13125
NCU01440	641	845
NCU01441	1573	2657
NCU01442	841	1053
NCU01443	1547	1621
NCU01444	1677	2155
NCU01445	149	183
NCU01446	1001	928
NCU01447	1560	1591
NCU01448	17	10
NCU01449	1474	1029
NCU01450	7	2
NCU01451	1472	1617
NCU01452	11869	17231
NCU01453	1301	864
NCU01454	1135	1312
NCU01455	422	484
NCU01456	688	909
NCU01457	97	140
NCU01458	192	355
NCU01459	3206	1344
NCU01460	2446	1435
NCU01461	144	102
NCU01462	2	3
NCU01463	29	21
NCU01464	2479	1643
NCU01465	262	212
NCU01466	81	114
NCU01467	4123	4828
NCU01468	2674	2610
NCU01469	494	764
NCU01470	1208	1005
NCU01471	788	735
NCU01472	22	20
NCU01473	1034	1559
NCU01474	795	1102
NCU01475	21	34
NCU01476	865	952
NCU01477	8920	8749
NCU01478	1149	1087
NCU01479	1325	2076
NCU01480	402	451
NCU01481	452	590
NCU01483	4003	6066
NCU01484	10308	9383
NCU01485	295	575
NCU01486	330	393
NCU01487	8293	6702
NCU01488	92	187
NCU01489	6455	7519
NCU01490	439	382
NCU01491	76	87
NCU01493	93	55
NCU01494	29	48
NCU01495	8	17
NCU01496	77	27
NCU01498	1537	1194
NCU01499	1111	2039
NCU01500	887	971
NCU01501	1344	1410
NCU01502	52	70
NCU01503	143	214
NCU01504	308	1690
NCU01505	48	60
NCU01506	43	44
NCU01509	3588	6216
NCU01510	4382	1738
NCU01511	2581	2809
NCU01512	1152	1902
NCU01514	198	268
NCU01515	719	826
NCU01516	621	1408
NCU01517	288	381
NCU01519	43	34
NCU01520	320	170
NCU01521	84	48
NCU01522	154	94
NCU01523	7639	7306
NCU01524	298	482
NCU01525	510	464
NCU01526	47	60
NCU01527	232	165
NCU01528	134348	98459
NCU01529	168	46
NCU01530	49	26
NCU01531	0	0
NCU01532	1	3
NCU01534	615	473
NCU01535	2181	1780
NCU01536	12	5
NCU01537	10	14
NCU01538	9474	3881
NCU01539	409	301
NCU01540	2074	1888
NCU01541	1481	1462
NCU01542	176	249
NCU01543	285	286
NCU01545	21016	20326
NCU01546	36610	30385
NCU01547	1775	1561
NCU01548	21901	13402
NCU01549	415	430
NCU01550	6083	6980
NCU01551	1986	1048
NCU01552	40716	57413
NCU01553	1059	4064
NCU01554	257	253
NCU01555	4127	2534
NCU01559	335	275
NCU01560	620	779
NCU01561	1	0
NCU01562	1	2
NCU01563	210	187
NCU01564	938	1090
NCU01565	2689	3009
NCU01566	1	4
NCU01567	120	57
NCU01568	216	564
NCU01569	288	276
NCU01570	209	199
NCU01571	517	371
NCU01572	217	52
NCU01573	248	89
NCU01575	1369	1094
NCU01577	461	396
NCU01579	288	75
NCU01580	230	324
NCU01581	128	102
NCU01584	106	99
NCU01585	4070	4216
NCU01587	12611	13432
NCU01589	836	1568
NCU01591	33	14
NCU01592	0	2
NCU01593	0	3
NCU01595	76	137
NCU01596	1682	2075
NCU01597	87	81
NCU01598	147	60
NCU01599	461	401
NCU01601	795	870
NCU01605	481	576
NCU01606	2995	3238
NCU01607	284	163
NCU01608	85	22
NCU01610	14	10
NCU01611	294	230
NCU01612	74	119
NCU01613	185	286
NCU01614	1549	1674
NCU01615	561	384
NCU01620	102	66
NCU01623	73	49
NCU01625	237	187
NCU01629	39	66
NCU01631	15	5
NCU01632	959	1728
NCU01633	29025	12818
NCU01634	14245	23521
NCU01635	42593	52855
NCU01636	617	561
NCU01637	109	159
NCU01638	321	482
NCU01640	988	786
NCU01642	576	426
NCU01643	611	506
NCU01644	985	897
NCU01645	5839	6782
NCU01646	841	563
NCU01647	2501	2988
NCU01648	1839	2061
NCU01649	103	131
NCU01650	327	522
NCU01651	20	32
NCU01652	9251	3595
NCU01653	125	56
NCU01654	701	555
NCU01655	3451	2645
NCU01656	158	180
NCU01657	1363	1336
NCU01658	1341	922
NCU01659	172	212
NCU01660	192	63
NCU01664	988	1074
NCU01665	429	444
NCU01666	4283	6244
NCU01667	1373	2467
NCU01668	579	564
NCU01669	280	488
NCU01670	1089	858
NCU01672	26	17
NCU01673	175	261
NCU01674	7843	8503
NCU01675	162	280
NCU01678	467	379
NCU01679	127	127
NCU01680	6865	7936
NCU01681	0	0
NCU01684	13	6
NCU01686	2	1
NCU01688	0	0
NCU01689	1034	2918
NCU01692	2684	4187
NCU01695	335	258
NCU01696	186	214
NCU01697	113	94
NCU01698	1064	1278
NCU01699	175	113
NCU01700	513	476
NCU01701	913	651
NCU01702	702	750
NCU01703	1708	1750
NCU01704	1927	2232
NCU01705	416	409
NCU01706	6	3
NCU01713	496	476
NCU01715	88	75
NCU01717	6	4
NCU01720	3055	1797
NCU01722	147	206
NCU01724	1542	1296
NCU01725	97	206
NCU01728	164	127
NCU01729	537	426
NCU01731	1166	1128
NCU01734	5	3
NCU01735	9358	1985
NCU01737	729	694
NCU01738	530	502
NCU01739	4007	3515
NCU01740	2830	2497
NCU01741	2360	2286
NCU01742	555	668
NCU01744	1794	5246
NCU01745	2486	1494
NCU01746	400	290
NCU01747	1639	1310
NCU01748	2100	3372
NCU01750	495	291
NCU01751	802	802
NCU01752	1040	1353
NCU01753	1415	1122
NCU01754	166963	111684
NCU01756	3236	2937
NCU01757	166	136
NCU01758	939	784
NCU01759	1677	1552
NCU01760	55	14
NCU01761	1479	1523
NCU01762	231	163
NCU01763	628	410
NCU01764	186	281
NCU01765	5517	6910
NCU01766	909	791
NCU01767	2157	2480
NCU01768	5643	6164
NCU01769	296	367
NCU01771	396	365
NCU01772	96	138
NCU01776	11151	21557
NCU01777	707	772
NCU01779	884	1259
NCU01780	23	70
NCU01781	501	539
NCU01782	581	480
NCU01783	1229	1333
NCU01784	64	126
NCU01785	387	403
NCU01786	192	476
NCU01788	206	192
NCU01789	133	127
NCU01790	31	72
NCU01791	1201	1070
NCU01792	4349	4011
NCU01793	825	957
NCU01794	2903	3288
NCU01795	775	664
NCU01796	113	160
NCU01797	4215	4801
NCU01798	28	27
NCU01799	62	62
NCU01800	547	899
NCU01801	685	580
NCU01802	59	51
NCU01803	1228	1203
NCU01804	719	877
NCU01805	337	581
NCU01806	425	625
NCU01807	527	2093
NCU01808	4097	28055
NCU01809	250	369
NCU01810	696	409
NCU01811	273	228
NCU01812	201	57
NCU01813	1351	1158
NCU01814	485	583
NCU01815	4516	1876
NCU01816	4845	4012
NCU01817	1327	1338
NCU01818	410	365
NCU01819	328	138
NCU01820	810	806
NCU01821	3362	2502
NCU01822	2001	2235
NCU01823	395	379
NCU01824	1717	1462
NCU01826	1189	1041
NCU01827	20055	27277
NCU01828	195	129
NCU01829	474	282
NCU01830	109	32
NCU01831	476	380
NCU01833	875	740
NCU01834	19	17
NCU01835	10804	13412
NCU01837	188	36
NCU01838	10501	7682
NCU01839	964	855
NCU01840	150	110
NCU01841	95	97
NCU01842	157	162
NCU01843	3740	4396
NCU01844	831	1495
NCU01845	1237	3136
NCU01846	653	933
NCU01848	0	1
NCU01849	239	136
NCU01850	811	609
NCU01851	54	20
NCU01852	86	47
NCU01853	2	3
NCU01854	1766	1689
NCU01855	628	1011
NCU01856	8023	8101
NCU01857	713	483
NCU01858	220	217
NCU01859	6629	6308
NCU01860	50	43
NCU01861	8334	1013
NCU01862	100	96
NCU01863	1	8
NCU01865	218	155
NCU01866	207	188
NCU01867	85	50
NCU01868	822	374
NCU01869	36	41
NCU01870	534	111
NCU01871	9216	18061
NCU01872	16	14
NCU01873	1818	442
NCU01874	320	235
NCU01875	1	1
NCU01876	0	3
NCU01877	1	3
NCU01878	296	299
NCU01879	1545	1544
NCU01880	122	29
NCU01881	1497	705
NCU01882	890	1173
NCU01883	1497	3893
NCU01884	38	45
NCU01886	2497	3651
NCU01888	50	65
NCU01889	534	536
NCU01891	985	1190
NCU01893	2203	1144
NCU01894	2315	4287
NCU01895	523	634
NCU01896	110	56
NCU01897	723	1091
NCU01898	7237	14208
NCU01899	129	123
NCU01900	136	100
NCU01901	624	326
NCU01902	1984	2370
NCU01903	510	222
NCU01904	2406	2333
NCU01905	1372	753
NCU01906	947	458
NCU01907	1230	1153
NCU01908	413	323
NCU01910	203	210
NCU01911	479	439
NCU01912	1352	1198
NCU01913	505	414
NCU01914	3893	3377
NCU01916	187	149
NCU01917	24	16
NCU01918	4509	3233
NCU01919	1717	1674
NCU01920	251	235
NCU01922	1560	1732
NCU01923	2	7
NCU01924	1365	1543
NCU01926	989	54
NCU01927	637	657
NCU01928	742	602
NCU01929	683	554
NCU01930	1156	1049
NCU01931	182	141
NCU01932	264	284
NCU01935	658	385
NCU01936	126	118
NCU01938	277	309
NCU01939	2025	2086
NCU01940	1030	869
NCU01942	6	14
NCU01943	0	2
NCU01944	332	117
NCU01945	1037	1091
NCU01946	194	120
NCU01947	190	153
NCU01948	6620	7779
NCU01949	20836	68941
NCU01950	1192	1066
NCU01951	119	95
NCU01953	869	807
NCU01954	161	286
NCU01955	956	932
NCU01956	1455	1314
NCU01957	40	15
NCU01958	10	0
NCU01959	0	0
NCU01960	0	0
NCU01961	107	24
NCU01962	2497	3183
NCU01963	767	657
NCU01964	1325	920
NCU01965	1832	2636
NCU01966	17662	20497
NCU01967	938	666
NCU01968	651	621
NCU01969	733	541
NCU01970	597	439
NCU01971	220	308
NCU01972	259	150
NCU01973	210	78
NCU01974	486	282
NCU01975	1831	1882
NCU01976	525	420
NCU01977	13913	20110
NCU01978	85	73
NCU01979	164	127
NCU01980	88	40
NCU01981	8665	5400
NCU01982	169	268
NCU01983	757	2045
NCU01984	185	174
NCU01985	1693	2228
NCU01987	0	2
NCU01988	0	0
NCU01989	760	365
NCU01990	771	594
NCU01991	526	542
NCU01992	3021	2338
NCU01993	415	492
NCU01994	523	640
NCU01995	4	2
NCU01996	575	347
NCU01997	1714	1198
NCU01998	259	204
NCU01999	412	486
NCU02000	250	178
NCU02001	842	743
NCU02002	107	187
NCU02003	39029	41453
NCU02004	1243	1507
NCU02005	793	396
NCU02006	266	313
NCU02007	1454	2477
NCU02008	150	114
NCU02009	2589	5060
NCU02010	1127	3057
NCU02011	1270	1076
NCU02012	403	577
NCU02013	1864	3071
NCU02014	325	313
NCU02015	852	768
NCU02016	3563	3698
NCU02017	1293	2512
NCU02018	2646	2026
NCU02019	957	437
NCU02020	1937	1414
NCU02021	6	3
NCU02022	449	85
NCU02023	7	27
NCU02024	1040	1153
NCU02025	997	1136
NCU02026	231	420
NCU02027	4142	2723
NCU02028	1443	832
NCU02029	12	4
NCU02030	9	23
NCU02031	703	705
NCU02032	7	2
NCU02033	634	352
NCU02034	9	14
NCU02035	76	35
NCU02036	229	62
NCU02037	0	0
NCU02038	84	68
NCU02039	133	75
NCU02040	15	3
NCU02041	6119	3673
NCU02042	952	91
NCU02043	546	642
NCU02044	3402	3759
NCU02046	317	253
NCU02048	757	643
NCU02049	112	179
NCU02051	552	237
NCU02052	110	117
NCU02053	159	67
NCU02054	318	311
NCU02055	936	1200
NCU02056	147	148
NCU02057	309	192
NCU02058	114	66
NCU02059	929	907
NCU02060	265	220
NCU02061	281	3
NCU02062	33	15
NCU02063	105	177
NCU02064	1326	1520
NCU02065	114	228
NCU02066	166	343
NCU02067	313	453
NCU02068	127	123
NCU02070	384	279
NCU02071	88	20
NCU02073	25	21
NCU02074	4100	2239
NCU02075	5518	10335
NCU02076	2915	3857
NCU02077	7	11
NCU02078	192	205
NCU02079	497	492
NCU02080	91	81
NCU02081	18	10
NCU02082	280	252
NCU02083	341	299
NCU02084	1919	1829
NCU02085	56	61
NCU02086	132	752
NCU02087	43	28
NCU02088	104	48
NCU02089	370	321
NCU02090	942	1250
NCU02091	146	124
NCU02092	24	31
NCU02094	214	328
NCU02095	1374	1236
NCU02096	157	292
NCU02097	547	250
NCU02098	3221	7165
NCU02099	10920	7497
NCU02100	1047	513
NCU02101	22	30
NCU02103	759	647
NCU02104	382	371
NCU02105	191	275
NCU02106	133	199
NCU02107	273	166
NCU02108	837	853
NCU02109	13449	9686
NCU02110	693	370
NCU02111	974	1032
NCU02112	221	209
NCU02113	1454	1897
NCU02114	1900	1470
NCU02115	167	209
NCU02116	770	477
NCU02117	1350	1820
NCU02118	69	65
NCU02119	124	92
NCU02120	121	116
NCU02121	104	121
NCU02122	612	616
NCU02123	534	493
NCU02124	5880	3189
NCU02125	55	29
NCU02126	383	475
NCU02127	792	641
NCU02128	102	42
NCU02129	1	5
NCU02130	182	149
NCU02131	261	231
NCU02132	343	172
NCU02133	4503	5674
NCU02134	3771	2481
NCU02136	18702	17326
NCU02137	136	166
NCU02138	1054	1332
NCU02139	1137	1086
NCU02142	54	56
NCU02143	0	0
NCU02144	15	10
NCU02145	5	1
NCU02146	6	5
NCU02147	166	137
NCU02148	347	286
NCU02149	634	655
NCU02150	204	92
NCU02151	1104	640
NCU02152	1317	962
NCU02153	1646	1978
NCU02155	24	198
NCU02156	927	1369
NCU02157	1561	1742
NCU02158	396	212
NCU02159	576	968
NCU02160	4122	3513
NCU02161	481	610
NCU02162	390	462
NCU02163	94	29
NCU02164	3571	2413
NCU02165	146	85
NCU02167	686	957
NCU02168	278	213
NCU02169	116	216
NCU02170	278	125
NCU02171	13	8
NCU02172	259	265
NCU02173	144	197
NCU02174	341	458
NCU02175	538	1749
NCU02176	439	564
NCU02177	454	446
NCU02178	9	4
NCU02179	940	666
NCU02181	22415	24608
NCU02182	214	247
NCU02183	0	1
NCU02184	84	461
NCU02187	3212	2705
NCU02188	13	9
NCU02189	0	0
NCU02190	311	53
NCU02191	1893	1860
NCU02192	10	13
NCU02193	222454	142558
NCU02194	4451	2626
NCU02195	372	54
NCU02196	430	70
NCU02197	8	22
NCU02198	4	5
NCU02199	5	9
NCU02200	1407	958
NCU02201	315	205
NCU02202	2969	2305
NCU02203	2970	2506
NCU02204	351	410
NCU02205	5	9
NCU02206	15	9
NCU02207	4208	4866
NCU02208	1740	1914
NCU02209	2641	4435
NCU02211	783	404
NCU02212	22	11
NCU02213	247	62
NCU02214	336	309
NCU02215	97	30
NCU02216	652	425
NCU02217	247	258
NCU02218	169	196
NCU02219	942	926
NCU02220	520	498
NCU02221	342	379
NCU02222	105	55
NCU02223	446	545
NCU02224	1540	1464
NCU02225	235	339
NCU02226	295	219
NCU02227	7498	6152
NCU02228	1077	1281
NCU02229	710	1087
NCU02230	192	136
NCU02231	180	196
NCU02232	120	154
NCU02233	999	753
NCU02234	536	448
NCU02235	480	345
NCU02236	112	206
NCU02237	83	90
NCU02238	148	187
NCU02239	20	14
NCU02240	69	41
NCU02241	67	91
NCU02242	72	78
NCU02243	153	154
NCU02244	158	656
NCU02245	249	222
NCU02246	15	35
NCU02247	137	138
NCU02248	212	189
NCU02249	345	266
NCU02250	45058	61768
NCU02251	26	35
NCU02252	25382	23410
NCU02253	71	43
NCU02254	264	200
NCU02255	530	477
NCU02256	83	109
NCU02257	342	399
NCU02259	57	87
NCU02260	4558	3826
[truncated: 7,734 more rows]

## Sheet: wc2 KO down and rhythmic (345)
gene Id
NCU00236
NCU00245
NCU00259
NCU00260
NCU00309
NCU00332
NCU00338
NCU00351
NCU00375
NCU00377
NCU00642
NCU00643
NCU00701
NCU00716
NCU00717
NCU00720
NCU00795
NCU00796
NCU00838
NCU00902
NCU00990
NCU01060
NCU01106
NCU01107
NCU01108
NCU01111
NCU01112
NCU01393
NCU01430
NCU01572
NCU01573
NCU01720
NCU01810
NCU01812
NCU01861
NCU01870
NCU01901
NCU01905
NCU01906
NCU02051
NCU02124
NCU02195
NCU02343
NCU02369
NCU02378
NCU02526
NCU02603
NCU02646
NCU02665
NCU02690
NCU02712
NCU02730
NCU02799
NCU02849
NCU02906
NCU02947
NCU02948
NCU03074
NCU03188
NCU03222
NCU03255
NCU03451
NCU03497
NCU03569
NCU03639
NCU03749
NCU03848
NCU03922
NCU04065
NCU04223
NCU04237
NCU04264
NCU04266
NCU04267
NCU04295
NCU04367
NCU04368
NCU04451
NCU04507
NCU04532
NCU04533
NCU04823
NCU04908
NCU04994
NCU05012
NCU05038
NCU05161
NCU05229
NCU05341
NCU05535
NCU05563
NCU05597
NCU05598
NCU05652
NCU05669
NCU05670
NCU05704
NCU05775
NCU05843
NCU05844
NCU06009
NCU06203
NCU06250
NCU06255
NCU06265
NCU06406
NCU06506
NCU06597
NCU06718
NCU06773
NCU06803
NCU06890
NCU06967
NCU06977
NCU07029
NCU07030
NCU07050
NCU07064
NCU07116
NCU07117
NCU07253
NCU07322
NCU07333
NCU07345
NCU07557
NCU07569
NCU07816
NCU07818
NCU07927
NCU07934
NCU07938
NCU07944
NCU07974
NCU08070
NCU08091
NCU08095
NCU08146
NCU08298
NCU08372
NCU08412
NCU08413
NCU08455
NCU08457
NCU08549
NCU08643
NCU08695
NCU08715
NCU08750
NCU08907
NCU08949
NCU09040
NCU09041
NCU09075
NCU09115
NCU09169
NCU09170
NCU09209
NCU09345
NCU09403
NCU09420
NCU09421
NCU09486
NCU09514
NCU09532
NCU09533
NCU09548
NCU09738
NCU09775
NCU09820
NCU09821
NCU10015
NCU10077
NCU10291
NCU10314
NCU10500
NCU11053
NCU11201
NCU11245
NCU11264
NCU11295
NCU11306
NCU11395
NCU11495
NCU11498
NCU11687
NCU11851
NCU11870
NCU12058
NCU12093
NCU00054
NCU00281
NCU00673
NCU00678
NCU00712
NCU00715
NCU00748
NCU00766
NCU00849
NCU00884
NCU01127
NCU01238
NCU01292
NCU01345
NCU01347
NCU01357
NCU01358
NCU01417
NCU01555
NCU01881
NCU01903
NCU01989
NCU02110
NCU02317
NCU02322
NCU02540
NCU02596
NCU02597
NCU02765
NCU02887
NCU03246
NCU03281
NCU03284
NCU03673
NCU03714
NCU03733
NCU03755
NCU03780
NCU03868
NCU03985
NCU04053
NCU04144
NCU04297
NCU04406
NCU04415
NCU04444
NCU04538
NCU04539
NCU04605
NCU04615
NCU04667
NCU04669
NCU04936
NCU05040
NCU05143
NCU05146
NCU05148
NCU05151
NCU05162
NCU05183
NCU05185
NCU05198
NCU05340
NCU05490
NCU05498
NCU05838
NCU05862
NCU05987
NCU06018
NCU06020
NCU06133
NCU06537
NCU06669
NCU06682
NCU06719
NCU06847
NCU06978
NCU07067
NCU07233
NCU07267
NCU07273
NCU07274
NCU07325
NCU07349
NCU07441
NCU07661
NCU07730
NCU07748
NCU07749
NCU07806
NCU07836
NCU07888
NCU07915
NCU07921
NCU07945
NCU07946
NCU08057
NCU08064
NCU08110
NCU08308
NCU08330
NCU08610
NCU08611
NCU08612
NCU08702
NCU08703
NCU08828
NCU09013
NCU09031
NCU09057
NCU09141
NCU09176
NCU09342
NCU09344
NCU09419
NCU09526
NCU09611
NCU09612
NCU09638
NCU09713
NCU09714
NCU09754
NCU09818
NCU09819
NCU09986
NCU10030
NCU10069
NCU10429
NCU11046
NCU11260
NCU11352
NCU11424
NCU11461
NCU11578
NCU11879
NCU11989
NCU12134
NCU01735
NCU01972
NCU02265
NCU02819
NCU03967
NCU06326
NCU06915
NCU07232
NCU09049
NCU09210
NCU09776
NCU00322
NCU01837
NCU01873
NCU04452
NCU05005
NCU05448
NCU05567
NCU08291

## Sheet: wc2 KO up and rhythmic (191)
gene Id
NCU00026
NCU00027
NCU00102
NCU00270
NCU00289
NCU00419
NCU00573
NCU00599
NCU00821
NCU00911
NCU00952
NCU01008
NCU01061
NCU01102
NCU01154
NCU01193
NCU01257
NCU01290
NCU01301
NCU01516
NCU01650
NCU01790
NCU01871
NCU02002
NCU02175
NCU02468
NCU02477
NCU02478
NCU02482
NCU02757
NCU02913
NCU03009
NCU03013
NCU03022
NCU03035
NCU03092
NCU03121
NCU03177
NCU03207
NCU03232
NCU03241
NCU03274
NCU03293
NCU03323
NCU03560
NCU03633
NCU03836
NCU03907
NCU04156
NCU04165
NCU04419
NCU04461
NCU04542
NCU04645
NCU04674
NCU04910
NCU05235
NCU05627
NCU05735
NCU05835
NCU05894
NCU05970
NCU05974
NCU06546
NCU06687
NCU06727
NCU06824
NCU07033
NCU07098
NCU07121
NCU07331
NCU07392
NCU07459
NCU07468
NCU07545
NCU07726
NCU07740
NCU07743
NCU07802
NCU08167
NCU08277
NCU08355
NCU08541
NCU08595
NCU08663
NCU08728
NCU08784
NCU08793
NCU08819
NCU08821
NCU08980
NCU09199
NCU09252
NCU09264
NCU09333
NCU09354
NCU09356
NCU09380
NCU09382
NCU09395
NCU09427
NCU09647
NCU09842
NCU09873
NCU09915
NCU09969
NCU10031
NCU10062
NCU10809
NCU11012
NCU11241
NCU11753
NCU12096
NCU00194
NCU00283
NCU00727
NCU00859
NCU01022
NCU01485
NCU01589
NCU01689
NCU02013
NCU02026
NCU02075
NCU02086
NCU02209
NCU02305
NCU02363
NCU02629
NCU02657
NCU02883
NCU02955
NCU02977
NCU03239
NCU03248
NCU03535
NCU03628
NCU03827
NCU03979
NCU04045
NCU04049
NCU04395
NCU04508
NCU04578
NCU04638
NCU04907
NCU04931
NCU05068
NCU05304
NCU05501
NCU05517
NCU05780
NCU05782
NCU05850
NCU05900
NCU05917
NCU06187
NCU06270
NCU06272
NCU06364
NCU06497
NCU06694
NCU06785
NCU06914
NCU06926
NCU06934
NCU06943
NCU06991
NCU07017
NCU07063
NCU07188
NCU07307
NCU07308
NCU07311
NCU07506
NCU07659
NCU07768
NCU07846
NCU07930
NCU08229
NCU08295
NCU08358
NCU08410
NCU08535
NCU08976
NCU09197
NCU09504
NCU09903
NCU09968
NCU04963
NCU07751
