# Supplementary material for: Dawn- and dusk-phased circadian transcription rhythms coordinate anabolic and catabolic functions in Neurospora
Source: BMC Biol. 2015 Feb 24;13:17. doi: 10.1186/s12915-015-0126-4 (PMC4381671; doi:10.1186/s12915-015-0126-4)
Supplement: Additional file 11: Table S7. — Comparison of CSP1 regulated genes with rhythmic genes. [file 12915_2015_126_MOESM11_ESM.xlsx]

## Sheet: Total Reads
gene Id	wt	CSP1OE
NCU00003	847	1357
NCU00004	1202	1543
NCU00005	946	733
NCU00006	2430	2953
NCU00007	973	875
NCU00008	1545	1150
NCU00009	1	0
NCU00010	4803	6170
NCU00011	4	3
NCU00013	2	3
NCU00014	1187	1203
NCU00015	678	886
NCU00017	117	256
NCU00018	25795	30068
NCU00019	760	824
NCU00021	4930	5778
NCU00022	650	685
NCU00023	4631	7657
NCU00024	2383	2905
NCU00025	2183	2527
NCU00026	582	287
NCU00027	367	215
NCU00028	2632	1738
NCU00029	1709	1953
NCU00030	1549	1017
NCU00031	28	10
NCU00032	2311	1811
NCU00033	155	77
NCU00034	1577	1007
NCU00035	1369	994
NCU00037	900	1248
NCU00038	681	506
NCU00039	26	62
NCU00040	22382	27087
NCU00041	4534	3148
NCU00042	329	454
NCU00043	9816	9827
NCU00045	403	434
NCU00046	3789	2532
NCU00047	110	53
NCU00048	0	1
NCU00050	12206	10370
NCU00051	2945	2829
NCU00052	69	86
NCU00054	458	576
NCU00055	369	524
NCU00056	726	945
NCU00057	1311	1253
NCU00059	499	571
NCU00060	968	936
NCU00061	178	186
NCU00064	7918	7306
NCU00065	551	305
NCU00066	2053	2241
NCU00067	1237	1202
NCU00068	4614	4935
NCU00069	137	126
NCU00070	1101	830
NCU00071	0	0
NCU00072	1575	2103
NCU00073	2294	2677
NCU00074	810	854
NCU00075	3285	3353
NCU00076	519	819
NCU00077	744	1157
NCU00078	1272	1379
NCU00079	254	151
NCU00080	6158	10674
NCU00081	314	374
NCU00082	8	9
NCU00083	4579	5373
NCU00084	120	205
NCU00085	550	669
NCU00086	21	49
NCU00087	2104	3193
NCU00088	4869	4942
NCU00089	754	156
NCU00090	10467	8596
NCU00091	1932	2321
NCU00092	259	242
NCU00093	14	34
NCU00095	3206	4131
NCU00096	18	23
NCU00097	57	74
NCU00099	0	0
NCU00100	1888	2080
NCU00101	2634	2502
NCU00102	7875	2684
NCU00103	1361	1599
NCU00104	9656	20116
NCU00105	568	691
NCU00106	6334	6119
NCU00107	808	891
NCU00108	323	331
NCU00109	1172	1270
NCU00110	575	513
NCU00111	1824	1585
NCU00112	3580	3589
NCU00114	2307	1726
NCU00115	904	795
NCU00116	3159	3231
NCU00117	2638	1996
NCU00118	115	133
NCU00119	998	1227
NCU00120	540	568
NCU00121	5613	2736
NCU00122	5503	5760
NCU00123	0	4
NCU00124	1635	1167
NCU00125	356	358
NCU00126	475	452
NCU00127	4940	6921
NCU00128	80	604
NCU00129	309	392
NCU00130	104	133
NCU00132	1376	2209
NCU00133	2184	2652
NCU00134	3171	4002
NCU00135	2171	2463
NCU00136	1262	1271
NCU00137	2887	2768
NCU00138	138	93
NCU00142	864	488
NCU00143	61	111
NCU00144	5671	6140
NCU00145	461	437
NCU00146	1205	1759
NCU00147	1609	1766
NCU00148	2283	2737
NCU00149	105	112
NCU00150	1997	1844
NCU00151	293	200
NCU00152	2214	2401
NCU00153	393	664
NCU00154	1266	1782
NCU00155	2225	1580
NCU00157	2718	2137
NCU00158	393	411
NCU00159	480	564
NCU00160	2031	1092
NCU00161	1052	850
NCU00162	1591	1749
NCU00163	1001	1035
NCU00164	1684	1655
NCU00166	186	290
NCU00167	1446	1890
NCU00168	1918	2028
NCU00169	6052	5870
NCU00170	3832	4243
NCU00171	1495	1228
NCU00172	1609	525
NCU00173	1813	3013
NCU00175	5827	7129
NCU00176	136	214
NCU00177	14125	14741
NCU00178	372	555
NCU00179	39	39
NCU00180	139	164
NCU00181	501	515
NCU00182	2855	2649
NCU00183	1407	1649
NCU00184	402	416
NCU00185	41	30
NCU00186	176	70
NCU00187	1627	1834
NCU00188	3420	3594
NCU00189	14	13
NCU00192	0	0
NCU00193	1527	2141
NCU00194	24985	6649
NCU00195	2816	4234
NCU00196	1701	2904
NCU00197	10	7
NCU00198	854	1375
NCU00199	5050	7576
NCU00200	6390	8538
NCU00201	31	62
NCU00202	5846	5449
NCU00203	2738	2891
NCU00204	285	347
NCU00205	1394	1505
NCU00206	160	183
NCU00207	233	296
NCU00208	6	8
NCU00209	2256	2869
NCU00210	909	1322
NCU00211	1613	1402
NCU00212	8912	9627
NCU00213	960	866
NCU00214	961	1020
NCU00215	1120	1310
NCU00216	5568	7180
NCU00218	212	206
NCU00219	4716	6306
NCU00220	281	372
NCU00221	20	53
NCU00222	2635	4650
NCU00223	3523	6390
NCU00224	4	11
NCU00225	23019	34513
NCU00226	1549	1319
NCU00227	2367	651
NCU00229	5	12
NCU00230	3755	3919
NCU00231	1	3
NCU00232	1277	1625
NCU00233	48	76
NCU00234	1662	2068
NCU00236	1252	1261
NCU00237	553	1040
NCU00238	190	291
NCU00239	3612	4772
NCU00240	585	805
NCU00241	1228	661
NCU00242	1834	1360
NCU00243	3939	3293
NCU00244	488	88
NCU00245	255	133
NCU00246	101	111
NCU00247	115	210
NCU00248	571	431
NCU00249	848	857
NCU00250	27	54
NCU00251	708	342
NCU00252	234	247
NCU00253	383	351
NCU00254	0	0
NCU00255	227	292
NCU00256	108	141
NCU00257	1129	1227
NCU00258	34097	36443
NCU00259	516	607
NCU00260	4584	4081
NCU00261	5005	7741
NCU00262	167	240
NCU00263	11908	17642
NCU00264	1054	1320
NCU00265	2851	4320
NCU00267	35	95
NCU00268	704	841
NCU00269	196	533
NCU00270	1461	2286
NCU00271	3	8
NCU00272	1831	2405
NCU00273	4086	5209
NCU00274	1969	4168
NCU00275	479	612
NCU00276	1124	1793
NCU00277	378	513
NCU00278	1483	2269
NCU00279	265	271
NCU00280	981	1327
NCU00281	1101	1646
NCU00282	1274	729
NCU00283	233	334
NCU00284	61	24
NCU00285	766	540
NCU00287	1146	1362
NCU00288	18	18
NCU00289	1533	1566
NCU00290	4	20
NCU00291	266	379
NCU00292	131	118
NCU00293	764	992
NCU00294	68154	62556
NCU00295	2705	4493
NCU00296	20	15
NCU00297	4	4
NCU00298	28	31
NCU00299	59	100
NCU00300	817	732
NCU00301	757	1006
NCU00302	752	836
NCU00303	411	562
NCU00304	2293	2158
NCU00305	175	417
NCU00306	1151	5568
NCU00307	8	6
NCU00308	268	281
NCU00309	1474	5804
NCU00310	204	383
NCU00311	4592	6757
NCU00312	3	50
NCU00313	1	0
NCU00314	111	135
NCU00315	5155	5937
NCU00316	737	266
NCU00317	638	640
NCU00318	6	16
NCU00319	21	87
NCU00320	3658	5941
NCU00321	1578	1140
NCU00322	4492	76011
NCU00324	1661	1574
NCU00325	532	660
NCU00326	5608	9248
NCU00327	23	121
NCU00329	210	133
NCU00330	133	186
NCU00331	136	135
NCU00332	3429	4463
NCU00333	208	247
NCU00334	748	1080
NCU00335	572	801
NCU00336	2237	2402
NCU00337	484	415
NCU00338	292	987
NCU00339	0	0
NCU00340	6621	5177
NCU00343	1	0
NCU00344	1791	2116
NCU00345	1140	1905
NCU00346	519	643
NCU00347	1599	1239
NCU00348	478	576
NCU00349	746	642
NCU00350	1240	609
NCU00351	534	128
NCU00352	3497	2818
NCU00353	34	23
NCU00354	5	5
NCU00355	36222	25201
NCU00356	1098	1177
NCU00357	1903	1639
NCU00358	987	655
NCU00359	401	444
NCU00360	1080	1480
NCU00361	750	1143
NCU00362	172	266
NCU00363	384	363
NCU00364	910	878
NCU00365	744	968
NCU00366	13659	15558
NCU00367	1	3
NCU00368	567	863
NCU00369	760	838
NCU00370	69	52
NCU00371	2919	3137
NCU00372	1924	3001
NCU00373	1971	1744
NCU00375	188	105
NCU00376	680	829
NCU00377	1617	856
NCU00378	3217	4102
NCU00379	1993	2853
NCU00380	1	7
NCU00382	2612	2096
NCU00384	1	5
NCU00385	8236	6061
NCU00386	147	249
NCU00387	238	221
NCU00388	6558	7260
NCU00389	1959	2497
NCU00391	0	0
NCU00392	293	271
NCU00395	4125	2359
NCU00396	4351	5000
NCU00397	4774	3438
NCU00398	931	886
NCU00399	17268	27967
NCU00400	570	573
NCU00401	1256	1532
NCU00403	578	1159
NCU00404	978	954
NCU00405	15701	18629
NCU00406	5827	2494
NCU00407	286	416
NCU00408	222	136
NCU00409	1879	1902
NCU00410	9364	9557
NCU00411	1715	1498
NCU00412	971	906
NCU00413	41645	47557
NCU00414	15691	14246
NCU00415	2022	2263
NCU00416	797	634
NCU00417	1075	948
NCU00418	4094	2755
NCU00419	1248	763
NCU00420	4482	4678
NCU00421	911	1153
NCU00422	9386	11195
NCU00423	2492	2904
NCU00424	2612	3006
NCU00425	1	4
NCU00426	217	266
NCU00427	746	972
NCU00428	733	919
NCU00430	4902	6063
NCU00431	4074	5263
NCU00432	2395	2110
NCU00434	3114	1505
NCU00435	1340	741
NCU00436	5244	4316
NCU00437	123	111
NCU00438	200	219
NCU00439	0	0
NCU00440	6554	6356
NCU00441	1577	1080
NCU00442	2022	1887
NCU00443	7661	4211
NCU00444	2437	2683
NCU00445	1423	1765
NCU00446	936	673
NCU00447	7931	10146
NCU00448	366	523
NCU00449	2	6
NCU00450	7651	8849
NCU00451	10871	10440
NCU00453	1794	1815
NCU00454	537	523
NCU00455	2388	2180
NCU00456	1793	496
NCU00457	8612	10135
NCU00458	1095	611
NCU00459	2144	2527
NCU00461	5236	20125
NCU00462	11	13
NCU00463	3002	3045
NCU00464	27306	30300
NCU00465	5206	5882
NCU00466	1340	1235
NCU00467	1475	1829
NCU00468	1146	1119
NCU00469	1276	1401
NCU00470	516	590
NCU00471	688	730
NCU00472	4774	5061
NCU00473	2802	1363
NCU00474	3	8
NCU00475	44364	45052
NCU00476	981	1231
NCU00477	16593	26417
NCU00478	281	426
NCU00480	4449	5711
NCU00481	3436	2233
NCU00483	572	325
NCU00484	7027	4181
NCU00485	1	0
NCU00486	3325	2662
NCU00487	330	429
NCU00488	9391	8329
NCU00489	49541	61042
NCU00490	2566	2386
NCU00491	24	11
NCU00492	3844	4441
NCU00493	7234	6686
NCU00494	1088	1376
NCU00495	2216	3101
NCU00496	206	90
NCU00497	997	892
NCU00498	1787	2513
NCU00499	28789	19129
NCU00500	21	29
NCU00501	697	839
NCU00502	16686	16310
NCU00503	866	830
NCU00504	250	226
NCU00505	2369	2205
NCU00506	3153	3269
NCU00509	186	250
NCU00510	20	21
NCU00512	380	516
NCU00513	1821	2803
NCU00515	3103	4295
NCU00516	30	24
NCU00517	890	1349
NCU00518	2928	4111
NCU00519	4085	5592
NCU00520	7117	9086
NCU00521	2229	1292
NCU00522	6416	7889
NCU00523	752	729
NCU00524	53	47
NCU00525	0	0
NCU00526	9	17
NCU00527	1660	1472
NCU00528	1818	1798
NCU00529	0	0
NCU00530	0	0
NCU00531	0	0
NCU00532	1	1
NCU00533	0	0
NCU00534	30	36
NCU00535	300	262
NCU00536	3780	2204
NCU00537	3261	3333
NCU00538	1086	1187
NCU00541	5745	5104
NCU00542	2987	3631
NCU00543	32	20
NCU00545	2898	3192
NCU00547	34	31
NCU00548	204	185
NCU00549	1980	1348
NCU00550	1269	1449
NCU00551	5824	7339
NCU00552	3781	2789
NCU00553	2122	1182
NCU00554	13920	8196
NCU00556	1892	2109
NCU00557	9	3
NCU00558	81	64
NCU00559	416	234
NCU00560	710	469
NCU00561	232	258
NCU00562	2682	2895
NCU00563	77	120
NCU00564	2408	2141
NCU00565	3746	4268
NCU00566	3363	3139
NCU00567	15077	16505
NCU00568	1163	978
NCU00569	470	412
NCU00570	205	197
NCU00571	1722	1385
NCU00572	97	62
NCU00573	10360	9627
NCU00574	22	33
NCU00575	15308	17561
NCU00576	874	702
NCU00577	487	487
NCU00578	243	225
NCU00579	5205	3235
NCU00580	437	384
NCU00581	356	442
NCU00582	7348	1615
NCU00583	12	18
NCU00584	2296	1661
NCU00585	30871	27886
NCU00586	1662	1253
NCU00587	2933	3113
NCU00589	5173	6397
NCU00590	1400	1076
NCU00591	1098	838
NCU00592	777	716
NCU00593	1771	2134
NCU00594	11	6
NCU00595	6779	3730
NCU00596	730	945
NCU00597	456	807
NCU00598	1140	1255
NCU00599	1135	845
NCU00600	6706	6408
NCU00602	1478	2263
NCU00603	0	0
NCU00604	176	528
NCU00605	943	1472
NCU00606	13	257
NCU00607	4	26
NCU00608	826	1211
NCU00609	885	1099
NCU00611	1605	1959
NCU00614	5893	6683
NCU00616	315	347
NCU00617	1291	1762
NCU00618	36789	35714
NCU00619	916	774
NCU00620	527	517
NCU00621	2846	3493
NCU00622	4264	5589
NCU00623	686	875
NCU00624	1668	1837
NCU00627	22052	16223
NCU00628	1908	2502
NCU00629	41209	46076
NCU00630	195	324
NCU00631	1045	1903
NCU00632	2161	938
NCU00633	6438	11357
NCU00634	28497	32484
NCU00635	14182	13454
NCU00636	13347	12358
NCU00638	41	55
NCU00640	130	176
NCU00641	241	255
NCU00642	2592	7848
NCU00643	721	1544
NCU00644	7996	6873
NCU00645	0	1
NCU00646	163	163
NCU00648	128	161
NCU00649	3448	3466
NCU00650	1325	1671
NCU00651	2470	1948
NCU00652	229	238
NCU00653	165	175
NCU00654	604	400
NCU00655	2043	2489
NCU00656	2464	3834
NCU00657	679	691
NCU00658	276	354
NCU00659	290	523
NCU00660	1500	1589
NCU00662	234	284
NCU00663	688	705
NCU00664	318	341
NCU00665	2986	2509
NCU00666	270	302
NCU00667	3298	3211
NCU00668	4417	4929
NCU00669	2983	3180
NCU00670	4136	2760
NCU00671	6785	7650
NCU00673	33354	14642
NCU00674	146	124
NCU00675	326	588
NCU00676	703	740
NCU00677	312	293
NCU00678	586	1672
NCU00679	28	62
NCU00680	6981	9196
NCU00681	1370	1704
NCU00682	3953	3323
NCU00684	965	1869
NCU00685	18535	20905
NCU00687	4022	3532
NCU00688	70	99
NCU00689	922	1191
NCU00690	717	1057
NCU00691	630	965
NCU00692	4078	6125
NCU00693	452	557
NCU00694	3222	2860
NCU00695	1315	3412
NCU00696	2242	2330
NCU00697	19	25
NCU00698	16	27
NCU00699	236	206
NCU00700	304	311
NCU00701	316	1749
NCU00704	1	3
NCU00705	146	146
NCU00706	27091	32692
NCU00707	1495	1959
NCU00708	5	13
NCU00709	18	43
NCU00710	232	252
NCU00711	349	402
NCU00712	15891	11728
NCU00713	1611	962
NCU00714	7953	9310
NCU00715	419	652
NCU00716	2474	11246
NCU00717	870	871
NCU00718	16	8
NCU00719	122	185
NCU00720	1366	2268
NCU00721	1043	2920
NCU00722	243	335
NCU00723	178	424
NCU00724	22	40
NCU00725	3657	2578
NCU00726	64170	45860
NCU00727	618	872
NCU00728	419	587
NCU00729	3784	7523
NCU00730	152	615
NCU00732	269	11476
NCU00733	37	51
NCU00734	1102	1253
NCU00735	77	163
NCU00736	361	596
NCU00737	2132	2459
NCU00738	632	730
NCU00739	0	0
NCU00740	250	252
NCU00741	1659	1727
NCU00742	2056	1642
NCU00743	27072	19687
NCU00744	2666	3057
NCU00745	5	11
NCU00746	0	1
NCU00747	2	14
NCU00748	1819	2947
NCU00749	1146	1043
NCU00751	315	157
NCU00752	317	445
NCU00753	1938	2602
NCU00754	3233	4005
NCU00755	710	1204
NCU00756	1	4
NCU00757	36	57
NCU00758	107	164
NCU00759	914	1251
NCU00760	97	42
NCU00761	38	20
NCU00762	16	36
NCU00763	3	3
NCU00764	0	0
NCU00765	111	146
NCU00766	840	1514
NCU00768	6366	8076
NCU00770	2623	3737
NCU00771	1525	1804
NCU00772	912	1090
NCU00773	50	107
NCU00774	1136	2151
NCU00775	11819	13836
NCU00776	157	157
NCU00777	386	375
NCU00778	494	406
NCU00779	286	239
NCU00780	32	198
NCU00781	0	15
NCU00782	13	77
NCU00783	8	39
NCU00784	1108	1802
NCU00786	29	59
NCU00787	24	53
NCU00788	216	382
NCU00789	5227	5881
NCU00790	340	2588
NCU00792	7871	11329
NCU00793	9466	32634
NCU00794	478	1036
NCU00795	109	289
NCU00796	1198	1464
NCU00797	299	448
NCU00798	1426	933
NCU00799	783	1241
NCU00800	44	70
NCU00801	964	985
NCU00802	823	876
NCU00803	337	253
NCU00804	4	0
NCU00805	2218	752
NCU00806	0	0
NCU00807	1	1
NCU00808	238	142
NCU00809	771	580
NCU00810	2900	2206
NCU00811	29090	16063
NCU00812	905	942
NCU00813	2997	3842
NCU00814	2466	2845
NCU00817	1	0
NCU00818	789	671
NCU00819	16	14
NCU00821	5348	698
NCU00822	2	0
NCU00823	3922	3903
NCU00824	567	556
NCU00825	44	21
NCU00826	239	182
NCU00827	959	357
NCU00828	1001	692
NCU00829	1326	41953
NCU00830	839	23905
NCU00831	9171	10211
NCU00832	347	874
NCU00833	1888	2799
NCU00834	92	338
NCU00835	388	808
NCU00836	9	9
NCU00837	121	486
NCU00838	1227	3043
NCU00839	4	39
NCU00840	1	5
NCU00841	0	0
NCU00842	1	8
NCU00843	2195	2541
NCU00844	12	33
NCU00845	20	33
NCU00846	254	706
NCU00847	1239	1276
NCU00848	157	700
NCU00849	43	80
NCU00850	5	22
NCU00851	0	0
NCU00852	1	0
NCU00853	297	524
NCU00854	219	359
NCU00855	100	120
NCU00856	880	954
NCU00857	1080	1314
NCU00859	90	197
NCU00860	947	621
NCU00861	8	7
NCU00862	421	616
NCU00863	300	538
NCU00864	2434	2487
NCU00865	4687	6308
NCU00866	6117	4607
NCU00867	9536	9776
NCU00868	2080	3429
NCU00869	1053	1241
NCU00870	927	454
NCU00871	5	7
NCU00872	120	88
NCU00873	98	124
NCU00874	266	451
NCU00875	57	58
NCU00876	315	279
NCU00877	188	406
NCU00878	10877	19903
NCU00879	4822	4501
NCU00880	4527	5380
NCU00881	2872	1059
NCU00882	173	262
NCU00883	178	196
NCU00884	15240	19629
NCU00885	9	14
NCU00886	281	78
NCU00887	90	85
NCU00889	936	413
NCU00890	351	341
NCU00891	3058	2201
NCU00892	1935	2989
NCU00893	854	1063
NCU00894	10224	10468
NCU00895	5034	4829
NCU00896	3616	3455
NCU00897	955	1032
NCU00898	1043	1764
NCU00899	1971	1650
NCU00900	1398	1706
NCU00901	956	1064
NCU00902	2541	1651
NCU00903	6971	4530
NCU00904	4104	3376
NCU00905	1375	2964
NCU00906	400	603
NCU00907	0	1
NCU00911	25886	12645
NCU00912	442	557
NCU00913	1996	2196
NCU00914	2960	2692
NCU00915	32086	23470
NCU00916	4096	2349
NCU00917	748	968
NCU00918	2911	3688
NCU00919	1041	1247
NCU00920	2811	2451
NCU00921	541	651
NCU00922	2	1
NCU00923	1463	1331
NCU00924	1809	1395
NCU00925	2284	2619
NCU00926	352	552
NCU00927	1647	1700
NCU00928	534	539
NCU00929	601	680
NCU00930	1197	1432
NCU00931	1552	1441
NCU00932	23	60
NCU00934	7	13
NCU00935	12162	12216
NCU00936	3359	4348
NCU00937	55	275
NCU00938	2577	1143
NCU00939	4788	6775
NCU00940	21	17
NCU00941	511	678
NCU00943	34	80
NCU00944	3199	2839
NCU00945	1825	1261
NCU00946	1	1
NCU00947	4	8
NCU00948	35	28
NCU00949	104	76
NCU00950	562	515
NCU00951	31165	14069
NCU00952	1388	1016
NCU00953	550	560
NCU00954	929	1319
NCU00955	2201	1722
NCU00956	998	882
NCU00957	15174	9703
NCU00958	3100	2998
NCU00959	9693	11133
NCU00960	19	17
NCU00961	23	23
NCU00962	1355	1363
NCU00963	4954	6327
NCU00964	3330	4834
NCU00965	1259	1398
NCU00966	1903	1491
NCU00967	2134	1625
NCU00968	1341	1248
NCU00969	7276	6772
NCU00970	293	385
NCU00971	37094	38044
NCU00972	446	1316
NCU00973	41	46
NCU00974	762	525
NCU00975	222	255
NCU00976	4	24
NCU00977	1409	1623
NCU00978	921	1081
NCU00979	38716	50217
NCU00980	851	1196
NCU00981	1424	1800
NCU00983	5810	6618
NCU00984	1720	5088
NCU00985	420	158
NCU00986	6	7
NCU00987	92	61
NCU00988	50	86
NCU00989	1	2
NCU00990	93	170
NCU00992	1626	689
NCU00993	53	53
NCU00994	130	106
NCU00995	5437	1687
NCU00998	1387	1719
NCU00999	1462	1086
NCU01000	832	895
NCU01001	319	422
NCU01002	2466	2603
NCU01003	249	191
NCU01004	4272	3381
NCU01005	261	264
NCU01006	3117	3454
NCU01007	1320	1371
NCU01008	837	989
NCU01009	98	95
NCU01010	125	52
NCU01011	0	0
NCU01012	54	34
NCU01013	3042	3249
NCU01014	1	54
NCU01015	1572	1733
NCU01016	303	348
NCU01017	593	593
NCU01019	3466	3425
NCU01021	6565	7044
NCU01022	425	524
NCU01023	1803	1573
NCU01024	1605	1673
NCU01025	347	356
NCU01026	574	620
NCU01027	0	3
NCU01032	536	797
NCU01033	6	41
NCU01034	3	6
NCU01036	6339	6896
NCU01038	45	30
NCU01039	154	235
NCU01041	1299	1664
NCU01042	0	4
NCU01043	0	0
NCU01044	992	1457
NCU01045	881	1063
NCU01047	1436	1677
NCU01048	7	2
NCU01049	0	0
NCU01050	2	7
NCU01051	96	100
NCU01052	108	105
NCU01053	1132	1324
NCU01054	6	8
NCU01055	108	116
NCU01056	45	96
NCU01057	94	150
NCU01058	56	67
NCU01059	223	342
NCU01060	1168	2258
NCU01061	59	167
NCU01063	697	299
NCU01064	411	1564
NCU01065	3910	2248
NCU01066	1387	6448
NCU01067	1073	694
NCU01068	1911	2432
NCU01069	2482	2792
NCU01070	308	401
NCU01071	3	4
NCU01072	519	515
NCU01073	81	56
NCU01074	121	222
NCU01075	0	0
NCU01076	0	1
NCU01077	89	71
NCU01078	102	299
NCU01079	5	10
NCU01080	1364	2423
NCU01081	378	659
NCU01082	358	529
NCU01083	2991	2824
NCU01084	1077	1309
NCU01085	1038	1133
NCU01086	102	147
NCU01087	2	1
NCU01088	112	901
NCU01089	795	764
NCU01090	0	2
NCU01091	2	1
NCU01092	160	163
NCU01093	2	2
NCU01094	45	38
NCU01095	274	243
NCU01096	8	3
NCU01097	6269	6340
NCU01098	295	438
NCU01099	839	863
NCU01100	2464	3123
NCU01101	1498	1802
NCU01102	4544	2057
NCU01103	0	6
NCU01104	1397	1126
NCU01105	199	239
NCU01106	192	319
NCU01107	9322	20062
NCU01108	31	235
NCU01109	1	12
NCU01111	45	179
NCU01112	121	709
NCU01113	12	36
NCU01114	222	342
NCU01115	1209	1413
NCU01116	924	979
NCU01118	1555	2830
NCU01119	1720	1324
NCU01120	2	5
NCU01121	599	461
NCU01122	1274	1991
NCU01123	297	445
NCU01124	280	430
NCU01127	219	833
NCU01132	51	38
NCU01134	1	1
NCU01135	551	609
NCU01136	520	116
NCU01138	201	281
NCU01140	4149	6844
NCU01141	1087	799
NCU01142	4662	3666
NCU01143	2320	3298
NCU01144	525	589
NCU01145	2297	1904
NCU01146	7317	6935
NCU01147	1454	1083
NCU01148	86	30
NCU01149	176	266
NCU01150	1268	1643
NCU01151	6	10
NCU01153	2	1
NCU01154	1146	1613
NCU01156	231	334
NCU01157	2870	4721
NCU01158	245	201
NCU01159	31	34
NCU01160	7348	8353
NCU01161	1794	2466
NCU01162	673	789
NCU01163	545	682
NCU01164	4965	5881
NCU01165	4808	2586
NCU01166	5717	4997
NCU01167	482	460
NCU01169	7587	7495
NCU01170	5834	5685
NCU01171	610	856
NCU01172	1961	1257
NCU01173	4	6
NCU01174	1422	1448
NCU01175	8279	3359
NCU01176	605	1335
NCU01177	1109	1335
NCU01178	2453	2973
NCU01179	5233	6000
NCU01180	1099	1228
NCU01181	3466	6270
NCU01182	226	196
NCU01183	1558	1632
NCU01184	631	681
NCU01185	118	97
NCU01186	1166	1273
NCU01187	6352	8220
NCU01188	551	664
NCU01189	1692	2098
NCU01190	1947	2251
NCU01191	368	276
NCU01192	1377	1742
NCU01193	3390	5748
NCU01195	43817	16518
NCU01196	284	176
NCU01197	21919	24543
NCU01198	576	613
NCU01199	789	714
NCU01200	10205	6934
NCU01201	1351	1278
NCU01202	2804	2863
NCU01203	209	284
NCU01204	9041	7236
NCU01205	640	587
NCU01206	1643	2026
NCU01207	14085	14386
NCU01208	2052	1713
NCU01209	31	41
NCU01210	87	73
NCU01211	720	898
NCU01212	31	8224
NCU01213	2443	29708
NCU01214	134	588
NCU01215	778	558
NCU01216	3103	3858
NCU01218	2581	2449
NCU01219	8501	3120
NCU01220	1444	712
NCU01221	31777	34676
NCU01223	98	159
NCU01224	7005	6807
NCU01225	1767	1832
NCU01227	11977	10723
NCU01229	1377	1388
NCU01230	80	136
NCU01231	24	64
NCU01233	2944	7406
NCU01234	2651	2754
NCU01235	1329	1510
NCU01236	359	325
NCU01238	4341	5564
NCU01240	8298	8521
NCU01241	5834	6840
NCU01242	1141	1016
NCU01243	3017	3663
NCU01245	459	567
NCU01246	386	455
NCU01247	2469	2792
NCU01248	436	407
NCU01249	10791	11107
NCU01250	681	799
NCU01252	869	851
NCU01253	691	575
NCU01254	1643	1646
NCU01255	4409	3533
NCU01256	2210	605
NCU01257	975	1111
NCU01258	2478	5595
NCU01259	236	285
NCU01260	475	853
NCU01261	1	0
NCU01262	0	1
NCU01266	386	474
NCU01267	1256	932
NCU01268	644	749
NCU01269	1096	1269
NCU01270	165	129
NCU01271	13721	15662
NCU01272	10511	9685
NCU01273	1619	1682
NCU01274	791	873
NCU01275	83	143
NCU01276	629	492
NCU01277	791	645
NCU01278	1667	1414
NCU01279	1844	1958
NCU01281	116	127
NCU01282	2483	2830
NCU01283	7726	7453
NCU01284	277	379
NCU01285	3252	2979
NCU01288	1318	1625
NCU01289	1511	577
NCU01290	4548	4444
NCU01291	1889	2117
NCU01292	68	219
NCU01294	1677	2501
NCU01296	5559	5200
NCU01297	2421	1318
NCU01298	199	184
NCU01299	845	711
NCU01300	1664	2091
NCU01301	384	327
NCU01302	1802	1760
NCU01303	1295	1556
NCU01304	839	1288
NCU01305	2494	2722
NCU01306	431	573
NCU01307	682	862
NCU01308	4	1
NCU01309	812	495
NCU01310	1594	1783
NCU01311	31	71
NCU01312	1005	588
NCU01313	3	1
NCU01314	8	19
NCU01315	3670	3387
NCU01317	35449	33835
NCU01318	10216	11549
NCU01319	2014	2484
NCU01320	1242	2052
NCU01321	190	267
NCU01322	254	381
NCU01323	1988	2607
NCU01324	727	1009
NCU01325	3	6
NCU01326	4	5
NCU01327	832	946
NCU01328	44565	32749
NCU01329	256	265
NCU01330	2193	2701
NCU01331	1181	1110
NCU01332	13219	11949
NCU01333	3102	3294
NCU01334	19	9
NCU01335	2324	3301
NCU01336	701	740
NCU01337	654	728
NCU01338	416	371
NCU01339	280	324
NCU01340	254	204
NCU01341	1235	1106
NCU01342	2958	2711
NCU01343	1047	917
NCU01344	746	880
NCU01345	2482	3413
NCU01346	9	13
NCU01347	1851	1677
NCU01348	14423	11644
NCU01349	296	474
NCU01350	0	0
NCU01351	16	15
NCU01353	14361	7410
NCU01355	130	131
NCU01356	316	247
NCU01357	137	138
NCU01358	159	317
NCU01360	2634	2703
NCU01361	1159	1317
NCU01362	1737	1415
NCU01364	494	556
NCU01365	617	848
NCU01366	1380	1869
NCU01367	913	1142
NCU01368	5441	4825
NCU01369	26912	22783
NCU01370	233	298
NCU01371	250	269
NCU01373	71	88
NCU01374	153	152
NCU01375	25	50
NCU01376	435	1218
NCU01377	380	444
NCU01378	1327	2407
NCU01379	5808	8518
NCU01380	200	49
NCU01381	3758	4479
NCU01382	293	65
NCU01383	26	8
NCU01385	13	39
NCU01386	3222	1184
NCU01387	569	751
NCU01388	3054	2528
NCU01389	413	382
NCU01390	491	585
NCU01391	8585	3290
NCU01392	1	1
NCU01393	1031	620
NCU01394	170	159
NCU01395	2326	1380
NCU01396	8	6
NCU01397	751	715
NCU01398	359	417
NCU01399	857	1221
NCU01400	736	762
NCU01401	955	919
NCU01402	32	54
NCU01403	269	316
NCU01404	593	575
NCU01407	36	65
NCU01408	1858	2027
NCU01409	2742	3832
NCU01410	989	912
NCU01411	545	651
NCU01412	6984	8777
NCU01413	981	972
NCU01414	9695	9009
NCU01415	2	1
NCU01416	14	6
NCU01417	272	392
NCU01418	67892	44644
NCU01419	1763	1831
NCU01420	2813	3001
NCU01421	535	515
NCU01422	10183	6804
NCU01423	99	144
NCU01424	5747	9598
NCU01425	6249	4971
NCU01426	1178	1235
NCU01427	1909	1805
NCU01428	2666	1340
NCU01429	23804	12250
NCU01430	1118	2295
NCU01431	4022	3916
NCU01432	527	369
NCU01433	2122	2371
NCU01434	103	112
NCU01435	1016	1191
NCU01436	4577	3920
NCU01438	22773	19301
NCU01439	50880	90172
NCU01440	8654	9292
NCU01441	1046	1680
NCU01442	988	1261
NCU01443	5464	3186
NCU01444	3377	4285
NCU01445	1134	1137
NCU01446	2519	980
NCU01447	1425	1665
NCU01448	33	17
NCU01449	2252	4633
NCU01450	2	3
NCU01451	5537	10017
NCU01452	62932	73079
NCU01453	1461	1602
NCU01454	4456	4296
NCU01455	2474	2080
NCU01456	1589	988
NCU01457	605	984
NCU01458	345	299
NCU01459	3047	6749
NCU01460	1030	1969
NCU01461	1475	2191
NCU01462	2	6
NCU01463	53	43
NCU01464	1651	2407
NCU01465	2735	4591
NCU01466	502	472
NCU01467	1984	2414
NCU01468	4583	5218
NCU01469	606	720
NCU01470	5114	4934
NCU01471	2880	2972
NCU01472	166	190
NCU01473	3393	2733
NCU01474	3582	3050
NCU01475	167	187
NCU01476	1315	1628
NCU01477	6542	6942
NCU01478	3393	2178
NCU01479	7681	5890
NCU01480	509	708
NCU01481	584	348
NCU01483	2025	354
NCU01484	15545	12263
NCU01485	1947	1367
NCU01486	2145	2407
NCU01487	19558	10469
NCU01488	276	55
NCU01489	4814	1727
NCU01490	526	156
NCU01491	308	345
NCU01493	390	319
NCU01494	109	120
NCU01495	8	6
NCU01496	46	76
NCU01498	14530	8691
NCU01499	869	1235
NCU01500	893	1011
NCU01501	1446	1699
NCU01502	426	612
NCU01503	1547	2451
NCU01504	3618	4310
NCU01505	34	27
NCU01506	176	130
NCU01509	3395	4196
NCU01510	4399	15379
NCU01511	1857	2101
NCU01512	1659	1560
NCU01514	365	342
NCU01515	2040	2485
NCU01516	2882	2537
NCU01517	2147	5170
NCU01519	5	10
NCU01520	50	46
NCU01521	19	79
NCU01522	613	1351
NCU01523	4697	4544
NCU01524	883	1053
NCU01525	1988	2828
NCU01526	20	25
NCU01527	870	1149
NCU01528	382327	336271
NCU01529	103	92
NCU01530	7	18
NCU01531	2	8
NCU01532	4	3
NCU01534	1054	1186
NCU01535	2251	2251
NCU01536	1	2
NCU01537	42	84
NCU01538	3187	4627
NCU01539	1824	1639
NCU01540	3631	4642
NCU01541	524	649
NCU01542	1157	1557
NCU01543	3573	4001
NCU01545	10534	9029
NCU01546	56533	40896
NCU01547	4027	4539
NCU01548	5636	3335
NCU01549	2837	2938
NCU01550	3642	4570
NCU01551	937	977
NCU01552	24641	24169
NCU01553	2844	2562
NCU01554	2166	2557
NCU01555	3584	6163
NCU01559	2028	1511
NCU01560	1952	1519
NCU01561	1	1
NCU01562	0	1
NCU01563	556	579
NCU01564	2449	2862
NCU01565	8644	8617
NCU01566	0	3
NCU01567	34	87
NCU01568	235	264
NCU01569	1033	1054
NCU01570	1211	1399
NCU01571	1341	1548
NCU01572	210	527
NCU01573	66	175
NCU01575	2675	3007
NCU01577	623	552
NCU01579	72	148
NCU01580	361	359
NCU01581	301	299
NCU01584	1038	1066
NCU01585	1544	1593
NCU01587	11393	9623
NCU01589	8751	8838
NCU01591	27	22
NCU01592	0	0
NCU01593	0	0
NCU01595	351	539
NCU01596	3729	4640
NCU01597	1462	1251
NCU01598	133	137
NCU01599	1789	1966
NCU01601	1607	1575
NCU01605	739	835
NCU01606	16060	14252
NCU01607	315	435
NCU01608	69	124
NCU01610	112	121
NCU01611	1280	1937
NCU01612	1316	1671
NCU01613	1519	1426
NCU01614	1380	1424
NCU01615	447	632
NCU01620	66	158
NCU01623	271	330
NCU01625	891	1163
NCU01629	110	144
NCU01631	16	19
NCU01632	27182	28120
NCU01633	46558	37461
NCU01634	17738	14247
NCU01635	67399	56988
NCU01636	242	264
NCU01637	706	1075
NCU01638	2969	4770
NCU01640	7115	3858
NCU01642	6325	7688
NCU01643	2450	1701
NCU01644	2694	2947
NCU01645	3503	3551
NCU01646	1338	1660
NCU01647	1621	1715
NCU01648	11445	10884
NCU01649	156	133
NCU01650	1285	1144
NCU01651	241	360
NCU01652	6979	1399
NCU01653	79	22
NCU01654	4069	3086
NCU01655	1044	960
NCU01656	920	1199
NCU01657	1665	1219
NCU01658	4326	3868
NCU01659	1939	2056
NCU01660	196	70
NCU01664	546	594
NCU01665	1739	1839
NCU01666	20364	25739
NCU01667	9193	5088
NCU01668	1981	1777
NCU01669	1554	1834
NCU01670	867	650
NCU01672	48	63
NCU01673	350	396
NCU01674	4081	4009
NCU01675	2536	3637
NCU01678	828	1418
NCU01679	290	362
NCU01680	95494	143866
NCU01681	1	0
NCU01684	2	14
NCU01686	0	1
NCU01688	0	0
NCU01689	8000	4176
NCU01692	26849	19531
NCU01695	1459	1482
NCU01696	1012	1285
NCU01697	293	319
NCU01698	1750	1391
NCU01699	101	106
NCU01700	224	261
NCU01701	1722	3770
NCU01702	5380	6450
NCU01703	1635	2200
NCU01704	1525	1501
NCU01705	648	1006
NCU01706	16	76
NCU01713	749	1185
NCU01715	182	231
NCU01717	8	5
NCU01720	4162	5050
NCU01722	3859	3180
NCU01724	2564	1322
NCU01725	541	394
NCU01728	403	266
NCU01729	2178	2586
NCU01731	4172	3338
NCU01734	1	3
NCU01735	972	58332
NCU01737	3902	5075
NCU01738	2326	2242
NCU01739	2570	1819
NCU01740	3778	3127
NCU01741	601	398
NCU01742	533	809
NCU01744	33417	43026
NCU01745	4388	5746
NCU01746	239	253
NCU01747	3494	2093
NCU01748	7028	7491
NCU01750	118	212
NCU01751	1721	2920
NCU01752	13484	9422
NCU01753	1166	1218
NCU01754	118984	76960
NCU01756	6148	6070
NCU01757	533	493
NCU01758	1404	1501
NCU01759	3727	2941
NCU01760	137	127
NCU01761	999	891
NCU01762	398	482
NCU01763	358	528
NCU01764	276	449
NCU01765	18488	21886
NCU01766	2593	2108
NCU01767	4238	4573
NCU01768	25484	28155
NCU01769	374	60
NCU01771	820	797
NCU01772	1134	1602
NCU01776	44809	48924
NCU01777	4091	3560
NCU01779	1577	1577
NCU01780	198	267
NCU01781	1632	1831
NCU01782	3783	4831
NCU01783	704	646
NCU01784	333	355
NCU01785	859	1395
NCU01786	2540	3537
NCU01788	484	850
NCU01789	1440	1456
NCU01790	231	88
NCU01791	938	1256
NCU01792	5215	6710
NCU01793	4972	4216
NCU01794	1753	1571
NCU01795	2271	2655
NCU01796	692	704
NCU01797	5474	5751
NCU01798	137	167
NCU01799	51	86
NCU01800	3539	3053
NCU01801	371	197
NCU01802	59	61
NCU01803	2435	2939
NCU01804	2014	2360
NCU01805	540	607
NCU01806	852	1020
NCU01807	1768	1676
NCU01808	15808	20895
NCU01809	958	1155
NCU01810	1687	1899
NCU01811	239	421
NCU01812	62	131
NCU01813	2830	3313
NCU01814	1254	804
NCU01815	1459	3018
NCU01816	3912	4228
NCU01817	2365	1745
NCU01818	729	519
NCU01819	590	695
NCU01820	9402	11019
NCU01821	11639	7735
NCU01822	2038	1645
NCU01823	2681	3033
NCU01824	7754	726
NCU01826	3615	2193
NCU01827	28206	29800
NCU01828	254	189
NCU01829	755	670
NCU01830	184	86
NCU01831	678	1005
NCU01833	5133	6645
NCU01834	5	8
NCU01835	21542	15891
NCU01837	15	64
NCU01838	2539	2511
NCU01839	1375	432
NCU01840	536	687
NCU01841	94	110
NCU01842	932	1247
NCU01843	5944	6425
NCU01844	1224	1589
NCU01845	4330	8764
NCU01846	2382	3394
NCU01848	0	0
NCU01849	98	172
NCU01850	742	639
NCU01851	40	24
NCU01852	49	39
NCU01853	5	3
NCU01854	2975	3176
NCU01855	1086	1141
NCU01856	15217	15924
NCU01857	3066	3898
NCU01858	345	344
NCU01859	7533	6650
NCU01860	24	72
NCU01861	1537	3779
NCU01862	779	730
NCU01863	5	1
NCU01865	310	403
NCU01866	55	105
NCU01867	73	47
NCU01868	230	287
NCU01869	38	33
NCU01870	82	646
NCU01871	17167	16101
NCU01872	28	50
NCU01873	602	855
NCU01874	157	295
NCU01875	0	0
NCU01876	9	7
NCU01877	1	4
NCU01878	2201	2964
NCU01879	2954	2099
NCU01880	63	57
NCU01881	2571	2534
NCU01882	7168	2063
NCU01883	2046	3113
NCU01884	265	287
NCU01886	12146	11928
NCU01888	322	508
NCU01889	588	677
NCU01891	417	345
NCU01893	1314	372
NCU01894	4667	3440
NCU01895	3040	3818
NCU01896	368	528
NCU01897	856	837
NCU01898	1167	986
NCU01899	81	134
NCU01900	45	111
NCU01901	1244	847
NCU01902	2327	1585
NCU01903	116	61
NCU01904	592	822
NCU01905	150	221
NCU01906	393	1265
NCU01907	1665	1839
NCU01908	2070	2379
NCU01910	2469	2307
NCU01911	2432	2398
NCU01912	9886	8647
NCU01913	2077	2146
NCU01914	3872	3766
NCU01916	432	501
NCU01917	110	87
NCU01918	4539	3342
NCU01919	4074	4294
NCU01920	455	451
NCU01922	1032	1244
NCU01923	4	3
NCU01924	3777	4706
NCU01926	624	1177
NCU01927	1824	561
NCU01928	1090	958
NCU01929	2393	1916
NCU01930	1516	1860
NCU01931	158	256
NCU01932	2071	2222
NCU01935	753	778
NCU01936	909	1352
NCU01938	1497	1735
NCU01939	10797	11913
NCU01940	3670	3706
NCU01942	15	23
NCU01943	0	0
NCU01944	953	585
NCU01945	3382	4394
NCU01946	45	25
NCU01947	2152	1834
NCU01948	37857	40045
NCU01949	36472	34990
NCU01950	593	689
NCU01951	384	524
NCU01953	8821	10184
NCU01954	471	544
NCU01955	2824	3395
NCU01956	8785	9123
NCU01957	24	9
NCU01958	12	0
NCU01959	1	0
NCU01960	0	0
NCU01961	350	243
NCU01962	8145	7865
NCU01963	1142	1543
NCU01964	3843	4421
NCU01965	15333	19012
NCU01966	27007	29055
NCU01967	1115	1008
NCU01968	574	242
NCU01969	448	210
NCU01970	430	504
NCU01971	317	366
NCU01972	32	38
NCU01973	1152	1220
NCU01974	480	498
NCU01975	1443	1199
NCU01976	607	549
NCU01977	27068	27738
NCU01978	514	501
NCU01979	179	152
NCU01980	222	285
NCU01981	11420	9444
NCU01982	628	515
NCU01983	2183	1745
NCU01984	1324	748
NCU01985	21204	15854
NCU01987	1	6
NCU01988	1	1
NCU01989	989	3221
NCU01990	1673	1631
NCU01991	1986	2321
NCU01992	13071	14609
NCU01993	1600	1675
NCU01994	1312	1167
NCU01995	5	3
NCU01996	1293	1114
NCU01997	1978	1776
NCU01998	1177	1077
NCU01999	805	947
NCU02000	477	432
NCU02001	965	653
NCU02002	885	770
NCU02003	463234	441305
NCU02004	4781	6256
NCU02005	2124	1933
NCU02006	1309	1462
NCU02007	967	849
NCU02008	293	162
NCU02009	6981	7426
NCU02010	17300	15677
NCU02011	10062	13129
NCU02012	1405	1847
NCU02013	2116	2257
NCU02014	197	228
NCU02015	3983	3232
NCU02016	7079	6121
NCU02017	1133	1223
NCU02018	1652	2937
NCU02019	466	207
NCU02020	4188	3916
NCU02021	3	2
NCU02022	466	73
NCU02023	4	25
NCU02024	2402	2788
NCU02025	1277	1293
NCU02026	999	1866
NCU02027	3408	3160
NCU02028	1587	1960
NCU02029	11	15
NCU02030	11	20
NCU02031	1104	258
NCU02032	3	1
NCU02033	1903	1521
NCU02034	31	120
NCU02035	212	135
NCU02036	1274	1839
NCU02037	0	1
NCU02038	513	423
NCU02039	1031	1163
NCU02040	3	1
NCU02041	13267	8355
NCU02042	415	161
NCU02043	354	416
NCU02044	11043	10565
NCU02046	1670	696
NCU02048	2748	3278
NCU02049	531	1128
NCU02051	2158	564
NCU02052	1070	1470
NCU02053	543	352
NCU02054	432	606
NCU02055	1059	1096
NCU02056	395	485
NCU02057	2273	1174
NCU02058	162	101
NCU02059	5962	1466
NCU02060	256	239
NCU02061	47	12
NCU02062	33	73
NCU02063	2023	1826
NCU02064	4438	5168
NCU02065	614	630
NCU02066	1301	1556
NCU02067	596	756
NCU02068	1695	1526
NCU02070	957	923
NCU02071	61	28
NCU02073	105	111
NCU02074	5436	5532
NCU02075	45826	41008
NCU02076	4244	4069
NCU02077	16	15
NCU02078	1275	1257
NCU02079	1441	1692
NCU02080	231	263
NCU02081	6	7
NCU02082	1977	3176
NCU02083	4656	6060
NCU02084	202	1007
NCU02085	30	205
NCU02086	2305	631
NCU02087	126	206
NCU02088	67	124
NCU02089	588	756
NCU02090	6242	3336
NCU02091	264	428
NCU02092	196	229
NCU02094	2373	2897
NCU02095	1449	1525
NCU02096	1331	858
NCU02097	130	72
NCU02098	1960	2109
NCU02099	3585	2850
NCU02100	1002	1941
NCU02101	318	427
NCU02103	10994	14716
NCU02104	424	395
NCU02105	282	356
NCU02106	105	136
NCU02107	542	1235
NCU02108	602	589
NCU02109	12109	14738
NCU02110	1308	664
NCU02111	6358	7619
NCU02112	1273	2051
NCU02113	2004	2387
NCU02114	14716	13716
NCU02115	1773	2307
NCU02116	276	299
NCU02117	1014	1052
NCU02118	213	180
NCU02119	449	562
NCU02120	1656	2321
NCU02121	782	1097
NCU02122	1869	2030
NCU02123	504	626
NCU02124	7414	11148
NCU02125	102	214
NCU02126	526	556
NCU02127	1295	1469
NCU02128	27	47
NCU02129	33	41
NCU02130	601	952
NCU02131	3550	5215
NCU02132	83	258
NCU02133	15410	9628
NCU02134	14488	11454
NCU02136	52625	46910
NCU02137	1284	1387
NCU02138	1378	1170
NCU02139	1605	1564
NCU02142	319	152
NCU02143	0	0
NCU02144	17	6
NCU02145	6	8
NCU02146	2	13
NCU02147	1030	1393
NCU02148	2046	1827
NCU02149	787	643
NCU02150	302	195
NCU02151	1746	2357
NCU02152	1914	1876
NCU02153	660	901
NCU02155	651	737
NCU02156	189	139
NCU02157	1921	2072
NCU02158	256	380
NCU02159	327	320
NCU02160	3625	3360
NCU02161	911	868
NCU02162	1032	1019
NCU02163	9	10
NCU02164	1902	2545
NCU02165	166	306
NCU02167	1030	970
NCU02168	188	323
NCU02169	211	302
NCU02170	217	416
NCU02171	7	14
NCU02172	1816	1705
NCU02173	1128	1138
NCU02174	531	708
NCU02175	1226	665
NCU02176	299	166
NCU02177	542	536
NCU02178	12	14
NCU02179	721	574
NCU02181	67491	79024
NCU02182	1086	946
NCU02183	0	0
NCU02184	7881	1234
NCU02187	7560	4153
NCU02188	6	4
NCU02189	0	0
NCU02190	249	51
NCU02191	2041	2245
NCU02192	19	27
NCU02193	289817	448565
NCU02194	2714	6870
NCU02195	532	849
NCU02196	200	355
NCU02197	4	16
NCU02198	3	10
NCU02199	1	6
NCU02200	978	1732
NCU02201	488	629
NCU02202	6406	7146
NCU02203	2935	3516
NCU02204	617	688
NCU02205	1	2
NCU02206	8	7
NCU02207	7328	7466
NCU02208	11739	14012
NCU02209	31451	17139
NCU02211	6339	7132
NCU02212	27	14
NCU02213	124	97
NCU02214	539	710
NCU02215	110	159
NCU02216	661	636
NCU02217	261	269
NCU02218	1626	2045
NCU02219	2065	2320
NCU02220	465	521
NCU02221	244	289
NCU02222	198	191
NCU02223	2796	3253
NCU02224	10227	11037
NCU02225	2542	2771
NCU02226	1015	660
NCU02227	3204	2944
NCU02228	692	1053
NCU02229	496	601
NCU02230	913	1103
NCU02231	441	493
NCU02232	604	836
NCU02233	1336	2130
NCU02234	2431	2825
NCU02235	1582	684
NCU02236	1721	1637
NCU02237	464	501
NCU02238	256	258
NCU02239	47	93
NCU02240	113	191
NCU02241	245	298
NCU02242	225	296
NCU02243	286	417
NCU02244	337	258
NCU02245	726	938
NCU02246	124	49
NCU02247	992	1155
NCU02248	1725	1905
NCU02249	1456	1748
NCU02250	87631	80369
NCU02251	2	2
NCU02252	62311	27800
NCU02253	204	133
NCU02254	1002	612
NCU02255	1637	1541
NCU02256	878	984
NCU02257	653	374
NCU02259	922	1078
NCU02260	5995	5744
[truncated: 7,734 more rows]

## Sheet: csp1oe down and rhythmic (298)
gene Id
NCU00026
NCU00027
NCU00038
NCU00065
NCU00089
NCU00102
NCU00151
NCU00245
NCU00351
NCU00375
NCU00377
NCU00419
NCU00483
NCU00560
NCU00584
NCU00599
NCU00821
NCU00881
NCU00902
NCU00911
NCU00938
NCU00952
NCU00985
NCU01067
NCU01102
NCU01391
NCU01393
NCU01446
NCU01481
NCU01484
NCU01489
NCU01634
NCU01698
NCU01790
NCU01901
NCU01969
NCU02051
NCU02134
NCU02175
NCU02278
NCU02393
NCU02399
NCU02468
NCU02526
NCU02688
NCU02754
NCU02767
NCU02811
NCU02877
NCU02890
NCU02948
NCU02950
NCU03022
NCU03035
NCU03054
NCU03092
NCU03132
NCU03177
NCU03188
NCU03255
NCU03263
NCU03293
NCU03339
NCU03405
NCU03451
NCU03494
NCU03769
NCU03801
NCU03922
NCU04111
NCU04122
NCU04156
NCU04247
NCU04315
NCU04491
NCU04532
NCU04533
NCU04542
NCU04645
NCU04653
NCU04830
NCU04910
NCU04924
NCU04953
NCU05137
NCU05252
NCU05273
NCU05290
NCU05404
NCU05775
NCU05789
NCU05835
NCU05836
NCU05970
NCU06055
NCU06203
NCU06250
NCU06255
NCU06300
NCU06366
NCU06428
NCU06439
NCU06489
NCU06490
NCU06656
NCU06687
NCU06839
NCU06989
NCU07015
NCU07121
NCU07192
NCU07318
NCU07389
NCU07392
NCU07432
NCU07459
NCU07468
NCU07802
NCU07804
NCU07859
NCU07874
NCU08301
NCU08352
NCU08355
NCU08413
NCU08455
NCU08457
NCU08554
NCU08643
NCU08705
NCU08726
NCU08821
NCU08847
NCU08868
NCU08998
NCU09040
NCU09101
NCU09108
NCU09132
NCU09209
NCU09295
NCU09321
NCU09333
NCU09354
NCU09427
NCU09428
NCU09489
NCU09525
NCU09647
NCU09693
NCU09759
NCU09767
NCU09826
NCU09842
NCU09969
NCU10273
NCU10610
NCU11109
NCU11172
NCU11323
NCU11558
NCU11745
NCU11808
NCU11851
NCU11924
NCU12062
NCU00142
NCU00194
NCU00251
NCU00321
NCU00406
NCU00443
NCU00595
NCU00673
NCU00712
NCU00805
NCU00966
NCU01175
NCU01200
NCU01382
NCU01418
NCU01443
NCU01485
NCU01689
NCU01766
NCU01824
NCU01903
NCU02059
NCU02086
NCU02090
NCU02110
NCU02176
NCU02209
NCU02235
NCU02253
NCU02263
NCU02576
NCU02592
NCU02598
NCU02606
NCU02629
NCU02657
NCU02726
NCU02732
NCU02882
NCU02952
NCU02977
NCU03084
NCU03117
NCU03164
NCU03342
NCU03549
NCU03576
NCU03673
NCU03714
NCU03731
NCU03800
NCU03853
NCU03886
NCU04043
NCU04045
NCU04144
NCU04406
NCU04732
NCU04765
NCU04905
NCU04907
NCU05135
NCU05162
NCU05183
NCU05185
NCU05259
NCU05276
NCU05395
NCU05498
NCU05501
NCU05622
NCU05814
NCU05833
NCU05917
NCU05948
NCU06034
NCU06054
NCU06187
NCU06467
NCU06497
NCU06536
NCU06537
NCU06783
NCU06847
NCU06934
NCU06991
NCU07017
NCU07063
NCU07169
NCU07188
NCU07296
NCU07414
NCU07815
NCU07846
NCU07850
NCU07930
NCU08024
NCU08229
NCU08339
NCU08434
NCU08471
NCU08709
NCU08927
NCU08962
NCU08965
NCU08997
NCU09048
NCU09069
NCU09141
NCU09162
NCU09176
NCU09259
NCU09263
NCU09322
NCU09376
NCU09502
NCU09504
NCU09702
NCU09754
NCU09824
NCU09858
NCU09968
NCU10080
NCU11196
NCU11248
NCU11371
NCU11461
NCU11729
NCU01063
NCU03967
NCU04963
NCU02046

## Sheet: csp1oe up and rhythmic (303)
gene Id
NCU00270
NCU00309
NCU00338
NCU00642
NCU00643
NCU00701
NCU00716
NCU00720
NCU00755
NCU00795
NCU00838
NCU00853
NCU00984
NCU01060
NCU01061
NCU01064
NCU01107
NCU01108
NCU01111
NCU01112
NCU01193
NCU01430
NCU01572
NCU01573
NCU01678
NCU01701
NCU01785
NCU01861
NCU01870
NCU01906
NCU02124
NCU02125
NCU02343
NCU02646
NCU02690
NCU02712
NCU02713
NCU02849
NCU02906
NCU03074
NCU03221
NCU03222
NCU03274
NCU03323
NCU03633
NCU03639
NCU03641
NCU03771
NCU03773
NCU04295
NCU04368
NCU04410
NCU04418
NCU04451
NCU04510
NCU04558
NCU04621
NCU04628
NCU04823
NCU04908
NCU04914
NCU04994
NCU05012
NCU05062
NCU05154
NCU05169
NCU05341
NCU05535
NCU05545
NCU05597
NCU05598
NCU05652
NCU05843
NCU05844
NCU05853
NCU05882
NCU06009
NCU06013
NCU06111
NCU06120
NCU06260
NCU06265
NCU06296
NCU06478
NCU06543
NCU06597
NCU06760
NCU06803
NCU06890
NCU06945
NCU06967
NCU06977
NCU07022
NCU07029
NCU07030
NCU07033
NCU07064
NCU07116
NCU07200
NCU07221
NCU07253
NCU07277
NCU07322
NCU07333
NCU07338
NCU07345
NCU07569
NCU07817
NCU08095
NCU08146
NCU08147
NCU08298
NCU08372
NCU08412
NCU08549
NCU08750
NCU08784
NCU08806
NCU08907
NCU08909
NCU08949
NCU09075
NCU09169
NCU09170
NCU09199
NCU09277
NCU09395
NCU09403
NCU09420
NCU09486
NCU09519
NCU09532
NCU09533
NCU09559
NCU09676
NCU09715
NCU09738
NCU09739
NCU09742
NCU09775
NCU09799
NCU09820
NCU09821
NCU09873
NCU09915
NCU10048
NCU10291
NCU10500
NCU11098
NCU11264
NCU11295
NCU11306
NCU11395
NCU11498
NCU11680
NCU11687
NCU11870
NCU11990
NCU00276
NCU00326
NCU00633
NCU00675
NCU00678
NCU00748
NCU00766
NCU00793
NCU00834
NCU00859
NCU00868
NCU01127
NCU01260
NCU01292
NCU01358
NCU01424
NCU01465
NCU01555
NCU01874
NCU01989
NCU02026
NCU02112
NCU02317
NCU02322
NCU02513
NCU02540
NCU02543
NCU02596
NCU02597
NCU02765
NCU02883
NCU03205
NCU03239
NCU03281
NCU03535
NCU03634
NCU03645
NCU03647
NCU03780
NCU03949
NCU03985
NCU04260
NCU04310
NCU04415
NCU04444
NCU04483
NCU04526
NCU04538
NCU04539
NCU04605
NCU04615
NCU04667
NCU04669
NCU04827
NCU04931
NCU04936
NCU05040
NCU05041
NCU05143
NCU05146
NCU05148
NCU05151
NCU05198
NCU05306
NCU05490
NCU05536
NCU05777
NCU05780
NCU05838
NCU05850
NCU05883
NCU05885
NCU05987
NCU06010
NCU06018
NCU06133
NCU06294
NCU06364
NCU06682
NCU06746
NCU06978
NCU07027
NCU07067
NCU07082
NCU07267
NCU07273
NCU07276
NCU07325
NCU07332
NCU07349
NCU07495
NCU07506
NCU07661
NCU07738
NCU07745
NCU07748
NCU07749
NCU07806
NCU07921
NCU08021
NCU08057
NCU08064
NCU08110
NCU08166
NCU08384
NCU08610
NCU08611
NCU08612
NCU08828
NCU08851
NCU08895
NCU09013
NCU09031
NCU09042
NCU09057
NCU09071
NCU09174
NCU09212
NCU09419
NCU09435
NCU09526
NCU09638
NCU09692
NCU09713
NCU09714
NCU10225
NCU10264
NCU10894
NCU11046
NCU11261
NCU11578
NCU11989
NCU12134
NCU00399
NCU01735
NCU02819
NCU06326
NCU07035
NCU07232
NCU09049
NCU09267
NCU00322
NCU05005
NCU05448
NCU05567

## Sheet: rhythmic genes with CSP1 sites 
gene Id
NCU01391
NCU06371
NCU11461
NCU01903
NCU03551
NCU03560
NCU11687
NCU04908
NCU09174
NCU05259
NCU04526
NCU07441
NCU00712
NCU11745
NCU06255
NCU02877
NCU02265
NCU09775
NCU01227
NCU07349
NCU00270
NCU06055
NCU06539
NCU12062
NCU07884
NCU07885
NCU09169
NCU09170
NCU06915
NCU04337
NCU04336
NCU00399
NCU07392
NCU05622
NCU00376
NCU04653
NCU09504
NCU07117
NCU06010
NCU11260
NCU00065
NCU03535
NCU09141
NCU11490
NCU09333
NCU07846
NCU03248
NCU06489
NCU07743
NCU02179
NCU08541
NCU07191
NCU08358
NCU01969
NCU04510
NCU00538
NCU08875
NCU04924
NCU09199
NCU09200
NCU01905
NCU06773
NCU00060
NCU06824
NCU03673
NCU08338
NCU05182
NCU11201
NCU06940
NCU01481
NCU02395
NCU02397
NCU02767
NCU00321
NCU09079
NCU08962
NCU02122
NCU03054
NCU09514
NCU00560
NCU07739
NCU09228
NCU07233
NCU05235
NCU02576
NCU00250
NCU08997
NCU02890
NCU01489
NCU03840
NCU03639
NCU06013
NCU05814
NCU08949
NCU08151
NCU08339
NCU03174
NCU07787
NCU06250
NCU05306
NCU00194
NCU09319
NCU02931
NCU04341
NCU02726
NCU04905
NCU02606
NCU09502
NCU08984
NCU02059
NCU05648
NCU11128
NCU07815
NCU09321
NCU06366
NCU01175
NCU01871
NCU06418
NCU03647
NCU09525
NCU09263
NCU09824
NCU06718
NCU06719
NCU03293
NCU01336
NCU00701
NCU09041
NCU04295
NCU04830
NCU03022
NCU00283
NCU07749
NCU06125
NCU02730
NCU03504
NCU02788
NCU02603
NCU04245
NCU02539
NCU07015
NCU07742
NCU07735
NCU05777
NCU09342
NCU07318
NCU04907
NCU05137
NCU00406
NCU05064
NCU07414
NCU01060
NCU02592
NCU08907
NCU09532
NCU09533
NCU04121
NCU09711
NCU03863
NCU09873
NCU08457
NCU00400
NCU04542
NCU08826
NCU05340
NCU07804
NCU01418
NCU05276
NCU09048
NCU07880
NCU03857
NCU09858
NCU01720
NCU10049
NCU06110
NCU08307
NCU08330
NCU00089
NCU03246
NCU05627
NCU08443
NCU07702
NCU02621
NCU07325
NCU06428
NCU03342
NCU05974
NCU04617
NCU11109
NCU02474
NCU08686
NCU10273
NCU02640
NCU05377
NCU07734
NCU07121
NCU01447
NCU07534
NCU06265
NCU09176
NCU03333
NCU09995
NCU05534
NCU04880
NCU08709
NCU06361
NCU05571
NCU03922
NCU03881
NCU07661
NCU10048
NCU02278
NCU10225
NCU07277
NCU03330
NCU03187
NCU03768
NCU03769
NCU06464
NCU07345
NCU03141
NCU09013
NCU07307
NCU05154
NCU08847
NCU06534
NCU06536
NCU04156
NCU00375
NCU09312
NCU09738
NCU00142
NCU06009
NCU01972
NCU09042
NCU02378
NCU05850
NCU00309
NCU06506
NCU09856
NCU09857
NCU08726
NCU02002
NCU08974
NCU01485
NCU01484
NCU04963
NCU02026
NCU03771
NCU03773
NCU02947
NCU01861
NCU03753
NCU06679
NCU02253
NCU11241
NCU09715
NCU00766
NCU02046
NCU02175
NCU02811
NCU11323
NCU01824
NCU01443
NCU07553
NCU08868
NCU02399
NCU09049
NCU11295
NCU10301
NCU06561
NCU00251
NCU00821
NCU06687
NCU00719
NCU00454
NCU09427
NCU07253
NCU05836
NCU05835
NCU08750
NCU02810
NCU09915
NCU02595
NCU02596
NCU02597
NCU09676
NCU09674
NCU00966
NCU08821
NCU06646
NCU05394
NCU05395
NCU09057
NCU04667
NCU00281
NCU04266
NCU09843
NCU03263
NCU03092
NCU00351
NCU06509
NCU08315
NCU08844
NCU02305
NCU03222
NCU01922
NCU05143
NCU01689
NCU07063
NCU05598
NCU02400
NCU05843
NCU10080
NCU00026
NCU00027
NCU04538
NCU07296
NCU09986
NCU02951
NCU02950
NCU00558
NCU06656
NCU00102
NCU01998
NCU03370
NCU02956
NCU07232
NCU00175
NCU04665
NCU11196
NCU02819
NCU02665
NCU08352
NCU00243
NCU08554
NCU02478
NCU03853
NCU06272
NCU05892
NCU05667
NCU02209
NCU09730
NCU06095
NCU01659
NCU11851
NCU04765
NCU06991
NCU00744
NCU07188
NCU01634
NCU02712
NCU02754
NCU01382
NCU08434
NCU01465
NCU08705
NCU03405
NCU03132
NCU07359
NCU00289
NCU03973
NCU00110
NCU07221
NCU09356
NCU09357
NCU06619
NCU08965
NCU02582
NCU02687
NCU02688
NCU01446
NCU01063
NCU11729
NCU03497
NCU07193
NCU11808
NCU04315
NCU01924
NCU08980
NCU07311
NCU05435
NCU09713
NCU02526
NCU02134
NCU06467
NCU04645
NCU01901
NCU01253
NCU11371
NCU05404
NCU09693
NCU08828
NCU08827
NCU11879
NCU04262
NCU01771
NCU09526
NCU07389
NCU06785
NCU06783
NCU02468
NCU05242
NCU03549
NCU02217
NCU04936
NCU07459
NCU04410
NCU04406
NCU10836
NCU01790
NCU11924
NCU05490
NCU04532
NCU04621
NCU00151
NCU06934
NCU01158
NCU08784
NCU07659
NCU09740
NCU07017
NCU01067
NCU08976
NCU06839
NCU06838
NCU00716
NCU02343
NCU02732
NCU07850
NCU00938
NCU07468
NCU08643
NCU00584
NCU05501
NCU02235
NCU01837
NCU08610
NCU08611
NCU00675
NCU01881
NCU05882
NCU05068
NCU04122
NCU00322
NCU07745
NCU05485
NCU07719
NCU01486
NCU05567
NCU04306
NCU08049
NCU08050
NCU05169
NCU07022
NCU07859
NCU05798
