# Supplementary material for: Dawn- and dusk-phased circadian transcription rhythms coordinate anabolic and catabolic functions in Neurospora
Source: BMC Biol. 2015 Feb 24;13:17. doi: 10.1186/s12915-015-0126-4 (PMC4381671; doi:10.1186/s12915-015-0126-4)
Supplement: Additional file 13: Table S8. — RNA-seq time-course analysis of ∆csp1 strain. [file 12915_2015_126_MOESM13_ESM.xlsx]

## Sheet: ∆csp1 RNA-seq reads  
	∆csp1 0	∆csp1 2	∆csp1 4	∆csp1 6	∆csp1 8	∆csp1 10	∆csp1 12	∆csp1 14	∆csp1 16	∆csp1 18	∆csp1 20	∆csp1 22
NCU00003	98.2637	97.8996	89.857	62.8977	59.9865	82.0148	64.5956	49.9861	126.945	96.644	114.335	110.489
NCU00004	182.182	138.954	144.386	132.595	130.316	154.815	160.447	160.789	186.811	173.959	190.352	240.063
NCU00005	479.842	536.079	771.081	715.674	703.29	648.747	518.849	599.833	719.836	618.521	681.681	737.264
NCU00006	553.002	526.605	422.405	260.091	221.33	403.624	437.583	437.379	469.552	463.891	474.643	496.197
NCU00007	360.778	272.382	329.476	258.391	289.59	273.69	200.038	180.783	293.56	274.996	284.291	313.387
NCU00008	465.497	476.076	383.236	447.084	531.605	452.464	441.751	470.703	448.635	445.441	396.772	415.841
NCU00009	0.717253	0.789513	0.768009	8.49969	2.0685	5.52909	4.16746	3.33241	2.88511	0.878582	3.70815	4.01779
NCU00010	684.977	523.447	511.494	447.084	558.495	494.854	387.574	407.387	580.629	567.564	565.493	675.993
NCU00011	2.15176	3.94756	5.37606	3.39988	6.2055	11.0582	6.25119	5.83171	2.88511	7.02865	4.32617	5.02223
NCU00013	1.43451	5.52659	4.60805	8.49969	6.2055	2.76455	4.16746	3.33241	0.721278	5.27149	4.32617	2.00889
NCU00014	474.822	492.656	480.773	515.081	506.783	541.851	393.825	572.341	482.535	454.227	451.158	362.605
NCU00015	877.918	694.771	824.841	853.369	742.592	811.855	685.547	835.601	679.444	615.886	617.407	514.277
NCU00017	39.4489	45.7917	43.0085	45.8983	24.822	57.1339	27.0885	96.6398	54.0959	49.2006	60.5664	79.3513
NCU00018	4928.25	4280.74	3538.98	1597.94	1468.64	3581.01	3829.89	3242.43	5077.8	4702.17	4900.32	3953.5
NCU00019	89.6566	55.2659	66.8168	45.8983	47.5755	49.7618	35.4234	44.9875	83.6683	74.6794	92.0857	61.2713
NCU00021	199.396	127.901	94.4651	67.9976	49.644	92.1515	120.856	124.132	185.369	131.787	187.879	151.671
NCU00022	129.106	123.164	142.082	101.996	103.425	112.425	137.526	100.805	126.945	148.48	177.991	167.743
NCU00023	2493.17	3038.04	2381.6	2692.7	2006.45	3331.28	2190	3306.58	3349.62	3526.63	3501.11	4160.42
NCU00024	933.146	1276.64	1785.62	1512.95	1520.35	1262.48	962.683	1366.29	891.5	1159.73	1600.68	1155.11
NCU00025	832.731	1008.21	1389.33	1434.75	1745.81	1087.39	985.604	1190.5	1060.28	1059.57	1093.29	1131.01
NCU00026	1311.86	1911.41	1922.33	1876.73	1967.14	1585.93	1175.22	2106.08	2018.86	2003.17	1825.64	2859.66
NCU00027	202.983	217.905	231.939	239.691	165.48	238.672	206.289	268.259	183.205	256.546	244.12	239.058
NCU00028	1120.35	1108.48	959.243	781.972	490.235	865.303	964.767	1028.05	702.525	695.837	580.943	509.255
NCU00029	449	461.075	428.549	363.787	529.536	559.36	487.593	483.199	441.422	498.156	483.913	471.086
NCU00030	314.157	272.382	335.62	219.292	219.261	246.966	258.382	196.612	323.133	289.932	372.051	285.263
NCU00031	25.1039	18.9483	24.5763	40.7985	12.411	11.9797	10.4186	7.49792	5.77023	14.0573	13.5965	10.0445
NCU00032	213.741	103.426	155.906	84.9969	72.3975	107.817	108.354	109.969	151.468	148.48	179.845	96.4269
NCU00033	72.4426	76.5827	61.4407	62.8977	84.8085	68.1921	39.5909	82.4771	102.422	69.4079	71.0728	72.3202
NCU00034	712.232	930.046	1036.81	1113.46	1015.63	1100.29	1054.37	1408.78	880.681	763.487	938.161	706.126
NCU00035	403.814	406.599	412.421	460.683	554.358	375.057	372.988	450.708	368.573	361.976	399.244	379.681
NCU00037	253.908	279.487	272.643	249.891	248.22	270.004	210.457	256.595	292.839	273.239	318.283	272.205
NCU00038	136.278	133.428	124.417	117.296	113.768	86.6224	106.27	87.4757	103.864	124.759	135.347	129.574
NCU00039	8.60704	14.2112	7.68009	11.8996	8.274	10.1367	2.08373	6.66482	10.8192	10.543	13.5965	8.03558
NCU00040	971.161	478.445	548.358	373.987	376.467	419.289	420.913	434.879	715.508	607.978	941.87	657.913
NCU00041	2270.82	2782.24	2686.49	2806.6	2978.64	2981.1	2619.25	3049.15	2424.94	2500.44	2292.87	2352.41
NCU00042	263.232	312.647	305.667	448.784	421.974	329.902	297.973	291.586	308.707	325.075	227.433	364.614
NCU00043	1803.17	1699.82	1514.51	919.667	1090.1	1505.76	1302.33	1241.32	1879.65	1780.01	1741.59	1762.8
NCU00045	89.6566	87.6359	88.321	59.4979	93.0825	62.663	120.856	69.1475	105.307	85.2224	78.4891	117.52
NCU00046	400.944	337.122	388.612	365.487	467.481	345.568	297.973	279.922	375.065	363.733	374.523	457.023
NCU00047	10.0415	8.68464	9.21611	3.39988	6.2055	11.9797	2.08373	4.99861	5.04895	14.9359	14.8326	4.01779
NCU00048	0.717253	0.789513	0.768009	1.69994	4.137	0.921515	2.08373	1.6662	0.721278	0.878582	0.618025	2.00889
NCU00050	1178.45	1079.26	781.065	333.188	361.988	937.181	812.654	723.966	1081.2	951.504	1117.39	528.339
NCU00051	351.454	343.438	351.748	243.091	221.33	304.1	279.22	304.915	291.396	286.418	373.905	173.769
NCU00052	15.7796	17.3693	19.2002	23.7991	22.7535	23.0379	35.4234	17.4951	13.7043	23.7217	20.3948	22.0978
NCU00054	49.4905	32.37	24.5763	20.3993	26.8905	32.253	18.7536	22.4938	24.5235	35.1433	32.7553	40.1779
NCU00055	48.7732	54.4764	51.4566	52.6981	31.0275	53.4479	58.3444	65.8151	59.8661	50.0791	66.1286	73.3246
NCU00056	442.545	588.187	582.151	866.969	639.167	694.822	543.853	674.813	558.269	500.791	534.591	438.943
NCU00057	471.953	589.766	728.84	788.772	763.277	628.473	541.77	658.151	481.814	490.248	608.136	479.121
NCU00059	63.1183	40.2651	46.0805	28.899	31.0275	24.8809	22.921	35.8234	41.1129	44.8077	72.9269	40.1779
NCU00060	412.421	462.654	409.349	389.286	328.892	498.54	360.485	379.894	468.11	455.105	524.703	546.419
NCU00061	68.8563	78.9513	83.713	86.6969	57.918	128.091	64.5956	88.3088	70.6853	77.3152	68.6007	107.476
NCU00064	1283.17	835.304	1072.91	812.571	1228.69	1170.32	1375.26	1475.42	1528.39	1238.8	1109.97	1452.43
NCU00065	316.309	367.913	367.876	367.187	384.741	320.687	291.722	366.565	337.558	275.875	383.175	287.272
NCU00066	315.591	217.116	208.898	122.396	153.069	166.794	206.289	152.458	323.133	263.574	313.957	249.103
NCU00067	453.304	504.499	493.83	462.383	529.536	517.891	698.049	565.676	411.129	515.727	503.072	400.774
NCU00068	717.97	648.979	483.846	334.888	295.796	548.301	637.621	497.362	722	634.336	587.741	750.322
NCU00069	52.3595	52.8973	54.5286	101.996	91.014	70.9567	68.7631	85.8095	56.981	65.015	53.1501	37.1645
NCU00070	92.5257	60.7925	61.4407	32.2988	49.644	45.1542	54.177	55.8178	93.7662	77.3152	104.446	85.378
NCU00071	0.717253	0.789513	0.768009	1.69994	2.0685	0.921515	2.08373	0.833102	0.721278	0.878582	0.618025	1.00445
NCU00072	504.946	591.345	630.535	732.674	601.934	577.79	445.918	709.803	527.976	573.714	579.089	587.601
NCU00073	774.633	705.824	636.679	423.285	504.714	692.058	608.449	494.863	822.257	652.786	737.921	716.171
NCU00074	607.513	801.355	917.77	1495.95	1141.81	888.341	864.748	1012.22	686.657	719.558	736.067	907.016
NCU00075	783.958	952.942	933.899	1106.66	1015.63	1026.57	918.925	1073.04	706.131	852.224	813.938	815.611
NCU00076	118.347	141.323	99.0731	181.893	182.028	171.402	112.521	124.132	134.158	122.123	118.043	119.529
NCU00077	87.5049	102.637	90.625	83.297	57.918	97.6806	77.098	101.638	66.3576	115.973	113.099	99.4402
NCU00078	540.092	601.609	606.727	768.372	479.892	636.767	558.439	738.128	495.518	520.999	524.085	491.175
NCU00079	40.8834	46.5812	36.0964	47.5983	47.5755	61.7415	43.7583	34.9903	23.0809	28.9932	37.6995	30.1334
NCU00080	3312.27	3882.82	3669.55	4805.73	3717.1	3456.6	3179.77	4727.02	3263.78	3287.65	2583.96	3188.11
NCU00081	129.823	115.269	119.041	105.396	119.973	125.326	100.019	104.971	95.93	106.308	86.5235	105.467
NCU00082	5.02077	9.47415	8.4481	13.5995	14.4795	5.52909	8.33492	4.16551	10.0979	3.51433	7.4163	4.01779
NCU00083	777.502	829.778	825.609	1059.06	1148.02	951.004	648.04	869.758	921.794	838.167	781.183	1069.74
NCU00084	69.5736	79.7408	69.1208	76.4972	59.9865	70.0351	66.6793	74.9792	104.585	78.1938	68.6007	57.2535
NCU00085	86.7876	71.8456	104.449	74.7973	78.603	73.7212	62.5119	70.8137	79.3406	72.0437	86.5235	116.516
NCU00086	6.45528	8.68464	8.4481	16.9994	20.685	23.9594	10.4186	14.9958	7.21278	9.6644	16.0686	12.0534
NCU00087	878.635	881.886	837.898	679.976	533.673	820.148	916.841	813.941	999.692	939.204	985.749	636.819
NCU00088	699.322	735.036	327.172	343.388	163.412	596.22	908.506	1083.03	577.744	759.973	507.398	369.636
NCU00089	458.325	457.128	370.948	470.883	643.304	455.228	450.086	427.381	437.095	445.441	361.544	445.974
NCU00090	418.159	268.434	460.037	282.19	488.166	206.419	175.033	268.259	317.362	262.696	445.596	362.605
NCU00091	301.964	303.173	272.643	268.59	254.426	324.373	216.708	289.086	292.839	282.903	276.257	288.276
NCU00092	33.7109	26.8434	19.2002	20.3993	24.822	26.7239	33.3397	34.1572	23.0809	27.236	22.8669	17.0756
NCU00093	9.32429	12.6322	14.5922	15.2994	6.2055	10.1367	14.5861	9.99722	7.21278	14.9359	12.9785	8.03558
NCU00095	440.393	414.494	375.556	169.994	204.782	328.059	277.136	272.424	445.029	411.176	522.849	475.103
NCU00096	11.476	14.2112	8.4481	27.199	33.096	10.1367	8.33492	9.99722	9.37662	15.8145	14.2146	14.0623
NCU00097	35.1454	48.1603	39.1684	57.7979	76.5345	40.5467	54.177	49.153	48.3256	37.779	37.6995	55.2446
NCU00099	1.43451	0.789513	3.07204	1.69994	4.137	0.921515	2.08373	1.6662	0.721278	1.75716	0.618025	2.00889
NCU00100	657.721	632.4	620.551	543.98	494.372	555.674	481.341	572.341	637.61	622.036	637.801	674.988
NCU00101	480.56	455.549	471.557	479.383	322.686	460.758	381.322	486.532	379.392	436.655	409.132	455.014
NCU00102	997.699	1240.32	822.537	601.778	453.002	868.989	1108.54	1297.14	970.841	1197.51	1171.16	1134.02
NCU00103	560.892	675.033	748.041	719.074	632.961	681	683.463	628.992	554.663	608.857	666.849	416.845
NCU00104	2157.5	2170.37	1829.4	1502.75	763.277	1749.96	1704.49	1859.48	1866.67	2052.37	1786.71	2192.71
NCU00105	195.093	198.957	111.361	185.293	130.316	164.951	227.126	222.438	151.468	185.381	184.171	147.654
NCU00106	496.339	391.598	238.851	84.9969	51.7125	310.551	377.155	319.078	335.394	330.347	280.583	65.289
NCU00107	344.999	412.126	426.245	367.187	378.536	443.249	420.913	399.889	323.854	311.018	385.647	266.178
NCU00108	356.475	337.122	326.404	312.789	374.399	334.51	272.969	398.223	316.641	268.846	315.811	306.356
NCU00109	382.296	390.019	367.876	288.99	266.837	387.958	416.746	450.708	356.311	413.812	414.695	345.53
NCU00110	159.947	165.798	173.57	117.296	177.891	139.149	106.27	174.118	144.256	171.323	202.094	188.836
NCU00111	1078.03	1099.79	996.107	1057.36	748.797	1249.57	1533.62	1621.22	877.074	1005.1	883.157	826.66
NCU00112	745.226	795.829	821.001	1040.36	661.92	746.427	710.552	955.568	753.015	812.688	720.617	684.028
NCU00114	355.04	300.015	350.98	304.289	264.768	310.551	262.55	259.095	272.643	268.846	383.793	229.014
NCU00115	430.352	404.23	328.708	409.685	200.645	299.492	308.392	322.41	278.413	313.654	318.283	325.441
NCU00116	2367.65	2290.38	2211.87	1937.93	2043.68	2291.81	2377.54	2543.46	2288.62	2248.29	2229.83	2750.18
NCU00117	258.928	268.434	229.635	224.392	190.302	235.908	241.713	255.762	219.269	274.996	233.613	256.134
NCU00118	37.2972	42.6337	26.8803	49.2982	45.507	49.7618	33.3397	52.4854	37.5065	50.0791	39.5536	49.2179
NCU00119	399.51	342.648	364.036	241.391	374.399	311.472	358.401	275.757	310.15	394.483	368.961	328.454
NCU00120	98.2637	105.795	108.289	118.996	122.042	79.2503	60.4281	84.9764	100.979	121.244	100.738	121.538
NCU00121	624.01	533.711	682.76	883.968	1261.79	598.063	541.77	528.187	618.135	526.27	524.085	493.183
NCU00122	1540.66	1302.7	1442.32	781.972	798.441	1127.01	1087.71	847.265	1200.93	1144.79	1368.31	1351.99
NCU00123	1.43451	0.789513	1.53602	1.69994	2.0685	3.68606	4.16746	0.833102	1.44256	1.75716	1.23605	3.01334
NCU00124	151.34	83.6883	151.298	120.696	146.864	113.346	158.363	175.785	124.06	130.03	126.695	200.889
NCU00125	161.382	153.955	155.906	147.895	163.412	155.736	114.605	111.636	124.781	133.544	119.897	128.569
NCU00126	90.3739	63.9505	66.0488	57.7979	68.2605	77.4073	66.6793	58.3171	106.028	91.3725	90.8496	129.574
NCU00127	1480.41	1597.18	1853.21	2305.12	1636.18	1334.35	1052.28	1212.16	1537.77	1516.43	1619.22	2793.37
NCU00128	6.45528	9.47415	14.5922	5.09982	8.274	10.1367	10.4186	7.49792	12.983	9.6644	16.0686	16.0712
NCU00129	149.189	141.323	179.714	180.194	225.467	149.285	102.103	89.975	149.305	130.909	151.416	306.356
NCU00130	65.27	136.586	214.274	387.586	190.302	234.986	127.107	129.964	152.911	130.03	223.107	240.063
NCU00132	377.992	476.866	496.134	736.073	448.865	492.089	385.49	490.697	458.733	437.534	429.527	566.508
NCU00133	967.574	1026.37	870.922	858.469	934.962	923.358	875.166	1055.54	1022.77	1062.21	940.015	1081.79
NCU00134	243.149	225.011	196.61	101.996	111.699	194.44	197.954	193.28	199.073	217.01	224.343	226.001
NCU00135	687.846	702.666	914.698	907.767	1042.52	885.576	823.073	878.089	637.61	696.715	753.99	689.051
NCU00136	468.366	539.237	400.133	528.681	599.865	467.208	568.858	492.363	463.061	502.549	452.394	467.068
NCU00137	2729.15	3246.48	3754.03	3027.59	2438.76	3011.51	3183.94	2553.46	2486.97	2677.04	3483.19	2511.12
NCU00138	41.6007	60.7925	48.3846	69.6975	72.3975	70.9567	52.0932	30.8248	37.5065	48.322	33.3733	45.2001
NCU00142	119.781	77.3722	92.1611	56.098	39.3015	68.1921	68.7631	63.3157	97.3726	85.2224	124.223	102.454
NCU00143	9.32429	15.7903	6.91208	15.2994	6.2055	9.21515	8.33492	8.33102	15.8681	14.0573	10.5064	28.1245
NCU00144	2444.4	2880.93	2456.86	2466.61	2837.98	2740.59	3317.3	3833.1	2341.27	2959.06	2478.9	1681.44
NCU00145	139.147	123.953	155.138	107.096	151.001	130.855	104.186	98.306	112.519	150.237	158.832	152.676
NCU00146	446.131	517.92	643.591	591.579	645.372	536.322	518.849	712.302	483.978	570.199	616.171	655.904
NCU00147	876.483	1022.42	1185.81	1383.75	1354.87	1051.45	1150.22	1218.83	728.491	758.216	709.492	772.42
NCU00148	834.883	882.675	947.723	1077.76	854.291	871.753	823.073	935.573	832.355	959.411	888.101	959.247
NCU00149	10.0415	16.5798	9.21611	18.6993	12.411	15.6658	16.6698	29.1586	22.3596	21.086	12.9785	7.03113
NCU00150	1592.3	2022.73	1858.58	2130.02	1754.09	1883.58	2069.14	2302.69	1459.87	1768.58	1600.07	1676.42
NCU00151	143.451	154.744	119.041	132.595	136.521	129.012	139.61	119.134	134.879	148.48	127.931	101.449
NCU00152	185.051	142.112	155.906	108.796	198.576	126.248	152.112	154.124	175.992	140.573	183.553	261.156
NCU00153	12.1933	15.7903	6.14407	16.9994	10.3425	23.0379	4.16746	13.3296	20.1958	22.8431	19.1588	20.0889
NCU00154	881.504	798.987	900.106	795.571	779.825	853.323	808.487	809.775	923.236	767.002	673.647	689.051
NCU00155	107.588	92.373	67.5848	59.4979	66.192	71.8782	50.0095	44.9875	106.028	104.551	105.064	76.338
NCU00157	550.133	554.238	498.438	452.184	302.001	482.874	527.183	652.319	458.733	556.142	483.295	475.103
NCU00158	89.6566	93.1625	85.249	47.5983	59.9865	105.974	85.4329	84.1433	128.388	94.0082	111.862	77.3424
NCU00159	215.893	310.278	245.763	275.39	194.439	281.062	268.801	294.918	264.709	248.639	216.927	191.849
NCU00160	784.675	877.149	824.073	936.666	912.209	908.614	1143.97	1094.7	808.553	890.003	748.428	767.397
NCU00161	175.01	155.534	196.61	132.595	97.2195	142.835	122.94	199.944	238.022	179.231	235.467	192.854
NCU00162	697.887	765.827	821.001	880.568	752.934	857.931	658.458	883.921	692.427	765.244	733.595	678.002
NCU00163	192.941	228.169	256.515	258.391	167.549	234.065	193.787	269.925	219.99	225.795	226.197	196.872
NCU00164	434.655	337.911	321.796	277.09	283.385	270.004	235.461	253.263	376.507	354.068	380.703	362.605
NCU00166	187.92	219.485	275.715	492.982	169.617	255.26	175.033	219.106	183.926	188.895	142.764	215.956
NCU00167	161.382	135.007	130.561	129.195	126.179	129.012	145.861	112.469	177.434	167.809	164.395	168.747
NCU00168	180.031	161.85	156.674	149.595	117.905	181.538	195.871	139.128	188.975	188.016	216.927	195.867
NCU00169	834.883	603.977	588.295	270.29	453.002	595.299	608.449	370.73	656.363	666.843	713.818	578.561
NCU00170	692.867	497.393	408.581	324.688	330.96	435.877	504.262	475.701	638.331	573.714	572.291	430.908
NCU00171	986.94	1215.85	1504.53	1482.35	1646.53	1487.33	1391.93	2192.72	1271.61	1027.06	1209.47	917.06
NCU00172	336.392	313.437	268.035	268.59	208.919	345.568	345.899	302.416	343.328	318.925	381.321	337.494
NCU00173	2027.67	2231.95	2854.69	3801.06	1431.4	2782.05	2617.16	2440.16	1922.93	1967.14	1608.72	2134.45
NCU00175	1603.78	2853.3	2987.55	2283.02	8280.21	5142.98	6182.42	6330.74	3415.25	3343.88	2305.23	4884.63
NCU00176	70.2908	68.6876	72.9608	84.9969	159.275	76.4857	122.94	89.975	72.1278	70.2865	30.2832	80.3558
NCU00177	973.312	621.346	465.413	384.186	378.536	519.734	527.183	479.867	923.236	698.472	794.162	583.584
NCU00178	160.665	179.219	259.587	220.992	227.535	162.187	187.536	245.765	203.4	186.259	204.566	182.809
NCU00179	7.88978	6.3161	12.2881	15.2994	10.3425	14.7442	2.08373	9.16412	7.93406	7.02865	7.4163	12.0534
NCU00180	36.5799	45.0022	69.8888	101.996	41.37	34.0961	31.2559	39.9889	34.6214	41.2933	45.1158	51.2268
NCU00181	196.527	206.852	230.403	130.895	175.823	203.655	156.28	169.953	241.628	191.531	250.918	181.805
NCU00182	1173.43	1362.7	1409.3	1154.26	1261.79	1427.43	1252.32	1985.28	1407.94	1388.16	1444.32	983.354
NCU00183	231.673	189.483	222.723	185.293	194.439	181.538	206.289	169.12	251.726	172.202	236.703	186.827
NCU00184	185.769	180.798	215.81	158.094	198.576	228.536	175.033	201.611	196.188	197.681	200.24	160.712
NCU00185	13.6278	17.3693	13.8242	16.9994	20.685	14.7442	14.5861	10.8303	8.65534	14.0573	8.65235	17.0756
NCU00186	109.022	107.374	115.969	86.6969	103.425	106.896	125.024	104.971	109.634	93.1296	87.1415	75.3335
NCU00187	253.19	307.91	125.953	57.7979	37.233	283.827	356.318	300.75	124.06	144.966	100.738	18.08
NCU00188	280.446	269.224	208.13	118.996	153.069	181.538	237.545	232.435	346.214	274.996	280.583	546.419
NCU00189	7.17253	3.15805	5.37606	5.09982	10.3425	7.37212	2.08373	4.99861	3.60639	5.27149	3.70815	6.02668
NCU00192	0.717253	0.789513	0.768009	1.69994	2.0685	0.921515	2.08373	0.833102	0.721278	0.878582	0.618025	1.00445
NCU00193	242.432	203.694	134.402	79.8971	122.042	225.771	318.811	224.938	252.447	226.674	208.892	190.845
NCU00194	1118.2	922.151	503.046	418.185	436.454	761.171	1237.74	1116.36	759.506	901.425	740.394	839.718
NCU00195	722.274	919.782	681.224	540.581	508.851	845.951	673.045	1012.22	762.391	695.837	736.067	500.215
NCU00196	175.727	116.848	123.649	86.6969	84.8085	93.9945	106.27	89.975	139.207	119.487	136.583	126.56
NCU00197	7.17253	4.73708	8.4481	8.49969	16.548	4.60758	8.33492	6.66482	4.32767	6.15007	6.18025	5.02223
NCU00198	1128.96	1312.96	1256.46	1696.54	1863.72	1276.3	1575.3	1894.47	885.73	1257.25	897.372	986.367
NCU00199	398.075	302.383	300.291	161.494	151.001	224.85	227.126	230.769	364.246	326.832	338.059	331.467
NCU00200	829.145	802.934	619.015	450.484	380.604	730.761	718.887	693.141	687.378	680.022	648.308	459.032
NCU00201	10.7588	19.7378	10.7521	11.8996	10.3425	20.2733	12.5024	12.4965	23.8022	27.236	24.103	16.0712
NCU00202	535.788	303.962	295.683	197.193	179.96	337.275	366.736	374.896	478.929	382.183	435.707	214.952
NCU00203	827.71	748.458	873.994	889.068	994.949	870.832	710.552	983.06	688.099	698.472	716.291	584.588
NCU00204	41.6007	37.1071	44.5445	54.398	51.7125	43.3112	52.0932	56.6509	36.0639	49.2006	59.3304	41.1823
NCU00205	140.582	97.1101	71.4248	64.5977	33.096	71.8782	64.5956	76.6454	82.2257	81.7081	102.592	108.48
NCU00206	63.8355	49.7393	67.5848	71.3974	93.0825	58.977	39.5909	49.153	54.8171	52.7149	64.2746	82.3646
NCU00207	173.575	209.221	249.603	232.892	277.179	274.611	216.708	279.922	232.973	219.645	232.377	247.094
NCU00208	1.43451	1.57903	0.768009	3.39988	2.0685	1.84303	2.08373	1.6662	0.721278	2.63574	1.23605	2.00889
NCU00209	475.539	470.55	435.461	317.889	349.577	493.932	460.504	413.219	496.961	475.313	480.823	474.099
NCU00210	634.052	888.991	813.321	708.874	730.181	865.303	891.836	1013.89	788.357	796.873	801.578	661.931
NCU00211	584.561	682.139	572.935	761.573	583.317	629.395	716.803	613.163	447.193	501.67	493.802	408.81
NCU00212	7968.68	9716.53	6329.93	6067.08	8451.89	7502.98	9007.96	9643.99	8154.77	8162.9	5868.76	7370.63
NCU00213	124.802	127.901	89.089	71.3974	99.288	92.1515	75.0143	97.4729	95.93	123.001	88.3775	129.574
NCU00214	498.491	547.922	645.127	598.378	519.194	631.238	566.774	622.327	481.814	455.984	483.913	360.596
NCU00215	476.256	534.5	473.861	470.883	424.043	600.828	793.901	683.144	437.095	475.313	440.652	282.25
NCU00216	1777.35	2016.42	1751.83	1342.95	2012.65	1985.86	2019.13	1803.67	1669.76	1626.25	1609.34	1131.01
NCU00218	93.2429	95.531	93.6971	147.895	115.836	116.111	135.442	134.129	93.7662	110.701	92.0857	95.4225
NCU00219	205.134	110.532	128.257	61.1978	101.357	111.503	133.359	150.791	164.451	138.816	171.811	138.614
NCU00220	260.363	343.438	384.772	384.186	554.358	359.391	364.653	379.894	298.609	270.603	308.394	300.33
NCU00221	7.88978	15.0007	5.37606	5.09982	2.0685	11.0582	8.33492	4.99861	7.21278	6.15007	7.4163	5.02223
NCU00222	203.7	142.112	132.098	67.9976	97.2195	105.974	81.2654	170.786	186.09	164.295	220.017	187.832
NCU00223	806.193	707.403	708.872	615.378	688.811	649.668	550.105	666.482	727.048	710.772	766.969	833.691
NCU00224	2.15176	3.94756	0.768009	3.39988	4.137	2.76455	2.08373	1.6662	0.721278	0.878582	0.618025	2.00889
NCU00225	6968.83	5915.03	6842.19	5463.6	5152.63	5655.34	5401.03	4921.13	5451.42	5019.34	6777.26	4314.1
NCU00226	456.89	397.914	509.958	377.386	690.879	420.211	329.229	283.255	437.095	416.448	533.355	545.415
NCU00227	467.649	378.966	292.611	193.793	378.536	288.434	406.327	399.056	279.135	262.696	277.493	226.001
NCU00229	55.2285	57.6344	58.3687	86.6969	70.329	58.977	129.191	226.604	82.2257	53.5935	44.4978	32.1423
NCU00230	375.123	248.696	211.202	118.996	151.001	177.852	216.708	211.608	300.773	269.725	313.338	264.17
NCU00231	4.30352	5.52659	1.53602	6.79976	2.0685	5.52909	2.08373	4.99861	2.16383	6.15007	3.09012	3.01334
NCU00232	109.022	93.952	66.8168	44.1984	51.7125	65.4276	70.8468	77.4785	125.502	99.2797	111.862	110.489
NCU00233	98.9809	225.011	272.643	292.389	320.618	402.702	352.15	594.002	500.567	405.026	434.471	243.076
NCU00234	295.508	258.96	276.483	175.094	194.439	229.457	235.461	252.43	248.12	282.025	273.167	249.103
NCU00236	601.775	179.219	225.795	202.293	213.056	305.943	289.638	273.257	245.956	220.524	260.188	259.147
NCU00237	149.189	103.426	111.361	132.595	221.33	139.149	110.438	122.466	152.19	153.752	149.562	122.543
NCU00238	75.3116	68.6876	100.609	124.096	99.288	82.9364	112.521	105.804	55.5384	66.7722	85.2874	66.2935
NCU00239	309.853	236.064	312.58	234.592	204.782	258.946	233.378	284.088	281.299	296.961	300.978	287.272
NCU00240	436.807	375.018	288.771	214.192	142.727	295.806	383.406	511.525	477.486	511.334	400.48	433.921
NCU00241	368.668	296.857	261.891	125.795	138.59	184.303	229.21	225.771	359.918	318.047	376.995	230.018
NCU00242	889.394	753.985	944.651	831.27	1104.58	882.811	908.506	713.968	888.615	817.081	788.599	709.14
NCU00243	1542.81	1649.29	1453.07	1495.95	1545.17	1704.8	1581.55	1738.68	1649.56	1589.35	1559.28	1363.03
NCU00244	341.412	208.431	246.531	210.792	140.658	387.036	300.057	243.266	191.139	170.445	144.618	217.965
NCU00245	149.906	95.531	122.113	130.895	111.699	94.916	75.0143	59.1502	70.6853	79.0723	90.8496	190.845
NCU00246	40.1662	33.949	33.7924	57.7979	64.1235	83.8579	85.4329	92.4743	41.8341	46.5648	47.5879	77.3424
NCU00247	65.9873	105.005	122.881	125.795	146.864	94.916	143.777	792.28	222.154	105.43	134.111	71.3157
NCU00248	291.922	271.592	371.716	300.889	364.056	251.574	585.528	1565.4	453.684	278.51	354.128	129.574
NCU00249	179.313	164.219	152.834	120.696	155.138	140.992	114.605	133.296	171.664	125.637	144	177.787
NCU00250	121.216	312.647	467.717	865.269	1510.01	410.074	366.736	800.611	273.364	247.76	234.849	517.29
NCU00251	119.064	109.742	78.3369	45.8983	70.329	82.9364	89.6004	86.6426	90.1598	114.216	114.953	114.507
NCU00252	63.8355	53.6869	33.7924	49.2982	49.644	65.4276	58.3444	55.8178	50.4895	70.2865	45.7338	69.3068
NCU00253	379.427	448.443	493.062	622.178	479.892	548.301	504.262	625.66	468.831	455.984	423.965	466.063
NCU00254	0.717253	0.789513	0.768009	1.69994	2.0685	0.921515	2.08373	0.833102	0.721278	0.878582	0.618025	1.00445
NCU00255	44.4697	37.8966	32.2564	50.9982	37.233	55.2909	58.3444	29.1586	28.1299	24.6003	44.4978	47.209
NCU00256	23.6694	9.47415	16.1282	6.79976	16.548	17.5088	14.5861	9.99722	20.9171	21.9645	16.6867	20.0889
NCU00257	205.134	171.324	174.338	96.8965	97.2195	151.128	108.354	93.3074	197.63	176.595	181.699	149.663
NCU00258	4015.9	2966.2	3963.69	2405.41	2866.94	2536.93	3215.19	2164.4	2556.21	2579.52	3481.95	2158.56
NCU00259	93.9602	135.007	220.419	166.594	97.2195	215.635	231.294	221.605	148.583	133.544	138.438	57.2535
NCU00260	4495.03	4852.34	6987.34	5766.19	3766.74	6013.81	8149.46	7114.69	5072.03	4722.38	3624.1	1609.12
NCU00261	887.242	915.835	651.271	601.778	541.947	797.111	662.626	743.127	858.321	859.253	988.221	1064.71
NCU00262	105.436	102.637	113.665	248.191	295.796	153.893	89.6004	159.956	129.109	112.458	119.897	183.814
NCU00263	146.32	57.6344	80.6409	57.7979	66.192	69.1136	45.842	43.3213	99.5364	64.1364	88.9955	81.3602
NCU00264	76.0288	79.7408	62.2087	61.1978	66.192	77.4073	64.5956	76.6454	44.7193	79.9509	78.4891	58.2579
NCU00265	341.412	228.169	301.827	324.688	270.974	242.358	185.452	109.136	78.6193	86.9796	79.7252	96.4269
NCU00267	15.7796	2.36854	8.4481	10.1996	14.4795	6.45061	12.5024	3.33241	10.0979	2.63574	1.23605	4.01779
NCU00268	190.072	197.378	254.979	302.589	335.097	223.928	202.122	271.591	219.269	202.074	251.536	284.258
NCU00269	55.2285	30.791	28.4163	37.3987	18.6165	22.1164	27.0885	18.3282	40.3916	32.5075	33.9914	35.1556
NCU00270	851.379	678.191	380.932	282.19	237.878	574.104	700.133	629.825	644.823	524.513	517.287	433.921
NCU00271	1.43451	2.36854	1.53602	3.39988	4.137	0.921515	4.16746	2.49931	0.721278	0.878582	0.618025	1.00445
NCU00272	589.582	603.977	537.606	438.584	523.331	549.223	508.43	507.359	666.461	660.693	635.947	595.637
NCU00273	370.103	296.067	259.587	205.693	231.672	233.143	293.806	275.757	382.277	294.325	334.969	330.463
NCU00274	152.058	116.058	109.057	74.7973	70.329	89.387	87.5166	114.135	134.879	146.723	163.777	157.698
NCU00275	69.5736	49.7393	46.8485	49.2982	66.192	55.2909	35.4234	39.1558	59.1448	48.322	83.4333	68.3024
NCU00276	49.4905	37.1071	51.4566	23.7991	43.4385	35.9391	45.842	36.6565	46.8831	32.5075	61.8025	58.2579
NCU00277	219.479	176.851	210.434	134.295	179.96	177.852	158.363	205.776	242.349	192.409	242.884	158.703
NCU00278	1073.73	1376.91	1373.2	1815.53	1338.32	1385.04	1658.65	2466.81	1262.24	1193.11	1164.36	973.309
NCU00279	53.0767	56.0554	44.5445	20.3993	43.4385	46.9973	52.0932	45.8206	64.1938	59.7435	67.9827	69.3068
NCU00280	429.635	419.231	540.678	450.484	517.125	450.621	362.569	429.047	507.059	482.341	477.115	439.948
NCU00281	100.415	71.8456	97.5371	84.9969	111.699	67.2706	54.177	66.6482	96.6513	92.2511	88.9955	59.2624
NCU00282	241.714	195.799	233.475	185.293	604.002	194.44	170.866	174.951	281.299	217.01	320.755	890.944
NCU00283	282.598	334.753	304.131	326.388	475.755	335.431	270.885	713.135	336.837	304.868	260.806	242.072
NCU00284	24.3866	23.6854	14.5922	39.0986	14.4795	20.2733	22.921	30.8248	13.7043	13.1787	16.0686	12.0534
NCU00285	58.0975	30.791	26.1123	27.199	37.233	27.6455	20.8373	24.16	33.1788	21.9645	25.957	19.0845
NCU00287	266.818	262.118	285.699	317.889	246.152	291.199	272.969	508.192	237.301	305.746	291.708	262.161
NCU00288	5.02077	5.52659	6.14407	5.09982	18.6165	10.1367	18.7536	9.99722	7.93406	3.51433	7.4163	2.00889
NCU00289	348.585	326.069	281.859	311.089	355.782	360.312	375.071	536.518	358.475	340.89	326.317	194.863
NCU00290	2.86901	3.94756	2.30403	13.5995	12.411	5.52909	6.25119	4.16551	5.04895	5.27149	3.70815	4.01779
NCU00291	112.609	138.165	133.634	129.195	161.343	170.48	177.117	173.285	167.337	159.023	184.171	175.778
NCU00292	28.6901	34.7386	30.7204	37.3987	103.425	25.8024	16.6698	21.6606	31.7362	21.086	27.8111	28.1245
NCU00293	690.715	555.817	627.463	526.981	455.07	571.339	639.705	693.141	568.367	590.407	650.162	529.344
NCU00294	10307.6	9403.1	10211.4	8645.89	8162.3	8418.04	8793.34	8006.94	7230.09	8708.5	9439.71	7518.29
NCU00295	953.229	918.993	995.339	615.378	786.03	890.184	833.492	960.566	1076.15	1000.7	1020.98	907.016
NCU00296	20.8003	22.8959	26.1123	37.3987	37.233	28.567	35.4234	84.1433	23.8022	14.0573	21.0128	22.0978
NCU00297	2.15176	3.15805	1.53602	8.49969	2.0685	2.76455	2.08373	1.6662	0.721278	0.878582	1.85407	5.02223
NCU00298	11.476	8.68464	7.68009	8.49969	10.3425	8.29364	16.6698	10.8303	2.88511	6.15007	8.65235	12.0534
NCU00299	140.582	180.798	433.925	598.378	535.742	274.611	185.452	244.932	249.562	212.617	200.24	422.872
NCU00300	174.293	150.797	245.763	339.988	446.796	175.088	127.107	128.298	195.466	185.381	153.27	194.863
NCU00301	159.23	164.219	131.33	117.296	107.562	113.346	125.024	129.964	130.551	175.716	189.734	135.6
NCU00302	433.938	589.766	674.312	707.175	825.332	757.485	627.202	746.459	636.167	615.007	650.162	550.437
NCU00303	287.619	336.332	304.131	333.188	206.85	316.08	300.057	394.057	498.403	377.79	383.175	393.743
NCU00304	752.399	1114.79	1310.99	1745.84	1340.39	1381.35	941.846	1265.48	1022.05	1063.08	1145.2	2435.78
NCU00305	170.706	279.487	420.101	513.382	426.111	380.586	256.299	307.415	351.984	294.325	385.029	585.593
NCU00306	251.039	289.751	280.323	142.795	113.768	169.559	154.196	333.241	195.466	239.853	276.257	251.112
NCU00307	5.02077	3.94756	0.768009	3.39988	2.0685	2.76455	4.16746	0.833102	2.16383	0.878582	1.23605	2.00889
NCU00308	64.5528	56.0554	46.0805	59.4979	64.1235	53.4479	29.1722	38.3227	69.964	74.6794	53.7681	52.2312
NCU00309	314.157	285.804	144.386	152.994	151.001	254.338	247.964	357.401	375.786	407.662	401.098	450.997
NCU00310	69.5736	41.8442	64.5127	40.7985	62.055	47.9188	60.4281	39.9889	69.2427	65.8936	77.2531	59.2624
NCU00311	885.808	676.612	645.127	392.686	440.591	632.159	531.351	517.356	1116.54	752.944	934.453	811.593
NCU00312	2.15176	3.15805	3.07204	6.79976	4.137	2.76455	8.33492	3.33241	2.88511	7.02865	3.70815	2.00889
NCU00313	1.43451	0.789513	1.53602	1.69994	2.0685	0.921515	2.08373	1.6662	1.44256	0.878582	0.618025	1.00445
NCU00314	63.8355	66.3191	60.6727	134.295	99.288	83.8579	87.5166	59.1502	59.8661	72.9223	53.1501	109.485
NCU00315	3695.29	4090.46	4402.23	4435.14	3576.44	3242.81	3986.17	4026.38	3450.6	3046.04	3502.96	2613.57
NCU00316	113.326	131.059	178.946	161.494	258.563	182.46	177.117	199.944	206.286	180.988	167.485	197.876
NCU00317	129.106	139.744	185.09	122.396	130.316	170.48	139.61	175.785	145.698	150.237	199.004	178.792
NCU00318	2.15176	0.789513	0.768009	1.69994	2.0685	1.84303	2.08373	2.49931	2.16383	4.39291	0.618025	1.00445
NCU00319	15.7796	13.4217	8.4481	16.9994	14.4795	11.9797	20.8373	8.33102	14.4256	10.543	8.65235	11.0489
NCU00320	114.76	93.1625	82.9449	69.6975	47.5755	73.7212	83.3492	128.298	103.143	108.066	105.682	157.698
NCU00321	357.909	347.386	473.093	418.185	287.522	336.353	287.555	309.914	540.237	392.726	563.02	718.18
NCU00322	1206.42	2437.23	2655.77	3865.66	4292.14	4871.13	4438.34	7231.32	3459.25	3465.13	3649.44	2603.53
NCU00324	272.556	210.8	228.099	146.195	153.069	200.89	183.368	199.944	269.037	224.917	310.866	291.29
NCU00325	148.471	169.745	144.386	175.094	167.549	164.951	143.777	200.778	150.747	194.167	169.957	178.792
NCU00326	806.91	921.361	780.297	945.166	494.372	1072.64	981.436	1120.52	615.25	718.68	663.14	523.317
NCU00327	16.4968	23.6854	26.1123	28.899	18.6165	29.4885	18.7536	34.9903	25.2447	24.6003	12.9785	21.0934
NCU00329	102.567	41.8442	51.4566	37.3987	47.5755	41.4682	47.9258	44.9875	75.7342	44.8077	62.4205	53.2357
NCU00330	88.9394	90.794	109.057	139.395	103.425	88.4654	85.4329	81.644	76.4555	82.5867	79.1072	77.3424
NCU00331	27.9729	15.7903	20.7362	13.5995	28.959	15.6658	22.921	11.6634	20.9171	27.236	22.2489	18.08
NCU00332	632.617	637.926	658.952	608.578	817.058	602.671	683.463	624.826	578.465	559.656	498.746	515.281
NCU00333	107.588	123.953	133.634	129.195	115.836	147.442	102.103	151.625	107.47	123.001	127.313	75.3335
NCU00334	329.936	367.913	407.813	314.489	287.522	323.452	291.722	352.402	282.741	338.254	372.051	250.107
NCU00335	554.437	630.031	611.335	605.178	786.03	720.625	583.444	748.126	676.559	730.101	652.016	628.784
NCU00336	89.6566	43.4232	27.6483	25.4991	16.548	36.8606	31.2559	37.4896	48.3256	43.0505	73.5449	52.2312
NCU00337	68.139	60.7925	35.3284	45.8983	18.6165	30.41	56.2607	39.1558	51.932	52.7149	42.6437	40.1779
NCU00338	191.507	189.483	208.13	285.59	310.275	246.045	258.382	242.433	177.434	186.259	173.047	168.747
NCU00339	0.717253	0.789513	0.768009	1.69994	2.0685	0.921515	2.08373	0.833102	1.44256	1.75716	1.23605	1.00445
NCU00340	563.761	340.28	311.044	304.289	273.042	329.902	412.578	357.401	470.273	396.24	420.875	455.014
NCU00343	1.43451	0.789513	0.768009	1.69994	2.0685	1.84303	2.08373	2.49931	0.721278	0.878582	1.23605	3.01334
NCU00344	189.355	134.217	131.33	105.396	99.288	151.128	135.442	105.804	162.288	127.394	165.631	97.4313
NCU00345	222.348	218.695	162.818	163.194	163.412	195.361	181.284	191.613	204.122	198.559	193.442	240.063
NCU00346	484.146	528.184	453.125	523.581	376.467	523.421	589.695	596.501	688.821	506.063	571.055	434.926
NCU00347	721.557	677.402	768.777	870.369	850.154	772.23	635.537	683.144	758.063	661.572	661.904	699.095
NCU00348	398.075	478.445	466.949	557.58	719.838	541.851	493.844	610.664	442.865	428.748	411.604	342.516
NCU00349	329.936	380.545	323.332	455.584	378.536	405.467	339.648	433.213	328.182	358.461	385.029	343.521
NCU00350	1612.39	1673.77	2317.85	1380.35	1445.88	2398.7	2052.47	1982.78	2342.71	1991.74	1965.94	1516.71
NCU00351	205.134	242.38	251.139	283.89	171.686	280.141	291.722	373.23	236.579	269.725	260.806	259.147
NCU00352	488.449	427.126	398.597	243.091	306.138	360.312	345.899	385.726	492.633	450.712	528.411	438.943
NCU00353	7.17253	9.47415	4.60805	13.5995	8.274	6.45061	8.33492	6.66482	5.04895	8.78582	2.4721	9.04002
NCU00354	3.58627	3.15805	2.30403	1.69994	6.2055	7.37212	10.4186	3.33241	1.44256	4.39291	2.4721	4.01779
NCU00355	1212.88	933.204	453.125	543.98	506.783	886.497	1371.09	1027.21	882.123	1007.73	961.646	612.713
NCU00356	359.344	422.389	425.477	360.387	436.454	457.071	341.732	523.188	403.916	388.333	438.798	287.272
NCU00357	151.34	141.323	170.498	158.094	179.96	158.501	112.521	117.467	133.436	130.909	173.665	165.734
NCU00358	283.315	258.96	246.531	253.291	184.097	233.143	339.648	489.864	275.528	225.795	243.502	230.018
NCU00359	114.76	107.374	87.553	81.5971	93.0825	97.6806	108.354	121.633	112.519	126.516	110.008	119.529
NCU00360	556.588	470.55	515.334	678.276	674.331	631.238	637.621	715.635	540.959	494.641	519.141	472.09
NCU00361	456.173	482.392	591.367	550.78	639.167	556.595	452.169	702.305	440.701	508.699	639.656	577.557
NCU00362	58.8148	40.2651	43.7765	71.3974	47.5755	36.8606	47.9258	35.8234	42.5554	46.5648	39.5536	59.2624
NCU00363	25.8211	28.4225	43.7765	37.3987	49.644	62.663	39.5909	49.9861	48.3256	48.322	49.442	36.1601
NCU00364	367.951	404.23	403.205	501.482	386.81	493.011	539.686	530.686	361.36	401.512	335.587	286.267
NCU00365	384.448	451.601	371.716	309.389	266.837	453.385	479.258	479.867	325.296	362.854	312.102	185.823
NCU00366	1480.41	1174.01	1007.63	729.274	866.702	933.495	1075.2	851.43	1327.15	1251.98	1385.61	1633.23
NCU00367	0.717253	0.789513	0.768009	1.69994	2.0685	0.921515	2.08373	0.833102	0.721278	0.878582	1.23605	1.00445
NCU00368	93.2429	94.7415	109.825	112.196	161.343	89.387	91.6841	74.9792	89.4385	89.6153	82.8153	115.511
NCU00369	441.828	404.23	668.168	693.575	912.209	499.461	500.095	456.54	522.927	455.984	503.072	632.802
NCU00370	45.1869	28.4225	53.7606	66.2976	109.631	40.5467	70.8468	34.1572	46.1618	41.2933	54.3862	69.3068
NCU00371	489.884	523.447	415.493	345.088	386.81	453.385	412.578	398.223	386.605	422.598	440.034	334.481
NCU00372	200.831	159.482	125.953	93.4966	47.5755	141.913	100.019	113.302	154.354	144.966	163.159	110.489
NCU00373	953.229	767.406	773.385	467.483	595.728	537.243	452.169	526.52	916.745	728.344	851.638	922.082
NCU00375	113.326	118.427	160.514	244.791	159.275	106.896	85.4329	120.8	93.0449	104.551	114.953	117.52
NCU00376	195.81	210.01	255.747	334.888	221.33	225.771	168.782	202.444	239.464	220.524	207.038	284.258
NCU00377	446.849	463.444	605.959	594.979	670.194	498.54	345.899	447.376	514.993	508.699	515.433	587.601
NCU00378	2468.07	2656.71	3366.95	3481.47	2194.68	2299.18	1789.92	2190.22	2357.86	2317.7	2095.1	2880.75
NCU00379	417.441	458.707	488.454	407.985	382.673	469.973	402.16	424.049	434.931	441.926	456.72	400.774
NCU00380	15.7796	3.94756	4.60805	8.49969	8.274	4.60758	4.16746	5.83171	2.16383	4.39291	1.85407	8.03558
NCU00382	569.499	417.652	388.612	251.591	421.974	375.978	283.387	386.559	499.846	447.198	529.029	576.553
NCU00384	2.15176	0.789513	3.07204	3.39988	4.137	1.84303	4.16746	2.49931	1.44256	1.75716	1.85407	2.00889
NCU00385	1194.23	1083.21	1376.27	868.669	1028.04	1202.58	1289.83	904.749	1047.3	987.526	1396.74	989.38
NCU00386	22.2348	34.7386	25.3443	27.199	28.959	36.8606	25.0048	38.3227	36.0639	19.3288	30.2832	35.1556
NCU00387	61.6838	58.4239	65.2807	79.8971	68.2605	59.8985	62.5119	71.6468	48.3256	56.2292	48.8239	59.2624
NCU00388	435.373	309.489	365.572	254.991	277.179	229.457	277.136	309.081	333.952	315.411	435.089	341.512
NCU00389	533.636	517.92	425.477	428.385	413.7	504.99	595.947	653.152	423.39	478.827	484.531	386.712
NCU00391	2.15176	1.57903	2.30403	1.69994	2.0685	0.921515	4.16746	3.33241	1.44256	0.878582	1.23605	1.00445
NCU00392	150.623	114.479	89.089	71.3974	51.7125	100.445	77.098	69.9806	113.962	108.066	95.7938	101.449
NCU00395	314.157	267.645	219.651	115.596	200.645	213.791	266.717	137.462	329.624	210.86	308.394	181.805
NCU00396	769.613	772.933	506.886	423.285	457.139	585.162	573.026	596.501	716.229	704.622	666.231	758.357
NCU00397	1126.09	1617.71	2182.68	2514.21	2786.27	1848.56	1764.92	2047.76	1432.46	1331.93	1335.55	1331.9
NCU00398	87.5049	60.003	61.4407	61.1978	57.918	43.3112	52.0932	36.6565	57.7023	55.3506	71.0728	77.3424
NCU00399	36267.9	67436.2	139693	57151.9	107256	120378	132634	172599	105698	112015	159212	38909.3
NCU00400	150.623	191.852	174.338	161.494	198.576	211.948	235.461	280.755	188.254	187.138	129.167	137.609
NCU00401	703.625	533.711	445.445	448.784	413.7	614.651	620.951	648.986	535.91	540.328	463.518	392.739
NCU00403	243.866	288.962	262.659	271.99	347.508	252.495	231.294	432.38	238.022	260.939	275.021	329.459
NCU00404	150.623	158.692	146.69	125.795	132.384	158.501	158.363	144.96	150.026	159.023	213.219	157.698
NCU00405	823.407	482.392	360.196	304.289	233.741	365.841	456.337	458.206	838.847	681.779	794.78	510.259
NCU00406	1065.12	779.249	656.648	367.187	355.782	570.418	741.808	531.519	908.089	839.924	803.432	746.304
NCU00407	165.685	150.007	149.762	141.095	144.795	151.128	133.359	145.793	113.962	162.538	132.257	173.769
NCU00408	95.3947	93.1625	51.4566	69.6975	43.4385	100.445	162.531	114.968	82.947	88.7367	69.2188	38.169
NCU00409	337.109	385.282	165.122	88.3968	49.644	290.277	464.672	399.056	266.873	294.325	193.442	75.3335
NCU00410	1092.38	1158.21	847.882	1013.16	868.77	1066.19	1254.4	1401.28	969.398	1125.46	1044.46	915.051
NCU00411	433.938	546.343	393.989	346.788	370.262	480.109	460.504	556.512	426.275	431.384	467.227	368.632
NCU00412	154.209	142.112	167.426	103.696	70.329	111.503	85.4329	83.3102	150.747	115.973	173.665	154.685
NCU00413	12653.1	11714.8	11216	12674.7	13459.7	9941.3	11533.4	9907.25	8705.83	9764.55	8772.86	8791.92
NCU00414	1755.84	1601.92	2026.78	1577.54	1286.61	1545.38	1531.54	1592.89	1409.38	1377.62	1865.82	1301.76
NCU00415	134.844	87.6359	76.8009	54.398	76.5345	68.1921	93.7678	65.8151	119.732	108.944	120.515	89.3958
NCU00416	173.575	236.854	215.042	241.391	293.727	285.67	241.713	211.608	192.581	225.795	203.33	159.707
NCU00417	350.02	426.337	414.725	414.785	442.659	454.307	479.258	393.224	377.95	384.819	347.948	357.583
NCU00418	2914.2	3176.21	3131.94	3547.77	3621.94	3205.95	3625.69	4083.03	2424.22	2606.75	2447.38	2253.98
NCU00419	641.942	711.351	502.278	703.775	560.564	660.726	977.269	876.423	494.076	571.957	418.403	405.797
NCU00420	544.395	371.86	349.444	243.091	364.056	330.824	347.983	342.405	494.797	405.905	489.476	498.206
NCU00421	116.912	115.269	119.809	90.0968	74.466	91.23	85.4329	65.8151	93.0449	120.366	131.639	141.627
NCU00422	4809.18	4148.89	4598.84	3926.86	3036.56	4061.12	3715.29	3849.76	3943.95	3673.35	3777.37	3372.93
NCU00423	414.572	287.383	260.355	268.59	312.344	258.946	260.466	224.938	277.692	298.718	274.403	325.441
NCU00424	211.59	180.009	174.338	105.396	107.562	118.875	137.526	119.967	177.434	205.588	203.948	219.974
NCU00425	1.43451	1.57903	1.53602	1.69994	2.0685	0.921515	2.08373	1.6662	1.44256	0.878582	1.23605	1.00445
NCU00426	180.031	146.849	102.913	142.795	161.343	147.442	162.531	167.453	131.994	153.752	95.7938	93.4136
NCU00427	238.845	272.382	175.874	134.295	177.891	224.85	181.284	181.616	294.282	296.961	260.188	271.201
NCU00428	140.582	116.848	98.3051	56.098	51.7125	72.7997	58.3444	71.6468	129.83	123.001	126.077	148.658
NCU00430	616.12	476.866	473.861	331.488	426.111	373.214	385.49	347.403	492.633	496.399	558.694	449.992
NCU00431	1388.6	1645.34	1463.82	1665.94	1681.69	1573.95	1627.39	1684.53	1342.3	1434.72	1415.28	1395.18
NCU00432	205.134	131.059	125.953	105.396	153.069	86.6224	133.359	139.961	179.598	133.544	170.575	192.854
NCU00434	765.309	626.873	583.687	557.58	544.016	620.18	583.444	518.189	791.242	696.715	652.016	597.646
NCU00435	985.506	1121.11	1155.09	1218.86	1330.05	1187.83	1308.58	1428.77	1052.34	1093.83	988.221	1021.52
NCU00436	686.411	577.923	536.838	411.385	355.782	500.383	448.002	420.716	662.133	642.243	749.664	711.148
NCU00437	33.7109	56.8449	28.4163	32.2988	37.233	58.0554	64.5956	39.9889	49.0469	43.9291	52.5321	37.1645
NCU00438	177.879	219.485	182.018	282.19	295.796	262.632	316.727	285.754	192.581	218.767	142.146	154.685
NCU00439	2.15176	0.789513	0.768009	1.69994	2.0685	1.84303	2.08373	0.833102	1.44256	0.878582	0.618025	1.00445
NCU00440	1197.1	975.838	751.113	467.483	550.221	804.483	785.566	614.829	886.451	821.474	737.921	782.464
NCU00441	279.011	311.068	288.771	287.29	244.083	316.08	262.55	274.924	246.677	264.453	313.957	332.472
NCU00442	580.975	618.978	510.726	448.784	448.865	657.962	550.105	622.327	633.282	699.351	581.561	728.224
NCU00443	2237.83	2401.7	2468.38	2223.52	1532.76	2328.67	2323.36	2686.75	2443.69	2554.92	2481.99	2474.96
NCU00444	345.716	419.231	407.045	339.988	444.728	384.272	345.899	450.708	357.754	437.534	388.119	458.028
NCU00445	520.009	394.756	480.773	407.985	599.865	398.094	306.308	324.91	514.993	428.748	417.167	517.29
NCU00446	120.499	114.479	100.609	112.196	91.014	95.8376	79.1817	80.8109	106.749	99.2797	124.223	105.467
NCU00447	984.071	761.09	563.718	287.29	353.714	600.828	725.138	641.488	837.404	699.351	780.565	559.477
NCU00448	164.968	163.429	150.53	142.795	128.247	138.227	127.107	91.6412	126.945	151.995	140.91	166.738
NCU00449	16.4968	13.4217	12.2881	10.1996	35.1645	16.5873	29.1722	28.3255	18.032	12.3001	17.3047	19.0845
NCU00450	1560.74	1660.35	1456.91	1349.75	1356.94	1645.83	1904.53	2773.4	1808.97	1934.64	1590.8	1845.17
NCU00451	5516.39	8507.79	6127.17	5351.41	5967.62	12986	14911.2	19930.3	12199.7	12004.9	7945.32	6359.15
NCU00453	611.817	720.825	595.975	773.472	895.661	689.293	789.733	706.47	629.676	694.958	605.046	688.046
NCU00454	131.975	114.479	195.842	147.895	144.795	124.405	122.94	132.463	222.154	207.345	284.909	285.263
NCU00455	365.799	282.646	297.987	239.691	250.289	273.69	383.406	298.25	336.837	306.625	314.575	347.539
NCU00456	994.83	1017.68	1060.62	1660.84	982.538	1326.06	1806.59	1557.07	916.745	989.283	754.608	1006.46
NCU00457	728.012	358.439	374.02	322.988	262.7	332.667	414.662	364.899	508.501	483.22	597.63	440.952
NCU00458	431.069	491.077	361.732	543.98	359.919	458.914	422.997	484.032	337.558	358.461	239.176	314.392
NCU00459	118.347	109.742	101.377	57.7979	80.6715	79.2503	116.689	109.969	113.241	113.337	127.313	148.658
NCU00461	2057.8	2585.65	4414.51	9976.94	7370.07	2865.91	1266.91	2663.43	3516.23	3673.35	3658.09	6562.05
NCU00462	1.43451	3.94756	2.30403	3.39988	8.274	5.52909	8.33492	8.33102	2.88511	5.27149	1.23605	5.02223
NCU00463	675.652	609.504	685.064	1033.56	552.29	760.25	693.882	788.114	608.038	680.022	580.943	727.22
NCU00464	7284.42	7487.74	8560.23	9245.97	8408.45	6814.6	7972.35	8345.18	5354.77	5998.95	6378.01	4871.57
NCU00465	2015.48	2373.27	2418.46	2407.11	1994.03	2901.85	2675.51	2645.1	2182.59	2214.9	2344.17	1891.37
NCU00466	342.13	345.807	351.748	322.988	289.59	337.275	312.559	296.584	319.526	300.475	309.012	233.032
NCU00467	319.895	330.016	345.604	287.29	266.837	321.609	287.555	384.893	267.594	361.976	370.197	310.374
NCU00468	479.842	525.026	470.789	525.281	614.345	496.697	458.42	498.195	370.737	434.898	418.403	352.561
NCU00469	410.986	486.34	397.829	431.784	347.508	520.656	506.346	469.036	486.863	480.584	411.604	385.708
NCU00470	233.107	255.013	237.315	331.488	293.727	297.649	281.303	316.579	283.462	285.539	237.939	432.917
NCU00471	221.631	297.646	199.682	270.29	258.563	313.315	275.052	319.078	291.396	313.654	245.974	475.103
NCU00472	699.322	703.456	635.143	555.88	421.974	677.314	658.458	711.469	613.087	693.201	539.536	671.975
NCU00473	497.056	551.08	470.021	516.781	446.796	686.529	625.119	833.935	571.252	510.456	584.651	367.628
NCU00474	0.717253	0.789513	1.53602	1.69994	4.137	0.921515	4.16746	0.833102	1.44256	1.75716	1.23605	2.00889
NCU00475	7919.19	7441.95	7377.49	8513.29	7531.41	6832.11	8068.2	7478.76	5072.03	7109.48	6175.92	5912.17
NCU00476	468.366	600.03	508.422	591.579	502.646	615.572	616.784	634.824	548.171	562.292	540.154	601.664
NCU00477	7304.51	8880.44	7931.23	9397.26	7436.26	10199.3	8530.79	10795.3	9898.82	9518.55	8466.94	10062.5
NCU00478	30.8419	36.3176	25.3443	27.199	24.822	25.8024	35.4234	22.4938	26.6873	37.779	50.678	52.2312
NCU00480	405.965	325.279	316.42	246.491	233.741	289.356	266.717	351.569	374.343	353.19	411.604	384.703
NCU00481	517.14	475.287	407.813	389.286	285.453	451.542	322.978	519.022	441.422	528.906	503.072	606.686
NCU00483	148.471	127.901	127.489	101.996	124.11	139.149	137.526	160.789	162.288	170.445	130.403	134.596
NCU00484	1901.44	1955.62	2203.42	2072.23	1760.29	2125.01	1914.95	2495.97	1793.1	1924.09	2115.5	1368.06
NCU00485	10.0415	9.47415	5.37606	13.5995	10.3425	7.37212	10.4186	33.3241	12.2617	7.02865	6.18025	8.03558
NCU00486	712.95	501.341	600.583	295.789	353.714	465.365	372.988	569.842	807.832	670.358	852.874	557.468
NCU00487	156.361	160.271	125.953	125.795	101.357	190.754	145.861	162.455	132.715	149.359	108.154	105.467
NCU00488	1313.29	1087.95	904.714	492.982	639.167	882.811	1102.29	828.936	1278.83	1080.66	1187.84	960.251
NCU00489	10304.8	8450.15	10321.3	8282.1	7421.78	7339.87	8007.77	6916.41	7223.6	7313.31	8288.95	6045.77
NCU00490	703.625	746.089	662.792	589.879	601.934	666.255	650.124	720.633	735.704	730.101	683.535	744.295
NCU00491	2.15176	3.94756	3.84004	3.39988	4.137	5.52909	4.16746	2.49931	5.04895	1.75716	4.9442	6.02668
NCU00492	932.429	925.309	776.457	732.674	601.934	816.462	662.626	742.294	864.813	955.018	871.415	930.118
NCU00493	1088.07	932.414	867.082	754.773	825.332	904.928	902.255	1201.33	923.957	1035.85	1031.48	832.686
NCU00494	141.299	137.375	119.809	159.794	132.384	131.777	104.186	150.791	107.47	136.18	135.347	146.649
NCU00495	454.738	342.648	367.108	305.989	312.344	387.036	383.406	363.232	476.765	362.854	381.939	356.579
NCU00496	78.8978	60.7925	39.1684	42.4985	59.9865	62.663	79.1817	104.971	61.3087	72.0437	64.8926	85.378
NCU00497	112.609	142.902	97.5371	79.8971	66.192	127.169	127.107	148.292	98.8151	134.423	118.043	126.56
NCU00498	476.256	514.762	476.165	525.281	380.604	477.345	337.564	479.034	400.309	451.591	361.544	419.859
NCU00499	3359.61	2697.76	2983.71	2874.6	2736.63	2653.96	1835.77	2296.86	2916.13	2829.03	3187.15	3915.33
NCU00500	15.7796	9.47415	10.7521	15.2994	14.4795	12.9012	8.33492	9.99722	10.0979	7.90723	4.32617	10.0445
NCU00501	86.0704	81.3198	46.8485	50.9982	57.918	57.1339	68.7631	49.153	82.947	66.7722	80.9612	69.3068
NCU00502	2382	2256.43	2342.43	1603.04	1534.83	2324.98	2267.1	1892.81	2279.24	2144.62	2477.04	1768.83
NCU00503	200.114	182.377	198.914	166.594	182.028	175.088	156.28	146.626	173.107	177.473	176.137	222.987
NCU00504	139.864	153.955	124.417	137.695	132.384	163.108	147.945	159.956	124.06	140.573	135.347	134.596
NCU00505	1166.97	1671.4	1409.3	1455.15	1553.44	1570.26	1581.55	1936.96	1308.4	1506.77	1410.95	1306.79
NCU00506	469.801	535.29	579.847	640.877	481.961	485.638	429.248	469.869	394.539	445.441	536.445	491.175
NCU00509	19.3658	30.791	36.8644	23.7991	22.7535	24.8809	39.5909	18.3282	35.3426	35.1433	29.6652	43.1912
NCU00510	7.88978	5.52659	7.68009	20.3993	14.4795	16.5873	10.4186	15.8289	7.93406	7.02865	6.18025	5.02223
NCU00512	30.1246	29.212	28.4163	23.7991	18.6165	17.5088	29.1722	23.3269	28.1299	21.086	31.5193	37.1645
NCU00513	901.587	1001.89	989.963	979.165	1239.03	1034.86	858.496	1168.84	1115.1	1030.58	1031.48	1060.7
NCU00515	261.08	181.588	200.45	193.793	200.645	189.832	187.536	200.778	251.726	213.495	296.652	245.085
NCU00516	15.0623	10.2637	11.5201	20.3993	33.096	19.3518	8.33492	24.16	17.3107	12.3001	13.5965	9.04002
NCU00517	250.321	205.273	212.738	185.293	138.59	209.184	183.368	172.452	240.186	226.674	215.691	239.058
NCU00518	682.825	732.668	608.263	754.773	537.81	736.291	641.789	747.292	496.961	582.5	484.531	588.606
NCU00519	1141.87	1450.33	1254.93	1239.26	1092.17	1582.24	1794.09	1618.72	1094.9	1172.03	1082.78	1044.62
NCU00520	1794.57	1744.03	1694.23	1424.55	1646.53	1698.35	1910.78	1567.9	1223.29	1428.57	1249.03	642.846
NCU00521	816.234	998.733	806.409	761.573	980.469	1060.66	958.515	1758.68	1141.06	1137.76	1109.97	1153.11
NCU00522	792.565	562.922	610.567	399.486	544.016	602.671	614.7	542.349	602.267	468.284	554.368	389.725
NCU00523	457.607	470.55	410.117	477.683	486.098	442.327	460.504	542.349	433.488	500.791	384.411	493.183
NCU00524	27.9729	20.5273	26.1123	39.0986	41.37	25.8024	27.0885	29.9917	25.2447	41.2933	21.0128	45.2001
NCU00525	1.43451	0.789513	0.768009	1.69994	2.0685	0.921515	2.08373	0.833102	0.721278	0.878582	0.618025	1.00445
NCU00526	4.30352	2.36854	1.53602	5.09982	10.3425	2.76455	2.08373	0.833102	0.721278	2.63574	2.4721	4.01779
NCU00527	448.283	544.764	658.184	814.271	663.989	572.261	625.119	761.455	442.144	401.512	494.42	384.703
NCU00528	322.764	310.278	328.708	154.694	312.344	272.768	222.959	223.271	315.199	316.289	365.253	297.316
NCU00529	0.717253	1.57903	0.768009	1.69994	2.0685	1.84303	2.08373	0.833102	1.44256	0.878582	0.618025	3.01334
NCU00530	0.717253	0.789513	0.768009	1.69994	2.0685	0.921515	2.08373	0.833102	0.721278	0.878582	0.618025	1.00445
NCU00531	0.717253	0.789513	0.768009	1.69994	2.0685	0.921515	2.08373	0.833102	0.721278	0.878582	0.618025	1.00445
NCU00532	0.717253	0.789513	0.768009	1.69994	2.0685	0.921515	2.08373	0.833102	0.721278	0.878582	0.618025	1.00445
NCU00533	0.717253	0.789513	0.768009	1.69994	2.0685	0.921515	2.08373	0.833102	0.721278	0.878582	0.618025	1.00445
NCU00534	6.45528	6.3161	7.68009	10.1996	12.411	7.37212	10.4186	5.83171	6.4915	10.543	4.32617	9.04002
NCU00535	143.451	158.692	207.362	222.692	202.713	178.774	197.954	227.437	144.256	159.902	137.819	173.769
NCU00536	631.9	599.24	880.138	649.377	738.455	580.554	508.43	406.554	462.339	452.469	473.407	531.352
NCU00537	1174.14	1402.17	1898.52	2500.61	2072.64	1686.37	1133.55	1875.31	1425.25	1479.53	1210.71	2273.06
NCU00538	52.3595	38.6861	39.9365	27.199	31.0275	30.41	33.3397	24.16	46.8831	40.4147	64.8926	64.2846
NCU00541	4198.08	4265.74	4214.06	3872.46	5460.84	4409.45	4373.75	4447.93	4430.81	4324.38	4277.35	3752.61
NCU00542	543.678	488.708	502.278	479.383	386.81	531.714	443.834	463.205	473.159	476.191	448.686	345.53
NCU00543	15.0623	12.6322	14.5922	27.199	24.822	11.0582	8.33492	11.6634	13.7043	14.0573	14.2146	8.03558
NCU00545	334.24	195.01	204.29	120.696	142.727	190.754	206.289	227.437	282.741	244.246	299.124	249.103
NCU00547	12.9106	13.4217	14.5922	30.5989	33.096	15.6658	22.921	10.8303	12.2617	7.90723	8.65235	20.0889
NCU00548	119.781	121.585	107.521	120.696	111.699	127.169	156.28	158.289	113.962	115.973	124.223	138.614
NCU00549	1235.83	1256.11	1673.49	1540.14	1429.33	1584.08	1502.37	1309.64	1211.75	1230.01	1065.47	1333.91
NCU00550	96.1119	57.6344	48.3846	45.8983	51.7125	36.8606	47.9258	48.3199	66.3576	57.9864	64.2746	67.2979
NCU00551	378.71	352.912	389.38	370.587	266.837	310.551	322.978	403.221	349.82	411.176	362.162	425.885
NCU00552	1203.55	210.01	327.172	307.689	260.631	275.533	152.112	174.951	232.973	193.288	210.746	478.117
NCU00553	639.79	583.45	573.703	397.786	380.604	568.575	481.341	494.863	584.235	541.206	545.716	546.419
NCU00554	598.906	509.236	347.14	217.592	122.042	435.877	575.109	470.703	543.123	455.984	490.712	203.903
NCU00556	323.481	297.646	279.555	188.693	219.261	309.629	183.368	217.44	341.886	298.718	310.866	326.445
NCU00557	3.58627	4.73708	3.07204	6.79976	2.0685	4.60758	4.16746	7.49792	4.32767	3.51433	2.4721	8.03558
NCU00558	120.499	86.0569	99.0731	96.8965	62.055	95.8376	62.5119	107.47	116.847	130.909	101.974	139.618
NCU00559	124.802	102.637	104.449	90.0968	66.192	93.073	64.5956	64.9819	79.3406	85.2224	93.3217	99.4402
NCU00560	201.548	233.696	198.914	193.793	101.357	210.105	139.61	201.611	161.566	191.531	159.45	131.583
NCU00561	181.465	193.431	297.987	328.088	370.262	288.434	235.461	229.103	191.86	183.624	181.081	251.112
NCU00562	661.307	606.346	688.904	409.685	390.947	579.633	466.755	399.056	628.233	568.442	718.145	527.335
NCU00563	15.7796	20.5273	19.9682	20.3993	16.548	23.9594	14.5861	29.1586	15.1468	16.693	14.2146	20.0889
NCU00564	1030.69	1125.06	1135.12	1587.74	1505.87	1123.33	1110.63	1377.12	905.925	989.283	1027.16	850.767
NCU00565	1196.38	1425.07	1219.6	1196.76	1741.68	1408.07	1287.74	1871.15	1587.53	1514.67	1771.88	1431.34
NCU00566	1486.15	1747.98	1930.77	1869.93	1758.23	1854.09	2031.64	2425.16	1677.69	1756.28	1760.75	1656.33
NCU00567	647.68	367.123	251.139	176.794	119.973	318.844	379.239	282.422	499.846	313.654	377.613	244.081
NCU00568	449.718	464.233	396.293	438.584	432.317	523.421	518.849	632.324	460.176	484.977	414.695	388.721
NCU00569	162.816	147.639	126.721	154.694	117.905	133.62	208.373	189.114	127.666	162.538	123.605	131.583
NCU00570	99.6982	101.847	74.4969	100.296	80.6715	93.073	102.103	137.462	108.192	96.644	100.738	99.4402
NCU00571	521.443	609.504	666.632	523.581	477.824	686.529	739.724	913.08	732.097	593.921	722.471	445.974
NCU00572	29.4074	31.5805	24.5763	37.3987	47.5755	38.7036	25.0048	37.4896	29.5724	27.236	35.8454	47.209
NCU00573	1751.53	1364.28	1162.77	1004.66	1042.52	1078.17	1121.05	1757.01	1949.62	1745.74	2003.02	1378.1
NCU00574	12.9106	18.9483	26.1123	35.6987	24.822	13.8227	10.4186	34.9903	18.032	26.3574	25.339	15.0667
NCU00575	1722.84	1535.6	1718.04	1110.06	688.811	1390.57	1456.53	1039.71	1623.6	1458.45	1605.63	1026.54
NCU00576	225.217	213.958	238.851	151.295	196.508	203.655	208.373	182.449	233.694	229.31	304.686	262.161
NCU00577	160.665	186.325	114.433	137.695	142.727	154.815	129.191	190.78	161.566	170.445	148.944	175.778
NCU00578	126.237	136.586	145.922	166.594	138.59	127.169	147.945	191.613	150.747	149.359	133.493	113.502
NCU00579	877.201	828.988	869.386	673.176	622.619	773.151	648.04	793.946	780.423	821.474	865.853	816.615
NCU00580	205.134	248.696	235.779	231.192	177.891	259.867	318.811	271.591	277.692	228.431	271.931	253.121
NCU00581	290.488	313.437	338.692	384.186	328.892	318.844	364.653	343.238	300.052	308.382	334.969	257.138
NCU00582	3453.57	123.953	104.449	135.995	95.151	135.463	52.0932	49.9861	59.1448	58.865	63.6565	76.338
NCU00583	9.32429	3.15805	0.768009	1.69994	2.0685	1.84303	4.16746	8.33102	1.44256	1.75716	3.09012	4.01779
NCU00584	1357.04	783.986	632.839	620.478	473.687	782.366	583.444	912.247	754.457	821.474	765.733	798.535
NCU00585	6833.99	2672.5	2048.28	1858.03	1071.48	1729.68	1521.12	2026.94	1795.26	2044.46	1972.12	2039.03
NCU00586	762.44	875.569	1808.66	2784.5	3963.25	1175.85	1162.72	2780.06	789.078	745.916	724.943	570.526
NCU00587	657.721	558.975	615.943	496.382	496.44	490.246	454.253	573.174	648.429	569.321	627.913	649.877
NCU00589	845.641	852.674	958.475	1076.06	1336.25	916.907	870.999	1287.14	757.342	919.875	911.586	859.807
NCU00590	459.759	449.233	758.793	509.982	661.92	510.519	531.351	490.697	489.027	439.291	560.548	574.544
NCU00591	842.055	615.03	1013.77	1064.16	5043	677.314	577.193	431.547	508.501	466.527	460.428	2280.09
NCU00592	415.29	466.602	507.654	498.082	492.303	525.264	531.351	680.644	452.241	499.913	524.085	475.103
NCU00593	365.799	385.282	335.62	299.189	304.07	382.429	412.578	473.202	359.918	386.576	331.261	271.201
NCU00594	3.58627	5.52659	3.07204	6.79976	2.0685	3.68606	4.16746	9.16412	2.16383	4.39291	1.23605	3.01334
NCU00595	1261.65	1081.63	1201.93	890.768	928.757	893.87	808.487	1413.77	1077.59	1041.12	1101.94	773.424
NCU00596	467.649	347.386	568.326	608.578	388.878	407.31	470.923	412.385	378.671	361.097	413.458	300.33
NCU00597	42.3179	32.37	27.6483	49.2982	20.685	33.1745	45.842	35.8234	32.4575	38.6576	33.3733	20.0889
NCU00598	1452.44	1552.97	1710.36	2357.82	2527.71	1844.87	1652.4	2174.4	1552.19	1472.5	1582.14	1649.3
NCU00599	197.245	171.324	126.721	98.5964	115.836	107.817	120.856	97.4729	168.779	165.173	144.618	182.809
NCU00600	1703.48	1428.23	1406.99	1174.66	1452.09	1257.87	1137.72	1454.6	1579.6	1418.03	1493.77	1155.11
NCU00602	235.976	221.064	241.923	241.391	221.33	183.381	177.117	195.779	173.107	198.559	210.746	201.894
NCU00603	0.717253	0.789513	0.768009	1.69994	2.0685	0.921515	2.08373	0.833102	0.721278	0.878582	0.618025	1.00445
NCU00604	49.4905	42.6337	54.5286	66.2976	24.822	36.8606	50.0095	62.4826	56.2597	40.4147	62.4205	47.209
NCU00605	251.039	288.172	278.787	324.688	378.536	269.082	287.555	319.078	215.662	233.703	257.098	179.796
NCU00606	14.3451	15.0007	19.9682	42.4985	41.37	21.1948	18.7536	26.6593	15.1468	18.4502	17.9227	14.0623
NCU00607	43.0352	202.115	72.9608	124.096	206.85	466.287	264.634	577.34	269.037	381.304	331.261	175.778
NCU00608	491.318	512.394	698.12	615.378	734.318	578.711	420.913	485.698	535.91	503.427	474.643	611.708
NCU00609	433.221	409.757	417.797	338.288	415.769	375.978	368.82	461.538	397.424	392.726	381.321	554.455
NCU00611	202.265	221.853	157.442	185.293	204.782	206.419	156.28	219.939	194.745	222.281	197.768	307.361
NCU00614	2138.85	2264.32	1992.21	1902.23	2012.65	2168.32	1819.1	2080.26	2178.26	2057.64	1730.47	1715.6
NCU00616	150.623	166.587	178.178	229.492	213.056	198.126	168.782	134.963	195.466	218.767	177.373	221.983
NCU00617	426.766	453.97	518.406	392.686	393.015	498.54	473.007	526.52	452.963	448.077	449.304	441.957
NCU00618	10130.5	9663.63	10858.1	10004.1	10129.4	8806.92	10658.3	9404.89	7546.73	8726.07	8342.71	7370.63
NCU00619	549.416	599.24	603.655	474.283	591.591	722.468	593.863	714.801	703.968	558.778	643.982	661.931
NCU00620	167.837	149.218	205.058	141.095	179.96	151.128	137.526	164.121	136.322	150.237	202.094	148.658
NCU00621	157.796	112.9	92.1611	161.494	130.316	111.503	141.694	147.459	142.813	137.059	137.819	176.783
NCU00622	347.151	203.694	216.578	117.296	169.617	167.716	262.55	195.779	232.973	251.274	249.064	250.107
NCU00623	462.628	473.708	452.357	652.776	637.098	506.833	552.188	583.171	431.324	446.319	308.394	366.623
NCU00624	419.593	487.129	405.509	397.786	426.111	514.205	523.016	619.828	489.027	489.37	468.463	417.85
NCU00627	5312.69	4864.98	6756.17	3824.86	4769.96	4654.57	5038.46	5812.55	5984.45	4895.46	6239.58	3695.36
NCU00628	144.168	91.5835	77.5689	44.1984	22.7535	86.6224	95.8515	68.3144	118.29	115.094	128.549	78.3469
NCU00629	4525.87	3937.3	3005.99	2589.01	1336.25	3563.5	5050.96	3763.95	3057.5	3509.93	2923.26	1778.88
NCU00630	159.947	155.534	201.218	265.19	275.111	234.065	154.196	219.939	227.924	167.809	211.364	159.707
NCU00631	154.209	109.742	105.217	101.996	128.247	95.8376	79.1817	116.634	111.077	131.787	132.257	195.867
NCU00632	520.009	569.239	552.198	418.185	550.221	615.572	558.439	618.995	528.697	571.078	554.368	569.521
NCU00633	1096.68	1687.98	983.819	861.869	479.892	1651.35	2079.56	2994.17	2130.66	1917.94	1598.21	1155.11
NCU00634	10255.3	9925.75	12093.1	11940.4	10685.9	9222.52	10099.8	10471.3	8032.15	8606.58	9454.54	7470.07
NCU00635	2883.36	2808.3	3244.84	2655.3	2436.69	2738.74	3035.99	2614.27	2220.82	2476.72	2800.89	2056.1
NCU00636	2432.21	2257.22	3118.88	3078.59	2653.89	2933.18	2800.53	3236.6	2047.71	2349.33	3046.86	2164.58
NCU00638	54.5112	66.3191	60.6727	84.9969	41.37	84.7794	70.8468	78.3116	69.2427	56.2292	51.9141	80.3558
NCU00640	40.8834	52.1078	47.6165	23.7991	33.096	46.9973	54.177	46.6537	33.9001	38.6576	40.1716	38.169
NCU00641	50.2077	63.161	51.4566	49.2982	43.4385	61.7415	27.0885	75.8123	57.7023	49.2006	42.0257	33.1467
NCU00642	1301.81	1103.74	1184.27	1594.54	2509.09	1398.86	1056.45	1182.17	1358.89	1166.76	970.917	1458.46
NCU00643	334.24	353.702	688.904	632.377	730.181	512.362	433.416	404.054	398.146	341.768	379.467	511.263
NCU00644	844.207	660.822	714.248	532.081	620.55	654.276	731.389	544.849	681.608	614.128	753.372	500.215
NCU00645	0.717253	0.789513	0.768009	1.69994	2.0685	0.921515	4.16746	0.833102	0.721278	0.878582	0.618025	1.00445
NCU00646	35.8627	45.0022	30.7204	33.9988	26.8905	36.8606	27.0885	26.6593	31.015	29.8718	25.339	37.1645
NCU00648	20.0831	31.5805	25.3443	23.7991	22.7535	29.4885	37.5071	24.9931	22.3596	31.6289	20.3948	29.129
NCU00649	583.844	543.185	526.854	625.577	512.988	568.575	654.291	574.007	561.876	578.107	425.819	470.081
NCU00650	138.43	101.847	69.1208	83.297	88.9455	76.4857	83.3492	89.975	119.732	99.2797	131.639	78.3469
NCU00651	826.276	927.677	834.826	899.268	1013.57	1076.33	923.092	1524.58	1204.53	1137.76	980.805	1010.47
NCU00652	36.5799	44.2127	50.6886	45.8983	72.3975	56.2124	58.3444	34.9903	54.8171	43.0505	48.8239	63.2802
NCU00653	50.2077	62.3715	46.0805	61.1978	64.1235	70.0351	66.6793	52.4854	60.5874	57.1078	56.2402	65.289
NCU00654	338.543	373.439	405.509	543.98	471.618	446.935	375.071	383.227	391.654	376.911	310.866	388.721
NCU00655	1699.89	2164.05	3029.03	2636.61	2205.02	2509.29	2181.66	2381.01	2077.28	1932.88	1997.46	2379.53
NCU00656	310.571	305.541	264.195	217.592	221.33	268.161	316.727	249.097	362.803	337.375	333.733	355.574
NCU00657	169.989	174.482	157.442	141.095	109.631	162.187	129.191	166.62	139.207	180.109	187.879	208.925
NCU00658	10.0415	13.4217	19.9682	18.6993	8.274	11.0582	12.5024	14.1627	10.0979	19.3288	19.7768	29.129
NCU00659	288.336	331.595	389.38	479.383	550.221	387.958	293.806	436.545	339.722	327.711	275.021	321.423
NCU00660	654.135	722.404	870.922	883.968	748.797	768.544	785.566	775.618	708.295	690.565	700.84	537.379
NCU00662	40.1662	53.6869	50.6886	37.3987	26.8905	51.6048	43.7583	35.8234	41.8341	50.0791	56.2402	54.2401
NCU00663	540.092	600.819	640.519	620.478	624.687	552.909	595.947	677.312	499.846	598.314	519.759	556.464
NCU00664	243.149	296.067	392.452	324.688	401.289	295.806	300.057	392.391	303.658	288.175	321.373	233.032
NCU00665	861.421	877.938	1026.06	1120.26	1176.98	1080.02	1012.69	1124.69	911.696	898.789	775.621	955.229
NCU00666	144.885	154.744	205.826	146.195	144.795	177.852	114.605	204.11	186.811	209.102	256.48	175.778
NCU00667	1000.57	1260.06	1067.53	1252.85	1236.96	1222.85	1402.35	1640.38	1023.49	1084.17	1051.88	950.207
NCU00668	509.25	364.755	344.068	229.492	273.042	350.176	410.495	379.894	524.369	486.734	464.755	409.814
NCU00669	1501.93	1546.66	1816.34	1531.64	1545.17	1716.78	1514.87	1852.82	1286.04	1283.61	1540.12	1048.64
NCU00670	2048.47	2383.54	2506.78	2623.01	2293.97	2474.27	2642.17	2661.76	1933.03	2014.59	1950.49	1819.05
NCU00671	522.16	494.235	427.013	346.788	357.851	417.446	529.267	528.187	494.076	442.805	477.115	526.33
NCU00673	11922.9	15007.8	16544.4	15680.2	15426.9	14555.3	9643.5	13145.5	17985.8	16468.1	18320.7	21954.2
NCU00674	25.8211	28.4225	21.5042	73.0974	28.959	36.8606	50.0095	35.8234	25.966	37.779	28.4291	30.1334
NCU00675	135.561	93.1625	82.9449	49.2982	76.5345	82.0148	77.098	61.6495	139.207	92.2511	120.515	111.494
NCU00676	145.602	172.903	185.09	163.194	161.343	159.422	131.275	149.958	149.305	158.145	201.476	156.694
NCU00677	111.174	138.954	175.874	299.189	318.549	174.166	116.689	94.9736	124.781	130.909	163.159	238.054
NCU00678	317.026	368.702	340.996	321.288	281.316	290.277	331.313	364.899	323.854	317.168	291.708	257.138
NCU00679	17.2141	9.47415	13.8242	32.2988	22.7535	16.5873	18.7536	13.3296	17.3107	9.6644	11.1244	26.1156
NCU00680	918.084	645.821	866.314	640.877	666.057	619.258	514.681	525.687	1023.49	642.243	1132.84	1425.31
NCU00681	580.258	557.396	571.399	414.785	537.81	491.168	379.239	434.046	672.231	534.178	655.106	617.735
NCU00682	862.138	975.838	960.011	1025.06	775.688	1052.37	912.673	896.418	1035.76	986.647	863.38	1396.18
NCU00684	1552.14	1391.91	2426.91	1402.45	1989.9	1319.61	1681.57	5224.38	1757.03	1478.65	1695.24	859.807
NCU00685	8026.06	7495.63	6359.11	6046.68	6716.42	6923.34	6405.38	7383.78	7266.88	7637.51	6719.78	6310.94
NCU00687	530.767	393.177	393.989	295.789	347.508	363.077	445.918	495.696	558.991	495.52	550.042	595.637
NCU00688	77.4633	52.1078	63.7447	49.2982	53.781	48.8403	35.4234	50.8192	54.0959	60.6221	48.8239	56.249
NCU00689	169.272	135.796	148.226	144.495	132.384	161.265	120.856	135.796	238.743	163.416	189.116	174.774
NCU00690	189.355	183.167	185.09	130.895	151.001	168.637	193.787	154.957	201.958	196.802	179.227	209.929
NCU00691	162.099	179.219	258.819	227.792	277.179	175.088	100.019	177.451	212.056	201.195	234.231	193.858
NCU00692	508.532	268.434	250.371	203.993	167.549	247.888	281.303	298.25	373.622	322.439	455.484	223.992
NCU00693	408.117	425.547	487.686	365.487	314.412	457.993	527.183	656.484	481.814	450.712	480.823	328.454
NCU00694	587.43	464.233	520.71	345.088	380.604	407.31	331.313	459.039	681.608	512.213	691.57	695.077
NCU00695	1091.66	1094.26	2182.68	2257.52	2854.53	1611.73	1152.3	1291.31	1879.65	1309.97	1525.28	2981.2
NCU00696	1783.09	1878.25	2728.74	1472.15	1723.06	1700.2	1904.53	3836.43	2745.19	1977.69	2742.18	1497.63
NCU00697	19.3658	18.9483	31.4884	32.2988	26.8905	35.0176	45.842	75.8123	32.4575	23.7217	22.2489	14.0623
NCU00698	8.60704	8.68464	8.4481	23.7991	22.7535	13.8227	6.25119	7.49792	11.5405	5.27149	8.03432	16.0712
NCU00699	101.85	110.532	170.498	229.492	242.015	93.9945	85.4329	183.282	95.2087	103.673	126.077	113.502
NCU00700	77.4633	84.4778	98.3051	112.196	103.425	90.3085	77.098	103.305	87.2747	85.2224	94.5578	164.729
NCU00701	289.053	325.279	366.34	440.284	798.441	697.587	748.059	921.411	634.725	518.363	374.523	249.103
NCU00704	0.717253	0.789513	0.768009	1.69994	2.0685	1.84303	2.08373	0.833102	1.44256	1.75716	0.618025	1.00445
NCU00705	40.1662	52.8973	51.4566	105.396	62.055	70.9567	33.3397	37.4896	38.2277	43.0505	65.5106	68.3024
NCU00706	12866.8	14519.1	16598.2	18911.8	16670	13047.7	16680.3	16113	10829.3	11852.9	11542.2	10274.5
NCU00707	213.024	186.325	149.762	129.195	103.425	116.111	214.624	142.46	153.632	173.959	173.047	114.507
NCU00708	2.15176	3.15805	0.768009	3.39988	4.137	1.84303	2.08373	1.6662	2.88511	0.878582	1.85407	3.01334
NCU00709	10.7588	10.2637	26.1123	39.0986	57.918	23.0379	20.8373	16.662	11.5405	21.086	15.4506	39.1734
NCU00710	30.1246	24.4749	26.8803	32.2988	18.6165	24.8809	29.1722	23.3269	23.8022	22.8431	24.103	22.0978
NCU00711	114.76	145.27	158.978	181.893	273.042	187.068	158.363	146.626	154.354	188.016	165.013	208.925
NCU00712	1694.87	1576.66	1221.13	618.778	610.208	1178.62	1260.66	1221.33	1837.82	1461.08	1681.03	975.318
NCU00713	1069.42	1509.55	1507.6	1378.65	1286.61	1649.51	1416.94	1953.62	1336.53	1358.29	1358.42	775.433
NCU00714	1950.93	1929.57	1966.87	1727.14	1483.11	2051.29	2017.05	1960.29	2277.8	2024.25	1780.53	1655.33
NCU00715	217.328	253.434	256.515	209.092	159.275	231.3	229.21	270.758	334.673	265.332	226.815	261.156
NCU00716	1176.3	3745.45	4365.36	6014.38	24809.6	5625.85	3844.48	6601.5	8049.47	9823.42	6851.42	5783.61
NCU00717	138.43	132.638	106.753	88.3968	130.316	115.189	208.373	186.615	157.239	123.88	119.279	131.583
NCU00718	2.86901	6.3161	8.4481	10.1996	2.0685	10.1367	6.25119	7.49792	5.04895	7.90723	6.79827	5.02223
NCU00719	393.055	272.382	292.611	237.991	471.618	440.484	658.458	802.277	516.435	397.997	321.373	552.446
NCU00720	999.851	886.623	1403.92	1400.75	2051.95	1979.41	1689.9	1626.21	1058.84	957.654	986.985	1142.06
NCU00721	653.418	902.413	1135.88	1643.84	5545.65	1071.72	758.477	972.23	1112.21	853.103	1087.72	4693.78
NCU00722	246.018	292.909	572.935	472.583	1133.54	296.728	285.471	270.758	329.624	256.546	360.926	1153.11
NCU00723	191.507	226.59	253.443	258.391	242.015	215.635	212.54	247.431	193.303	219.645	198.386	273.21
NCU00724	8.60704	11.0532	13.0561	11.8996	14.4795	15.6658	20.8373	13.3296	20.1958	19.3288	11.1244	8.03558
NCU00725	1154.06	1080.84	1134.35	832.97	1100.44	1196.13	1004.36	1059.71	1333.64	1139.52	1194.64	1006.46
NCU00726	18854.4	19251.5	20197.9	20905.8	9390.99	20577.4	18853.6	25670.4	14279.1	17583.9	18004.3	15733.7
NCU00727	194.376	250.275	201.218	207.393	246.152	229.457	220.875	263.26	194.745	240.731	281.819	232.027
NCU00728	30.1246	31.5805	22.2723	28.899	33.096	25.8024	22.921	29.1586	34.6214	31.6289	29.0472	30.1334
NCU00729	2207.71	2251.69	1291.79	1290.25	610.208	1633.85	2014.97	2457.65	1224.01	1213.32	866.471	854.784
NCU00730	143.451	323.7	315.652	481.083	345.44	491.168	256.299	528.187	542.401	419.083	488.857	509.255
NCU00732	322.764	2256.43	732.68	1390.55	903.935	6210.09	3390.23	6785.62	6636.48	6034.98	6767.37	12763.5
NCU00733	12.1933	15.0007	11.5201	13.5995	16.548	12.9012	14.5861	47.4868	15.1468	14.0573	19.7768	13.0578
NCU00734	440.393	475.287	377.86	377.386	436.454	423.897	410.495	702.305	430.603	463.891	462.282	434.926
NCU00735	52.3595	65.5295	62.9767	71.3974	88.9455	78.3288	64.5956	129.964	85.1108	77.3152	93.3217	79.3513
NCU00736	223.066	239.222	185.09	203.993	248.22	268.161	243.796	274.091	242.349	244.246	180.463	178.792
NCU00737	717.97	882.675	1003.79	958.765	899.798	961.14	889.752	1133.85	737.868	740.644	851.638	670.971
NCU00738	125.519	105.005	98.3051	71.3974	101.357	105.974	72.9305	76.6454	119.732	115.094	110.008	127.565
NCU00739	0.717253	0.789513	0.768009	1.69994	2.0685	0.921515	2.08373	0.833102	0.721278	0.878582	0.618025	1.00445
NCU00740	25.1039	31.5805	19.9682	39.0986	37.233	37.7821	37.5071	26.6593	37.5065	20.2074	33.9914	44.1957
NCU00741	261.797	235.275	257.283	192.093	213.056	230.379	214.624	179.95	284.905	238.096	275.021	247.094
NCU00742	240.28	204.484	202.754	183.593	194.439	203.655	222.959	162.455	210.613	195.045	224.961	292.294
NCU00743	2980.19	2295.11	1443.09	899.268	682.605	1708.49	2069.14	2090.25	2566.31	2485.51	2042.57	1702.54
NCU00744	1176.3	1249.8	1357.84	1412.65	1601.02	1197.05	983.52	1383.78	1294.69	1337.2	1256.44	1432.34
NCU00745	14.3451	9.47415	13.8242	27.199	45.507	10.1367	4.16746	14.9958	9.37662	7.90723	14.2146	35.1556
NCU00746	0.717253	0.789513	1.53602	3.39988	2.0685	0.921515	2.08373	2.49931	2.16383	1.75716	0.618025	2.00889
NCU00747	6.45528	3.15805	2.30403	1.69994	2.0685	2.76455	6.25119	4.99861	5.04895	3.51433	1.23605	4.01779
NCU00748	958.967	743.721	791.049	679.976	781.893	1063.43	768.896	990.558	864.091	971.711	989.457	985.362
NCU00749	428.2	383.703	316.42	419.885	459.207	513.284	473.007	514.024	410.407	437.534	378.231	528.339
NCU00751	299.095	300.015	297.219	532.081	469.55	468.13	391.741	405.721	274.086	335.618	284.291	408.81
NCU00752	32.9936	18.9483	26.8803	18.6993	16.548	33.1745	18.7536	29.9917	36.7852	33.3861	37.0815	35.1556
NCU00753	295.508	277.119	311.812	239.691	208.919	257.103	247.964	279.089	307.265	276.753	400.48	320.419
NCU00754	32.2764	62.3715	28.4163	11.8996	14.4795	45.1542	139.61	88.3088	48.3256	116.851	54.3862	18.08
NCU00755	95.3947	157.113	175.106	343.388	792.236	210.105	137.526	144.96	137.764	127.394	140.292	194.863
NCU00756	2.15176	3.15805	3.07204	3.39988	4.137	0.921515	2.08373	4.99861	2.16383	3.51433	3.09012	2.00889
NCU00757	7.17253	7.10561	13.0561	33.9988	122.042	8.29364	12.5024	9.16412	10.0979	6.15007	9.27037	36.1601
NCU00758	15.7796	22.8959	26.8803	20.3993	39.3015	16.5873	18.7536	22.4938	19.4745	17.5716	19.7768	37.1645
NCU00759	207.286	206.063	221.955	175.094	215.124	222.085	216.708	321.577	302.937	252.153	311.484	218.969
NCU00760	25.1039	9.47415	7.68009	8.49969	10.3425	11.0582	25.0048	25.8262	18.032	7.90723	13.5965	13.0578
NCU00761	9.32429	3.94756	7.68009	6.79976	6.2055	5.52909	6.25119	5.83171	5.04895	3.51433	6.79827	5.02223
NCU00762	5.02077	6.3161	2.30403	8.49969	12.411	7.37212	2.08373	5.83171	6.4915	5.27149	5.56222	4.01779
NCU00763	1.43451	2.36854	0.768009	1.69994	2.0685	2.76455	4.16746	1.6662	0.721278	3.51433	2.4721	1.00445
NCU00764	0.717253	0.789513	0.768009	1.69994	2.0685	0.921515	2.08373	0.833102	0.721278	0.878582	0.618025	1.00445
NCU00765	30.8419	43.4232	42.2405	62.8977	53.781	43.3112	33.3397	41.6551	29.5724	28.9932	27.8111	59.2624
NCU00766	625.445	769.775	1047.56	1101.56	1255.58	897.556	687.631	1276.31	747.244	662.45	703.93	792.509
NCU00768	509.967	349.754	311.812	299.189	260.631	305.943	329.229	288.253	419.063	404.147	444.36	351.556
NCU00770	117.63	97.8996	100.609	90.0968	70.329	94.916	102.103	91.6412	100.979	105.43	114.953	178.792
NCU00771	205.134	120.795	164.354	103.696	103.425	118.875	137.526	147.459	239.464	151.995	217.545	134.596
NCU00772	137.713	134.217	122.113	61.1978	80.6715	104.131	77.098	64.9819	184.647	148.48	169.339	122.543
NCU00773	104.719	106.584	142.082	154.694	221.33	136.384	112.521	144.96	110.356	102.794	103.828	113.502
NCU00774	2264.37	2610.92	2854.69	2738.6	3410.96	2811.54	2525.48	3749.79	2661.52	2625.2	2560.48	2437.79
NCU00775	957.533	729.51	800.265	620.478	757.071	716.939	698.049	670.647	962.185	786.33	1203.91	746.304
NCU00776	51.6422	35.5281	38.4004	23.7991	39.3015	43.3112	47.9258	33.3241	49.7682	40.4147	35.8454	43.1912
NCU00777	84.6359	84.4778	80.6409	81.5971	70.329	73.7212	100.019	81.644	67.8002	77.3152	73.5449	48.2135
NCU00778	204.417	244.749	185.09	188.693	173.754	237.751	260.466	349.07	201.237	230.188	187.261	198.88
NCU00779	49.4905	41.0547	42.2405	25.4991	37.233	55.2909	52.0932	62.4826	43.2767	51.8363	48.8239	57.2535
NCU00780	30.1246	33.1595	30.7204	61.1978	66.192	41.4682	33.3397	34.9903	31.7362	37.779	51.9141	50.2223
NCU00781	1.43451	1.57903	0.768009	1.69994	2.0685	1.84303	4.16746	0.833102	2.16383	1.75716	1.85407	2.00889
NCU00782	25.1039	23.6854	59.1367	91.7967	68.2605	44.2327	20.8373	24.16	44.7193	21.086	46.9699	173.769
NCU00783	10.7588	4.73708	9.98411	5.09982	8.274	8.29364	6.25119	6.66482	2.16383	6.15007	8.65235	10.0445
NCU00784	233.825	205.273	203.522	237.991	213.056	194.44	177.117	169.12	210.613	188.016	201.476	288.276
NCU00786	10.7588	11.8427	17.6642	16.9994	18.6165	17.5088	6.25119	9.99722	10.8192	12.3001	12.9785	15.0667
NCU00787	19.3658	15.0007	19.2002	28.899	16.548	12.9012	25.0048	16.662	23.8022	23.7217	16.0686	25.1112
NCU00788	59.532	45.0022	65.2807	74.7973	93.0825	61.7415	72.9305	63.3157	66.3576	62.3793	56.2402	64.2846
NCU00789	1344.13	1348.49	1327.89	1283.45	1028.04	1119.64	939.762	1302.14	1332.92	1121.95	1306.5	1192.28
NCU00790	507.815	832.936	883.21	1332.75	1280.4	849.637	591.779	878.089	1428.13	1037.6	1056.82	2007.89
NCU00792	1333.37	1710.87	1507.6	1803.64	568.838	1839.34	2089.98	2463.48	1670.48	1642.95	1672.37	766.393
NCU00793	1217.18	1811.93	1529.87	1647.24	1741.68	2096.45	1562.8	1548.74	1719.53	1744.86	2016	3098.72
NCU00794	83.9186	93.1625	89.857	62.8977	86.877	81.0933	87.5166	114.968	126.945	85.2224	121.133	105.467
NCU00795	48.7732	39.4756	56.8326	69.6975	78.603	58.0554	50.0095	52.4854	56.2597	52.7149	45.7338	48.2135
NCU00796	574.52	552.659	773.385	744.573	812.921	673.627	612.616	603.999	729.934	609.736	620.497	488.161
NCU00797	49.4905	60.7925	46.0805	74.7973	74.466	77.4073	91.6841	87.4757	62.0299	44.8077	46.3518	44.1957
NCU00798	235.259	179.219	184.322	239.691	186.165	129.934	85.4329	118.3	98.8151	86.9796	95.1758	95.4225
NCU00799	104.002	108.953	75.2649	42.4985	37.233	92.1515	112.521	119.134	103.143	103.673	81.5793	79.3513
NCU00800	11.476	11.8427	4.60805	3.39988	2.0685	10.1367	14.5861	3.33241	8.65534	9.6644	6.18025	4.01779
NCU00801	210.155	265.276	512.262	885.668	1013.57	335.431	158.363	288.253	276.971	232.824	300.36	643.85
NCU00802	174.293	144.481	175.106	107.096	119.973	155.736	139.61	108.303	251.726	183.624	249.064	280.241
NCU00803	151.34	185.535	176.642	299.189	155.138	153.893	137.526	139.128	80.7832	144.966	179.227	296.312
NCU00804	3.58627	2.36854	6.14407	13.5995	6.2055	4.60758	4.16746	8.33102	5.04895	7.90723	1.85407	5.02223
NCU00805	1588	2004.57	1917.72	3015.69	3162.74	1830.13	1819.1	2105.25	1791.66	1739.59	1378.19	2036.01
NCU00806	0.717253	0.789513	0.768009	3.39988	6.2055	2.76455	2.08373	0.833102	0.721278	0.878582	0.618025	1.00445
NCU00807	0.717253	0.789513	1.53602	1.69994	4.137	0.921515	2.08373	0.833102	0.721278	0.878582	0.618025	2.00889
NCU00808	32.9936	41.8442	29.9523	54.398	28.959	41.4682	25.0048	47.4868	27.4086	40.4147	25.957	49.2179
NCU00809	100.415	68.6876	99.0731	101.996	68.2605	81.0933	89.6004	61.6495	72.8491	70.2865	71.6909	87.3869
NCU00810	357.909	312.647	393.989	243.091	239.946	314.237	281.303	268.259	324.575	319.804	288.618	329.459
NCU00811	13779.1	13345.9	8757.6	6843.95	3377.86	13021	14954.9	20892.5	18603.9	19853.3	24765.5	9211.78
NCU00812	441.828	411.336	291.075	180.194	215.124	445.092	512.597	444.876	833.798	646.636	900.462	405.797
NCU00813	2182.6	2243.79	2340.12	1965.13	1869.92	2101.98	1675.32	1717.02	1740.44	2086.63	1794.13	2156.55
NCU00814	458.325	401.862	536.838	345.088	266.837	403.624	362.569	349.07	439.258	454.227	476.497	360.596
NCU00817	0.717253	0.789513	0.768009	1.69994	2.0685	0.921515	2.08373	0.833102	0.721278	0.878582	1.23605	1.00445
NCU00818	123.368	131.849	178.946	246.491	312.344	150.207	120.856	120.8	96.6513	141.452	137.201	191.849
NCU00819	7.17253	3.94756	6.91208	13.5995	8.274	11.0582	4.16746	4.99861	4.32767	7.02865	4.9442	13.0578
NCU00821	819.103	1072.95	1218.06	1844.43	2275.35	1189.68	887.669	622.327	1210.3	1189.6	1342.97	3097.71
NCU00822	0.717253	0.789513	1.53602	1.69994	4.137	1.84303	2.08373	0.833102	2.16383	1.75716	1.85407	2.00889
NCU00823	913.063	948.205	902.41	647.677	535.742	864.381	1004.36	1054.71	977.332	1002.46	1044.46	786.482
NCU00824	169.989	103.426	92.9291	56.098	62.055	76.4857	110.438	81.644	134.158	108.066	139.056	137.609
NCU00825	135.561	165.798	129.793	101.996	99.288	117.954	56.2607	114.135	128.388	165.173	156.36	165.734
NCU00826	18.6486	18.9483	16.1282	32.2988	28.959	22.1164	22.921	29.1586	12.2617	20.2074	20.3948	32.1423
NCU00827	559.457	492.656	664.328	606.878	357.851	560.281	516.765	513.191	593.612	541.206	548.188	576.553
NCU00828	172.858	183.167	227.331	236.291	231.672	200.89	229.21	267.426	185.369	178.352	198.386	242.072
NCU00829	283.315	468.97	243.459	367.187	153.069	236.829	1858.69	1002.22	1977.74	2381.83	748.428	467.068
NCU00830	114.043	207.642	71.4248	146.195	74.466	128.091	752.226	465.704	561.154	906.696	245.356	220.978
NCU00831	1785.96	1838.77	1980.69	1060.76	1505.87	1725.08	1404.43	1208	2263.37	1954.84	2389.9	1796.96
NCU00832	76.7461	65.5295	82.1769	103.696	43.4385	91.23	66.6793	103.305	91.6023	99.2797	105.682	162.72
NCU00833	246.735	202.115	234.243	144.495	173.754	178.774	189.619	191.613	209.892	238.096	203.33	320.419
NCU00834	31.5591	35.5281	42.2405	37.3987	51.7125	38.7036	45.842	50.8192	40.3916	40.4147	49.442	42.1868
NCU00835	129.106	154.744	163.586	122.396	210.987	186.146	185.452	282.422	329.624	238.096	220.017	208.925
NCU00836	1.43451	1.57903	4.60805	3.39988	4.137	1.84303	10.4186	3.33241	2.88511	3.51433	3.09012	4.01779
NCU00837	82.4841	97.1101	88.321	129.195	113.768	150.207	156.28	104.138	99.5364	100.158	92.7037	101.449
NCU00838	333.523	400.283	544.518	656.176	877.044	701.273	627.202	618.162	291.396	292.568	425.819	491.175
NCU00839	0.717253	7.89513	1.53602	11.8996	22.7535	7.37212	6.25119	2.49931	4.32767	4.39291	4.32617	7.03113
NCU00840	0.717253	0.789513	0.768009	1.69994	2.0685	0.921515	2.08373	0.833102	0.721278	0.878582	0.618025	1.00445
NCU00841	1.43451	0.789513	0.768009	1.69994	2.0685	0.921515	2.08373	0.833102	1.44256	0.878582	0.618025	1.00445
NCU00842	2.15176	0.789513	2.30403	3.39988	2.0685	1.84303	4.16746	0.833102	2.16383	0.878582	3.09012	3.01334
NCU00843	864.29	1045.31	1082.89	1181.46	879.113	923.358	1127.3	1335.46	688.099	875.067	857.818	646.864
NCU00844	7.88978	4.73708	7.68009	6.79976	12.411	17.5088	10.4186	5.83171	5.77023	7.90723	7.4163	10.0445
NCU00845	22.9521	32.37	28.4163	42.4985	37.233	62.663	33.3397	45.8206	53.3746	46.5648	62.4205	62.2757
NCU00846	53.0767	38.6861	36.0964	33.9988	20.685	35.0176	31.2559	25.8262	43.998	46.5648	40.1716	53.2357
NCU00847	553.002	585.029	903.946	601.778	726.044	686.529	668.877	790.614	633.282	629.064	734.831	438.943
NCU00848	10.7588	9.47415	6.91208	3.39988	4.137	2.76455	2.08373	5.83171	3.60639	4.39291	6.18025	2.00889
NCU00849	45.9042	49.7393	53.7606	44.1984	49.644	46.0758	62.5119	83.3102	27.4086	30.7504	26.5751	18.08
NCU00850	22.9521	7.89513	15.3602	6.79976	14.4795	18.4303	16.6698	8.33102	7.93406	5.27149	11.7425	7.03113
NCU00851	0.717253	0.789513	0.768009	1.69994	2.0685	0.921515	2.08373	1.6662	0.721278	0.878582	0.618025	1.00445
NCU00852	0.717253	0.789513	1.53602	1.69994	4.137	1.84303	2.08373	3.33241	1.44256	1.75716	1.85407	1.00445
NCU00853	261.08	197.378	286.467	333.188	393.015	248.809	200.038	274.091	213.498	173.959	183.553	167.743
NCU00854	133.409	101.847	116.737	146.195	157.206	116.111	91.6841	95.8067	108.913	96.644	96.4118	89.3958
NCU00855	154.927	278.698	572.935	885.668	1820.28	591.613	410.495	455.707	310.871	367.247	396.154	136.605
NCU00856	133.409	189.483	175.106	192.093	169.617	176.009	120.856	136.629	130.551	167.809	165.631	175.778
NCU00857	217.328	191.062	201.218	173.394	169.617	233.143	160.447	229.936	219.269	228.431	227.433	195.867
NCU00859	78.8978	94.7415	125.185	188.693	130.316	284.748	356.318	174.951	82.2257	77.3152	70.4548	108.48
NCU00860	175.01	202.905	183.554	107.096	146.864	189.832	185.452	285.754	188.254	210.86	241.03	137.609
NCU00861	6.45528	6.3161	5.37606	8.49969	8.274	15.6658	22.921	11.6634	5.77023	7.02865	12.3605	5.02223
NCU00862	147.754	129.48	135.17	166.594	136.521	123.483	112.521	108.303	113.241	105.43	116.189	147.654
NCU00863	366.516	352.912	466.949	475.983	382.673	405.467	289.638	369.064	353.426	354.947	279.965	371.645
NCU00864	3057.65	3699.66	4285.49	5220.51	3464.74	4172.62	3779.88	4303.8	2994.75	2833.43	2730.43	2796.38
NCU00865	2197.66	3516.49	3360.04	6029.68	2246.39	5142.98	2548.4	3929.74	4419.27	3106.66	3622.24	3207.2
NCU00866	1332.66	1714.82	1101.32	1113.46	1028.04	1448.62	1602.39	2116.08	1596.91	1426.82	1512.31	1409.24
NCU00867	2145.3	1867.2	1629.71	1298.75	1528.62	1509.44	1900.36	2101.92	1275.22	1525.22	1327.52	873.869
NCU00868	242.432	285.014	255.747	263.491	217.193	278.298	252.131	464.871	278.413	318.925	305.922	452.001
NCU00869	124.802	119.216	92.9291	96.8965	113.768	115.189	122.94	134.963	124.781	143.209	133.493	127.565
NCU00870	269.687	213.958	311.044	215.892	155.138	298.571	179.201	206.609	344.771	252.153	288.618	178.792
NCU00871	4.30352	11.8427	9.21611	6.79976	8.274	11.0582	14.5861	10.8303	13.7043	8.78582	11.1244	12.0534
NCU00872	31.5591	33.949	31.4884	50.9982	57.918	37.7821	47.9258	84.1433	43.998	31.6289	33.9914	30.1334
NCU00873	68.139	67.1086	48.3846	91.7967	103.425	92.1515	77.098	104.138	58.4235	82.5867	71.0728	64.2846
NCU00874	69.5736	85.2674	66.0488	88.3968	95.151	105.974	37.5071	128.298	100.258	85.2224	78.4891	116.516
NCU00875	76.7461	104.216	114.433	231.192	138.59	127.169	77.098	120.8	113.241	114.216	76.6351	170.756
NCU00876	1314.72	1687.19	2103.58	1917.53	2126.42	1787.74	1450.28	1814.5	2202.78	1896.86	2017.23	2158.56
NCU00877	1231.52	1886.94	1681.17	1778.14	618.482	1570.26	2052.47	2745.07	1609.17	1572.66	1237.9	1190.27
NCU00878	3597.74	3072.78	1741.08	3415.18	5512.55	2507.44	4567.53	4042.21	2150.85	2797.4	1622.31	1640.26
NCU00879	1192.79	1232.43	1109	1045.46	922.551	1188.75	1185.64	1614.55	1115.82	1218.59	1103.17	930.118
NCU00880	687.128	772.143	578.311	394.386	403.358	648.747	679.296	712.302	719.114	716.044	620.497	573.539
NCU00881	1487.58	1540.34	1492.24	1395.65	997.017	1431.11	1102.29	1162.18	2110.46	1937.27	1828.73	1936.57
NCU00882	32.2764	31.5805	23.8083	32.2988	16.548	41.4682	22.921	31.6579	23.0809	39.5362	30.9012	27.1201
NCU00883	39.4489	48.1603	37.6324	37.3987	31.0275	46.9973	43.7583	47.4868	32.4575	38.6576	31.5193	32.1423
NCU00884	10223.7	11643.7	10448	12011.8	6433.04	12863.4	14219.4	16289.6	9978.16	10961.2	8636.89	8361.02
NCU00885	7.88978	3.94756	3.84004	5.09982	6.2055	3.68606	2.08373	4.99861	5.04895	6.15007	4.9442	7.03113
NCU00886	128.388	94.7415	99.0731	84.9969	62.055	94.916	125.024	122.466	44.7193	55.3506	43.2617	50.2223
NCU00887	53.794	52.8973	46.8485	59.4979	115.836	58.0554	41.6746	47.4868	48.3256	44.8077	33.9914	59.2624
NCU00889	414.572	385.282	409.349	430.085	531.605	498.54	462.588	467.37	433.488	422.598	375.759	380.685
NCU00890	156.361	183.167	200.45	180.194	148.932	200.89	179.201	210.775	270.479	219.645	242.266	235.041
NCU00891	416.724	382.124	499.974	421.585	390.947	389.801	391.741	366.565	429.161	348.797	446.214	324.436
NCU00892	329.936	412.126	299.523	365.487	287.522	361.234	362.569	422.383	441.422	423.476	383.793	379.681
NCU00893	281.163	353.702	306.436	319.588	275.111	354.783	343.815	314.079	292.839	300.475	244.738	196.872
NCU00894	639.79	393.967	460.805	345.088	347.508	413.76	395.909	453.207	575.58	461.255	677.355	346.534
NCU00895	1716.39	1800.09	2005.27	1715.24	2149.17	1770.23	2100.4	2588.45	2143.64	1924.09	1909.08	1540.82
NCU00896	956.816	784.776	713.48	343.388	535.742	761.171	820.989	918.911	1156.93	879.46	1142.73	722.197
NCU00897	246.018	237.643	211.202	103.696	192.371	216.556	164.615	232.435	292.839	219.645	233.613	231.023
NCU00898	440.393	490.287	536.838	481.083	479.892	548.301	552.188	842.266	610.201	573.714	510.488	526.33
NCU00899	755.985	609.504	682.76	532.081	674.331	456.15	625.119	1507.91	797.012	703.744	831.861	617.735
NCU00900	663.459	714.509	895.498	482.783	682.605	609.121	510.514	1158.84	697.476	738.008	997.492	490.17
NCU00901	191.507	190.273	157.442	161.494	117.905	149.285	120.856	194.946	119.011	182.745	186.643	277.227
NCU00902	804.758	971.89	856.33	615.378	672.263	662.569	589.695	534.018	846.059	850.467	962.264	1083.8
NCU00903	3003.86	3319.11	3582.76	3187.39	2190.54	3535.85	4025.76	4432.94	3246.47	3453.7	3541.9	2686.9
NCU00904	1550.7	1519.81	1347.09	727.574	610.208	1636.61	1589.89	1445.43	1647.4	1438.24	1604.39	1169.18
NCU00905	567.347	568.449	712.712	489.582	361.988	783.288	662.626	733.963	830.913	684.415	1006.76	336.49
NCU00906	100.415	56.0554	52.9926	56.098	24.822	59.8985	39.5909	29.1586	79.3406	52.7149	65.5106	60.2668
NCU00907	2.15176	0.789513	2.30403	1.69994	2.0685	0.921515	2.08373	2.49931	1.44256	0.878582	0.618025	1.00445
NCU00911	7879.03	10656.8	4626.48	4970.62	6292.38	20342.4	19234.9	24491.5	16973.1	15934.8	12738.7	16992.2
NCU00912	74.5943	102.637	72.1928	69.6975	43.4385	167.716	125.024	156.623	108.192	110.701	106.3	112.498
NCU00913	406.683	442.127	328.708	188.693	268.905	520.656	448.002	371.563	496.961	395.362	467.227	290.285
NCU00914	686.411	505.288	433.925	307.689	457.139	470.894	485.509	408.22	559.712	499.913	466.609	445.974
NCU00915	3145.15	1368.23	1218.06	822.77	928.757	1068.96	1125.21	1360.46	1761.36	1408.37	1541.35	524.321
NCU00916	660.59	526.605	599.815	380.786	446.796	428.504	383.406	514.024	548.171	520.12	621.733	499.21
NCU00917	183.617	156.323	234.243	151.295	208.919	177.852	158.363	163.288	163.73	178.352	199.004	188.836
NCU00918	1254.48	1237.17	1816.34	1591.14	1683.76	1731.53	1529.46	1617.88	1725.3	1447.02	1768.79	1530.78
NCU00919	413.138	399.493	346.372	356.987	372.33	372.292	393.825	394.89	424.833	388.333	375.141	322.427
NCU00920	370.82	331.595	235.011	227.792	252.357	292.12	283.387	238.267	294.282	310.139	279.347	218.969
NCU00921	113.326	146.849	109.057	141.095	105.494	172.323	100.019	134.963	106.749	113.337	127.313	115.511
NCU00922	1.43451	0.789513	0.768009	1.69994	2.0685	1.84303	2.08373	3.33241	0.721278	0.878582	1.85407	1.00445
NCU00923	845.641	858.2	1083.66	1047.16	887.387	922.437	818.906	980.561	739.31	712.53	784.891	643.85
NCU00924	347.151	416.073	386.308	326.388	372.33	394.408	393.825	419.05	302.937	359.34	416.549	296.312
NCU00925	372.972	279.487	179.714	124.096	128.247	185.225	256.299	158.289	295.003	258.303	292.944	220.978
NCU00926	73.1598	58.4239	46.8485	35.6987	51.7125	61.7415	47.9258	44.9875	73.5704	61.5007	64.2746	59.2624
NCU00927	216.61	165.008	127.489	83.297	95.151	147.442	154.196	113.302	178.877	177.473	180.463	189.84
NCU00928	213.024	262.908	263.427	231.192	175.823	288.434	239.629	347.403	289.233	244.246	250.3	248.098
NCU00929	138.43	140.533	168.962	91.7967	109.631	96.7591	137.526	157.456	154.354	123.001	148.944	111.494
NCU00930	703.625	926.888	702.728	1018.26	912.209	782.366	952.264	987.226	711.18	862.767	596.394	642.846
NCU00931	136.278	112.111	93.6971	71.3974	72.3975	99.5236	133.359	60.8164	115.405	90.4939	104.446	61.2713
NCU00932	1.43451	2.36854	3.07204	5.09982	4.137	0.921515	4.16746	3.33241	2.16383	2.63574	3.09012	4.01779
NCU00934	9.32429	10.2637	7.68009	10.1996	6.2055	10.1367	12.5024	14.9958	4.32767	6.15007	8.65235	8.03558
NCU00935	1055.08	543.974	441.605	322.988	200.645	507.755	456.337	464.871	635.446	519.242	652.634	537.379
NCU00936	691.432	602.398	956.171	730.974	604.002	691.136	431.332	497.362	517.878	470.92	597.012	990.385
NCU00937	220.914	332.385	403.205	783.672	562.632	386.115	370.904	322.41	393.818	343.525	313.957	740.277
NCU00938	2143.87	2440.38	2405.4	2959.59	2289.83	2523.11	2231.67	2344.35	2939.21	2827.28	2672.34	2848.61
NCU00939	248.887	113.69	113.665	76.4972	138.59	128.091	100.019	89.975	157.96	118.609	129.167	145.645
NCU00940	8.60704	14.2112	13.8242	15.2994	16.548	15.6658	25.0048	48.3199	18.032	14.9359	4.9442	8.03558
NCU00941	76.7461	84.4778	99.0731	37.3987	41.37	47.9188	81.2654	99.9722	69.964	94.8868	82.8153	40.1779
NCU00943	6.45528	13.4217	52.2246	300.889	697.085	31.3315	12.5024	9.99722	10.0979	14.0573	17.3047	261.156
NCU00944	915.932	902.413	1032.2	1699.94	972.195	931.652	825.157	843.099	683.772	769.637	715.055	723.202
NCU00945	139.147	108.163	96.7691	103.696	74.466	101.367	137.526	99.9722	76.4555	81.7081	72.3089	79.3513
NCU00946	0.717253	1.57903	1.53602	3.39988	2.0685	1.84303	2.08373	3.33241	3.60639	2.63574	2.4721	1.00445
NCU00947	11.476	11.8427	18.4322	16.9994	10.3425	11.0582	2.08373	8.33102	4.32767	3.51433	4.9442	5.02223
NCU00948	9.32429	8.68464	12.2881	20.3993	26.8905	9.21515	2.08373	7.49792	7.93406	5.27149	7.4163	10.0445
NCU00949	4.30352	6.3161	4.60805	1.69994	8.274	2.76455	25.0048	15.8289	3.60639	4.39291	6.79827	20.0889
NCU00950	150.623	127.901	120.577	112.196	159.275	131.777	110.438	147.459	144.977	123.88	168.721	99.4402
NCU00951	5769.58	4763.13	5333.05	3330.18	2240.19	6015.65	5465.62	4823.66	5268.22	4699.53	5817.47	3401.06
NCU00952	291.922	359.228	317.956	288.99	177.891	336.353	370.904	326.576	262.545	304.868	304.068	198.88
NCU00953	282.598	312.647	292.611	244.791	384.741	302.257	297.973	273.257	315.199	332.104	310.248	236.045
NCU00954	375.123	438.179	474.629	433.484	440.591	453.385	375.071	469.869	393.097	412.933	438.179	394.748
NCU00955	703.625	646.611	652.039	688.475	1179.05	695.744	487.593	525.687	679.444	800.388	883.157	1447.41
NCU00956	181.465	218.695	193.538	202.293	142.727	187.068	139.61	188.281	197.63	186.259	205.184	257.138
NCU00957	2349.72	2478.28	2502.94	2536.31	2378.78	2305.63	2583.82	2878.37	1718.81	2047.09	1990.66	1821.06
NCU00958	670.632	657.664	622.855	516.781	761.208	666.255	698.049	639.822	591.448	588.65	788.599	539.388
NCU00959	892.98	638.716	598.279	389.286	976.332	691.136	802.236	574.84	619.578	831.138	954.848	722.197
NCU00960	13.6278	15.0007	19.9682	30.5989	68.2605	20.2733	12.5024	17.4951	10.0979	14.9359	14.8326	30.1334
NCU00961	14.3451	23.6854	17.6642	18.6993	10.3425	18.4303	20.8373	21.6606	11.5405	21.086	14.8326	15.0667
NCU00962	155.644	108.953	119.041	88.3968	109.631	96.7591	93.7678	119.134	113.962	119.487	130.403	119.529
NCU00963	509.967	525.815	254.211	290.69	113.768	430.348	516.765	666.482	403.916	475.313	432.617	299.325
NCU00964	381.579	393.177	295.683	163.194	155.138	351.097	350.067	364.066	341.886	347.04	363.398	293.298
NCU00965	981.92	1124.27	1063.69	868.669	1443.81	1111.35	1110.63	1272.15	947.038	1014.76	889.337	583.584
NCU00966	654.852	725.562	670.472	662.976	630.893	702.194	718.887	763.121	623.184	693.201	637.183	529.344
NCU00967	255.342	191.852	155.906	146.195	140.658	158.501	122.94	160.789	219.269	250.396	239.794	251.112
NCU00968	386.599	369.492	376.324	302.589	397.152	396.251	377.155	397.39	380.114	390.969	364.017	352.561
NCU00969	2214.88	2455.38	2509.08	2665.5	2229.84	2800.48	2508.81	3240.77	2192.69	2461.79	2402.26	2063.13
NCU00970	240.28	239.222	345.604	368.887	450.933	313.315	193.787	252.43	225.039	250.396	270.695	247.094
NCU00971	14251.1	14789.2	14467.7	20270.1	18357.9	14894.4	16801.1	17740.9	11011.8	12581.3	11312.9	10840
NCU00972	192.224	225.011	334.852	503.182	31.0275	270.004	185.452	231.602	205.564	194.167	176.755	91.4047
NCU00973	20.0831	26.0539	23.8083	32.2988	33.096	26.7239	27.0885	8.33102	14.4256	23.7217	18.5407	28.1245
NCU00974	177.879	184.746	123.649	88.3968	119.973	140.992	187.536	137.462	209.171	169.566	210.746	173.769
NCU00975	53.794	54.4764	66.0488	76.4972	105.494	82.0148	43.7583	62.4826	56.981	64.1364	55.6222	90.4002
NCU00976	5.73802	10.2637	12.2881	40.7985	33.096	20.2733	18.7536	20.8275	14.4256	21.9645	11.7425	10.0445
NCU00977	344.999	294.488	287.235	231.192	268.905	252.495	258.382	225.771	261.824	267.967	328.789	250.107
NCU00978	322.047	331.595	419.333	353.587	320.618	325.295	193.787	275.757	316.641	314.532	359.69	396.757
NCU00979	19824.9	21476.3	21647.9	28513.1	26499.6	17467.3	21366.6	22410.4	12743.5	16686	13958.7	12755.5
NCU00980	274.708	276.329	307.204	243.091	281.316	277.376	256.299	289.086	248.841	275.875	308.394	230.018
NCU00981	563.761	629.242	514.566	526.981	459.207	573.182	583.444	623.16	580.629	560.535	566.111	469.077
NCU00983	961.836	1018.47	1260.3	1307.25	1532.76	1028.41	854.329	1074.7	838.847	878.582	1049.41	1114.94
NCU00984	289.053	332.385	357.892	314.489	169.617	195.361	156.28	170.786	429.161	384.819	574.763	698.091
NCU00985	252.473	236.854	531.462	860.169	3483.35	438.641	222.959	228.27	210.613	236.338	225.579	682.019
NCU00986	2.15176	2.36854	1.53602	1.69994	4.137	3.68606	6.25119	0.833102	1.44256	1.75716	0.618025	5.02223
NCU00987	32.9936	41.0547	34.5604	59.4979	53.781	55.2909	54.177	61.6495	39.6703	55.3506	55.0042	91.4047
NCU00988	340.695	945.836	2345.5	2801.5	2225.71	1726	591.779	953.902	2000.1	1311.72	1998.07	1982.78
NCU00989	2.86901	2.36854	6.91208	10.1996	8.274	3.68606	4.16746	6.66482	4.32767	0.878582	5.56222	1.00445
NCU00990	70.2908	97.8996	153.602	248.191	163.412	187.068	112.521	136.629	122.617	123.88	122.369	128.569
NCU00992	539.374	630.031	789.513	705.475	713.633	661.648	452.169	798.112	706.853	690.565	755.844	636.819
NCU00993	71.0081	55.2659	62.2087	69.6975	103.425	65.4276	39.5909	55.8178	59.1448	41.2933	52.5321	58.2579
NCU00994	16.4968	29.212	19.2002	44.1984	45.507	42.3897	31.2559	25.8262	23.8022	26.3574	25.339	41.1823
NCU00995	1138.28	1949.31	1870.1	3493.37	4800.99	2123.17	1360.68	1920.3	2576.41	2680.55	2536.37	6020.65
NCU00998	275.425	222.643	215.042	203.993	190.302	193.518	145.861	199.111	248.12	254.789	247.21	258.143
NCU00999	590.299	566.87	562.182	413.085	382.673	464.444	425.081	496.529	471.716	507.82	558.076	638.828
NCU01000	242.432	256.592	193.538	144.495	72.3975	215.635	279.22	268.259	199.073	239.853	208.274	143.636
NCU01001	134.126	126.322	109.825	91.7967	59.9865	108.739	145.861	153.291	116.847	144.966	118.661	55.2446
NCU01002	1651.12	1950.89	1781.78	1784.94	1812.01	2116.72	2260.85	2604.28	1886.14	2003.17	1633.44	1655.33
NCU01003	35.8627	19.7378	20.7362	10.1996	14.4795	17.5088	16.6698	12.4965	49.7682	36.0218	25.957	45.2001
NCU01004	974.747	1076.9	1193.49	1091.36	1125.26	1079.09	958.515	931.408	1153.32	943.597	1073.51	863.824
NCU01005	117.63	142.902	162.818	193.793	175.823	142.835	156.28	146.626	129.83	140.573	105.064	167.743
NCU01006	602.493	596.872	572.167	447.084	587.454	591.613	481.341	570.675	583.514	549.113	517.287	488.161
NCU01007	480.56	538.448	588.295	637.477	577.112	558.438	537.602	537.351	403.916	475.313	556.222	354.57
NCU01008	413.138	397.914	410.885	411.385	450.933	363.077	443.834	438.212	357.754	396.24	414.695	409.814
NCU01009	14.3451	18.9483	13.8242	23.7991	14.4795	13.8227	18.7536	16.662	13.7043	14.0573	9.27037	8.03558
NCU01010	88.9394	70.2666	105.985	117.296	119.973	76.4857	118.773	54.9847	46.8831	53.5935	33.3733	26.1156
NCU01011	4.30352	1.57903	5.37606	15.2994	91.014	5.52909	8.33492	36.6565	3.60639	1.75716	6.18025	2.00889
NCU01012	4.30352	3.94756	7.68009	5.09982	6.2055	4.60758	6.25119	6.66482	2.88511	1.75716	3.70815	3.01334
NCU01013	283.315	344.227	278.787	339.988	372.33	322.53	247.964	326.576	223.596	329.468	396.154	288.276
NCU01014	2.86901	3.94756	4.60805	1.69994	2.0685	2.76455	2.08373	7.49792	2.88511	4.39291	3.70815	2.00889
NCU01015	216.61	175.272	126.721	93.4966	136.521	132.698	131.275	120.8	186.09	151.116	170.575	89.3958
NCU01016	186.486	198.168	283.395	280.49	268.905	239.594	250.048	240.766	252.447	225.795	302.214	183.814
NCU01017	315.591	303.173	329.476	368.887	440.591	370.449	331.313	319.078	344.771	307.504	339.914	379.681
NCU01019	331.371	227.38	203.522	129.195	173.754	151.128	179.201	159.122	320.248	223.16	299.742	237.049
NCU01021	2091.51	1811.14	2016.02	1475.55	1396.24	1772.07	1777.42	1530.41	2073.67	1748.38	2184.72	1589.03
NCU01022	123.368	95.531	79.1049	90.0968	28.959	82.0148	75.0143	69.1475	85.1108	89.6153	108.154	82.3646
NCU01023	401.662	467.391	510.726	414.785	517.125	453.385	416.746	420.716	416.178	418.205	485.149	338.499
NCU01024	755.268	930.835	1248.01	985.964	1284.54	943.631	1075.2	993.891	814.323	824.988	1015.41	629.788
NCU01025	84.6359	67.8981	72.1928	73.0974	82.74	69.1136	70.8468	49.153	81.5044	65.8936	74.163	75.3335
NCU01026	96.1119	99.4786	97.5371	64.5977	70.329	89.387	35.4234	43.3213	109.634	101.915	118.043	96.4269
NCU01027	10.7588	5.52659	6.91208	8.49969	18.6165	13.8227	8.33492	7.49792	12.983	8.78582	12.3605	9.04002
NCU01032	88.2221	63.161	101.377	69.6975	124.11	76.4857	72.9305	55.8178	80.7832	90.4939	70.4548	59.2624
NCU01033	2.86901	2.36854	4.60805	6.79976	6.2055	6.45061	4.16746	3.33241	4.32767	4.39291	2.4721	2.00889
NCU01034	2.86901	5.52659	6.14407	8.49969	8.274	6.45061	8.33492	11.6634	7.21278	7.90723	3.70815	8.03558
NCU01036	892.263	837.673	768.009	540.581	639.167	692.058	641.789	724.799	768.883	856.617	883.775	975.318
NCU01038	2.86901	5.52659	2.30403	6.79976	6.2055	0.921515	14.5861	4.16551	3.60639	5.27149	4.9442	5.02223
NCU01039	17.9313	22.1064	14.5922	25.4991	14.4795	24.8809	25.0048	24.9931	15.8681	21.086	17.3047	18.08
NCU01041	363.647	434.232	443.909	625.577	558.495	458.914	408.411	508.192	336.116	380.426	359.072	286.267
NCU01042	0.717253	1.57903	1.53602	1.69994	2.0685	0.921515	2.08373	1.6662	1.44256	0.878582	1.23605	1.00445
NCU01043	0.717253	0.789513	0.768009	1.69994	2.0685	0.921515	2.08373	0.833102	0.721278	0.878582	0.618025	1.00445
NCU01044	263.949	207.642	230.403	212.492	233.741	211.948	164.615	162.455	245.235	242.488	221.871	213.947
NCU01045	1827.56	1777.19	1962.26	1422.85	2507.02	1483.64	1085.62	1179.67	1332.92	1396.07	1458.54	1607.12
NCU01047	164.968	131.849	125.185	83.297	62.055	103.21	106.27	83.3102	146.419	139.694	147.708	118.525
NCU01048	4.30352	0.789513	6.91208	1.69994	6.2055	0.921515	4.16746	6.66482	2.88511	1.75716	3.09012	10.0445
NCU01049	0.717253	1.57903	1.53602	1.69994	2.0685	0.921515	2.08373	2.49931	0.721278	0.878582	0.618025	1.00445
NCU01050	0.717253	0.789513	0.768009	1.69994	2.0685	0.921515	2.08373	1.6662	0.721278	0.878582	0.618025	1.00445
NCU01051	19.3658	23.6854	24.5763	23.7991	26.8905	23.9594	33.3397	30.8248	18.7532	22.8431	19.7768	31.1379
NCU01052	26.5384	22.8959	34.5604	25.4991	37.233	45.1542	43.7583	44.1544	34.6214	37.779	35.8454	63.2802
NCU01053	318.46	293.699	273.411	297.489	198.576	294.885	227.126	283.255	319.526	321.561	273.167	379.681
NCU01054	15.7796	11.8427	15.3602	11.8996	10.3425	11.9797	10.4186	9.99722	10.8192	13.1787	20.3948	14.0623
NCU01055	20.8003	28.4225	45.3125	42.4985	72.3975	23.9594	25.0048	35.8234	28.1299	28.1146	15.4506	39.1734
NCU01056	34.4281	33.1595	29.1843	32.2988	35.1645	35.9391	33.3397	41.6551	35.3426	33.3861	56.2402	42.1868
NCU01057	155.644	102.637	469.253	231.192	2180.2	127.169	172.95	95.8067	82.2257	97.5225	64.8926	1479.55
NCU01058	7.17253	5.52659	6.14407	3.39988	18.6165	8.29364	2.08373	5.83171	3.60639	5.27149	4.32617	26.1156
NCU01059	60.2493	37.1071	32.2564	44.1984	47.5755	43.3112	35.4234	43.3213	51.932	34.2647	28.4291	35.1556
NCU01060	547.264	590.555	681.992	759.873	1023.91	959.297	1037.7	1738.68	519.32	446.319	462.9	290.285
NCU01061	27.9729	27.6329	39.1684	15.2994	78.603	62.663	68.7631	63.3157	34.6214	41.2933	25.339	22.0978
NCU01063	1495.47	1429.02	1840.92	980.865	2960.02	3526.64	3402.73	4607.05	2281.4	1963.63	1585.85	777.442
NCU01064	37.2972	27.6329	52.9926	93.4966	221.33	27.6455	54.177	17.4951	13.7043	20.2074	4.32617	18.08
NCU01065	67.4218	93.1625	73.7288	69.6975	105.494	100.445	95.8515	89.1419	95.93	101.037	109.39	104.462
NCU01066	52.3595	42.6337	33.7924	30.5989	28.959	51.6048	54.177	46.6537	66.3576	56.2292	40.7896	33.1467
NCU01067	273.273	345.017	333.316	273.69	225.467	403.624	306.308	415.718	377.95	350.554	355.982	344.525
NCU01068	776.785	894.518	966.923	780.272	1102.51	976.806	752.226	1432.94	1053.79	1163.24	1161.89	1243.51
NCU01069	441.111	509.236	490.758	404.585	411.632	501.304	504.262	956.401	466.667	522.756	496.274	434.926
NCU01070	65.27	78.9513	79.8729	91.7967	68.2605	84.7794	58.3444	129.964	96.6513	93.1296	129.785	191.849
NCU01071	1.43451	2.36854	2.30403	1.69994	2.0685	1.84303	2.08373	0.833102	2.16383	1.75716	0.618025	1.00445
NCU01072	603.927	909.519	676.616	785.372	866.702	909.535	829.324	1068.87	965.792	963.804	893.664	836.704
NCU01073	18.6486	16.5798	13.0561	11.8996	16.548	19.3518	6.25119	16.662	15.8681	14.9359	12.9785	12.0534
NCU01074	42.3179	77.3722	69.1208	69.6975	62.055	68.1921	66.6793	111.636	83.6683	108.944	84.0514	132.587
NCU01075	0.717253	0.789513	0.768009	1.69994	2.0685	0.921515	2.08373	0.833102	0.721278	0.878582	0.618025	1.00445
NCU01076	0.717253	0.789513	0.768009	1.69994	2.0685	1.84303	2.08373	0.833102	0.721278	0.878582	1.23605	1.00445
NCU01077	4.30352	15.7903	5.37606	10.1996	10.3425	6.45061	8.33492	10.8303	8.65534	13.1787	10.5064	11.0489
NCU01078	46.6215	42.6337	36.8644	49.2982	51.7125	56.2124	58.3444	51.6523	62.7512	65.8936	68.6007	73.3246
NCU01079	4.30352	0.789513	2.30403	5.09982	6.2055	2.76455	4.16746	6.66482	3.60639	1.75716	2.4721	5.02223
NCU01080	745.943	586.608	853.258	579.679	814.989	468.13	627.202	1743.68	848.945	569.321	841.132	346.534
NCU01081	58.0975	65.5295	52.2246	49.2982	53.781	57.1339	54.177	79.9778	74.2917	57.1078	63.0385	89.3958
NCU01082	22.9521	18.1588	21.5042	15.2994	22.7535	19.3518	25.0048	16.662	20.9171	14.9359	27.8111	24.1067
NCU01083	131.257	102.637	77.5689	32.2988	51.7125	74.6427	72.9305	36.6565	126.224	105.43	140.91	90.4002
NCU01084	142.016	159.482	103.681	156.394	122.042	152.05	160.447	168.287	124.06	147.602	100.738	64.2846
NCU01085	142.016	83.6883	82.9449	66.2976	66.192	62.663	68.7631	49.9861	130.551	82.5867	101.974	81.3602
NCU01086	200.114	142.112	490.758	511.682	382.673	222.085	68.7631	94.1405	157.96	133.544	252.772	495.192
NCU01087	1.43451	1.57903	3.07204	3.39988	4.137	0.921515	4.16746	0.833102	0.721278	0.878582	0.618025	4.01779
NCU01088	71.7253	137.375	194.306	384.186	916.346	316.08	106.27	248.264	243.792	220.524	288.618	452.001
NCU01089	90.3739	75.0037	53.7606	78.1972	107.562	84.7794	45.842	64.1488	74.2917	95.7654	84.0514	103.458
NCU01090	0.717253	1.57903	1.53602	1.69994	2.0685	0.921515	2.08373	0.833102	0.721278	0.878582	1.23605	1.00445
NCU01091	0.717253	0.789513	0.768009	1.69994	2.0685	0.921515	2.08373	0.833102	0.721278	0.878582	0.618025	1.00445
NCU01092	1425.18	2229.58	3102.76	1990.63	2171.93	2463.21	1523.21	2416	2975.99	2339.66	3448.58	4496.91
NCU01093	10.7588	19.7378	13.0561	13.5995	22.7535	14.7442	14.5861	9.99722	18.032	19.3288	14.2146	27.1201
NCU01094	31.5591	42.6337	66.0488	83.297	88.9455	60.82	27.0885	29.9917	50.4895	57.9864	45.1158	151.671
NCU01095	17.2141	13.4217	17.6642	37.3987	45.507	25.8024	25.0048	16.662	10.0979	14.0573	11.7425	55.2446
NCU01096	3.58627	2.36854	3.84004	1.69994	10.3425	3.68606	2.08373	1.6662	3.60639	2.63574	1.23605	10.0445
NCU01097	1050.78	780.038	649.735	662.976	1059.07	789.738	1018.94	935.573	911.696	849.588	798.488	965.273
NCU01098	75.3116	69.4771	73.7288	74.7973	43.4385	82.0148	68.7631	42.4882	100.979	78.1938	95.7938	155.689
NCU01099	522.878	566.081	702.728	788.772	1042.52	618.337	506.346	591.502	558.269	564.928	554.368	649.877
NCU01100	532.202	477.655	450.821	285.59	227.535	430.348	456.337	389.059	699.64	535.935	544.48	481.13
NCU01101	398.793	440.548	496.902	396.086	285.453	460.758	400.076	474.035	437.095	463.891	478.351	359.592
NCU01102	423.897	426.337	354.82	249.891	291.659	328.981	350.067	319.078	351.984	348.797	478.351	397.761
NCU01103	1.43451	3.94756	4.60805	1.69994	8.274	3.68606	8.33492	1.6662	2.16383	5.27149	2.4721	5.02223
NCU01104	138.43	93.952	60.6727	54.398	47.5755	64.5061	89.6004	122.466	173.107	94.0082	147.708	62.2757
NCU01105	12.9106	18.9483	16.8962	6.79976	16.548	11.9797	20.8373	14.9958	14.4256	20.2074	17.9227	17.0756
NCU01106	122.65	141.323	188.162	263.491	239.946	204.576	179.201	329.908	175.992	112.458	104.446	151.671
NCU01107	11945.1	14493.1	17035.2	25150.6	21804.1	26078.9	25061	30619	13866.6	13428.2	12702.9	12950.3
NCU01108	154.209	277.119	356.356	421.585	535.742	900.32	570.942	748.126	313.756	303.111	419.639	331.467
NCU01109	35.8627	62.3715	72.1928	249.891	161.343	105.053	133.359	109.969	60.5874	58.865	56.2402	131.583
NCU01111	40.1662	58.4239	34.5604	62.8977	55.8495	68.1921	58.3444	62.4826	45.4405	35.1433	32.1373	36.1601
NCU01112	101.133	120.006	96.7691	231.192	190.302	239.594	229.21	214.107	98.8151	82.5867	96.4118	171.76
NCU01113	6.45528	2.36854	3.84004	8.49969	8.274	2.76455	4.16746	3.33241	3.60639	7.90723	5.56222	4.01779
NCU01114	101.85	69.4771	53.7606	37.3987	43.4385	56.2124	81.2654	61.6495	66.3576	73.8008	84.6694	52.2312
NCU01115	177.162	159.482	76.8009	49.2982	43.4385	87.5439	122.94	90.8081	147.141	142.33	147.09	116.516
NCU01116	282.598	296.067	221.955	190.393	175.823	290.277	247.964	296.584	274.086	246.881	326.317	205.912
NCU01118	295.508	281.856	221.955	180.194	134.453	297.649	375.071	329.075	297.167	325.954	256.48	251.112
NCU01119	603.21	707.403	629.767	547.38	550.221	733.526	739.724	750.625	668.625	605.343	548.806	504.232
NCU01120	4.30352	8.68464	13.0561	10.1996	14.4795	11.0582	4.16746	9.16412	9.37662	9.6644	11.1244	10.0445
NCU01121	306.267	313.437	300.291	492.982	268.905	280.141	345.899	302.416	238.022	243.367	269.459	223.992
NCU01122	124.085	80.5303	62.9767	54.398	78.603	50.6833	52.0932	52.4854	92.3236	85.2224	96.4118	108.48
NCU01123	54.5112	39.4756	52.2246	30.5989	57.918	48.8403	45.842	49.9861	60.5874	44.8077	55.0042	82.3646
NCU01124	114.043	134.217	131.33	158.094	155.138	138.227	162.531	383.227	139.928	123.001	119.897	97.4313
NCU01127	157.078	191.852	145.154	251.591	316.481	262.632	216.708	365.732	147.141	156.388	140.91	145.645
NCU01132	20.0831	16.5798	24.5763	42.4985	119.973	21.1948	18.7536	10.8303	15.8681	16.693	15.4506	48.2135
NCU01134	0.717253	0.789513	0.768009	1.69994	2.0685	0.921515	2.08373	0.833102	0.721278	1.75716	0.618025	1.00445
NCU01135	162.816	171.324	193.538	222.692	171.686	182.46	116.689	166.62	138.485	177.473	177.991	285.263
NCU01136	112.609	93.952	103.681	81.5971	64.1235	129.012	91.6841	83.3102	113.962	104.551	145.854	149.663
NCU01138	119.781	97.1101	155.138	203.993	115.836	124.405	81.2654	86.6426	88.7172	72.9223	103.21	155.689
NCU01140	1435.94	1065.05	1218.83	902.667	748.797	881.89	720.97	857.262	934.777	1003.34	929.509	1392.16
NCU01141	97.5464	84.4778	82.9449	71.3974	134.453	82.9364	87.5166	67.4813	65.6363	86.9796	97.0299	83.3691
NCU01142	1594.45	1606.66	2191.9	1994.03	1849.24	1932.42	2144.16	2206.05	1400.72	1730.81	2049.37	1305.78
NCU01143	412.421	338.701	295.683	265.19	250.289	305.943	308.392	281.588	415.456	346.161	340.532	336.49
NCU01144	225.217	202.115	257.283	210.792	273.042	230.379	145.861	149.958	248.841	208.224	259.57	259.147
NCU01145	1407.25	1246.64	1223.44	1094.76	862.565	1097.52	902.255	1153.85	945.596	1191.36	1292.29	1127.99
NCU01146	2454.44	2599.87	2157.34	1934.53	2269.14	2616.18	2744.27	2185.23	2318.91	2229.84	2040.72	1655.33
NCU01147	114.76	139.744	94.4651	117.296	84.8085	109.66	104.186	133.296	121.175	119.487	110.008	83.3691
NCU01148	71.7253	71.8456	61.4407	96.8965	95.151	70.0351	70.8468	73.313	82.2257	68.5294	52.5321	74.3291
NCU01149	96.1119	105.795	105.985	103.696	93.0825	157.579	135.442	112.469	126.945	130.03	84.0514	81.3602
NCU01150	201.548	189.483	188.93	120.696	146.864	155.736	147.945	116.634	217.105	186.259	222.489	168.747
NCU01151	2.86901	2.36854	1.53602	5.09982	4.137	4.60758	4.16746	2.49931	2.88511	1.75716	1.23605	2.00889
NCU01153	1.43451	2.36854	2.30403	3.39988	12.411	6.45061	2.08373	3.33241	3.60639	2.63574	1.85407	6.02668
NCU01154	383.73	228.959	199.682	214.192	386.81	517.891	366.736	319.911	349.099	260.939	256.48	238.054
NCU01156	76.7461	79.7408	65.2807	96.8965	70.329	83.8579	77.098	58.3171	81.5044	71.1651	54.3862	88.3913
NCU01157	352.889	315.805	267.267	246.491	254.426	338.196	393.825	279.089	307.265	287.296	310.866	238.054
NCU01158	63.1183	54.4764	74.4969	101.996	66.192	61.7415	35.4234	41.6551	109.634	72.0437	76.017	154.685
NCU01159	8.60704	8.68464	3.07204	11.8996	4.137	1.84303	6.25119	8.33102	2.88511	3.51433	6.18025	1.00445
NCU01160	836.317	768.196	578.311	343.388	393.015	532.636	660.542	594.002	754.457	721.315	774.385	582.579
NCU01161	273.991	241.591	228.099	129.195	165.48	226.693	295.89	228.27	285.626	322.439	302.214	271.201
NCU01162	404.531	513.183	507.654	620.478	610.208	570.418	477.174	595.668	427.718	394.483	437.561	440.952
NCU01163	229.521	239.222	322.564	390.986	254.426	267.239	312.559	282.422	191.86	221.403	208.892	192.854
NCU01164	776.068	696.35	540.678	350.187	376.467	503.147	575.109	423.216	674.395	694.958	677.973	719.184
NCU01165	1880.64	2194.85	2194.97	2274.52	2670.43	2127.78	1758.67	2593.45	2022.46	2142.86	2147.02	1982.78
NCU01166	1052.93	1035.84	838.666	758.173	608.139	954.69	964.767	830.603	894.385	863.646	730.505	611.708
NCU01167	533.636	652.137	902.41	528.681	556.427	576.868	491.76	666.482	684.493	617.643	817.647	753.335
NCU01169	2531.9	2655.13	2665.76	2862.7	3295.12	2947.01	3035.99	3553.18	2005.87	2325.61	2494.35	1847.18
NCU01170	901.587	664.77	628.231	365.487	450.933	602.671	589.695	462.372	945.596	673.872	933.835	739.273
NCU01171	207.286	155.534	117.505	81.5971	103.425	121.64	122.94	119.967	201.958	165.173	168.103	231.023
NCU01172	380.144	307.12	261.891	154.694	266.837	274.611	268.801	183.282	343.328	300.475	317.665	279.236
NCU01173	5.02077	3.94756	2.30403	6.79976	6.2055	10.1367	8.33492	4.99861	3.60639	7.90723	4.32617	16.0712
NCU01174	372.254	398.704	336.388	239.691	302.001	372.292	289.638	338.239	385.884	414.69	365.253	400.774
NCU01175	2998.12	3679.92	3629.61	3557.97	2231.91	3669.47	3998.68	5376.84	3105.1	3725.19	3807.03	3624.04
NCU01176	98.2637	96.3205	63.7447	30.5989	31.0275	63.5845	75.0143	109.136	153.632	122.123	103.21	66.2935
NCU01177	436.807	417.652	335.62	326.388	275.111	389.801	468.839	342.405	388.769	408.54	393.682	334.481
NCU01178	265.384	312.647	284.163	338.288	438.522	317.923	254.215	388.225	267.594	283.782	260.806	308.365
NCU01179	1078.75	1173.22	1089.8	1118.56	1164.57	1176.77	939.762	1043.88	885.73	969.954	998.728	869.851
NCU01180	225.217	246.328	258.819	181.893	200.645	246.045	214.624	207.442	212.777	245.124	207.656	215.956
NCU01181	1414.42	1168.48	1804.82	2031.43	2165.72	1296.57	1139.8	1283.81	797.012	961.168	944.96	880.9
NCU01182	50.925	51.3183	60.6727	52.6981	39.3015	51.6048	54.177	66.6482	58.4235	58.865	67.9827	72.3202
NCU01183	281.88	255.802	209.666	246.491	190.302	237.751	283.387	252.43	240.186	291.689	238.558	253.121
NCU01184	186.486	191.062	149.762	137.695	128.247	171.402	189.619	164.121	164.451	190.652	173.047	162.72
NCU01185	47.3387	41.0547	56.8326	37.3987	55.8495	61.7415	50.0095	46.6537	36.0639	30.7504	37.0815	22.0978
NCU01186	243.149	253.434	221.955	205.693	229.604	208.262	195.871	196.612	215.662	235.46	229.905	256.134
NCU01187	306.984	210.8	225.027	149.595	148.932	176.931	166.698	194.946	227.203	215.252	202.094	235.041
NCU01188	418.159	424.758	365.572	360.387	401.289	476.423	331.313	448.209	432.767	396.24	367.107	351.556
NCU01189	169.272	157.113	105.217	81.5971	91.014	120.718	154.196	84.9764	168.779	169.566	154.506	163.725
NCU01190	882.221	1038.21	1070.6	999.564	786.03	1138.99	996.023	1103.86	961.464	994.554	846.076	905.007
NCU01191	159.23	179.219	124.417	118.996	103.425	152.05	179.201	141.627	130.551	129.151	111.862	132.587
NCU01192	193.658	155.534	144.386	95.1966	86.877	131.777	137.526	149.958	148.583	195.924	193.442	252.116
NCU01193	436.807	476.076	440.069	241.391	405.426	387.958	541.77	517.356	772.489	698.472	776.239	533.361
NCU01195	502.794	629.242	133.634	90.0968	47.5755	398.094	1156.47	574.007	354.869	455.105	298.506	52.2312
NCU01196	52.3595	66.3191	90.625	84.9969	115.836	84.7794	66.6793	82.4771	67.8002	74.6794	88.3775	111.494
NCU01197	1896.42	1284.54	1181.2	622.178	777.756	996.158	1229.4	1208	1728.9	1338.96	1682.88	1514.71
NCU01198	139.864	159.482	155.906	134.295	134.453	152.05	160.447	145.793	152.19	178.352	155.124	152.676
NCU01199	468.366	537.658	782.601	783.672	852.222	596.22	598.03	772.285	501.288	488.491	521.613	374.659
NCU01200	7520.4	8960.18	8744.55	9973.54	6815.71	9195.8	10531.2	11009.4	8223.29	9291	8653.58	7043.18
NCU01201	441.111	513.183	430.853	652.776	655.715	479.188	602.198	603.166	380.114	474.434	428.909	486.152
NCU01202	835.6	934.783	873.994	928.167	943.236	939.945	1054.37	1066.37	794.127	933.932	849.784	845.744
NCU01203	119.064	144.481	109.057	107.096	97.2195	112.425	135.442	114.968	119.011	118.609	130.403	130.578
NCU01204	5778.91	6291.63	5253.18	4917.92	4259.04	6989.69	9226.75	8647.6	5539.42	5793.37	5067.18	4414.54
NCU01205	238.845	203.694	193.538	237.991	163.412	176.009	162.531	177.451	163.009	165.173	170.575	194.863
NCU01206	80.3323	57.6344	37.6324	32.2988	43.4385	40.5467	52.0932	45.8206	56.2597	61.5007	59.3304	63.2802
NCU01207	2473.81	1828.51	1848.6	1106.66	1214.21	1732.45	1875.36	1592.89	2587.95	2080.48	2221.8	1567.94
NCU01208	150.623	109.742	102.913	66.2976	88.9455	90.3085	64.5956	87.4757	172.386	145.845	178.609	143.636
NCU01209	17.9313	60.7925	30.7204	22.0992	18.6165	64.5061	47.9258	54.9847	106.028	99.2797	105.682	156.694
NCU01210	14.3451	14.2112	12.2881	25.4991	24.822	16.5873	8.33492	14.9958	11.5405	13.1787	17.9227	20.0889
NCU01211	353.606	386.861	477.701	302.589	339.234	413.76	375.071	643.988	503.452	406.783	562.402	330.463
NCU01212	23.6694	39.4756	38.4004	40.7985	31.0275	38.7036	122.94	74.1461	152.19	335.618	54.3862	75.3335
NCU01213	2103.7	2483.02	2343.19	2211.62	1499.66	2004.3	2000.38	2418.49	1920.04	2489.02	1594.5	1420.29
NCU01214	32.2764	26.8434	26.8803	30.5989	22.7535	42.3897	35.4234	44.1544	35.3426	27.236	17.3047	24.1067
NCU01215	292.639	337.122	430.853	382.486	293.727	300.414	395.909	321.577	296.445	296.082	273.167	290.285
NCU01216	814.8	784.776	735.752	589.879	655.715	731.683	581.36	626.493	809.274	837.288	884.393	988.376
NCU01218	757.419	853.463	1099.79	1249.46	1170.77	1067.11	1002.27	988.059	843.174	884.732	928.273	789.495
NCU01219	1669.77	1777.19	2070.55	2340.82	3129.64	1944.4	2039.97	1783.67	1190.11	1392.55	1210.09	1895.39
NCU01220	279.729	274.75	275.715	231.192	314.412	278.298	256.299	208.275	265.43	286.418	317.665	373.654
NCU01221	7339.65	7160.88	7780.7	8820.98	7825.14	6297.63	6801.29	7463.76	5604.33	6202.79	6300.76	5373.79
NCU01223	88.2221	144.481	136.706	203.993	159.275	173.245	145.861	135.796	113.962	97.5225	68.6007	97.4313
NCU01224	1035	1103.74	932.363	800.671	738.455	985.1	1000.19	1322.13	1037.92	1284.49	1116.77	966.278
NCU01225	920.953	1067.42	1291.79	1366.75	1243.17	1250.5	1148.13	1399.61	1102.11	1153.58	1168.68	1154.11
NCU01227	1823.97	1519.02	1549.84	974.065	676.4	1253.26	1298.16	1171.34	1764.25	1393.43	1714.4	750.322
NCU01229	235.259	237.643	248.067	219.292	177.891	227.614	206.289	223.271	212.777	286.418	261.424	236.045
NCU01230	99.6982	113.69	172.802	192.093	173.754	117.954	89.6004	128.298	90.8811	101.037	122.369	224.996
NCU01231	10.0415	14.2112	26.8803	54.398	82.74	16.5873	12.5024	14.9958	10.0979	12.3001	16.6867	86.3824
NCU01233	2043.45	2733.29	4422.19	7160.14	3530.93	3302.71	3448.57	4760.34	2071.51	2011.95	1914.02	1644.28
NCU01234	393.772	428.705	377.092	345.088	304.07	384.272	387.574	433.213	403.916	434.898	482.059	356.579
NCU01235	716.536	818.725	569.095	540.581	488.166	632.159	687.631	771.452	649.15	762.609	689.716	565.504
NCU01236	140.582	186.325	186.626	234.592	155.138	213.791	166.698	168.287	169.5	197.681	152.034	172.765
NCU01238	281.163	216.326	208.13	129.195	142.727	162.187	191.703	152.458	239.464	213.495	239.176	278.232
NCU01240	2131.68	1948.52	1556.75	1137.26	786.03	1610.81	1994.13	1542.9	1738.28	1483.92	1372.63	963.265
NCU01241	387.317	301.594	242.691	183.593	144.795	272.768	316.727	344.904	359.918	318.047	291.09	281.245
NCU01242	283.315	270.013	267.267	283.89	202.713	216.556	212.54	278.256	248.841	256.546	247.21	310.374
NCU01243	1500.49	1253.75	1408.53	975.765	1183.18	1437.56	1177.31	1319.63	1376.2	1352.14	1349.77	1264.6
NCU01245	157.796	157.903	160.514	149.595	101.357	158.501	135.442	111.636	149.305	205.588	186.025	189.84
NCU01246	91.0911	109.742	91.393	105.396	80.6715	93.9945	129.191	121.633	93.0449	84.3438	82.1973	59.2624
NCU01247	384.448	356.07	239.619	124.096	167.549	265.396	287.555	219.939	347.656	326.832	317.047	350.552
NCU01248	87.5049	61.582	75.2649	61.1978	68.2605	75.5642	37.5071	44.9875	62.7512	79.0723	72.3089	94.418
NCU01249	2333.94	2256.43	2016.02	1681.24	1696.17	2228.22	1858.69	2076.09	2321.07	2264.1	2211.29	2218.82
NCU01250	591.734	585.029	603.655	778.572	740.523	681	554.272	549.014	538.795	600.071	551.896	603.673
NCU01252	275.425	253.434	241.923	141.095	171.686	221.164	189.619	174.118	263.267	211.738	278.729	267.183
NCU01253	172.858	165.008	205.826	159.794	184.097	170.48	143.777	156.623	183.926	165.173	181.699	167.743
NCU01254	426.766	399.493	457.733	246.491	312.344	373.214	350.067	303.249	505.616	411.176	575.381	399.77
NCU01255	604.644	526.605	487.686	304.289	384.741	480.109	445.918	429.881	702.525	578.107	521.613	529.344
NCU01256	285.467	265.276	261.123	173.394	217.193	246.966	214.624	264.093	242.349	263.574	272.549	311.379
NCU01257	257.494	243.959	205.826	226.092	124.11	160.344	195.871	233.269	207.007	239.853	299.124	185.823
NCU01258	7142.41	6898.76	8491.87	16458.8	5870.4	8086.29	7574.36	8298.53	4950.13	5074.69	4429.38	6577.12
NCU01259	210.872	236.854	205.058	275.39	173.754	216.556	168.782	207.442	214.941	239.853	207.656	227.005
NCU01260	51.6422	32.37	49.9206	33.9988	68.2605	34.0961	41.6746	46.6537	28.8511	40.4147	27.1931	63.2802
NCU01261	1.43451	0.789513	0.768009	5.09982	8.274	2.76455	4.16746	1.6662	1.44256	2.63574	1.23605	1.00445
NCU01262	0.717253	0.789513	0.768009	1.69994	4.137	1.84303	2.08373	0.833102	0.721278	0.878582	0.618025	1.00445
NCU01266	71.7253	55.2659	64.5127	40.7985	59.9865	56.2124	43.7583	40.822	61.3087	52.7149	55.0042	100.445
NCU01267	223.066	198.168	145.154	117.296	132.384	155.736	137.526	122.466	251.005	201.195	265.133	171.76
NCU01268	456.173	517.92	549.126	530.381	678.468	576.868	468.839	414.885	549.614	506.063	540.154	588.606
NCU01269	295.508	198.168	180.482	110.496	208.919	181.538	191.703	152.458	306.543	224.038	249.682	251.112
NCU01270	54.5112	60.7925	86.017	86.6969	78.603	66.3491	45.842	64.1488	51.932	48.322	76.6351	74.3291
NCU01271	1521.29	1244.27	960.011	982.565	1036.32	1408.07	1810.76	1627.05	1063.16	1110.53	1149.53	727.22
NCU01272	461.911	419.231	382.468	261.791	192.371	379.664	418.83	344.904	455.127	434.898	452.394	469.077
NCU01273	405.248	449.233	454.661	424.985	370.262	462.601	477.174	414.052	378.671	439.291	511.106	391.734
NCU01274	130.54	116.058	107.521	100.296	95.151	101.367	127.107	88.3088	113.241	135.302	134.111	147.654
NCU01275	305.55	388.44	1181.97	1443.25	1969.21	547.38	247.964	449.875	496.239	444.562	580.325	1783.9
NCU01276	86.7876	100.268	93.6971	118.996	57.918	90.3085	106.27	119.967	69.964	112.458	100.738	112.498
NCU01277	348.585	337.911	314.116	295.789	285.453	314.237	347.983	342.405	444.307	391.847	383.175	277.227
NCU01278	851.379	830.567	811.785	696.975	794.304	893.87	764.729	883.921	879.238	874.189	768.205	672.979
NCU01279	385.165	420.021	441.605	469.183	434.385	418.368	335.48	416.551	326.018	427.869	410.368	356.579
NCU01281	25.8211	35.5281	30.7204	50.9982	28.959	37.7821	33.3397	24.9931	36.7852	31.6289	30.9012	43.1912
NCU01282	1456.74	1752.72	2101.27	2515.91	2552.53	2220.85	1783.67	2427.66	1839.26	1867.86	1718.73	1789.92
NCU01283	450.435	304.752	317.956	256.691	200.645	267.239	329.229	362.399	333.231	278.51	337.441	323.432
NCU01284	208.003	247.117	245.763	260.091	270.974	270.925	272.969	266.593	251.726	274.117	276.875	192.854
NCU01285	956.098	1061.1	1451.54	1691.44	1234.89	1048.68	925.176	886.42	950.645	1041.12	1032.1	1028.55
NCU01288	172.141	128.691	134.402	79.8971	113.768	111.503	120.856	128.298	145.698	130.909	147.708	140.623
NCU01289	109.022	112.111	181.25	169.994	111.699	112.425	122.94	109.136	125.502	137.059	133.493	147.654
NCU01290	1249.45	1161.37	871.69	923.067	624.687	906.771	1014.78	1056.37	952.087	979.618	1078.45	732.242
NCU01291	1096.68	1014.52	960.011	856.769	908.072	860.695	1108.54	1144.68	1155.49	1034.97	1009.23	887.931
NCU01292	85.3531	101.058	85.249	120.696	55.8495	99.5236	118.773	125.798	95.2087	87.8582	87.1415	56.249
NCU01294	360.061	251.855	175.874	108.796	95.151	226.693	245.88	278.256	326.739	281.146	254.008	169.752
NCU01296	2605.78	2663.03	2146.58	2985.09	2684.91	2947.93	3498.58	3163.29	2067.9	2299.25	2044.43	2265.03
NCU01297	1214.31	1327.17	1487.63	997.864	1015.63	1389.64	1298.16	1605.39	1698.61	1373.22	1476.46	1078.78
NCU01298	75.3116	131.059	123.649	130.895	80.6715	138.227	118.773	138.295	127.666	100.158	121.751	94.418
NCU01299	290.488	386.072	469.253	411.385	237.878	452.464	477.174	437.379	313.756	307.504	270.077	207.921
NCU01300	255.342	292.12	285.699	212.492	146.864	293.963	314.643	376.562	256.775	289.053	309.012	128.569
NCU01301	127.671	124.743	69.8888	88.3968	84.8085	100.445	135.442	105.804	83.6683	130.909	111.862	98.4358
NCU01302	272.556	236.064	183.554	168.294	151.001	257.103	383.406	302.416	199.073	227.553	217.545	221.983
NCU01303	103.284	83.6883	81.4089	35.6987	43.4385	67.2706	72.9305	66.6482	93.0449	86.101	100.738	102.454
NCU01304	138.43	123.164	109.825	66.2976	76.5345	69.1136	110.438	78.3116	115.405	121.244	132.257	96.4269
NCU01305	1100.98	1231.64	1238.8	815.971	1299.02	908.614	916.841	3224.94	1242.04	1155.33	1241.61	908.02
NCU01306	133.409	150.007	173.57	159.794	128.247	140.992	166.698	339.072	142.092	128.273	154.506	136.605
NCU01307	481.994	524.236	556.806	552.48	469.55	578.711	698.049	685.643	514.993	516.606	502.454	363.61
NCU01308	0.717253	0.789513	1.53602	3.39988	4.137	0.921515	6.25119	0.833102	2.16383	1.75716	2.4721	2.00889
NCU01309	125.519	112.111	142.082	159.794	202.713	140.992	183.368	169.12	176.713	161.659	168.721	163.725
NCU01310	292.639	285.804	261.891	214.192	287.522	294.885	287.555	290.753	258.939	329.468	304.686	300.33
NCU01311	6.45528	3.15805	3.84004	1.69994	4.137	3.68606	2.08373	4.16551	2.88511	2.63574	7.4163	8.03558
NCU01312	121.933	82.8988	89.089	56.098	91.014	80.1718	77.098	169.953	87.2747	92.2511	88.9955	53.2357
NCU01313	1.43451	1.57903	1.53602	1.69994	2.0685	1.84303	2.08373	1.6662	0.721278	1.75716	2.4721	1.00445
NCU01314	2.15176	4.73708	4.60805	1.69994	6.2055	5.52909	10.4186	3.33241	2.88511	3.51433	4.32617	4.01779
NCU01315	863.573	631.61	689.672	498.082	635.03	550.144	543.853	603.166	944.153	750.309	817.029	599.655
NCU01317	8806.43	8807.01	9277.55	10612.7	9848.13	8099.2	9241.34	8715.91	6184.24	7695.5	7367.47	6204.47
NCU01318	1162.67	873.99	642.823	455.584	461.276	731.683	831.408	704.804	1148.27	926.025	864.616	656.908
NCU01319	466.215	622.925	500.742	373.987	359.919	532.636	493.844	667.315	628.233	659.815	734.213	443.966
NCU01320	469.801	572.397	669.704	600.078	750.866	865.303	1246.07	1071.37	581.35	616.764	492.566	292.294
NCU01321	40.1662	37.1071	55.2966	47.5983	26.8905	47.9188	35.4234	29.9917	45.4405	39.5362	51.296	47.209
NCU01322	105.436	85.2674	109.057	79.8971	93.0825	89.387	93.7678	74.1461	111.077	127.394	123.605	104.462
NCU01323	236.694	251.855	215.81	146.195	161.343	188.911	125.024	189.114	181.762	246.881	230.523	247.094
NCU01324	278.294	284.225	411.653	441.984	508.851	314.237	285.471	319.078	260.381	264.453	344.24	364.614
NCU01325	2.15176	3.15805	2.30403	1.69994	8.274	7.37212	6.25119	6.66482	1.44256	3.51433	3.09012	4.01779
NCU01326	0.717253	0.789513	0.768009	1.69994	2.0685	0.921515	2.08373	1.6662	1.44256	0.878582	0.618025	1.00445
NCU01327	855.683	839.252	1003.02	785.372	994.949	878.204	946.013	848.098	1016.28	977.861	991.93	792.509
NCU01328	7316.7	6155.04	4608.05	2628.11	2124.35	5555.81	5584.39	4098.86	6960.34	5649.28	6432.4	4976.03
NCU01329	169.272	194.22	203.522	270.29	148.932	200.89	170.866	154.124	160.124	166.052	169.957	166.738
NCU01330	145.602	132.638	142.85	95.1966	126.179	104.131	139.61	166.62	106.749	137.937	126.695	123.547
NCU01331	446.131	524.236	419.333	591.579	457.139	383.35	583.444	487.365	313.756	449.834	350.42	276.223
NCU01332	4104.84	4414.16	4659.51	4237.95	4087.36	4605.73	4194.55	5326.85	3541.48	4037.96	4125.31	3359.87
NCU01333	778.937	903.992	774.921	577.979	726.044	890.184	852.245	866.426	688.099	644	784.891	796.526
NCU01334	12.9106	9.47415	20.7362	27.199	22.7535	16.5873	16.6698	17.4951	17.3107	8.78582	11.7425	20.0889
NCU01335	215.176	167.377	191.234	95.1966	173.754	190.754	158.363	176.618	196.188	186.259	210.746	213.947
NCU01336	258.211	268.434	242.691	197.193	227.535	260.789	214.624	219.106	320.248	282.903	322.609	309.37
NCU01337	208.003	180.009	181.25	202.293	221.33	213.791	145.861	172.452	154.354	176.595	173.665	202.898
NCU01338	361.496	333.174	326.404	368.887	316.481	382.429	410.495	374.063	319.526	312.775	279.965	297.316
NCU01339	175.727	190.273	229.635	261.791	196.508	276.455	250.048	214.94	238.022	195.045	190.352	249.103
NCU01340	198.679	195.01	173.57	237.991	268.905	198.126	204.205	221.605	191.86	219.645	192.206	276.223
NCU01341	221.631	207.642	195.074	147.895	182.028	222.085	225.043	177.451	198.352	196.802	242.266	185.823
NCU01342	892.263	1027.95	789.513	763.273	957.716	1016.43	954.348	891.419	798.455	894.396	710.728	577.557
NCU01343	314.157	279.487	341.764	186.993	246.152	249.731	247.964	195.779	215.662	213.495	258.952	197.876
NCU01344	234.542	160.271	198.146	161.494	182.028	171.402	168.782	112.469	196.188	175.716	223.725	187.832
NCU01345	570.216	528.184	563.718	353.587	606.071	557.517	362.569	366.565	541.68	442.805	577.853	507.246
NCU01346	3.58627	0.789513	2.30403	3.39988	8.274	1.84303	8.33492	2.49931	3.60639	3.51433	1.23605	1.00445
NCU01347	700.039	236.064	251.907	336.588	208.919	289.356	389.657	346.57	265.43	233.703	192.206	175.778
NCU01348	233.825	139.744	36.8644	22.0992	24.822	70.0351	850.162	242.433	93.0449	224.917	67.9827	22.0978
NCU01349	55.9457	37.1071	52.9926	27.199	26.8905	29.4885	58.3444	34.1572	41.8341	36.9004	60.5664	41.1823
NCU01350	0.717253	0.789513	0.768009	1.69994	2.0685	0.921515	2.08373	0.833102	0.721278	0.878582	0.618025	1.00445
NCU01351	6.45528	6.3161	4.60805	6.79976	2.0685	2.76455	4.16746	4.99861	2.16383	1.75716	5.56222	3.01334
NCU01353	1950.93	1726.66	1256.46	720.774	355.782	1385.96	1494.03	1681.2	1896.96	1700.93	1991.89	1053.66
NCU01355	40.8834	60.003	66.0488	47.5983	47.5755	41.4682	72.9305	265.76	118.29	57.9864	83.4333	27.1201
NCU01356	273.991	300.015	448.517	479.383	353.714	352.94	260.466	308.248	237.301	247.76	209.51	321.423
NCU01357	28.6901	30.0015	33.0244	71.3974	88.9455	38.7036	41.6746	75.8123	37.5065	35.1433	24.721	42.1868
NCU01358	30.1246	27.6329	27.6483	40.7985	51.7125	27.6455	35.4234	24.16	32.4575	35.1433	28.4291	24.1067
NCU01360	650.549	637.137	819.465	693.575	674.331	752.878	852.245	792.28	667.182	644	775.003	544.41
NCU01361	283.315	221.064	214.274	156.394	165.48	198.126	189.619	171.619	287.069	231.067	208.274	208.925
NCU01362	185.051	148.428	131.33	86.6969	86.877	105.974	112.521	79.9778	165.894	145.845	185.407	165.734
NCU01364	327.785	301.594	311.044	370.587	335.097	340.961	368.82	359.067	285.626	296.961	244.12	264.17
NCU01365	103.284	101.847	87.553	79.8971	82.74	105.053	85.4329	89.975	89.4385	97.5225	90.8496	104.462
NCU01366	139.147	113.69	119.809	101.996	115.836	107.817	135.442	95.8067	85.1108	120.366	125.459	89.3958
NCU01367	326.35	251.065	246.531	207.393	190.302	187.068	272.969	150.791	241.628	208.224	281.201	212.943
NCU01368	2340.4	2592.76	3213.35	2725	2167.79	2830.89	2667.17	3506.53	2517.26	2470.57	2933.76	1888.36
NCU01369	6722.81	6852.97	4111.15	3189.09	3584.71	5220.38	6186.59	6698.97	7164.46	6652.62	6243.9	3232.31
NCU01370	91.8084	93.1625	76.8009	62.8977	70.329	80.1718	62.5119	55.8178	78.6193	86.101	110.008	101.449
NCU01371	55.9457	71.0561	43.7765	86.6969	57.918	53.4479	58.3444	73.313	64.915	47.4434	53.1501	45.2001
NCU01373	6.45528	11.8427	13.0561	10.1996	8.274	12.9012	8.33492	6.66482	15.1468	10.543	11.7425	11.0489
NCU01374	55.2285	89.2149	59.1367	108.796	86.877	79.2503	104.186	79.9778	83.6683	81.7081	71.6909	78.3469
NCU01375	5.73802	3.15805	1.53602	3.39988	2.0685	3.68606	8.33492	1.6662	4.32767	4.39291	1.85407	4.01779
NCU01376	44.4697	74.2142	47.6165	42.4985	41.37	68.1921	81.2654	73.313	85.1108	66.7722	55.0042	32.1423
NCU01377	68.139	64.74	66.0488	67.9976	47.5755	46.9973	45.842	39.9889	58.4235	65.8936	63.6565	54.2401
NCU01378	248.887	264.487	218.883	129.195	138.59	232.222	204.205	200.778	252.447	247.76	258.952	203.903
NCU01379	255.342	187.904	170.498	144.495	165.48	128.091	141.694	200.778	180.32	210.86	203.33	300.33
NCU01380	108.305	63.9505	119.041	108.796	204.782	76.4857	45.842	47.4868	60.5874	79.0723	93.9397	101.449
NCU01381	173.575	165.008	206.594	232.892	184.097	180.617	183.368	200.778	106.028	145.845	175.519	126.56
NCU01382	72.4426	66.3191	80.6409	112.196	31.0275	61.7415	33.3397	41.6551	89.4385	90.4939	77.8711	237.049
NCU01383	4.30352	6.3161	6.14407	8.49969	10.3425	4.60758	8.33492	7.49792	2.88511	7.02865	3.70815	9.04002
NCU01385	4.30352	3.15805	5.37606	6.79976	6.2055	1.84303	4.16746	4.16551	2.16383	3.51433	1.85407	8.03558
NCU01386	69.5736	61.582	56.8326	76.4972	101.357	93.073	52.0932	79.1447	67.0789	74.6794	80.9612	75.3335
NCU01387	108.305	111.321	101.377	101.996	86.877	104.131	102.103	90.8081	95.93	126.516	100.738	123.547
NCU01388	881.504	909.519	722.696	657.876	841.88	821.07	741.808	843.932	790.521	899.667	766.351	741.282
NCU01389	332.805	355.281	530.694	450.484	407.495	340.039	333.397	346.57	440.701	409.419	422.729	353.565
NCU01390	139.147	150.007	169.73	112.196	171.686	197.204	185.452	171.619	210.613	175.716	183.553	177.787
NCU01391	7473.78	8732.8	7122.51	7923.41	6693.67	5141.13	5159.31	10383.8	7856.16	7901.96	6450.32	8063.7
NCU01392	1.43451	0.789513	2.30403	3.39988	6.2055	2.76455	8.33492	2.49931	1.44256	1.75716	1.23605	2.00889
NCU01393	393.055	331.595	332.548	322.988	213.056	317.001	358.401	364.899	350.541	360.218	380.085	328.454
NCU01394	48.7732	61.582	81.4089	110.496	93.0825	70.9567	56.2607	70.8137	59.8661	57.1078	67.9827	103.458
NCU01395	339.261	327.648	304.131	239.691	144.795	364.92	325.062	427.381	266.873	312.775	273.785	179.796
NCU01396	10.7588	20.5273	15.3602	30.5989	22.7535	12.9012	6.25119	6.66482	11.5405	21.086	9.88839	9.04002
NCU01397	281.88	243.959	248.067	282.19	182.028	256.181	235.461	199.944	200.515	234.581	212.6	208.925
NCU01398	130.54	133.428	159.746	156.394	128.247	162.187	164.615	131.63	144.977	126.516	124.841	95.4225
NCU01399	514.988	612.662	866.314	987.664	711.564	620.18	623.035	610.664	461.618	530.663	531.501	440.952
NCU01400	172.858	211.589	245.763	249.891	138.59	197.204	141.694	168.287	161.566	160.78	139.056	137.609
NCU01401	124.802	150.797	128.257	132.595	148.932	168.637	150.029	154.124	125.502	136.18	168.103	115.511
NCU01402	14.3451	19.7378	13.8242	10.1996	35.1645	25.8024	10.4186	14.1627	9.37662	11.4216	8.65235	14.0623
NCU01403	187.203	150.797	179.714	146.195	177.891	181.538	145.861	160.789	165.173	155.509	192.824	142.631
NCU01404	75.3116	81.3198	58.3687	59.4979	49.644	64.5061	83.3492	68.3144	76.4555	110.701	67.9827	65.289
NCU01407	14.3451	31.5805	26.8803	33.9988	37.233	22.1164	31.2559	20.8275	13.7043	18.4502	12.9785	16.0712
NCU01408	479.842	519.499	413.957	506.582	376.467	495.775	473.007	494.029	501.288	498.156	435.707	487.157
NCU01409	542.961	558.975	565.254	474.283	386.81	486.56	410.495	489.031	545.286	549.113	504.308	569.521
NCU01410	410.269	459.496	430.853	450.484	612.276	464.444	422.997	438.212	414.735	397.119	372.669	394.748
NCU01411	47.3387	60.7925	37.6324	69.6975	57.918	75.5642	58.3444	69.1475	52.6533	55.3506	40.1716	51.2268
NCU01412	818.386	637.926	568.326	305.989	368.193	636.767	481.341	415.718	781.144	634.336	844.84	461.041
NCU01413	421.028	431.863	466.181	304.289	376.467	406.388	339.648	345.737	496.961	426.112	546.952	389.725
NCU01414	2071.43	1471.65	1249.55	887.368	864.633	1162.03	1248.15	1188	1930.14	1483.05	1775.58	1662.36
NCU01415	2.86901	4.73708	4.60805	8.49969	8.274	5.52909	6.25119	1.6662	1.44256	5.27149	0.618025	3.01334
NCU01416	14.3451	7.89513	10.7521	15.2994	16.548	11.9797	12.5024	8.33102	11.5405	11.4216	8.03432	10.0445
NCU01417	462.628	399.493	546.054	815.971	494.372	414.682	385.49	470.703	504.895	391.847	360.926	731.237
NCU01418	13597	13753.3	13426.3	11025.8	9951.56	13113.2	13052.5	11926.7	14402.5	13436.1	14387	9426.73
NCU01419	1004.15	1332.7	1448.46	1805.33	1586.54	1680.84	1708.66	1680.37	1065.33	1125.46	1093.29	969.291
NCU01420	1614.54	2108	2032.15	2109.62	1909.23	2176.62	1977.46	2467.65	1775.79	1873.14	1763.84	1366.05
NCU01421	129.106	135.796	129.793	98.5964	93.0825	121.64	127.107	129.131	126.224	164.295	142.764	162.72
NCU01422	3796.42	4255.47	4419.89	4227.75	3762.6	4686.83	5155.15	6706.47	4970.33	4509.76	5033.19	4544.12
NCU01423	17.9313	15.7903	23.0403	28.899	16.548	21.1948	22.921	16.662	19.4745	22.8431	21.0128	35.1556
NCU01424	6086.61	7872.23	8823.65	11812.9	3545.41	8592.21	6609.59	10466.3	6562.19	6379.38	5108.59	4481.84
NCU01425	1078.03	1444.81	1556.75	2201.42	2238.12	1934.26	1721.16	1712.86	1265.84	1175.54	1244.7	919.069
NCU01426	299.812	300.804	281.091	365.487	405.426	309.629	281.303	322.41	280.577	291.689	259.57	277.227
NCU01427	347.868	300.804	334.852	246.491	151.001	249.731	229.21	174.118	292.118	314.532	309.012	560.481
NCU01428	2859.69	3443.85	5157.18	5470.4	5845.58	3392.1	3915.33	7924.47	4446.68	3708.49	4054.86	2275.07
NCU01429	2558.44	2627.5	2308.63	1710.14	1667.21	2143.44	2006.63	2715.08	2361.47	2178	2733.52	1614.15
NCU01430	371.537	368.702	828.681	950.266	1460.36	751.956	654.291	579.839	735.704	467.405	411.604	374.659
NCU01431	310.571	178.43	228.867	178.494	167.549	171.402	231.294	178.284	219.269	246.003	265.751	255.13
NCU01432	213.741	172.903	177.41	226.092	188.234	186.146	247.964	266.593	191.86	207.345	192.206	180.8
NCU01433	362.213	375.018	314.884	345.088	343.371	361.234	304.224	357.401	326.739	339.132	354.746	334.481
NCU01434	63.8355	62.3715	115.201	62.8977	74.466	57.1339	97.9353	81.644	59.1448	72.9223	87.1415	70.3113
NCU01435	360.061	330.806	388.612	280.49	390.947	415.603	377.155	332.408	358.475	397.997	398.008	349.548
NCU01436	4875.17	5775.28	6356.81	7233.24	6590.24	6409.14	6351.21	7376.28	4758.99	4932.36	5426.87	4277.94
NCU01438	5196.5	3654.65	3348.52	2150.42	2066.43	3016.12	3088.09	2963.34	4896.04	4311.2	4715.53	3027.4
NCU01439	5489.14	4117.31	2211.1	1545.24	906.003	2583.93	3467.33	4160.51	3314.27	3314.01	3088.27	1832.11
NCU01440	446.131	361.597	284.163	186.993	159.275	259.867	358.401	445.71	431.324	431.384	441.888	444.97
NCU01441	616.838	787.144	543.75	700.375	403.358	682.843	735.556	969.731	822.978	822.352	888.101	1240.49
NCU01442	332.088	374.229	226.563	316.189	357.851	337.275	337.564	481.533	388.048	364.611	289.236	493.183
NCU01443	931.712	902.413	738.056	894.168	608.139	875.439	906.422	1117.19	849.666	881.217	878.831	735.255
NCU01444	1417.29	1470.07	1141.26	1218.86	1483.11	1282.75	1531.54	2189.39	1558.68	1536.64	1394.88	1200.31
NCU01445	110.457	93.1625	96.7691	49.2982	99.288	94.916	95.8515	117.467	140.649	139.694	114.953	118.525
NCU01446	798.303	789.513	815.625	668.076	732.249	810.933	798.068	758.123	682.329	800.388	830.007	712.153
NCU01447	635.486	750.037	800.265	788.772	850.154	719.703	720.97	717.301	559.712	694.079	684.153	692.064
NCU01448	5.02077	2.36854	3.07204	3.39988	8.274	4.60758	4.16746	0.833102	2.16383	4.39291	3.09012	3.01334
NCU01449	1350.59	1846.67	2017.56	2507.41	1981.62	2237.44	1308.58	2001.11	1506.75	1880.16	1749.63	2799.39
NCU01450	2.86901	1.57903	2.30403	3.39988	4.137	2.76455	2.08373	4.16551	3.60639	2.63574	1.85407	4.01779
NCU01451	3040.44	3053.83	2926.88	3212.88	4652.06	3417.9	2473.39	3171.62	2737.97	3190.13	3164.9	5585.73
NCU01452	8165.21	6792.18	6536.52	5718.59	5516.69	5992.61	7095.1	5268.54	6127.26	6301.19	5608.57	5210.07
NCU01453	436.09	455.549	443.909	447.084	434.385	541.851	573.026	562.344	422.669	528.906	529.029	580.57
NCU01454	322.764	296.067	195.074	249.891	270.974	324.373	325.062	322.41	327.46	307.504	255.862	224.996
NCU01455	441.828	360.018	373.252	203.993	233.741	287.513	322.978	225.771	405.358	308.382	411.604	304.347
NCU01456	902.304	916.624	919.307	858.469	1139.74	930.73	725.138	864.76	939.104	928.661	969.681	955.229
NCU01457	186.486	183.167	105.985	74.7973	101.357	152.971	143.777	149.125	201.958	195.045	174.283	173.769
NCU01458	197.245	206.063	182.786	183.593	161.343	167.716	183.368	172.452	161.566	175.716	185.407	145.645
NCU01459	1377.13	1126.63	774.921	698.675	666.057	1128.86	1191.89	1255.48	1216.08	1179.93	808.376	1101.88
NCU01460	740.922	873.99	721.928	477.683	320.618	760.25	1048.12	997.223	635.446	773.152	625.441	534.366
NCU01461	196.527	103.426	110.593	73.0974	103.425	84.7794	77.098	79.9778	158.681	137.937	156.978	181.805
NCU01462	1.43451	3.15805	3.07204	3.39988	2.0685	2.76455	2.08373	0.833102	2.88511	1.75716	2.4721	2.00889
NCU01463	22.9521	28.4225	45.3125	52.6981	26.8905	27.6455	20.8373	27.4924	38.2277	41.2933	25.339	40.1779
NCU01464	882.939	1117.95	897.802	1303.85	1046.66	1303.02	1141.88	1289.64	957.136	1016.52	918.385	982.349
NCU01465	216.61	142.112	173.57	149.595	153.069	140.07	170.866	168.287	199.073	166.93	186.643	219.974
NCU01466	123.368	95.531	103.681	44.1984	70.329	68.1921	58.3444	54.9847	100.979	107.187	126.077	109.485
NCU01467	1489.02	1625.61	1854.74	1315.75	1369.35	1773.92	1714.91	1627.88	1572.39	1688.63	1518.49	1132.01
NCU01468	708.646	646.611	566.79	571.179	556.427	603.592	533.435	640.655	747.244	715.165	802.196	613.717
NCU01469	302.681	333.964	382.468	406.285	277.179	410.074	408.411	398.223	287.069	342.647	357.836	266.178
NCU01470	688.563	606.346	553.734	418.185	492.303	556.595	508.43	528.187	692.427	600.95	584.651	651.886
NCU01471	268.97	297.646	225.027	214.192	202.713	312.394	291.722	332.408	271.201	262.696	233.613	261.156
NCU01472	10.0415	18.1588	8.4481	13.5995	8.274	10.1367	4.16746	11.6634	10.8192	12.3001	8.65235	4.01779
NCU01473	593.886	611.872	660.488	413.085	502.646	580.554	539.686	469.869	547.45	547.356	721.235	439.948
NCU01474	540.809	464.233	463.877	322.988	382.673	421.132	433.416	309.081	440.701	441.926	544.48	390.73
NCU01475	51.6422	43.4232	46.8485	25.4991	37.233	45.1542	56.2607	34.9903	67.0789	54.4721	59.3304	47.209
NCU01476	867.159	974.259	946.187	700.375	945.305	1056.06	806.403	1025.55	1045.85	1059.57	900.462	1017.5
NCU01477	3340.25	3321.48	4174.13	3370.98	6617.13	3604.05	3519.42	5308.53	3067.6	3329.82	3506.67	2851.62
NCU01478	598.906	587.397	441.605	389.286	421.974	497.618	535.518	556.512	513.55	637.85	544.48	643.85
NCU01479	938.884	550.29	685.832	537.181	587.454	535.4	604.281	678.145	822.978	645.757	761.406	432.917
NCU01480	200.114	262.118	235.779	239.691	310.275	254.338	204.205	227.437	266.873	195.924	196.532	269.192
NCU01481	371.537	352.912	488.454	397.786	444.728	393.487	302.141	355.735	404.637	368.126	451.776	420.863
NCU01483	666.328	710.561	526.086	1011.46	1232.83	627.552	1225.23	838.101	426.997	600.95	364.635	523.317
NCU01484	6627.42	6924.82	5786.18	5601.3	6397.87	6571.32	6911.73	7794.5	6433.08	6355.66	5536.26	6597.21
NCU01485	296.943	213.958	253.443	231.192	206.85	221.164	212.54	212.441	295.724	260.06	428.909	219.974
NCU01486	275.425	217.905	198.914	185.293	217.193	201.812	210.457	171.619	202.679	201.195	240.412	202.898
NCU01487	3711.78	2419.86	2577.44	1524.85	3017.94	2436.49	2504.64	1796.17	1817.62	1957.48	2247.14	1476.54
NCU01488	203.7	217.116	208.13	217.592	192.371	250.652	143.777	186.615	187.532	224.917	213.837	183.814
NCU01489	9006.55	10446.8	9275.24	13200	8942.13	10488.7	10433.2	10093.9	7452.25	8498.52	6878.61	7696.07
NCU01490	115.478	123.953	153.602	192.093	88.9455	154.815	158.363	119.967	94.4875	117.73	119.897	78.3469
NCU01491	40.8834	41.0547	49.1526	57.7979	51.7125	32.253	31.2559	35.8234	39.6703	36.9004	46.9699	46.2046
NCU01493	26.5384	29.212	39.1684	40.7985	57.918	18.4303	47.9258	40.822	33.9001	21.9645	30.9012	31.1379
NCU01494	24.3866	31.5805	51.4566	81.5971	252.357	34.0961	33.3397	24.16	30.2937	16.693	35.8454	131.583
NCU01495	2.86901	0.789513	1.53602	6.79976	20.685	4.60758	4.16746	3.33241	1.44256	0.878582	2.4721	5.02223
NCU01496	117.63	82.1093	110.593	117.296	151.001	91.23	95.8515	86.6426	78.6193	81.7081	67.3647	38.169
NCU01498	1256.63	850.305	888.586	559.28	715.701	692.058	727.221	703.138	1033.59	911.089	952.376	870.855
NCU01499	443.98	442.917	662.024	472.583	535.742	443.249	466.755	799.778	554.663	500.791	553.75	299.325
NCU01500	532.202	779.249	771.081	974.065	796.373	800.797	741.808	983.06	785.472	736.251	640.274	726.215
NCU01501	589.582	690.824	718.088	458.983	477.824	605.435	683.463	914.746	652.036	681.779	771.913	538.384
NCU01502	76.0288	62.3715	52.2246	44.1984	35.1645	49.7618	58.3444	53.3185	70.6853	72.9223	76.017	42.1868
NCU01503	142.016	103.426	87.553	66.2976	62.055	76.4857	106.27	74.9792	135.6	118.609	115.571	101.449
NCU01504	999.134	724.773	868.618	407.985	512.988	564.889	806.403	1795.33	1617.83	992.797	1538.88	850.767
NCU01505	15.0623	18.1588	21.5042	62.8977	53.781	25.8024	14.5861	24.16	16.5894	9.6644	14.8326	23.1023
NCU01506	49.4905	41.8442	57.6007	56.098	51.7125	42.3897	54.177	51.6523	64.1938	72.9223	59.3304	60.2668
NCU01509	1240.85	1162.16	1799.44	1829.13	1321.77	1094.76	889.752	1510.41	1778.67	1470.75	1734.18	1907.44
NCU01510	1555.72	1466.12	2017.56	1577.54	2159.51	1205.34	1054.37	1016.38	1383.41	1283.61	1511.69	1538.81
NCU01511	1297.51	1658.77	1514.51	1516.35	968.058	1801.56	1648.23	1792	1512.52	1599.02	1203.29	1063.71
NCU01512	842.772	1042.16	897.034	780.272	531.605	1066.19	958.515	1034.71	943.432	939.204	752.754	666.953
NCU01514	78.1806	98.6891	76.8009	69.6975	93.0825	102.288	131.275	124.965	97.3726	87.8582	88.9955	86.3824
NCU01515	497.774	489.498	400.133	300.889	287.522	443.249	356.318	407.387	463.782	499.913	505.544	472.09
NCU01516	587.43	679.77	525.318	822.77	610.208	654.276	629.286	631.491	487.584	557.899	588.359	741.282
NCU01517	287.619	240.801	1651.99	2910.3	612.276	285.67	154.196	200.778	331.788	224.917	558.694	769.406
NCU01519	7.88978	12.6322	23.0403	40.7985	28.959	25.8024	714.719	11.6634	7.93406	11.4216	15.4506	26.1156
NCU01520	26.5384	37.8966	43.0085	67.9976	97.2195	50.6833	52.0932	38.3227	25.2447	35.1433	21.6309	26.1156
NCU01521	22.2348	26.8434	35.3284	27.199	31.0275	29.4885	27.0885	34.1572	28.8511	22.8431	21.0128	18.08
NCU01522	91.8084	99.4786	65.2807	83.297	41.37	50.6833	83.3492	89.1419	100.258	102.794	76.017	95.4225
NCU01523	2658.86	2965.41	3047.46	3336.98	2895.9	3075.1	3125.59	4616.22	3008.45	2959.94	3096.92	2285.12
NCU01524	303.398	329.227	227.331	285.59	233.741	281.062	312.559	337.406	293.56	344.404	319.519	291.29
NCU01525	284.032	300.804	214.274	210.792	200.645	283.827	256.299	299.917	288.511	306.625	257.716	280.241
NCU01526	89.6566	91.5835	82.9449	74.7973	84.8085	93.073	108.354	114.135	90.1598	88.7367	88.9955	108.48
NCU01527	183.617	121.585	147.458	76.4972	105.494	108.739	87.5166	134.129	168.058	132.666	216.927	131.583
NCU01528	35547.1	29821.5	28820.3	20157.9	17743.6	28423.2	36890.3	29050.3	23091	24781.3	23767.4	8712.57
NCU01529	17.2141	16.5798	20.7362	13.5995	16.548	13.8227	6.25119	18.3282	7.93406	10.543	5.56222	15.0667
NCU01530	5.73802	4.73708	2.30403	3.39988	14.4795	5.52909	6.25119	4.16551	5.04895	3.51433	4.32617	4.01779
NCU01531	0.717253	0.789513	1.53602	1.69994	2.0685	0.921515	2.08373	0.833102	0.721278	0.878582	0.618025	1.00445
NCU01532	0.717253	0.789513	0.768009	3.39988	2.0685	0.921515	2.08373	0.833102	0.721278	0.878582	0.618025	1.00445
NCU01534	306.267	347.386	304.131	304.289	246.152	342.804	262.55	359.9	333.952	313.654	416.549	334.481
NCU01535	789.696	865.306	965.387	870.369	955.647	1040.39	906.422	1170.51	952.087	959.411	1100.7	869.851
NCU01536	0.717253	0.789513	1.53602	3.39988	6.2055	0.921515	4.16746	1.6662	0.721278	0.878582	0.618025	1.00445
NCU01537	8.60704	2.36854	8.4481	6.79976	14.4795	5.52909	4.16746	3.33241	5.04895	5.27149	5.56222	5.02223
NCU01538	658.438	570.028	1329.42	1181.46	1816.14	537.243	435.499	664.815	539.516	524.513	666.849	590.615
NCU01539	279.729	277.908	312.58	266.89	337.166	243.28	254.215	216.606	353.426	303.111	276.875	306.356
NCU01540	788.261	802.145	855.562	664.676	897.729	910.457	748.059	787.281	949.923	824.109	873.269	813.602
NCU01541	481.277	521.868	630.535	678.276	711.564	625.709	554.272	628.159	392.375	502.549	503.072	487.157
NCU01542	217.328	162.64	183.554	161.494	227.535	162.187	177.117	173.285	218.547	174.838	211.364	178.792
NCU01543	271.839	185.535	154.37	156.394	171.686	154.815	185.452	199.111	204.843	210.86	214.455	241.067
NCU01545	4845.04	5738.18	4654.9	4951.92	4525.88	5737.35	6861.72	7481.26	5662.03	5764.37	4939.87	4933.84
NCU01546	7084.31	6377.68	5210.94	3418.58	3208.24	6178.76	10235.3	6759.79	3402.99	4850.65	3821.25	710.144
NCU01547	1186.34	1102.16	1231.89	594.979	639.167	1055.13	1071.04	993.891	1206.7	1222.11	1454.83	952.216
NCU01548	6636.74	8275.67	7637.85	11255.3	10117	9155.25	10014.4	13088.9	6746.84	7929.2	6186.43	6697.65
NCU01549	301.246	287.383	243.459	248.191	233.741	256.181	287.555	322.41	243.071	315.411	318.901	321.423
NCU01550	1462.48	1880.62	1643.54	1613.24	1617.57	1769.31	2217.09	1831.99	1582.48	1837.11	1749.63	1546.85
NCU01551	377.275	412.126	658.184	620.478	783.962	574.104	385.49	497.362	372.18	336.497	417.785	329.459
NCU01552	24463.4	25690.7	21881.3	27610.4	26563.7	21889.7	30441.2	26004.4	18575.8	20866.3	18163.7	17417.1
NCU01553	955.381	1024.79	566.79	948.566	1121.13	939.024	1312.75	1064.7	802.783	845.195	600.102	575.548
NCU01554	292.639	232.117	208.13	95.1966	142.727	184.303	179.201	182.449	254.611	248.639	288.618	256.134
NCU01555	1496.19	1637.45	1664.28	1812.13	2391.19	1923.2	2035.8	1874.48	1551.47	1500.62	1283.64	1716.6
NCU01559	702.908	660.822	774.153	737.773	1121.13	628.473	460.504	759.789	710.459	677.386	737.303	845.744
NCU01560	922.388	892.149	746.505	929.867	1412.79	863.46	971.018	1071.37	892.221	870.674	613.698	1187.26
NCU01561	1.43451	0.789513	0.768009	1.69994	4.137	0.921515	4.16746	0.833102	0.721278	0.878582	0.618025	1.00445
NCU01562	2.15176	1.57903	3.84004	3.39988	4.137	1.84303	4.16746	1.6662	0.721278	1.75716	0.618025	2.00889
NCU01563	140.582	157.903	158.21	241.391	277.179	211.948	150.029	198.278	129.83	160.78	157.596	161.716
NCU01564	525.029	559.764	448.517	511.682	585.386	540.008	562.607	474.868	468.11	512.213	444.978	453.006
NCU01565	2199.1	1770.09	1839.38	1672.74	1977.49	1995.08	1733.66	1673.7	2190.52	1909.16	1910.31	2259
NCU01566	0.717253	1.57903	3.84004	1.69994	2.0685	3.68606	2.08373	0.833102	2.16383	1.75716	1.23605	1.00445
NCU01567	27.9729	30.0015	29.9523	62.8977	55.8495	37.7821	22.921	70.8137	31.015	34.2647	46.9699	32.1423
NCU01568	78.1806	109.742	88.321	64.5977	64.1235	103.21	139.61	150.791	140.649	91.3725	80.9612	57.2535
NCU01569	176.444	165.798	230.403	129.195	136.521	110.582	122.94	105.804	159.402	159.902	190.97	150.667
NCU01570	115.478	78.9513	77.5689	33.9988	53.781	52.5264	43.7583	39.1558	94.4875	69.4079	72.3089	61.2713
NCU01571	263.232	195.799	165.89	124.096	204.782	182.46	208.373	194.113	220.711	163.416	199.622	171.76
NCU01572	64.5528	84.4778	83.713	84.9969	74.466	80.1718	79.1817	83.3102	67.8002	82.5867	55.0042	55.2446
NCU01573	41.6007	46.5812	43.7765	62.8977	68.2605	58.977	87.5166	71.6468	47.6044	50.0791	37.6995	37.1645
NCU01575	786.827	790.302	812.553	814.271	881.181	790.66	704.3	814.774	747.966	831.138	800.96	749.317
NCU01577	343.564	373.439	393.22	470.883	473.687	441.406	337.564	317.412	353.426	318.047	331.261	392.739
NCU01579	89.6566	53.6869	48.3846	64.5977	43.4385	52.5264	56.2607	97.4729	42.5554	39.5362	26.5751	33.1467
NCU01580	154.927	174.482	168.194	127.495	159.275	138.227	127.107	185.782	155.075	151.116	171.811	137.609
NCU01581	122.65	138.165	136.706	122.396	95.151	133.62	131.275	98.306	126.945	144.966	133.493	152.676
NCU01584	227.369	120.006	118.273	103.696	115.836	107.817	104.186	79.1447	175.271	147.602	154.506	173.769
NCU01585	968.292	1211.11	1565.97	1266.45	1174.91	1368.45	1298.16	1553.74	1101.39	1077.14	1135.93	961.256
NCU01587	6291.74	7719.85	8176.22	8220.9	5543.58	8259.54	8960.04	10356.3	7080.79	7645.42	7368.71	5960.39
NCU01589	756.702	532.131	573.703	311.089	231.672	469.973	473.007	261.594	684.493	469.163	748.428	518.295
NCU01591	12.1933	12.6322	12.2881	18.6993	14.4795	10.1367	4.16746	14.9958	12.983	6.15007	14.8326	16.0712
NCU01592	1.43451	0.789513	0.768009	1.69994	2.0685	0.921515	2.08373	0.833102	2.16383	1.75716	0.618025	2.00889
NCU01593	2.15176	2.36854	0.768009	5.09982	2.0685	3.68606	2.08373	0.833102	1.44256	1.75716	1.23605	6.02668
NCU01595	80.3323	65.5295	51.4566	59.4979	43.4385	57.1339	64.5956	54.9847	72.8491	77.3152	69.2188	61.2713
NCU01596	621.858	663.191	587.527	329.788	401.289	587.005	698.049	597.334	764.555	714.287	747.192	453.006
NCU01597	69.5736	46.5812	58.3687	33.9988	55.8495	32.253	31.2559	35.8234	51.2108	58.865	56.8583	62.2757
NCU01598	27.2556	28.4225	64.5127	62.8977	62.055	53.4479	50.0095	34.9903	43.2767	20.2074	30.9012	31.1379
NCU01599	352.889	303.173	422.405	322.988	351.645	333.588	266.717	324.91	307.986	370.761	384.411	329.459
NCU01601	697.17	814.777	801.033	611.978	506.783	762.093	860.58	807.276	725.606	702.865	647.69	516.286
NCU01605	307.702	430.284	340.228	363.787	337.166	399.938	412.578	638.989	377.229	409.419	350.42	368.632
NCU01606	1660.44	1322.43	1352.46	938.366	980.469	1395.17	1414.85	1160.51	1371.87	1237.92	1520.34	1014.49
NCU01607	100.415	104.216	117.505	120.696	84.8085	86.6224	100.019	109.969	126.224	107.187	118.661	113.502
NCU01608	10.7588	19.7378	25.3443	61.1978	31.0275	27.6455	18.7536	17.4951	16.5894	24.6003	22.2489	56.249
NCU01610	27.9729	23.6854	23.0403	13.5995	14.4795	14.7442	6.25119	19.1613	18.032	18.4502	24.103	20.0889
NCU01611	248.887	207.642	292.611	254.991	268.905	219.321	195.871	224.938	310.15	223.16	276.257	530.348
NCU01612	84.6359	56.0554	43.0085	28.899	43.4385	47.9188	60.4281	58.3171	85.8321	67.6508	86.5235	39.1734
NCU01613	236.694	172.903	162.818	122.396	91.014	150.207	150.029	122.466	202.679	180.109	219.399	192.854
NCU01614	692.149	778.459	693.512	579.679	546.084	690.215	716.803	651.486	632.561	745.037	679.827	633.806
NCU01615	248.887	209.221	296.451	241.391	266.837	234.065	279.22	189.114	233.694	217.01	242.884	200.889
NCU01620	19.3658	28.4225	18.4322	44.1984	31.0275	26.7239	20.8373	29.1586	23.8022	27.236	15.4506	20.0889
NCU01623	101.133	108.163	75.2649	88.3968	51.7125	75.5642	37.5071	69.9806	80.7832	100.158	86.5235	124.551
NCU01625	121.216	123.953	145.922	91.7967	119.973	130.855	118.773	90.8081	113.962	110.701	122.369	112.498
NCU01629	58.8148	62.3715	76.8009	56.098	82.74	48.8403	37.5071	69.9806	76.4555	48.322	66.1286	70.3113
NCU01631	6.45528	2.36854	3.07204	3.39988	6.2055	4.60758	8.33492	4.16551	5.04895	3.51433	5.56222	3.01334
NCU01632	703.625	422.389	179.714	78.1972	31.0275	196.283	281.303	249.097	474.601	323.318	407.278	189.84
NCU01633	5347.12	5173.68	23689.2	38160.2	2095.39	7011.81	3613.19	3738.13	3501.81	4076.62	7097.4	2347.39
NCU01634	8951.32	10766.6	11970.2	10133.3	9864.68	9364.44	9157.99	10796.2	9996.92	9282.21	9746.87	9675.84
NCU01635	22762.7	24936	22151.7	19316.4	23963.6	21395.7	20472.6	24158.3	20337.9	22468	21006.7	22250.5
NCU01636	248.887	264.487	444.677	509.982	477.824	362.155	260.466	270.758	261.824	267.089	336.205	370.641
NCU01637	136.995	103.426	131.33	61.1978	84.8085	98.6021	97.9353	102.472	129.109	123.88	163.777	122.543
NCU01638	246.735	192.641	122.113	95.1966	49.644	98.6021	175.033	120.8	221.432	188.895	236.703	146.649
NCU01640	959.685	675.033	688.136	504.882	624.687	429.426	498.011	759.789	571.974	633.457	687.861	521.308
NCU01642	227.369	151.586	152.066	142.795	103.425	129.934	200.038	198.278	174.549	162.538	217.545	241.067
NCU01643	686.411	581.871	458.501	336.588	380.604	510.519	414.662	452.374	747.244	630.822	621.115	591.619
NCU01644	712.232	637.926	550.662	365.487	419.906	542.772	558.439	499.028	711.18	601.828	658.814	479.121
NCU01645	2394.19	2453.81	3535.91	2991.89	2995.19	2679.77	2519.23	3723.13	3048.12	2512.74	2701.39	2289.13
NCU01646	398.075	433.442	453.893	421.585	506.783	462.601	387.574	407.387	468.11	428.748	376.377	452.001
NCU01647	577.389	749.247	898.57	744.573	852.222	741.82	981.436	1430.44	758.063	701.987	704.548	603.673
NCU01648	1279.58	1065.84	768.009	355.287	539.879	872.675	931.427	773.952	1167.75	1043.75	1117.39	817.62
NCU01649	48.7732	31.5805	56.0646	64.5977	45.507	46.0758	37.5071	40.822	29.5724	36.9004	28.4291	29.129
NCU01650	170.706	164.219	190.466	185.293	140.658	170.48	189.619	153.291	122.617	155.509	168.103	131.583
NCU01651	17.2141	15.0007	10.7521	11.8996	6.2055	12.9012	10.4186	8.33102	13.7043	14.0573	12.9785	8.03558
NCU01652	1712.8	1256.11	1898.52	1591.14	1834.76	1243.12	1917.03	1272.98	704.689	850.467	609.372	693.068
NCU01653	21.5176	31.5805	59.1367	81.5971	51.7125	33.1745	37.5071	39.9889	28.1299	24.6003	21.6309	43.1912
NCU01654	643.376	398.704	489.99	346.788	355.782	373.214	339.648	235.768	538.074	364.611	590.832	722.197
NCU01655	914.498	1099.79	1416.98	1623.44	1557.58	1389.64	1283.58	1617.05	974.447	1076.26	1134.69	898.98
NCU01656	151.34	118.427	85.249	52.6981	76.5345	88.4654	83.3492	62.4826	111.077	103.673	82.8153	94.418
NCU01657	246.018	314.226	320.26	271.99	252.357	297.649	295.89	299.084	236.579	202.952	281.201	187.832
NCU01658	1033.56	931.625	747.273	579.679	670.194	845.951	645.956	639.822	970.841	872.431	770.059	796.526
NCU01659	258.928	158.692	162.05	95.1966	117.905	177.852	191.703	170.786	261.103	221.403	220.635	208.925
NCU01660	71.0081	82.1093	46.0805	79.8971	47.5755	97.6806	95.8515	94.1405	49.7682	74.6794	55.0042	66.2935
NCU01664	399.51	483.182	460.037	413.085	384.741	523.421	483.425	521.522	474.601	516.606	436.943	360.596
NCU01665	424.614	363.965	304.899	248.191	320.618	351.097	306.308	283.255	456.569	376.033	423.347	293.298
NCU01666	2044.17	1946.15	913.162	419.885	258.563	1556.44	1867.02	1995.28	1625.04	1546.3	1391.79	480.126
NCU01667	1091.66	929.256	605.959	581.379	465.413	821.991	716.803	818.939	755.178	832.017	837.423	622.757
NCU01668	392.337	442.917	297.987	256.691	302.001	352.94	331.313	364.066	362.082	398.876	371.433	382.694
NCU01669	405.965	308.699	288.771	251.591	167.549	217.478	275.052	189.114	284.184	289.053	351.656	257.138
NCU01670	304.833	297.646	280.323	368.887	436.454	310.551	293.806	396.557	277.692	306.625	261.424	277.227
NCU01672	10.0415	11.0532	14.5922	16.9994	18.6165	19.3518	39.5909	17.4951	11.5405	12.3001	12.3605	13.0578
NCU01673	154.927	151.586	193.538	158.094	155.138	187.068	195.871	221.605	176.713	187.138	175.519	108.48
NCU01674	2375.54	2910.14	2676.51	3166.99	3454.4	3307.32	3198.52	3917.25	2790.63	3016.17	2702	2743.14
NCU01675	260.363	149.218	112.129	83.297	70.329	104.131	145.861	98.306	190.417	158.145	221.871	133.591
NCU01678	213.741	260.539	158.978	164.894	244.083	273.69	289.638	259.095	269.037	277.632	200.24	254.125
NCU01679	106.153	94.7415	70.6568	83.297	86.877	92.1515	77.098	70.8137	113.241	93.1296	105.682	99.4402
NCU01680	4025.22	2375.64	2053.66	1336.15	1170.77	1910.3	2527.56	2116.91	4565.69	2459.15	3515.32	1887.36
NCU01681	0.717253	0.789513	0.768009	1.69994	2.0685	1.84303	2.08373	0.833102	0.721278	0.878582	0.618025	2.00889
NCU01684	2.15176	7.89513	11.5201	8.49969	10.3425	6.45061	2.08373	4.16551	6.4915	3.51433	5.56222	10.0445
NCU01686	0.717253	0.789513	1.53602	1.69994	2.0685	2.76455	4.16746	0.833102	0.721278	0.878582	0.618025	1.00445
NCU01688	0.717253	0.789513	0.768009	1.69994	2.0685	0.921515	2.08373	1.6662	0.721278	0.878582	0.618025	1.00445
NCU01689	1559.31	1165.32	745.737	443.684	386.81	1034.86	643.872	819.772	1191.55	1061.33	817.029	590.615
NCU01692	2533.34	2135.63	2443.04	1686.34	1319.7	1836.58	1781.59	1352.12	2785.58	1877.53	2999.27	1848.18
NCU01695	335.674	225.801	278.787	212.492	229.604	207.341	168.782	239.1	315.199	233.703	303.45	370.641
NCU01696	233.825	180.009	198.914	144.495	126.179	174.166	181.284	179.95	223.596	180.109	219.399	171.76
NCU01697	123.368	106.584	144.386	234.592	190.302	146.521	56.2607	85.8095	135.6	112.458	164.395	475.103
NCU01698	635.486	570.818	621.319	759.873	732.249	586.084	708.468	658.151	553.942	554.385	592.068	513.272
NCU01699	36.5799	50.5288	44.5445	69.6975	93.0825	61.7415	60.4281	100.805	51.2108	59.7435	50.06	64.2846
NCU01700	88.9394	97.8996	82.1769	113.896	105.494	115.189	106.27	102.472	86.5534	100.158	79.1072	88.3913
NCU01701	281.88	296.857	335.62	475.983	227.535	364.92	433.416	520.689	336.116	327.711	251.536	253.121
NCU01702	674.218	579.502	466.949	258.391	287.522	424.818	350.067	318.245	674.395	588.65	729.887	544.41
NCU01703	679.956	756.353	870.922	822.77	965.99	810.012	777.231	779.783	820.093	675.629	734.213	663.939
NCU01704	894.415	1067.42	1665.81	1841.03	1447.95	1418.21	1029.36	1270.48	1073.26	953.261	1126.66	1413.26
NCU01705	223.783	199.747	246.531	226.092	177.891	231.3	222.959	264.926	221.432	227.553	240.412	192.854
NCU01706	27.9729	22.1064	16.1282	20.3993	20.685	19.3518	8.33492	28.3255	23.0809	23.7217	25.339	20.0889
NCU01713	200.831	217.116	220.419	203.993	210.987	229.457	264.634	309.081	224.318	261.817	307.158	173.769
NCU01715	57.3802	67.1086	55.2966	67.9976	74.466	46.9973	45.842	70.8137	53.3746	65.015	63.0385	57.2535
NCU01717	0.717253	0.789513	3.84004	3.39988	2.0685	4.60758	6.25119	4.16551	3.60639	1.75716	3.70815	3.01334
NCU01720	2932.85	3103.57	1668.88	1161.06	837.743	2595.91	2867.21	3290.75	3519.84	3627.66	3046.86	2526.18
NCU01722	194.376	116.848	127.489	93.4966	111.699	119.797	137.526	110.803	200.515	140.573	181.699	167.743
NCU01724	809.062	800.566	837.898	710.574	839.811	805.404	783.482	715.635	787.636	725.708	845.458	750.322
NCU01725	113.326	105.795	110.593	125.795	103.425	110.582	85.4329	149.958	107.47	144.087	139.056	134.596
NCU01728	181.465	185.535	158.978	185.293	161.343	127.169	239.629	258.262	125.502	142.33	141.528	146.649
NCU01729	388.034	355.281	340.996	190.393	225.467	305.943	289.638	235.768	419.063	317.168	383.175	350.552
NCU01731	1561.46	1199.27	1244.17	603.478	1052.87	1193.36	1114.8	985.56	1557.96	1254.61	1422.07	1255.56
NCU01734	1.43451	3.94756	2.30403	6.79976	6.2055	3.68606	2.08373	4.16551	3.60639	1.75716	3.70815	4.01779
NCU01735	112.609	177.64	119.041	137.695	107.562	176.009	210.457	242.433	126.224	153.752	131.021	177.787
NCU01737	561.609	501.341	417.797	304.289	347.508	458.914	389.657	387.392	551.778	557.021	460.428	586.597
NCU01738	495.622	420.81	398.597	254.991	351.645	378.743	335.48	274.924	486.863	402.39	427.673	353.565
NCU01739	862.856	1093.47	1233.42	1019.96	889.455	1039.47	1077.29	1182.17	942.711	1059.57	1250.26	901.993
NCU01740	1745.79	2100.1	1883.93	2143.62	1774.77	2093.68	1785.76	2221.88	1814.01	2203.48	2216.85	2098.29
NCU01741	761.723	984.522	710.408	917.967	1648.59	1001.69	1366.93	1419.61	825.864	837.288	595.158	763.38
NCU01742	268.97	340.28	433.925	448.784	833.606	292.12	212.54	182.449	194.024	229.31	298.506	396.757
NCU01744	793.282	676.612	482.31	241.391	444.728	528.028	618.868	493.196	491.19	521.877	591.45	787.486
NCU01745	755.268	802.145	900.874	968.965	1007.36	788.817	841.827	1030.55	685.214	774.909	800.342	864.829
NCU01746	206.569	213.958	238.083	326.388	277.179	226.693	200.038	197.445	189.696	185.381	163.159	195.867
NCU01747	973.312	878.728	985.355	685.075	533.673	739.977	691.798	802.277	922.515	884.732	999.346	732.242
NCU01748	1428.77	1117.95	1373.2	744.573	781.893	970.355	941.846	973.896	1538.49	1317.87	1806.49	770.411
NCU01750	149.906	183.956	297.219	424.985	446.796	239.594	197.954	206.609	160.845	151.995	163.159	343.521
NCU01751	401.662	495.024	495.366	547.38	457.139	506.833	456.337	527.354	555.384	494.641	521.613	682.019
NCU01752	1302.53	543.974	587.527	385.886	374.399	480.109	370.904	467.37	656.363	586.892	640.274	462.046
NCU01753	603.927	558.975	791.049	537.181	533.673	569.496	618.868	564.01	473.159	458.62	571.055	409.814
NCU01754	58225.9	47147.3	95372.1	119094	123018	55201.5	55712.7	63887.3	31602.1	28493.3	32633.6	23422.7
NCU01756	1823.97	1739.3	1877.78	1113.46	1356.94	1753.64	1589.89	1743.68	1821.95	1708.84	1673.61	1211.36
NCU01757	97.5464	105.795	93.6971	90.0968	113.768	109.66	66.6793	129.964	73.5704	90.4939	93.9397	89.3958
NCU01758	404.531	396.335	443.141	401.186	444.728	400.859	358.401	402.388	382.277	372.519	416.549	430.908
NCU01759	508.532	502.92	599.815	628.977	415.769	553.831	627.202	673.146	423.39	500.791	506.78	624.766
NCU01760	15.7796	14.2112	16.1282	11.8996	16.548	11.0582	18.7536	15.8289	18.7532	21.086	16.6867	27.1201
NCU01761	312.005	318.963	384.772	411.385	335.097	330.824	295.89	343.238	273.364	284.66	328.789	297.316
NCU01762	82.4841	101.847	103.681	132.595	78.603	95.8376	104.186	94.1405	83.6683	109.823	111.862	119.529
NCU01763	297.66	345.017	470.789	533.781	577.112	403.624	260.466	303.249	320.248	312.775	330.643	459.032
NCU01764	100.415	89.2149	82.9449	117.296	93.0825	129.934	62.5119	80.8109	59.1448	76.4366	95.7938	67.2979
NCU01765	4063.24	4057.31	3532.07	4073.05	4383.15	4426.96	4232.05	4633.71	3401.55	3918.47	3700.73	3278.51
NCU01766	484.863	550.29	534.534	583.079	419.906	551.988	585.528	603.166	473.159	525.392	533.355	589.61
NCU01767	1191.36	1327.96	1163.53	1098.16	1104.58	1340.8	1283.58	1233.82	1325.71	1307.33	1232.96	1139.04
NCU01768	5419.56	5057.62	3886.12	2736.9	2153.31	4919.05	5292.67	4415.44	5253.07	4855.04	3951.03	4071.02
NCU01769	250.321	200.536	271.107	288.99	699.153	161.265	139.61	138.295	179.598	144.966	240.412	511.263
NCU01771	222.348	249.486	240.387	236.291	279.248	254.338	222.959	230.769	225.039	226.674	241.648	311.379
NCU01772	174.293	131.849	95.2331	69.6975	62.055	86.6224	125.024	94.1405	193.303	147.602	165.013	135.6
NCU01776	8957.77	6574.27	7799.9	6543.06	6627.48	5485.78	6492.9	5201.06	7077.9	5976.99	6866.25	4931.83
NCU01777	745.226	556.606	584.455	450.484	457.139	466.287	429.248	471.536	757.342	613.25	604.428	811.593
NCU01779	349.302	365.544	325.636	266.89	368.193	290.277	360.485	341.572	312.313	323.318	398.008	303.343
NCU01780	43.7524	49.7393	42.2405	28.899	26.8905	46.9973	45.842	29.1586	45.4405	51.8363	50.06	41.1823
NCU01781	439.676	383.703	448.517	494.682	492.303	365.841	325.062	329.908	359.197	389.212	323.227	474.099
NCU01782	558.023	384.493	456.197	283.89	333.029	296.728	285.471	276.59	488.305	365.49	493.184	337.494
NCU01783	292.639	370.281	480.005	538.881	519.194	434.034	439.667	424.882	339.722	331.225	368.961	285.263
NCU01784	105.436	97.1101	97.5371	88.3968	70.329	82.9364	64.5956	63.3157	80.7832	78.1938	101.974	89.3958
NCU01785	281.163	214.747	181.25	254.991	130.316	166.794	179.201	146.626	137.764	185.381	162.54	190.845
NCU01786	261.08	232.117	142.082	134.295	130.316	130.855	181.284	120.8	172.386	198.559	214.455	123.547
NCU01788	114.76	82.1093	93.6971	103.696	144.795	94.916	110.438	86.6426	121.175	96.644	99.502	119.529
NCU01789	213.741	103.426	123.649	122.396	70.329	103.21	156.28	108.303	199.794	164.295	210.746	212.943
NCU01790	28.6901	26.0539	43.7765	35.6987	47.5755	26.7239	12.5024	19.9944	23.0809	22.8431	43.8798	37.1645
NCU01791	413.138	495.814	645.895	610.278	703.29	615.572	514.681	749.792	594.333	547.356	643.982	502.223
NCU01792	1581.54	1946.15	2183.45	1888.63	1712.72	2128.7	2256.68	2407.66	1950.34	1845.02	1843.57	1424.31
NCU01793	819.103	680.56	643.591	358.687	554.358	588.848	591.779	591.502	801.34	716.923	805.286	551.441
NCU01794	871.463	1038.21	917.77	759.873	678.468	1200.73	1002.27	1353.79	967.234	1020.91	1015.41	828.669
NCU01795	487.015	501.341	567.558	498.082	533.673	549.223	498.011	596.501	467.388	539.449	595.776	500.215
NCU01796	123.368	102.637	104.449	76.4972	101.357	95.8376	75.0143	88.3088	123.339	107.187	122.369	101.449
NCU01797	2505.37	2523.28	2509.85	2670.6	3545.41	2741.51	2519.23	3458.21	2605.98	2521.53	2592	2764.24
NCU01798	22.9521	16.5798	10.7521	16.9994	14.4795	19.3518	8.33492	18.3282	20.9171	14.9359	18.5407	20.0889
NCU01799	74.5943	87.6359	56.0646	79.8971	57.918	77.4073	85.4329	76.6454	66.3576	91.3725	43.8798	59.2624
NCU01800	555.154	504.499	491.526	316.189	413.7	382.429	429.248	338.239	478.207	450.712	612.462	398.765
NCU01801	185.051	206.852	243.459	236.291	244.083	198.126	216.708	201.611	166.615	209.981	207.038	205.912
NCU01802	15.7796	19.7378	11.5201	15.2994	16.548	23.9594	10.4186	22.4938	13.7043	14.9359	11.1244	10.0445
NCU01803	414.572	445.285	327.94	355.287	275.111	454.307	400.076	401.555	354.869	407.662	323.227	388.721
NCU01804	356.475	381.335	290.307	343.388	359.919	329.902	364.653	386.559	300.052	328.589	273.785	247.094
NCU01805	170.706	199.747	192.002	175.094	153.069	192.597	143.777	199.944	172.386	167.809	190.352	152.676
NCU01806	261.08	272.382	212.738	209.092	235.809	281.062	239.629	223.271	281.299	256.546	286.763	192.854
NCU01807	235.259	295.278	225.795	300.889	434.385	360.312	360.485	339.906	232.973	246.003	276.257	283.254
NCU01808	674.935	821.093	400.901	521.881	951.51	950.082	1371.09	1173.01	504.174	837.288	763.878	477.112
NCU01809	246.018	218.695	183.554	141.095	144.795	193.518	187.536	164.121	229.366	195.045	252.154	185.823
NCU01810	235.259	141.323	125.953	84.9969	130.316	149.285	175.033	182.449	142.092	139.694	109.39	92.4091
NCU01811	53.794	53.6869	43.7765	64.5977	49.644	61.7415	68.7631	81.644	47.6044	57.9864	58.0943	45.2001
NCU01812	34.4281	28.4225	32.2564	16.9994	28.959	36.8606	64.5956	34.9903	43.2767	53.5935	38.3175	16.0712
NCU01813	890.111	991.628	881.674	758.173	1019.77	1094.76	879.334	845.598	1059.56	1033.21	1023.45	1028.55
NCU01814	197.245	223.432	193.538	248.191	357.851	240.515	183.368	212.441	216.383	223.16	206.42	270.196
NCU01815	1524.16	2020.36	2354.71	2614.51	2089.19	2527.72	2089.98	2471.81	2160.23	1925.85	1683.5	1678.43
NCU01816	1814.65	2133.26	2093.59	1784.94	1359	2504.68	2621.33	2821.72	2080.89	1995.26	1525.9	1330.89
NCU01817	793.282	791.881	710.408	584.779	599.865	818.305	687.631	735.629	858.321	803.902	809.612	699.095
NCU01818	286.184	197.378	258.819	227.792	221.33	232.222	181.284	208.275	284.184	209.981	237.939	245.085
NCU01819	104.002	101.058	124.417	130.895	84.8085	120.718	68.7631	94.9736	87.9959	108.066	105.064	104.462
NCU01820	750.247	548.711	394.757	248.191	287.522	430.348	433.416	476.534	813.602	647.515	656.96	617.735
NCU01821	1872.03	1869.57	1753.36	1555.44	786.03	1680.84	1381.51	1617.05	1329.32	1354.77	1445.56	971.3
NCU01822	692.867	775.301	710.408	554.18	473.687	806.326	781.398	954.735	711.902	697.594	683.535	440.952
NCU01823	195.093	123.164	152.834	135.995	169.617	130.855	154.196	180.783	165.173	150.237	140.91	218.969
NCU01824	3084.91	2311.69	1733.4	872.069	653.646	2720.31	2919.3	1893.64	3346.01	2522.41	2553.06	1630.22
NCU01826	1280.3	1147.16	897.802	552.48	637.098	1097.52	998.106	1016.38	1254.3	1223.86	1118.62	999.425
NCU01827	7010.43	6847.44	6782.29	8321.2	8060.95	6058.96	7951.51	7145.52	4740.24	5704.63	5124.66	4951.92
NCU01828	208.003	213.168	208.13	268.59	252.357	229.457	185.452	224.104	178.877	175.716	122.987	196.872
NCU01829	319.178	317.384	340.228	373.987	446.796	343.725	325.062	300.75	253.89	297.839	283.673	339.503
NCU01830	158.513	132.638	109.825	137.695	918.414	94.916	112.521	88.3088	62.0299	74.6794	70.4548	413.832
NCU01831	231.673	277.119	271.107	220.992	171.686	261.71	195.871	259.095	243.071	275.875	241.03	224.996
NCU01833	220.914	139.744	189.698	161.494	217.193	133.62	218.792	179.117	168.779	164.295	163.777	192.854
NCU01834	8.60704	7.10561	13.0561	15.2994	12.411	5.52909	6.25119	5.83171	4.32767	4.39291	4.9442	7.03113
NCU01835	6817.49	6728.23	7399.76	6590.66	11521.5	5534.62	6288.69	6717.3	6841.32	6659.65	5892.87	7074.32
NCU01837	43.0352	29.212	33.0244	57.7979	82.74	35.0176	43.7583	111.636	36.7852	18.4502	17.9227	32.1423
NCU01838	1443.83	1867.99	2532.12	3068.39	4014.96	2658.57	2392.12	3077.48	1951.78	2210.51	2429.45	1773.85
NCU01839	869.311	955.31	1059.85	844.87	976.332	967.591	866.831	898.917	1006.18	895.275	870.179	1153.11
NCU01840	143.451	148.428	131.33	112.196	93.0825	129.012	112.521	116.634	127.666	135.302	115.571	128.569
NCU01841	35.1454	48.1603	33.7924	27.199	39.3015	34.0961	50.0095	36.6565	39.6703	43.9291	27.8111	42.1868
NCU01842	157.078	178.43	139.01	78.1972	84.8085	103.21	122.94	91.6412	146.419	164.295	158.214	181.805
NCU01843	1867.73	1890.88	1456.14	1225.66	949.442	2002.45	2114.99	2112.75	1961.16	1996.14	1664.34	1471.51
NCU01844	431.786	422.389	379.396	314.489	353.714	474.58	577.193	678.145	473.88	452.469	426.437	346.534
NCU01845	474.822	505.288	414.725	314.489	444.728	362.155	427.164	899.75	396.703	460.377	574.145	390.73
NCU01846	1768.75	1189.01	1318.67	778.572	1239.03	1095.68	1187.73	1846.15	2002.99	1471.62	1602.54	1283.68
NCU01848	0.717253	0.789513	0.768009	1.69994	2.0685	1.84303	2.08373	1.6662	1.44256	0.878582	0.618025	2.00889
NCU01849	33.7109	41.8442	59.1367	59.4979	97.2195	56.2124	68.7631	58.3171	41.8341	41.2933	49.442	54.2401
NCU01850	237.411	218.695	254.211	190.393	295.796	211.948	181.284	264.926	225.039	195.045	242.266	190.845
NCU01851	20.0831	12.6322	17.6642	23.7991	37.233	22.1164	22.921	17.4951	16.5894	14.9359	14.8326	26.1156
NCU01852	40.1662	38.6861	43.0085	69.6975	66.192	52.5264	27.0885	34.9903	32.4575	50.0791	32.1373	63.2802
NCU01853	0.717253	5.52659	5.37606	6.79976	2.0685	2.76455	6.25119	4.99861	1.44256	1.75716	2.4721	5.02223
NCU01854	782.523	861.358	688.904	465.783	502.646	822.913	823.073	886.42	883.566	879.46	903.552	634.81
NCU01855	320.612	307.91	251.139	348.487	264.768	334.51	372.988	420.716	300.052	266.21	258.952	211.938
NCU01856	8451.39	6569.53	4595	2301.72	3357.18	5898.62	7045.09	7350.46	7245.96	6071.88	5328.61	4260.86
NCU01857	501.36	433.442	436.229	377.386	330.96	466.287	377.155	416.551	470.995	506.063	503.69	584.588
NCU01858	129.823	123.164	119.809	117.296	136.521	119.797	108.354	142.46	121.896	134.423	159.45	183.814
NCU01859	2646.66	2967.78	3339.3	3263.88	2840.05	3084.31	3123.51	3593.17	2406.18	2618.17	3117.32	2368.49
NCU01860	60.9665	51.3183	77.5689	74.7973	74.466	70.9567	50.0095	33.3241	69.2427	72.0437	74.781	93.4136
NCU01861	2071.43	2180.63	3982.13	8156.31	12804	8836.41	5315.59	5527.63	1920.04	1674.58	1870.14	3601.95
NCU01862	152.775	120.006	132.098	78.1972	80.6715	105.053	68.7631	109.136	129.83	129.151	146.472	200.889
NCU01863	2.15176	0.789513	1.53602	1.69994	2.0685	0.921515	4.16746	0.833102	0.721278	2.63574	2.4721	1.00445
NCU01865	96.8292	86.0569	112.129	103.696	148.932	97.6806	54.177	87.4757	100.258	85.2224	92.0857	86.3824
NCU01866	14.3451	31.5805	21.5042	22.0992	20.685	41.4682	50.0095	58.3171	16.5894	21.9645	15.4506	13.0578
NCU01867	15.0623	15.7903	12.2881	27.199	22.7535	19.3518	8.33492	4.16551	8.65534	10.543	17.3047	20.0889
NCU01868	182.9	186.325	201.218	362.087	372.33	237.751	175.033	183.282	188.254	159.023	139.674	282.25
NCU01869	18.6486	22.8959	9.21611	8.49969	18.6165	18.4303	14.5861	23.3269	25.966	14.9359	24.103	19.0845
NCU01870	68.8563	71.0561	66.8168	88.3968	153.069	127.169	172.95	129.131	80.7832	67.6508	41.4077	41.1823
NCU01871	1158.36	870.043	880.906	581.379	2267.08	778.68	1944.12	2816.72	1043.69	768.759	696.514	481.13
NCU01872	6.45528	1.57903	3.84004	1.69994	2.0685	2.76455	4.16746	7.49792	5.77023	0.878582	1.85407	3.01334
NCU01873	38.0144	33.949	36.8644	59.4979	217.193	24.8809	95.8515	42.4882	28.1299	28.9932	24.103	34.1512
NCU01874	57.3802	75.7932	64.5127	81.5971	95.151	68.1921	60.4281	87.4757	54.0959	52.7149	64.8926	55.2446
NCU01875	0.717253	0.789513	1.53602	1.69994	2.0685	0.921515	2.08373	0.833102	0.721278	0.878582	0.618025	1.00445
NCU01876	0.717253	0.789513	0.768009	1.69994	4.137	0.921515	2.08373	0.833102	0.721278	0.878582	0.618025	1.00445
NCU01877	0.717253	0.789513	0.768009	1.69994	2.0685	0.921515	4.16746	1.6662	0.721278	0.878582	1.85407	1.00445
NCU01878	163.534	164.219	144.386	115.596	80.6715	132.698	143.777	166.62	150.026	166.052	197.15	142.631
NCU01879	885.09	958.468	1176.59	851.669	1025.98	938.102	770.98	771.452	1006.9	813.566	1026.54	988.376
NCU01880	42.3179	34.7386	40.7045	74.7973	74.466	37.7821	33.3397	39.1558	28.1299	27.236	20.3948	38.169
NCU01881	2243.57	2096.95	1926.93	2478.51	1809.94	1866.07	1608.64	1966.95	1727.46	2029.52	1698.95	2706.98
NCU01882	339.261	371.86	369.412	426.685	564.701	365.841	364.653	337.406	305.822	328.589	358.454	301.334
NCU01883	1352.02	1550.6	1642.77	1045.46	1458.29	1609.89	1571.13	4512.08	2152.29	1687.76	1503.65	1201.32
NCU01884	34.4281	37.1071	41.4725	35.6987	33.096	30.41	25.0048	36.6565	33.9001	41.2933	45.1158	66.2935
NCU01886	1369.95	1144.79	1326.35	948.566	1450.02	1023.8	1210.65	1465.43	2259.04	1509.4	2185.34	2448.84
NCU01888	50.2077	34.7386	35.3284	32.2988	12.411	32.253	56.2607	29.9917	48.3256	36.9004	49.442	43.1912
NCU01889	229.521	180.798	249.603	214.192	206.85	211.948	218.792	259.928	217.826	195.045	240.412	173.769
NCU01891	147.037	236.854	271.107	270.29	380.604	215.635	247.964	569.009	198.352	191.531	223.107	273.21
NCU01893	451.869	605.556	618.247	683.375	891.524	496.697	570.942	820.605	429.161	463.891	410.986	497.201
NCU01894	1532.77	1463.76	1327.89	1536.74	1170.77	1474.42	1348.17	1300.47	1087.69	1110.53	1228.63	1008.46
NCU01895	423.179	285.804	310.276	251.591	393.015	283.827	258.382	322.41	375.065	350.554	423.965	380.685
NCU01896	81.0496	86.0569	69.8888	69.6975	72.3975	106.896	43.7583	77.4785	76.4555	86.9796	84.0514	97.4313
NCU01897	603.21	635.558	695.048	645.977	688.811	558.438	516.765	628.159	543.123	567.564	616.789	576.553
NCU01898	4743.91	5360	4707.89	5603	8542.91	5107.96	6226.18	10196.3	5191.04	5122.13	4274.26	3285.55
NCU01899	60.9665	67.1086	71.4248	61.1978	84.8085	70.9567	56.2607	85.8095	77.1768	67.6508	79.1072	84.3735
NCU01900	68.139	68.6876	136.706	141.095	76.5345	93.073	56.2607	85.8095	85.8321	54.4721	80.9612	105.467
NCU01901	479.125	537.658	543.75	409.685	450.933	528.028	420.913	464.038	556.106	580.742	475.879	567.512
NCU01902	687.846	746.879	728.84	647.677	386.81	782.366	912.673	1155.51	653.478	636.093	655.106	469.077
NCU01903	448.283	492.656	668.168	1099.86	841.88	587.927	889.752	786.448	441.422	486.734	383.175	704.117
NCU01904	680.673	841.62	3025.95	3034.39	2426.35	1125.17	1187.73	1232.99	889.336	630.822	773.767	831.682
NCU01905	618.989	709.772	3031.33	3972.76	2825.57	1232.99	800.152	904.749	870.583	625.55	596.394	1089.82
NCU01906	303.398	487.919	700.424	764.972	546.084	767.622	752.226	943.071	652.757	636.972	532.737	534.366
NCU01907	697.17	830.567	771.849	722.474	676.4	833.05	921.008	1101.36	913.138	829.381	715.673	710.144
NCU01908	197.962	180.009	148.226	129.195	151.001	161.265	206.289	189.114	178.156	188.895	155.124	170.756
NCU01910	167.12	116.058	133.634	83.297	70.329	119.797	116.689	134.963	134.879	119.487	135.965	145.645
NCU01911	330.654	341.069	331.78	161.494	246.152	269.082	256.299	277.423	316.641	320.682	402.952	354.57
NCU01912	1370.67	954.521	862.474	469.183	504.714	655.197	808.487	633.991	1315.61	947.111	1142.73	737.264
NCU01913	417.441	430.284	392.452	319.588	361.988	393.487	335.48	397.39	337.558	430.505	436.943	346.534
NCU01914	1377.84	1459.02	1821.72	1290.25	1812.01	1756.41	1933.7	2056.1	1526.95	1349.5	1284.26	931.122
NCU01916	67.4218	53.6869	41.4725	28.899	24.822	44.2327	22.921	48.3199	49.7682	54.4721	62.4205	40.1779
NCU01917	5.73802	7.10561	7.68009	8.49969	14.4795	11.0582	10.4186	12.4965	13.7043	6.15007	8.03432	12.0534
NCU01918	923.822	975.048	1048.33	1040.36	997.017	1058.82	1087.71	1389.61	907.368	975.225	997.492	662.935
NCU01919	863.573	895.307	720.392	598.378	407.495	831.207	1004.36	1028.88	902.319	1012.13	805.286	657.913
NCU01920	150.623	132.638	123.649	127.495	113.768	163.108	152.112	168.287	141.371	144.087	90.2316	91.4047
NCU01922	278.294	363.176	313.348	416.485	291.659	335.431	458.42	404.054	316.641	329.468	295.416	314.392
NCU01923	1.43451	3.15805	1.53602	3.39988	4.137	0.921515	4.16746	1.6662	2.16383	0.878582	2.4721	1.00445
NCU01924	750.964	624.504	655.88	560.98	595.728	607.278	523.016	638.989	835.24	659.815	690.334	670.971
NCU01926	114.043	37.1071	15.3602	27.199	28.959	23.0379	47.9258	54.9847	32.4575	41.2933	23.4849	18.08
NCU01927	1182.03	930.046	997.643	717.374	570.906	900.32	739.724	941.405	1171.36	1070.11	1200.82	1118.95
NCU01928	370.82	439.759	404.741	435.184	455.07	425.74	381.322	393.224	432.767	416.448	394.918	364.614
NCU01929	434.655	467.391	389.38	333.188	397.152	434.034	389.657	408.22	409.686	458.62	406.042	363.61
NCU01930	776.785	927.677	854.026	787.072	529.536	821.991	739.724	833.935	799.898	839.045	818.883	753.335
NCU01931	48.056	51.3183	63.7447	50.9982	74.466	62.663	64.5956	49.153	49.0469	54.4721	67.9827	63.2802
NCU01932	223.783	150.797	142.082	105.396	109.631	122.562	135.442	123.299	184.647	170.445	196.532	188.836
NCU01935	156.361	179.219	162.818	224.392	246.152	204.576	227.126	289.919	172.386	198.559	161.922	172.765
NCU01936	200.114	163.429	172.802	103.696	142.727	158.501	120.856	120.8	196.188	209.981	197.768	202.898
NCU01938	405.965	236.064	205.058	229.492	310.275	244.201	260.466	225.771	330.345	258.303	250.3	232.027
NCU01939	1364.22	1000.31	656.648	549.08	552.29	806.326	966.85	756.457	1008.35	958.532	845.458	768.402
NCU01940	261.797	161.85	208.13	166.594	221.33	163.108	150.029	164.121	262.545	192.409	198.386	213.947
NCU01942	4.30352	3.15805	5.37606	6.79976	12.411	5.52909	6.25119	0.833102	2.16383	6.15007	2.4721	4.01779
NCU01943	0.717253	0.789513	0.768009	1.69994	2.0685	0.921515	2.08373	2.49931	0.721278	0.878582	0.618025	1.00445
NCU01944	137.713	176.851	253.443	304.289	113.768	204.576	175.033	178.284	181.041	172.202	215.073	112.498
NCU01945	452.587	492.656	574.471	506.582	285.453	525.264	458.42	490.697	476.765	510.456	560.548	331.467
NCU01946	33.7109	56.8449	79.1049	96.8965	62.055	63.5845	39.5909	40.822	34.6214	50.0791	63.6565	61.2713
NCU01947	203.7	253.434	238.083	144.495	175.823	170.48	145.861	185.782	214.22	224.038	229.287	243.076
NCU01948	5862.11	5364.74	6993.49	5917.49	6027.61	5412.98	5942.8	5207.72	4091.81	4911.27	5604.25	3829.96
NCU01949	14363.7	15369.4	16034.5	21407.3	17052.7	14088.1	15759.2	16911.1	11196.4	12149.9	11689.3	10713.4
NCU01950	456.89	516.341	519.942	571.179	560.564	644.139	577.193	530.686	468.11	519.242	474.025	462.046
NCU01951	115.478	98.6891	82.1769	86.6969	72.3975	89.387	70.8468	63.3157	76.4555	103.673	87.1415	124.551
NCU01953	248.17	158.692	158.21	105.396	64.1235	114.268	179.201	226.604	174.549	200.317	242.266	246.089
NCU01954	124.085	120.006	137.474	132.595	124.11	130.855	129.191	124.132	120.453	136.18	139.056	127.565
NCU01955	762.44	686.086	803.337	430.085	620.55	727.997	627.202	653.985	1042.97	844.317	851.638	822.642
NCU01956	1079.47	922.94	710.408	401.186	419.906	779.602	712.635	574.84	918.909	907.575	880.685	779.451
NCU01957	10.0415	22.8959	12.2881	22.0992	12.411	12.9012	18.7536	19.1613	8.65534	19.3288	17.9227	11.0489
NCU01958	0.717253	0.789513	0.768009	1.69994	2.0685	0.921515	2.08373	0.833102	0.721278	0.878582	0.618025	1.00445
NCU01959	0.717253	0.789513	0.768009	1.69994	2.0685	0.921515	2.08373	0.833102	0.721278	0.878582	0.618025	1.00445
NCU01960	0.717253	0.789513	0.768009	1.69994	2.0685	0.921515	2.08373	0.833102	0.721278	0.878582	0.618025	1.00445
NCU01961	50.925	46.5812	46.0805	40.7985	49.644	37.7821	31.2559	25.8262	35.3426	36.9004	41.4077	47.209
NCU01962	3086.34	2744.35	3725.61	2760.7	2399.46	3094.45	3265.2	2696.75	2831.02	2673.52	3388.01	2071.17
NCU01963	387.317	412.915	466.949	642.577	589.523	498.54	368.82	440.711	369.294	410.298	383.793	454.01
NCU01964	837.752	777.67	703.496	588.179	612.276	681.921	623.035	569.009	908.089	867.16	710.11	874.873
NCU01965	1124.65	892.939	639.751	424.985	351.645	659.805	654.291	634.824	1110.77	904.939	1026.54	714.162
NCU01966	12138.8	11864	9853.55	13290.1	12893	10919	12823.3	11570.1	8289.65	9776.85	7721.6	8624.18
NCU01967	291.205	326.858	284.163	401.186	289.59	364.92	372.988	292.419	288.511	299.596	213.837	286.267
NCU01968	409.552	416.863	499.206	851.669	1019.77	608.2	518.849	377.395	442.144	395.362	358.454	628.784
NCU01969	248.887	232.117	314.884	365.487	519.194	305.943	235.461	261.594	214.941	212.617	216.927	219.974
NCU01970	342.13	303.962	367.876	424.985	359.919	409.153	337.564	284.088	280.577	270.603	257.098	392.739
NCU01971	187.92	180.009	225.027	142.795	148.932	170.48	114.605	124.965	157.96	198.559	196.532	259.147
NCU01972	330.654	263.697	150.53	168.294	248.22	257.103	122.94	147.459	166.615	260.06	208.274	641.842
NCU01973	205.134	186.325	152.834	84.9969	128.247	131.777	102.103	136.629	165.173	165.173	161.304	269.192
NCU01974	133.409	185.535	154.37	151.295	115.836	158.501	129.191	241.6	143.534	140.573	161.922	177.787
NCU01975	818.386	879.517	1102.09	1055.66	821.195	996.158	735.556	815.607	784.029	729.223	823.209	767.397
NCU01976	88.2221	64.74	83.713	86.6969	175.823	85.7009	118.773	101.638	58.4235	79.9509	48.8239	42.1868
NCU01977	3896.12	3835.45	2705.69	2505.71	3218.59	3027.18	4277.9	3534.85	2252.55	2622.57	2262.59	1129
NCU01978	45.9042	60.003	40.7045	47.5983	45.507	73.7212	75.0143	39.1558	46.1618	51.8363	42.6437	56.249
NCU01979	83.9186	95.531	161.282	132.595	171.686	137.306	66.6793	112.469	119.011	105.43	129.167	220.978
NCU01980	41.6007	35.5281	27.6483	32.2988	47.5755	54.3694	22.921	41.6551	31.7362	42.1719	26.5751	40.1779
NCU01981	2942.17	2796.45	2657.31	2121.52	2080.91	2826.29	3146.43	3455.71	2209.28	2610.27	2499.91	1739.7
NCU01982	192.941	194.22	218.114	186.993	208.919	176.009	162.531	166.62	190.417	155.509	225.579	166.738
NCU01983	418.159	443.706	410.117	450.484	289.59	434.955	435.499	376.562	342.607	320.682	376.995	363.61
NCU01984	155.644	105.005	162.818	115.596	134.453	122.562	106.27	163.288	177.434	144.966	163.777	191.849
NCU01985	1396.49	1266.38	1347.09	567.78	800.51	1050.53	1546.13	768.953	1020.61	953.261	1062.38	987.371
NCU01987	0.717253	0.789513	0.768009	1.69994	2.0685	0.921515	2.08373	0.833102	0.721278	0.878582	0.618025	1.00445
NCU01988	0.717253	0.789513	0.768009	1.69994	2.0685	0.921515	2.08373	0.833102	0.721278	0.878582	0.618025	2.00889
NCU01989	253.19	331.595	280.323	389.286	345.44	331.745	306.308	361.566	258.218	302.232	254.008	302.339
NCU01990	353.606	360.018	315.652	283.89	316.481	338.196	341.732	372.397	326.739	354.947	356.6	351.556
NCU01991	410.986	334.753	281.859	202.293	206.85	270.925	268.801	211.608	354.148	300.475	321.991	317.405
NCU01992	2531.19	2456.96	1980.69	1638.74	1754.09	2309.32	2073.31	2218.55	2105.41	2367.78	2174.21	2028.98
NCU01993	310.571	352.912	218.883	244.791	219.261	287.513	256.299	318.245	325.296	323.318	315.193	294.303
NCU01994	657.004	672.665	675.08	474.283	649.509	697.587	473.007	596.501	762.391	718.68	700.222	749.317
NCU01995	1.43451	0.789513	0.768009	1.69994	2.0685	1.84303	2.08373	4.99861	3.60639	3.51433	1.23605	1.00445
NCU01996	613.969	549.501	463.877	424.985	614.345	493.011	527.183	437.379	649.15	513.092	503.69	561.486
NCU01997	449	408.968	392.452	368.887	523.331	453.385	402.16	602.333	559.712	463.012	483.913	373.654
NCU01998	204.417	246.328	158.978	129.195	74.466	178.774	168.782	195.779	202.679	244.246	228.669	284.258
NCU01999	280.446	267.645	264.963	275.39	281.316	281.062	195.871	245.765	258.939	297.839	291.09	273.21
NCU02000	134.844	151.586	158.21	159.794	163.412	142.835	114.605	142.46	113.962	140.573	151.416	147.654
NCU02001	459.042	486.34	423.173	402.885	432.317	518.813	445.918	488.198	364.967	435.776	383.793	379.681
NCU02002	170.706	177.64	137.474	108.796	119.973	129.012	112.521	143.294	150.747	151.995	153.888	130.578
NCU02003	37234.8	23011.9	19930.6	15358.9	12365.5	16838.8	18143	15389.1	27288.1	23594.3	28112.1	21713.1
NCU02004	710.798	825.83	824.073	501.482	726.044	739.977	604.281	620.661	744.359	720.437	872.033	732.242
NCU02005	486.298	412.126	1288.72	509.982	835.674	406.388	475.09	370.73	300.773	316.289	250.3	815.611
NCU02006	317.743	272.382	318.724	200.593	275.111	273.69	231.294	227.437	262.545	295.203	299.742	337.494
NCU02007	476.973	531.342	549.126	588.179	508.851	521.578	577.193	618.162	463.061	422.598	398.626	325.441
NCU02008	38.7317	59.2134	37.6324	37.3987	41.37	46.0758	64.5956	84.9764	32.4575	42.1719	48.2059	41.1823
NCU02009	2383.43	1540.34	1476.11	831.27	1121.13	1206.26	1506.54	1760.34	1519.73	1302.06	1446.8	801.549
NCU02010	611.817	487.129	271.107	171.694	231.672	371.371	375.071	262.427	459.454	414.69	451.776	309.37
NCU02011	972.595	844.778	693.512	491.282	417.837	722.468	704.3	736.462	945.596	851.345	935.689	834.695
NCU02012	418.159	369.492	360.964	237.991	248.22	345.568	279.22	322.41	390.933	386.576	329.407	307.361
NCU02013	750.964	896.886	628.999	639.177	599.865	727.075	1012.69	805.61	789.078	753.823	671.175	465.059
NCU02014	141.299	111.321	126.721	88.3968	157.206	148.364	129.191	106.637	118.29	117.73	87.7595	79.3513
NCU02015	468.366	540.027	525.318	396.086	564.701	488.403	479.258	544.016	504.174	445.441	465.991	558.472
NCU02016	2063.54	2060.63	2712.61	2293.22	1911.29	2373.82	1939.95	2323.52	1609.17	1737.83	2131.57	1339.93
NCU02017	797.585	928.467	1056.01	1201.86	990.812	845.029	868.915	1427.94	934.777	1005.98	943.724	676.997
NCU02018	842.055	929.256	865.546	1014.86	508.851	977.727	1000.19	1093.86	676.559	764.366	804.668	852.775
NCU02019	166.403	211.589	291.843	312.789	138.59	199.969	154.196	220.772	170.222	154.63	210.746	172.765
NCU02020	1075.88	1015.31	986.891	695.275	651.578	772.23	764.729	1018.05	1015.56	980.497	985.749	994.402
NCU02021	2.15176	5.52659	6.14407	6.79976	6.2055	4.60758	2.08373	4.99861	4.32767	2.63574	6.18025	4.01779
NCU02022	17.9313	30.791	26.8803	28.899	28.959	24.8809	29.1722	37.4896	29.5724	28.9932	27.1931	22.0978
NCU02023	3.58627	3.94756	4.60805	5.09982	2.0685	0.921515	12.5024	3.33241	3.60639	7.02865	2.4721	2.00889
NCU02024	395.924	451.601	334.084	285.59	210.987	413.76	383.406	526.52	465.224	429.626	504.308	358.588
NCU02025	344.999	366.334	462.341	331.488	384.741	317.923	291.722	378.228	341.886	366.368	458.574	331.467
NCU02026	659.873	619.767	578.311	436.884	690.879	716.939	681.379	732.297	994.643	683.536	836.187	752.331
NCU02027	1389.32	1881.41	2448.41	3025.89	1743.75	2484.4	2025.38	2927.52	1804.64	1861.71	2302.14	2315.25
NCU02028	760.288	767.406	1159.69	1293.65	1129.4	1032.1	781.398	871.425	933.334	861.888	893.664	1005.45
NCU02029	5.02077	4.73708	8.4481	5.09982	10.3425	2.76455	10.4186	2.49931	2.16383	9.6644	6.18025	7.03113
NCU02030	38.0144	30.791	23.0403	49.2982	70.329	22.1164	31.2559	26.6593	21.6383	27.236	29.6652	52.2312
NCU02031	519.291	426.337	414.725	460.683	455.07	437.72	408.411	389.059	406.801	325.075	284.909	544.41
NCU02032	2.15176	2.36854	3.84004	6.79976	4.137	0.921515	6.25119	0.833102	0.721278	2.63574	4.9442	2.00889
NCU02033	147.754	153.165	182.018	113.896	142.727	145.599	120.856	186.615	155.075	166.93	170.575	146.649
NCU02034	3.58627	7.89513	11.5201	6.79976	6.2055	5.52909	4.16746	2.49931	4.32767	5.27149	3.70815	8.03558
NCU02035	73.1598	76.5827	79.8729	88.3968	55.8495	56.2124	60.4281	59.9833	56.981	57.9864	55.6222	67.2979
NCU02036	79.6151	68.6876	56.8326	33.9988	26.8905	50.6833	31.2559	44.1544	68.5214	61.5007	96.4118	89.3958
NCU02037	0.717253	0.789513	0.768009	1.69994	2.0685	0.921515	2.08373	0.833102	1.44256	0.878582	0.618025	1.00445
NCU02038	53.0767	34.7386	41.4725	32.2988	47.5755	44.2327	83.3492	34.9903	53.3746	50.0791	42.6437	70.3113
NCU02039	129.106	95.531	69.1208	42.4985	62.055	67.2706	60.4281	34.9903	95.93	78.1938	106.918	120.534
NCU02040	2.15176	0.789513	1.53602	3.39988	2.0685	1.84303	2.08373	1.6662	2.88511	0.878582	0.618025	2.00889
NCU02041	1852.66	1663.5	2130.46	2106.22	2736.63	1801.56	1848.27	2191.89	1176.4	1341.59	1365.83	1116.94
NCU02042	46.6215	38.6861	35.3284	33.9988	51.7125	49.7618	45.842	39.9889	29.5724	33.3861	27.1931	24.1067
NCU02043	207.286	225.801	304.899	348.487	335.097	235.908	227.126	248.264	275.528	206.467	227.433	229.014
NCU02044	2305.25	2105.63	1788.69	1533.34	1336.25	1943.48	2360.87	1802.83	1784.44	1799.33	1776.2	1485.58
NCU02046	288.336	153.955	159.746	103.696	117.905	117.032	106.27	143.294	233.694	176.595	221.253	413.832
NCU02048	487.732	557.396	370.948	205.693	250.289	493.011	395.909	431.547	499.846	479.706	398.008	282.25
NCU02049	124.802	86.8464	71.4248	76.4972	33.096	57.1339	108.354	88.3088	105.307	97.5225	82.8153	103.458
NCU02051	116.912	93.952	69.8888	93.4966	88.9455	103.21	87.5166	109.969	126.224	115.973	117.425	122.543
NCU02052	72.4426	75.0037	79.1049	40.7985	51.7125	37.7821	50.0095	58.3171	69.2427	57.9864	84.6694	75.3335
NCU02053	68.139	63.9505	79.8729	64.5977	66.192	53.4479	37.5071	42.4882	50.4895	57.1078	54.3862	100.445
NCU02054	243.866	284.225	238.851	202.293	223.398	237.751	235.461	227.437	268.316	270.603	219.399	226.001
NCU02055	435.373	472.918	421.637	360.387	467.481	492.089	489.676	514.024	476.044	495.52	478.351	571.53
NCU02056	137.713	135.796	154.37	130.895	231.672	129.012	120.856	99.1391	110.356	129.151	174.901	222.987
NCU02057	410.986	283.435	341.764	273.69	359.919	274.611	229.21	208.275	322.411	360.218	307.776	601.664
NCU02058	64.5528	59.2134	59.1367	35.6987	47.5755	51.6048	16.6698	29.9917	45.4405	59.7435	67.3647	55.2446
NCU02059	1624.58	967.153	818.697	668.076	349.577	880.968	870.999	647.32	642.659	544.721	658.196	846.749
NCU02060	134.844	122.374	192.002	226.092	109.631	143.756	112.521	101.638	132.715	125.637	157.596	141.627
NCU02061	4.30352	7.89513	5.37606	6.79976	4.137	6.45061	16.6698	12.4965	8.65534	14.0573	10.5064	9.04002
NCU02062	15.0623	19.7378	11.5201	13.5995	4.137	13.8227	18.7536	14.9958	19.4745	11.4216	16.0686	21.0934
NCU02063	137.713	97.1101	66.8168	40.7985	74.466	87.5439	97.9353	66.6482	116.126	101.037	117.425	85.378
NCU02064	887.242	776.091	903.946	807.471	870.839	807.247	798.068	884.754	844.617	812.688	1075.98	602.668
NCU02065	176.444	132.638	135.938	61.1978	95.151	134.541	79.1817	83.3102	187.532	145.845	163.777	162.72
NCU02066	257.494	236.064	165.122	96.8965	130.316	177.852	212.54	160.789	258.939	234.581	243.502	195.867
NCU02067	214.459	218.695	226.563	236.291	215.124	198.126	189.619	153.291	185.369	193.288	195.914	180.8
NCU02068	126.954	79.7408	99.8411	81.5971	70.329	70.9567	47.9258	79.9778	108.913	91.3725	139.056	137.609
NCU02070	335.674	244.749	307.204	149.595	229.604	251.574	239.629	211.608	329.624	283.782	321.373	262.161
NCU02071	16.4968	22.1064	19.2002	11.8996	20.685	33.1745	37.5071	59.9833	23.8022	29.8718	32.1373	33.1467
NCU02073	13.6278	15.0007	12.2881	20.3993	14.4795	16.5873	10.4186	15.8289	10.8192	14.9359	18.5407	15.0667
NCU02074	808.344	489.498	521.478	328.088	643.304	380.586	516.765	592.335	351.263	378.669	338.059	208.925
NCU02075	6736.44	4427.59	3379.24	2354.42	2271.21	2957.14	3719.46	2186.06	4606.8	3865.76	4486.24	3055.53
NCU02076	1655.42	1570.34	1393.94	1341.25	1447.95	1479.95	1594.05	1632.88	1454.82	1573.54	1406.01	1282.68
NCU02077	10.0415	7.89513	6.91208	13.5995	8.274	10.1367	8.33492	9.16412	15.1468	12.3001	9.27037	7.03113
NCU02078	236.694	176.851	158.21	142.795	153.069	176.009	156.28	171.619	249.562	242.488	215.691	241.067
NCU02079	314.157	335.543	383.236	282.19	281.316	328.981	300.057	325.743	349.82	276.753	381.321	274.214
NCU02080	106.871	85.2674	91.393	100.296	165.48	75.5642	85.4329	80.8109	69.2427	61.5007	55.0042	142.631
NCU02081	5.02077	6.3161	8.4481	5.09982	10.3425	8.29364	4.16746	9.16412	3.60639	5.27149	6.79827	8.03558
NCU02082	183.617	139.744	144.386	100.296	111.699	130.855	158.363	111.636	160.124	137.937	155.742	161.716
NCU02083	229.521	154.744	174.338	144.495	105.494	128.091	166.698	159.956	194.745	180.988	194.06	251.112
NCU02084	449.718	559.764	1236.49	2854.2	2306.38	851.48	620.951	713.968	600.104	532.42	808.376	423.877
NCU02085	19.3658	37.1071	43.7765	61.1978	37.233	21.1948	12.5024	34.9903	27.4086	26.3574	30.2832	18.08
NCU02086	332.805	263.697	294.915	261.791	281.316	232.222	189.619	304.915	419.784	239.853	289.236	317.405
NCU02087	17.2141	19.7378	28.4163	27.199	16.548	33.1745	20.8373	20.8275	28.8511	19.3288	32.1373	20.0889
NCU02088	17.2141	19.7378	16.8962	32.2988	26.8905	27.6455	10.4186	31.6579	12.2617	22.8431	15.4506	23.1023
NCU02089	264.666	229.748	221.955	222.692	237.878	243.28	139.61	232.435	309.428	251.274	272.549	242.072
NCU02090	851.379	742.931	585.223	494.682	544.016	617.415	791.817	597.334	893.664	854.86	781.801	824.651
NCU02091	131.257	127.112	119.809	91.7967	111.699	91.23	114.605	137.462	112.519	90.4939	109.39	94.418
NCU02092	15.0623	14.2112	23.0403	20.3993	10.3425	17.5088	12.5024	15.8289	20.9171	14.9359	17.3047	40.1779
NCU02094	220.197	140.533	102.913	84.9969	105.494	149.285	141.694	112.469	212.056	195.045	200.24	197.876
NCU02095	655.569	626.873	652.039	588.179	618.482	710.488	745.975	705.637	507.78	601.828	508.634	504.232
NCU02096	108.305	48.1603	74.4969	73.0974	72.3975	93.9945	93.7678	46.6537	69.2427	55.3506	60.5664	50.2223
NCU02097	635.486	756.353	1298.7	1130.46	1851.31	902.163	666.793	761.455	729.934	637.85	768.823	1451.43
NCU02098	2092.23	2511.44	2940.71	2206.52	2128.49	2113.03	1798.26	2791.72	3123.86	2822.88	3032.65	2468.93
NCU02099	1700.61	1935.1	2552.86	3437.28	3572.3	1771.15	1760.75	3522.35	1729.63	1789.67	2156.91	1585.02
NCU02100	225.217	331.595	372.484	377.386	333.029	310.551	266.717	459.872	258.939	291.689	323.227	333.476
NCU02101	25.1039	26.0539	22.2723	28.899	16.548	18.4303	20.8373	13.3296	23.8022	21.9645	26.5751	32.1423
NCU02103	689.28	434.232	417.029	166.594	264.768	316.08	345.899	336.573	561.154	475.313	605.046	750.322
NCU02104	198.679	206.852	178.178	192.093	213.056	209.184	164.615	162.455	194.024	199.438	161.304	214.952
NCU02105	169.272	169.745	144.386	186.993	159.275	155.736	172.95	154.957	169.5	149.359	143.382	161.716
NCU02106	93.2429	109.742	114.433	98.5964	132.384	85.7009	106.27	89.1419	82.2257	104.551	93.3217	90.4002
NCU02107	157.078	158.692	161.282	103.696	169.617	166.794	118.773	103.305	131.273	137.059	169.957	175.778
NCU02108	231.673	306.331	240.387	198.893	101.357	341.882	337.564	360.733	219.99	263.574	227.433	153.68
NCU02109	5827.68	6928.76	7683.93	5718.59	5727.68	8747.02	8103.62	10765.3	6415.05	7497.81	6783.44	5275.36
NCU02110	339.978	454.759	456.965	491.282	364.056	459.836	393.825	427.381	393.818	442.805	493.184	536.375
NCU02111	760.288	543.974	490.758	292.389	335.097	502.226	491.76	510.691	881.402	590.407	634.711	551.441
NCU02112	184.334	158.692	132.866	142.795	130.316	150.207	118.773	128.298	179.598	176.595	165.013	176.783
NCU02113	1075.88	1026.37	907.018	753.073	963.921	1033.02	1035.61	1001.39	1110.77	1079.78	1030.87	839.718
NCU02114	1556.44	1230.85	979.979	554.18	684.674	993.393	798.068	748.126	1386.3	1161.48	1226.16	1162.15
NCU02115	162.099	135.007	103.681	74.7973	82.74	98.6021	118.773	70.8137	132.715	149.359	129.785	138.614
NCU02116	273.991	305.541	342.532	384.186	345.44	381.507	364.653	354.068	308.707	304.868	266.987	302.339
NCU02117	428.2	407.389	450.053	491.282	457.139	481.952	529.267	582.338	318.084	386.576	348.566	257.138
NCU02118	73.8771	63.9505	66.8168	54.398	62.055	60.82	54.177	44.9875	73.5704	60.6221	68.6007	54.2401
NCU02119	94.6774	77.3722	84.481	64.5977	70.329	85.7009	87.5166	53.3185	110.356	93.1296	118.661	83.3691
NCU02120	105.436	73.4247	102.913	78.1972	91.014	56.2124	68.7631	69.1475	87.2747	82.5867	108.154	75.3335
NCU02121	140.582	103.426	96.7691	67.9976	88.9455	82.9364	110.438	99.1391	138.485	96.644	134.111	117.52
NCU02122	984.071	798.987	1214.99	783.672	1423.13	815.541	645.956	759.789	876.353	778.423	767.587	478.117
NCU02123	100.415	135.796	190.466	135.995	190.302	144.678	100.019	199.944	116.126	120.366	140.292	98.4358
NCU02124	5463.32	5701.86	6018.12	5732.19	3741.92	5312.53	5423.95	5758.4	4456.78	4402.57	3879.96	3959.53
NCU02125	21.5176	22.1064	30.7204	32.2988	22.7535	31.3315	29.1722	31.6579	25.966	26.3574	19.1588	15.0667
NCU02126	447.566	280.277	282.627	159.794	1137.68	225.771	227.126	184.116	230.088	191.531	231.141	712.153
NCU02127	462.628	288.172	469.253	443.684	2616.65	363.077	268.801	217.44	214.22	177.473	249.682	1114.94
NCU02128	470.518	401.072	592.135	589.879	626.756	382.429	202.122	311.58	416.178	426.991	456.102	824.651
NCU02129	5.02077	4.73708	4.60805	1.69994	4.137	2.76455	2.08373	3.33241	5.04895	5.27149	6.79827	3.01334
NCU02130	130.54	109.742	145.154	107.096	122.042	105.974	83.3492	76.6454	145.698	133.544	117.425	167.743
NCU02131	174.293	118.427	120.577	100.296	101.357	113.346	106.27	123.299	170.222	160.78	177.373	152.676
NCU02132	44.4697	55.2659	68.3528	112.196	99.288	87.5439	72.9305	83.3102	51.2108	60.6221	44.4978	55.2446
NCU02133	3606.35	4040.73	5288.51	4105.35	1290.74	4642.59	4286.23	5406.83	2915.41	3172.56	4560.4	2727.07
NCU02134	2420.73	2203.53	1586.71	1189.96	773.619	1931.5	2058.72	1938.63	2140.75	2249.17	1752.1	2371.5
NCU02136	6402.92	6457.42	6150.98	4460.64	2416.01	6109.64	6886.73	7329.63	4955.18	5216.14	5596.83	3841
NCU02137	319.895	261.329	344.836	180.194	308.207	282.905	262.55	349.07	420.505	337.375	467.845	262.161
NCU02138	1544.25	2121.42	2423.84	1436.45	2482.2	2052.21	2044.14	4865.32	3296.24	3029.35	3120.41	3168.03
NCU02139	1181.32	927.677	1223.44	771.772	868.77	815.541	773.064	910.58	1153.32	986.647	1211.33	902.998
NCU02142	53.0767	82.8988	69.8888	83.297	95.151	103.21	70.8468	150.791	105.307	103.673	130.403	79.3513
NCU02143	0.717253	0.789513	0.768009	1.69994	2.0685	2.76455	2.08373	0.833102	1.44256	0.878582	0.618025	1.00445
NCU02144	2.15176	2.36854	2.30403	3.39988	4.137	3.68606	2.08373	2.49931	0.721278	1.75716	1.85407	2.00889
NCU02145	5.02077	3.94756	3.84004	1.69994	6.2055	7.37212	6.25119	6.66482	5.04895	0.878582	3.70815	3.01334
NCU02146	2.86901	1.57903	3.84004	3.39988	2.0685	2.76455	2.08373	0.833102	2.88511	1.75716	0.618025	1.00445
NCU02147	99.6982	100.268	96.0011	83.297	35.1645	116.111	100.019	99.9722	183.926	137.937	179.845	216.961
NCU02148	336.392	331.595	331.78	338.288	210.987	272.768	283.387	348.237	282.02	321.561	305.922	329.459
NCU02149	314.157	403.441	516.87	567.78	498.509	442.327	387.574	460.705	302.216	344.404	436.943	310.374
NCU02150	103.284	138.165	142.85	151.295	134.453	117.954	97.9353	131.63	103.143	108.944	116.807	124.551
NCU02151	546.547	582.66	546.822	436.884	341.303	582.398	545.937	527.354	571.252	552.628	490.094	503.228
NCU02152	799.737	769.775	659.72	679.976	622.619	743.663	752.226	1000.56	778.259	795.116	736.067	647.868
NCU02153	504.229	485.55	486.15	491.282	639.167	553.831	506.346	552.347	562.597	563.171	459.81	446.979
NCU02155	86.0704	52.8973	36.8644	33.9988	47.5755	44.2327	47.9258	56.6509	43.998	62.3793	53.1501	35.1556
NCU02156	255.342	288.172	295.683	350.187	453.002	294.885	377.155	399.889	302.937	311.896	265.133	269.192
NCU02157	294.791	314.226	456.965	275.39	469.55	345.568	389.657	327.409	320.969	267.089	366.489	207.921
NCU02158	96.1119	122.374	133.634	244.791	227.535	138.227	118.773	119.134	101.7	109.823	102.592	145.645
NCU02159	401.662	475.287	521.478	572.879	393.015	405.467	408.411	506.526	428.439	437.534	545.716	383.699
NCU02160	1828.28	1932.73	1595.92	1577.54	1981.62	1915.83	1892.03	1876.15	1782.28	1882.8	1415.89	1497.63
NCU02161	304.833	320.542	260.355	253.291	233.741	290.277	318.811	274.091	261.103	276.753	245.356	279.236
NCU02162	402.379	400.283	355.588	295.789	233.741	424.818	456.337	404.888	355.59	358.461	359.69	338.499
NCU02163	535.788	543.185	521.478	416.485	469.55	498.54	529.267	668.981	646.987	538.57	649.544	522.312
NCU02164	3344.55	2805.93	3382.31	1922.63	2341.54	2813.39	2552.57	2935.02	3827.82	3651.38	4684.01	3361.88
NCU02165	76.7461	74.2142	91.393	76.4972	70.329	103.21	79.1817	85.8095	139.928	102.794	118.043	98.4358
NCU02167	233.107	225.801	198.914	220.992	283.385	210.105	208.373	286.587	196.909	177.473	151.416	154.685
NCU02168	126.237	152.376	106.753	122.396	171.686	127.169	135.442	129.964	111.798	130.909	114.335	126.56
NCU02169	76.0288	89.2149	62.2087	86.6969	64.1235	71.8782	77.098	84.1433	64.915	80.8295	73.5449	58.2579
NCU02170	90.3739	86.0569	89.089	74.7973	86.877	83.8579	77.098	55.8178	85.8321	76.4366	100.738	54.2401
NCU02171	5.02077	3.15805	0.768009	1.69994	4.137	5.52909	4.16746	8.33102	2.88511	2.63574	4.9442	4.01779
NCU02172	227.369	185.535	171.266	110.496	196.508	166.794	143.777	127.465	209.171	209.102	213.837	230.018
NCU02173	187.92	151.586	144.386	127.495	138.59	152.05	133.359	144.96	189.696	159.023	185.407	179.796
NCU02174	142.016	146.06	119.041	118.996	101.357	182.46	289.638	279.922	93.7662	101.037	95.7938	152.676
NCU02175	636.204	723.194	595.975	472.583	438.522	411.917	479.258	1177.17	718.393	826.745	884.393	564.499
NCU02176	232.39	258.96	288.003	355.287	357.851	292.12	260.466	340.739	271.922	288.175	263.279	350.552
NCU02177	193.658	239.222	261.123	171.694	165.48	242.358	239.629	326.576	299.33	267.967	310.248	263.165
NCU02178	4.30352	2.36854	4.60805	6.79976	6.2055	2.76455	4.16746	2.49931	4.32767	1.75716	1.85407	7.03113
NCU02179	815.517	727.141	822.537	1096.46	1410.72	507.755	289.638	301.583	444.307	509.577	738.539	1142.06
NCU02181	7189.03	6119.51	6477.39	5434.7	5098.85	5011.2	7095.1	4723.69	5138.39	5603.59	5877.41	4598.36
NCU02182	314.157	242.38	188.162	159.794	190.302	205.498	197.954	249.097	312.313	280.268	299.124	226.001
NCU02183	2.15176	0.789513	3.84004	1.69994	4.137	1.84303	4.16746	0.833102	0.721278	0.878582	0.618025	2.00889
NCU02184	271.839	82.8988	109.825	135.995	31.0275	85.7009	81.2654	39.1558	40.3916	42.1719	53.1501	31.1379
NCU02187	2773.62	3044.36	3588.14	3410.08	3322.01	2919.36	2204.59	3011.66	3326.54	3628.54	4195.15	3991.67
NCU02188	15.0623	12.6322	88.321	135.995	357.851	25.8024	8.33492	13.3296	20.9171	15.8145	29.0472	374.659
NCU02189	0.717253	1.57903	0.768009	1.69994	2.0685	0.921515	2.08373	0.833102	0.721278	0.878582	0.618025	1.00445
NCU02190	152.058	90.794	75.2649	103.696	144.795	125.326	125.024	216.606	103.143	82.5867	96.4118	88.3913
NCU02191	1331.94	1497.71	1165.07	955.366	1336.25	1564.73	1569.05	2329.35	1620.71	1656.13	1521.58	1290.71
NCU02192	2.86901	3.15805	4.60805	1.69994	12.411	5.52909	4.16746	4.99861	5.04895	5.27149	4.9442	8.03558
NCU02193	122259	89233.1	95318.3	52563.8	51691.8	80333.1	78733.7	94682	73107.3	69601.2	78516.9	21134.6
NCU02194	697.887	624.504	373.252	365.487	297.864	511.441	641.789	962.233	406.801	563.171	378.231	304.347
NCU02195	38.0144	29.212	26.8803	16.9994	39.3015	20.2733	22.921	12.4965	10.0979	20.2074	21.0128	14.0623
NCU02196	43.0352	25.2644	44.5445	42.4985	37.233	33.1745	39.5909	24.9931	25.966	19.3288	19.7768	33.1467
NCU02197	5.73802	3.15805	6.91208	13.5995	6.2055	12.9012	8.33492	8.33102	10.0979	7.02865	4.9442	6.02668
NCU02198	2.86901	0.789513	1.53602	5.09982	8.274	1.84303	4.16746	2.49931	2.16383	0.878582	1.23605	2.00889
NCU02199	2.15176	3.94756	5.37606	3.39988	4.137	2.76455	2.08373	4.16551	4.32767	1.75716	1.85407	4.01779
NCU02200	669.197	659.243	612.871	688.475	920.483	765.779	868.915	803.11	714.065	711.651	614.935	826.66
NCU02201	175.727	138.954	149.762	134.295	161.343	156.658	125.024	117.467	134.879	137.059	157.596	151.671
NCU02202	1281.73	1048.47	880.906	945.166	808.784	960.219	985.604	1163.01	1228.34	1107.01	1189.7	1531.78
NCU02203	1030.69	1124.27	1133.58	1077.76	1017.7	1216.4	1012.69	1248.82	1205.98	1101.74	1231.11	1395.18
NCU02204	228.804	213.958	162.818	190.393	289.59	231.3	212.54	224.104	208.449	221.403	161.922	197.876
NCU02205	5.02077	4.73708	2.30403	5.09982	4.137	2.76455	4.16746	3.33241	4.32767	2.63574	0.618025	7.03113
NCU02206	5.73802	10.2637	13.0561	10.1996	18.6165	15.6658	10.4186	11.6634	7.93406	10.543	8.65235	6.02668
NCU02207	2014.05	2041.68	1373.97	1504.45	990.812	2134.23	2315.02	2363.51	1768.57	2153.4	1418.37	1395.18
NCU02208	1268.82	690.824	741.128	486.182	500.577	652.433	823.073	636.49	1089.85	869.796	1063.62	714.162
NCU02209	3835.15	2831.98	1520.66	566.08	548.153	1880.81	2267.1	1507.91	2164.56	2147.25	2334.28	1315.83
NCU02211	559.457	468.181	470.789	266.89	500.577	465.365	331.313	353.235	527.976	535.056	541.39	780.455
NCU02212	5.73802	9.47415	7.68009	6.79976	24.822	22.1164	6.25119	9.16412	10.0979	7.90723	13.5965	13.0578
NCU02213	228.804	331.595	379.396	341.688	597.797	566.732	293.806	337.406	452.963	379.547	496.892	580.57
NCU02214	200.831	159.482	188.93	147.895	153.069	131.777	108.354	101.638	165.173	159.023	166.249	141.627
NCU02215	38.7317	41.8442	34.5604	45.8983	35.1645	24.8809	41.6746	38.3227	44.7193	35.1433	32.7553	35.1556
NCU02216	618.272	877.149	1023.76	1217.16	1102.51	968.512	637.621	921.411	877.074	839.045	867.707	1116.94
NCU02217	127.671	151.586	119.809	124.096	97.2195	123.483	125.024	168.287	126.224	129.151	141.528	118.525
NCU02218	172.141	120.795	112.129	88.3968	78.603	124.405	147.945	103.305	137.764	113.337	140.91	122.543
NCU02219	719.405	798.987	758.025	552.48	614.345	723.389	800.152	996.39	956.415	978.74	782.419	771.415
NCU02220	182.9	210.01	219.651	258.391	239.946	225.771	225.043	261.594	236.579	252.153	245.356	202.898
NCU02221	146.32	195.01	230.403	220.992	221.33	185.225	118.773	194.946	163.73	167.809	207.038	210.934
NCU02222	54.5112	69.4771	76.0329	93.4966	72.3975	63.5845	56.2607	54.1516	53.3746	54.4721	77.8711	69.3068
NCU02223	433.221	386.861	407.813	195.493	225.467	317.923	260.466	268.259	411.85	381.304	427.673	341.512
NCU02224	1090.22	822.672	887.05	343.388	401.289	689.293	816.822	655.651	1151.16	852.224	1109.35	657.913
NCU02225	203.7	151.586	116.737	62.8977	51.7125	107.817	116.689	123.299	203.4	177.473	183.553	160.712
NCU02226	203.7	212.379	175.874	263.491	159.275	163.108	233.378	242.433	194.745	203.831	177.373	149.663
NCU02227	1552.14	1822.2	2572.06	2123.22	1985.76	1920.44	1837.85	1841.99	1516.13	1669.3	1894.25	1288.71
NCU02228	601.058	570.028	653.575	649.377	616.413	704.959	714.719	855.596	719.114	705.501	533.973	535.37
NCU02229	258.928	287.383	331.012	309.389	347.508	341.882	441.751	404.888	323.133	361.097	359.072	284.258
NCU02230	220.197	201.326	188.93	81.5971	157.206	166.794	168.782	116.634	199.073	212.617	215.073	236.045
NCU02231	120.499	133.428	143.618	142.795	140.658	136.384	106.27	124.132	131.273	150.237	159.45	142.631
NCU02232	196.527	195.799	150.53	98.5964	105.494	159.422	152.112	163.288	219.99	220.524	224.961	231.023
NCU02233	489.167	467.391	453.893	367.187	473.687	490.246	462.588	412.385	554.663	528.027	431.999	474.099
NCU02234	410.986	191.852	311.812	244.791	306.138	213.791	172.95	229.936	288.511	260.06	287.999	323.432
NCU02235	727.295	608.714	701.96	622.178	488.166	567.653	477.174	429.047	533.025	574.592	560.548	853.78
NCU02236	207.286	126.322	105.985	76.4972	107.562	100.445	70.8468	91.6412	187.532	144.087	215.691	134.596
NCU02237	109.022	93.952	97.5371	96.8965	68.2605	82.0148	70.8468	74.1461	112.519	104.551	104.446	121.538
NCU02238	119.781	104.216	151.298	139.395	343.371	116.111	85.4329	99.9722	131.994	108.066	130.403	267.183
NCU02239	21.5176	13.4217	19.9682	18.6993	31.0275	24.8809	18.7536	17.4951	10.8192	21.086	10.5064	38.169
NCU02240	33.7109	36.3176	48.3846	39.0986	47.5755	62.663	54.177	59.1502	40.3916	53.5935	49.442	55.2446
NCU02241	81.7669	94.7415	83.713	56.098	62.055	75.5642	54.177	63.3157	74.2917	79.0723	105.682	98.4358
NCU02242	59.532	66.3191	81.4089	50.9982	68.2605	69.1136	58.3444	104.971	80.0619	95.7654	71.6909	69.3068
NCU02243	114.76	105.005	117.505	90.0968	103.425	116.111	87.5166	115.801	110.356	137.937	113.099	121.538
NCU02244	143.451	230.538	347.908	271.99	380.604	189.832	252.131	1289.64	367.131	283.782	341.15	256.134
NCU02245	202.265	145.27	183.554	118.996	173.754	154.815	93.7678	127.465	219.99	205.588	173.665	151.671
NCU02246	29.4074	17.3693	48.3846	42.4985	14.4795	26.7239	16.6698	24.16	42.5554	36.0218	42.0257	88.3913
NCU02247	170.706	143.691	152.834	88.3968	97.2195	116.111	66.6793	85.8095	146.419	147.602	147.09	161.716
NCU02248	226.652	191.852	163.586	135.995	115.836	148.364	133.359	124.965	194.024	188.016	192.824	182.809
NCU02249	306.267	266.066	264.195	135.995	206.85	244.201	177.117	189.947	364.246	286.418	332.497	249.103
NCU02250	15367.9	17491.7	19354.6	20543.8	14762.9	19865.1	19232.8	20578.5	13373.2	14505.4	17392.4	13383.3
NCU02251	1.43451	7.10561	6.91208	6.79976	16.548	11.9797	8.33492	8.33102	8.65534	7.02865	4.32617	8.03558
NCU02252	7942.86	6834.02	4851.51	3515.47	2763.52	7686.36	11548	8741.74	5648.33	6609.57	5103.03	1671.4
NCU02253	27.2556	26.8434	29.9523	13.5995	18.6165	28.567	31.2559	16.662	28.8511	19.3288	34.6094	19.0845
NCU02254	126.954	104.216	101.377	95.1966	105.494	130.855	110.438	95.8067	109.634	129.151	124.841	111.494
NCU02255	375.123	410.547	357.124	326.388	486.098	403.624	422.997	318.245	411.129	425.233	370.197	403.788
NCU02256	228.804	194.22	137.474	86.6969	146.864	137.306	187.536	125.798	222.875	190.652	212.6	190.845
NCU02257	172.141	160.271	208.898	139.395	165.48	152.05	158.363	176.618	148.583	139.694	166.867	177.787
NCU02259	56.663	47.3708	44.5445	45.8983	33.096	36.8606	45.842	42.4882	72.8491	64.1364	77.2531	56.249
NCU02260	1646.81	1968.25	1695.76	1495.95	1226.62	1934.26	1996.21	2421.83	2120.56	2153.4	1983.24	1552.87
[truncated: 7,734 more rows]
