# Supplementary material for: Dawn- and dusk-phased circadian transcription rhythms coordinate anabolic and catabolic functions in Neurospora
Source: BMC Biol. 2015 Feb 24;13:17. doi: 10.1186/s12915-015-0126-4 (PMC4381671; doi:10.1186/s12915-015-0126-4)
Supplement: Additional file 15: Table S9. — Genes showing significant RNA abundance rhythms in ∆csp1 but not in wt. [file 12915_2015_126_MOESM15_ESM.xlsx]

## Sheet: Sheet1
gene Id	∆csp1 0	∆csp1 2	∆csp1 4	∆csp1 6	∆csp1 8	∆csp1 10	∆csp1 12	∆csp1 14	∆csp1 16	∆csp1 18	∆csp1 20	∆csp1 22
NCU00022	129.106	123.164	142.082	101.996	103.425	112.425	137.526	100.805	126.945	148.48	177.991	167.743
NCU00085	86.7876	71.8456	104.449	74.7973	78.603	73.7212	62.5119	70.8137	79.3406	72.0437	86.5235	116.516
NCU00095	440.393	414.494	375.556	169.994	204.782	328.059	277.136	272.424	445.029	411.176	522.849	475.103
NCU00100	657.721	632.4	620.551	543.98	494.372	555.674	481.341	572.341	637.61	622.036	637.801	674.988
NCU00160	784.675	877.149	824.073	936.666	912.209	908.614	1143.97	1094.7	808.553	890.003	748.428	767.397
NCU00164	434.655	337.911	321.796	277.09	283.385	270.004	235.461	253.263	376.507	354.068	380.703	362.605
NCU00186	109.022	107.374	115.969	86.6969	103.425	106.896	125.024	104.971	109.634	93.1296	87.1415	75.3335
NCU00205	140.582	97.1101	71.4248	64.5977	33.096	71.8782	64.5956	76.6454	82.2257	81.7081	102.592	108.48
NCU00222	203.7	142.112	132.098	67.9976	97.2195	105.974	81.2654	170.786	186.09	164.295	220.017	187.832
NCU00223	806.193	707.403	708.872	615.378	688.811	649.668	550.105	666.482	727.048	710.772	766.969	833.691
NCU00232	109.022	93.952	66.8168	44.1984	51.7125	65.4276	70.8468	77.4785	125.502	99.2797	111.862	110.489
NCU00233	98.9809	225.011	272.643	292.389	320.618	402.702	352.15	594.002	500.567	405.026	434.471	243.076
NCU00274	152.058	116.058	109.057	74.7973	70.329	89.387	87.5166	114.135	134.879	146.723	163.777	157.698
NCU00360	556.588	470.55	515.334	678.276	674.331	631.238	637.621	715.635	540.959	494.641	519.141	472.09
NCU00364	367.951	404.23	403.205	501.482	386.81	493.011	539.686	530.686	361.36	401.512	335.587	286.267
NCU00366	1480.41	1174.01	1007.63	729.274	866.702	933.495	1075.2	851.43	1327.15	1251.98	1385.61	1633.23
NCU00412	154.209	142.112	167.426	103.696	70.329	111.503	85.4329	83.3102	150.747	115.973	173.665	154.685
NCU00417	350.02	426.337	414.725	414.785	442.659	454.307	479.258	393.224	377.95	384.819	347.948	357.583
NCU00421	116.912	115.269	119.809	90.0968	74.466	91.23	85.4329	65.8151	93.0449	120.366	131.639	141.627
NCU00424	211.59	180.009	174.338	105.396	107.562	118.875	137.526	119.967	177.434	205.588	203.948	219.974
NCU00428	140.582	116.848	98.3051	56.098	51.7125	72.7997	58.3444	71.6468	129.83	123.001	126.077	148.658
NCU00435	985.506	1121.11	1155.09	1218.86	1330.05	1187.83	1308.58	1428.77	1052.34	1093.83	988.221	1021.52
NCU00436	686.411	577.923	536.838	411.385	355.782	500.383	448.002	420.716	662.133	642.243	749.664	711.148
NCU00438	177.879	219.485	182.018	282.19	295.796	262.632	316.727	285.754	192.581	218.767	142.146	154.685
NCU00446	120.499	114.479	100.609	112.196	91.014	95.8376	79.1817	80.8109	106.749	99.2797	124.223	105.467
NCU00448	164.968	163.429	150.53	142.795	128.247	138.227	127.107	91.6412	126.945	151.995	140.91	166.738
NCU00480	405.965	325.279	316.42	246.491	233.741	289.356	266.717	351.569	374.343	353.19	411.604	384.703
NCU00492	932.429	925.309	776.457	732.674	601.934	816.462	662.626	742.294	864.813	955.018	871.415	930.118
NCU00503	200.114	182.377	198.914	166.594	182.028	175.088	156.28	146.626	173.107	177.473	176.137	222.987
NCU00550	96.1119	57.6344	48.3846	45.8983	51.7125	36.8606	47.9258	48.3199	66.3576	57.9864	64.2746	67.2979
NCU00559	124.802	102.637	104.449	90.0968	66.192	93.073	64.5956	64.9819	79.3406	85.2224	93.3217	99.4402
NCU00568	449.718	464.233	396.293	438.584	432.317	523.421	518.849	632.324	460.176	484.977	414.695	388.721
NCU00587	657.721	558.975	615.943	496.382	496.44	490.246	454.253	573.174	648.429	569.321	627.913	649.877
NCU00602	235.976	221.064	241.923	241.391	221.33	183.381	177.117	195.779	173.107	198.559	210.746	201.894
NCU00631	154.209	109.742	105.217	101.996	128.247	95.8376	79.1817	116.634	111.077	131.787	132.257	195.867
NCU00680	918.084	645.821	866.314	640.877	666.057	619.258	514.681	525.687	1023.49	642.243	1132.84	1425.31
NCU00694	587.43	464.233	520.71	345.088	380.604	407.31	331.313	459.039	681.608	512.213	691.57	695.077
NCU00736	223.066	239.222	185.09	203.993	248.22	268.161	243.796	274.091	242.349	244.246	180.463	178.792
NCU00797	49.4905	60.7925	46.0805	74.7973	74.466	77.4073	91.6841	87.4757	62.0299	44.8077	46.3518	44.1957
NCU00837	82.4841	97.1101	88.321	129.195	113.768	150.207	156.28	104.138	99.5364	100.158	92.7037	101.449
NCU00889	414.572	385.282	409.349	430.085	531.605	498.54	462.588	467.37	433.488	422.598	375.759	380.685
NCU00936	691.432	602.398	956.171	730.974	604.002	691.136	431.332	497.362	517.878	470.92	597.012	990.385
NCU00967	255.342	191.852	155.906	146.195	140.658	158.501	122.94	160.789	219.269	250.396	239.794	251.112
NCU00978	322.047	331.595	419.333	353.587	320.618	325.295	193.787	275.757	316.641	314.532	359.69	396.757
NCU00998	275.425	222.643	215.042	203.993	190.302	193.518	145.861	199.111	248.12	254.789	247.21	258.143
NCU00999	590.299	566.87	562.182	413.085	382.673	464.444	425.081	496.529	471.716	507.82	558.076	638.828
NCU01002	1651.12	1950.89	1781.78	1784.94	1812.01	2116.72	2260.85	2604.28	1886.14	2003.17	1633.44	1655.33
NCU01036	892.263	837.673	768.009	540.581	639.167	692.058	641.789	724.799	768.883	856.617	883.775	975.318
NCU01122	124.085	80.5303	62.9767	54.398	78.603	50.6833	52.0932	52.4854	92.3236	85.2224	96.4118	108.48
NCU01135	162.816	171.324	193.538	222.692	171.686	182.46	116.689	166.62	138.485	177.473	177.991	285.263
NCU01140	1435.94	1065.05	1218.83	902.667	748.797	881.89	720.97	857.262	934.777	1003.34	929.509	1392.16
NCU01186	243.149	253.434	221.955	205.693	229.604	208.262	195.871	196.612	215.662	235.46	229.905	256.134
NCU01192	193.658	155.534	144.386	95.1966	86.877	131.777	137.526	149.958	148.583	195.924	193.442	252.116
NCU01216	814.8	784.776	735.752	589.879	655.715	731.683	581.36	626.493	809.274	837.288	884.393	988.376
NCU01320	469.801	572.397	669.704	600.078	750.866	865.303	1246.07	1071.37	581.35	616.764	492.566	292.294
NCU01323	236.694	251.855	215.81	146.195	161.343	188.911	125.024	189.114	181.762	246.881	230.523	247.094
NCU01362	185.051	148.428	131.33	86.6969	86.877	105.974	112.521	79.9778	165.894	145.845	185.407	165.734
NCU01364	327.785	301.594	311.044	370.587	335.097	340.961	368.82	359.067	285.626	296.961	244.12	264.17
NCU01370	91.8084	93.1625	76.8009	62.8977	70.329	80.1718	62.5119	55.8178	78.6193	86.101	110.008	101.449
NCU01377	68.139	64.74	66.0488	67.9976	47.5755	46.9973	45.842	39.9889	58.4235	65.8936	63.6565	54.2401
NCU01379	255.342	187.904	170.498	144.495	165.48	128.091	141.694	200.778	180.32	210.86	203.33	300.33
NCU01409	542.961	558.975	565.254	474.283	386.81	486.56	410.495	489.031	545.286	549.113	504.308	569.521
NCU01419	1004.15	1332.7	1448.46	1805.33	1586.54	1680.84	1708.66	1680.37	1065.33	1125.46	1093.29	969.291
NCU01425	1078.03	1444.81	1556.75	2201.42	2238.12	1934.26	1721.16	1712.86	1265.84	1175.54	1244.7	919.069
NCU01440	446.131	361.597	284.163	186.993	159.275	259.867	358.401	445.71	431.324	431.384	441.888	444.97
NCU01461	196.527	103.426	110.593	73.0974	103.425	84.7794	77.098	79.9778	158.681	137.937	156.978	181.805
NCU01466	123.368	95.531	103.681	44.1984	70.329	68.1921	58.3444	54.9847	100.979	107.187	126.077	109.485
NCU01553	955.381	1024.79	566.79	948.566	1121.13	939.024	1312.75	1064.7	802.783	845.195	600.102	575.548
NCU01568	78.1806	109.742	88.321	64.5977	64.1235	103.21	139.61	150.791	140.649	91.3725	80.9612	57.2535
NCU01597	69.5736	46.5812	58.3687	33.9988	55.8495	32.253	31.2559	35.8234	51.2108	58.865	56.8583	62.2757
NCU01623	101.133	108.163	75.2649	88.3968	51.7125	75.5642	37.5071	69.9806	80.7832	100.158	86.5235	124.551
NCU01654	643.376	398.704	489.99	346.788	355.782	373.214	339.648	235.768	538.074	364.611	590.832	722.197
NCU01674	2375.54	2910.14	2676.51	3166.99	3454.4	3307.32	3198.52	3917.25	2790.63	3016.17	2702	2743.14
NCU01741	761.723	984.522	710.408	917.967	1648.59	1001.69	1366.93	1419.61	825.864	837.288	595.158	763.38
NCU01784	105.436	97.1101	97.5371	88.3968	70.329	82.9364	64.5956	63.3157	80.7832	78.1938	101.974	89.3958
NCU01842	157.078	178.43	139.01	78.1972	84.8085	103.21	122.94	91.6412	146.419	164.295	158.214	181.805
NCU01855	320.612	307.91	251.139	348.487	264.768	334.51	372.988	420.716	300.052	266.21	258.952	211.938
NCU01862	152.775	120.006	132.098	78.1972	80.6715	105.053	68.7631	109.136	129.83	129.151	146.472	200.889
NCU01884	34.4281	37.1071	41.4725	35.6987	33.096	30.41	25.0048	36.6565	33.9001	41.2933	45.1158	66.2935
NCU01932	223.783	150.797	142.082	105.396	109.631	122.562	135.442	123.299	184.647	170.445	196.532	188.836
NCU01947	203.7	253.434	238.083	144.495	175.823	170.48	145.861	185.782	214.22	224.038	229.287	243.076
NCU01950	456.89	516.341	519.942	571.179	560.564	644.139	577.193	530.686	468.11	519.242	474.025	462.046
NCU01951	115.478	98.6891	82.1769	86.6969	72.3975	89.387	70.8468	63.3157	76.4555	103.673	87.1415	124.551
NCU01971	187.92	180.009	225.027	142.795	148.932	170.48	114.605	124.965	157.96	198.559	196.532	259.147
NCU02007	476.973	531.342	549.126	588.179	508.851	521.578	577.193	618.162	463.061	422.598	398.626	325.441
NCU02036	79.6151	68.6876	56.8326	33.9988	26.8905	50.6833	31.2559	44.1544	68.5214	61.5007	96.4118	89.3958
NCU02039	129.106	95.531	69.1208	42.4985	62.055	67.2706	60.4281	34.9903	95.93	78.1938	106.918	120.534
NCU02052	72.4426	75.0037	79.1049	40.7985	51.7125	37.7821	50.0095	58.3171	69.2427	57.9864	84.6694	75.3335
NCU02058	64.5528	59.2134	59.1367	35.6987	47.5755	51.6048	16.6698	29.9917	45.4405	59.7435	67.3647	55.2446
NCU02068	126.954	79.7408	99.8411	81.5971	70.329	70.9567	47.9258	79.9778	108.913	91.3725	139.056	137.609
NCU02095	655.569	626.873	652.039	588.179	618.482	710.488	745.975	705.637	507.78	601.828	508.634	504.232
NCU02103	689.28	434.232	417.029	166.594	264.768	316.08	345.899	336.573	561.154	475.313	605.046	750.322
NCU02116	273.991	305.541	342.532	384.186	345.44	381.507	364.653	354.068	308.707	304.868	266.987	302.339
NCU02117	428.2	407.389	450.053	491.282	457.139	481.952	529.267	582.338	318.084	386.576	348.566	257.138
NCU02128	470.518	401.072	592.135	589.879	626.756	382.429	202.122	311.58	416.178	426.991	456.102	824.651
NCU02187	2773.62	3044.36	3588.14	3410.08	3322.01	2919.36	2204.59	3011.66	3326.54	3628.54	4195.15	3991.67
NCU02228	601.058	570.028	653.575	649.377	616.413	704.959	714.719	855.596	719.114	705.501	533.973	535.37
NCU02229	258.928	287.383	331.012	309.389	347.508	341.882	441.751	404.888	323.133	361.097	359.072	284.258
NCU02237	109.022	93.952	97.5371	96.8965	68.2605	82.0148	70.8468	74.1461	112.519	104.551	104.446	121.538
NCU02241	81.7669	94.7415	83.713	56.098	62.055	75.5642	54.177	63.3157	74.2917	79.0723	105.682	98.4358
NCU02247	170.706	143.691	152.834	88.3968	97.2195	116.111	66.6793	85.8095	146.419	147.602	147.09	161.716
NCU02248	226.652	191.852	163.586	135.995	115.836	148.364	133.359	124.965	194.024	188.016	192.824	182.809
NCU02285	39.4489	52.8973	45.3125	52.6981	62.055	68.1921	62.5119	67.4813	45.4405	58.865	46.3518	46.2046
NCU02315	129.823	101.847	66.8168	47.5983	55.8495	63.5845	50.0095	53.3185	107.47	86.101	111.862	118.525
NCU02325	2362.63	2155.37	1908.5	1948.13	1067.35	1572.1	1448.19	1876.15	1877.49	1857.32	2614.24	2396.61
NCU02338	179.313	362.386	352.516	271.99	368.193	490.246	462.588	481.533	431.324	348.797	409.75	315.396
NCU02348	177.162	166.587	152.066	122.396	93.0825	151.128	125.024	108.303	181.041	163.416	189.116	219.974
NCU02355	451.152	352.912	296.451	158.094	157.206	264.475	141.694	214.107	331.067	329.468	380.085	341.512
NCU02356	335.674	169.745	175.106	118.996	146.864	140.07	129.191	109.136	221.432	189.774	220.635	242.072
NCU02396	193.658	242.38	208.13	273.69	262.7	269.082	264.634	295.751	157.96	217.01	132.257	83.3691
NCU02408	1644.66	1483.49	1368.59	1361.65	1325.91	1607.12	1708.66	1712.86	1477.9	1403.09	1318.25	1018.51
NCU02411	192.224	198.168	158.978	107.096	117.905	143.756	152.112	144.127	169.5	176.595	189.116	210.934
NCU02412	108.305	79.7408	65.2807	56.098	66.192	74.6427	45.842	54.1516	71.4065	91.3725	93.9397	86.3824
NCU02425	259.646	202.905	188.93	151.295	177.891	179.695	133.359	147.459	194.745	205.588	210.746	248.098
NCU02453	1233.68	1416.39	1185.81	1659.14	1379.69	1489.17	1839.93	1800.33	1429.57	1428.57	1073.51	1221.41
NCU02457	332.805	348.175	265.731	283.89	200.645	281.062	266.717	249.097	317.362	340.011	325.081	440.952
NCU02461	410.269	396.335	461.573	458.983	457.139	481.031	425.081	504.86	404.637	425.233	381.321	344.525
NCU02494	81.7669	64.74	51.4566	32.2988	16.548	29.4885	52.0932	30.8248	46.8831	55.3506	63.6565	68.3024
NCU02498	244.583	258.96	214.274	142.795	171.686	189.832	160.447	214.94	221.432	289.053	257.716	250.107
NCU02577	370.103	369.492	367.876	460.683	434.385	392.565	418.83	372.397	326.739	318.925	244.12	247.094
NCU02589	200.114	180.798	178.178	202.293	151.001	171.402	129.191	140.794	158.681	195.924	213.837	193.858
NCU02614	213.741	239.222	227.331	273.69	262.7	292.12	318.811	324.077	229.366	257.424	235.467	232.027
NCU02636	659.156	545.553	393.989	554.18	721.907	836.736	762.645	993.891	725.606	830.26	618.643	487.157
NCU02661	601.775	642.663	598.279	613.678	608.139	642.296	693.882	723.132	597.94	603.585	597.63	525.326
NCU02670	141.299	131.849	113.665	103.696	93.0825	98.6021	68.7631	98.306	119.732	103.673	118.661	121.538
NCU02676	350.737	423.179	370.18	407.985	413.7	437.72	431.332	409.886	380.835	388.333	355.364	325.441
NCU02686	35.8627	37.8966	37.6324	37.3987	28.959	31.3315	37.5071	33.3241	34.6214	39.5362	39.5536	52.2312
NCU02696	574.52	558.185	526.854	389.286	430.248	494.854	397.992	457.373	579.908	550.871	580.943	630.793
NCU02719	211.59	309.489	267.267	430.085	333.029	349.254	462.588	509.858	328.903	296.961	240.412	262.161
NCU02728	136.278	164.219	123.649	110.496	99.288	102.288	91.6841	121.633	128.388	157.266	145.854	151.671
NCU02729	94.6774	67.8981	60.6727	74.7973	53.781	40.5467	50.0095	52.4854	87.9959	79.9509	110.008	93.4136
NCU02758	520.726	455.549	362.5	243.091	239.946	323.452	312.559	272.424	535.91	469.163	552.514	484.143
NCU02776	94.6774	93.952	74.4969	71.3974	72.3975	81.0933	56.2607	62.4826	67.8002	101.037	100.738	121.538
NCU02789	136.278	103.426	111.361	93.4966	95.151	106.896	81.2654	112.469	121.896	147.602	163.777	147.654
NCU02793	514.988	517.131	569.863	503.182	409.563	457.071	489.676	513.191	658.527	631.7	663.14	741.282
NCU02809	2144.59	2032.99	2247.19	2432.61	2835.91	2619.87	2512.98	2715.91	2023.91	2013.71	1878.18	1796.96
NCU02815	1352.02	1001.89	973.067	742.873	850.154	925.201	868.915	878.923	1218.24	1120.19	1213.18	1242.5
NCU02853	239.563	237.643	306.436	219.292	177.891	199.047	162.531	245.765	263.988	303.989	383.175	537.379
NCU02901	322.764	330.806	352.516	399.486	444.728	360.312	393.825	394.057	302.937	283.782	268.841	221.983
NCU02969	42.3179	72.6352	45.3125	93.4966	74.466	105.974	114.605	145.793	85.1108	87.8582	58.7123	72.3202
NCU02970	598.906	688.455	557.574	707.175	734.318	779.602	835.575	925.576	493.354	687.929	580.943	504.232
NCU02976	261.797	221.064	221.187	212.492	175.823	216.556	168.782	205.776	215.662	238.096	245.974	315.396
NCU03016	52.3595	52.8973	66.0488	47.5983	53.781	38.7036	41.6746	46.6537	49.0469	52.7149	48.2059	66.2935
NCU03103	104.719	99.4786	82.9449	40.7985	59.9865	64.5061	45.842	57.484	83.6683	91.3725	93.9397	104.462
NCU03107	534.354	853.463	541.446	669.776	504.714	626.63	466.755	798.945	1034.31	987.526	1231.11	2027.98
NCU03116	405.248	361.597	298.755	200.593	254.426	283.827	256.299	319.911	404.637	402.39	373.287	416.845
NCU03146	192.224	196.589	172.034	139.395	132.384	169.559	152.112	173.285	240.186	222.281	239.176	247.094
NCU03225	184.334	191.852	139.778	107.096	82.74	142.835	102.103	159.956	154.354	206.467	186.025	213.947
NCU03234	202.983	152.376	109.825	86.6969	93.0825	108.739	100.019	96.6398	160.124	133.544	137.819	205.912
NCU03237	208.721	195.01	225.027	115.596	134.453	157.579	104.186	145.793	164.451	188.895	224.343	178.792
NCU03364	791.13	533.711	593.671	363.787	318.549	387.958	387.574	269.925	731.376	465.648	701.458	989.38
NCU03423	78.8978	101.058	114.433	101.996	130.316	105.974	147.945	147.459	85.8321	86.9796	84.0514	61.2713
NCU03539	1015.63	821.883	635.143	263.491	430.248	519.734	489.676	459.039	1003.3	837.288	936.925	1021.52
NCU03556	493.47	528.973	680.456	588.179	568.838	579.633	454.253	444.876	582.793	549.113	613.08	926.1
NCU03564	103.284	86.8464	89.857	93.4966	57.918	58.0554	68.7631	53.3185	64.915	64.1364	75.399	84.3735
NCU03572	343.564	337.122	287.235	168.294	196.508	246.966	197.954	174.951	315.199	335.618	372.669	327.45
NCU03591	609.665	660.822	602.887	452.184	471.618	579.633	489.676	637.323	838.847	848.71	945.578	2004.88
NCU03648	810.496	721.615	1316.37	948.566	777.756	572.261	381.322	540.683	776.095	733.616	763.878	1953.65
NCU03649	73.1598	84.4778	64.5127	62.8977	59.9865	62.663	56.2607	54.9847	56.981	83.4652	85.2874	132.587
NCU03719	341.412	307.12	294.147	227.792	198.576	281.984	225.043	244.932	351.263	327.711	368.343	372.65
NCU03766	330.654	397.914	288.771	543.98	461.276	474.58	685.547	618.995	323.854	381.304	258.334	297.316
NCU03791	2155.35	2513.81	2348.57	2815.1	3334.42	2585.77	3519.42	3364.07	1855.13	2027.77	2024.65	1474.53
NCU03816	175.01	155.534	159.746	169.994	161.343	179.695	200.038	189.114	172.386	135.302	139.056	120.534
NCU03924	578.106	610.293	514.566	397.786	415.769	503.147	429.248	455.707	518.599	544.721	569.201	646.864
NCU03994	109.022	116.058	126.721	91.7967	78.603	100.445	79.1817	105.804	100.258	128.273	122.987	148.658
NCU04002	628.314	592.134	642.823	515.081	519.194	533.557	500.095	454.874	635.446	581.621	637.183	609.699
NCU04003	1424.46	1704.56	1618.19	1579.24	2078.84	1878.05	1827.43	2137.74	1601.24	1640.31	1457.3	1470.51
NCU04035	326.35	322.911	235.779	137.695	151.001	203.655	210.457	204.11	310.871	317.168	291.09	317.405
NCU04048	537.223	527.394	364.804	333.188	297.864	366.763	368.82	469.036	562.597	539.449	486.385	493.183
NCU04059	311.288	251.065	284.163	180.194	208.919	223.928	239.629	246.598	254.611	274.117	307.158	359.592
NCU04076	222.348	232.906	207.362	139.395	208.919	191.675	127.107	145.793	196.909	190.652	235.467	257.138
NCU04079	133.409	79.7408	114.433	64.5977	84.8085	61.7415	60.4281	67.4813	109.634	91.3725	129.785	131.583
NCU04112	71.7253	46.5812	30.7204	23.7991	22.7535	23.9594	22.921	26.6593	43.2767	63.2579	53.7681	85.378
NCU04119	1286.03	1500.07	1549.84	1531.64	1884.4	1768.39	1558.63	1760.34	1351.68	1356.53	1372.63	1089.82
NCU04120	2392.04	2963.04	2635.81	3234.98	3152.39	3389.33	4573.79	4471.26	2497.79	2952.03	2542.55	1937.58
NCU04133	731.598	698.719	869.386	659.576	529.536	660.726	600.114	531.519	730.655	645.757	711.346	990.385
NCU04177	171.423	155.534	133.634	147.895	159.275	148.364	168.782	206.609	110.356	134.423	91.4676	82.3646
NCU04218	218.045	289.751	281.091	304.289	395.084	340.039	366.736	401.555	285.626	301.353	299.124	213.947
NCU04230	291.205	287.383	275.715	198.893	287.522	223.007	237.545	189.114	341.165	265.332	420.875	591.619
NCU04232	1793.13	1763.77	1932.31	1368.45	1468.64	1656.88	1369.01	1464.59	1936.63	1717.63	2075.33	2034
NCU04242	393.055	403.441	427.781	333.188	357.851	318.844	258.382	392.391	365.688	472.677	527.175	448.988
NCU04254	487.732	446.075	424.709	312.789	289.59	371.371	331.313	345.737	455.127	467.405	558.694	694.073
NCU04270	487.732	387.651	428.549	241.391	330.96	276.455	289.638	305.748	461.618	369.883	454.866	587.601
NCU04275	179.313	195.799	179.714	122.396	136.521	164.951	164.615	152.458	180.32	185.381	216.309	229.014
NCU04312	861.421	911.098	748.041	543.98	595.728	960.219	1071.04	1251.32	1134.57	980.497	980.187	556.464
NCU04321	112.609	90.794	87.553	47.5983	53.781	52.5264	77.098	78.3116	100.979	105.43	117.425	116.516
NCU04327	284.032	212.379	175.106	130.895	200.645	164.951	170.866	149.125	240.907	234.581	266.369	286.267
NCU04371	137.713	245.538	169.73	380.786	295.796	479.188	512.597	712.302	320.969	331.225	200.858	204.907
NCU04378	218.045	201.326	182.786	146.195	167.549	152.971	116.689	163.288	188.254	260.06	224.961	289.281
NCU04383	133.409	104.216	113.665	88.3968	72.3975	95.8376	79.1817	107.47	135.6	112.458	127.931	187.832
NCU04401	43.7524	38.6861	49.1526	62.8977	55.8495	57.1339	54.177	39.9889	35.3426	34.2647	35.8454	32.1423
NCU04485	50.925	42.6337	39.1684	33.9988	14.4795	16.5873	33.3397	33.3241	32.4575	45.6862	49.442	53.2357
NCU04521	1632.47	1601.13	1824.79	1892.03	1780.98	1665.18	1212.73	1262.15	1931.58	1809.88	1676.7	3223.27
NCU04523	116.912	107.374	108.289	66.2976	72.3975	65.4276	77.098	66.6482	121.175	115.973	135.965	169.752
NCU04548	161.382	147.639	155.138	78.1972	88.9455	125.326	122.94	116.634	153.632	187.138	195.296	179.796
NCU04569	884.373	940.31	831.754	734.374	568.838	774.073	639.705	692.308	950.645	935.689	1024.68	1696.51
NCU04609	214.459	169.745	182.018	117.296	95.151	126.248	114.605	115.801	137.764	197.681	229.287	171.76
NCU04618	66.7045	26.8434	29.1843	30.5989	12.411	26.7239	14.5861	29.1586	46.8831	32.5075	51.296	67.2979
NCU04662	93.9602	86.8464	68.3528	78.1972	88.9455	97.6806	104.186	91.6412	100.258	93.1296	63.0385	75.3335
NCU04663	121.933	84.4778	84.481	59.4979	57.918	58.977	41.6746	45.8206	89.4385	89.6153	98.8839	89.3958
NCU04692	61.6838	49.7393	56.8326	47.5983	51.7125	38.7036	37.5071	54.9847	66.3576	64.1364	67.3647	91.4047
NCU04736	1189.92	874.78	892.426	557.58	730.181	469.973	654.291	532.352	677.28	701.987	930.127	954.225
NCU04767	461.911	369.492	316.42	219.292	283.385	283.827	252.131	229.103	413.292	407.662	404.806	398.765
NCU04844	159.23	156.323	162.05	134.295	130.316	145.599	118.773	154.124	138.485	164.295	159.45	205.912
NCU04855	474.822	546.343	543.75	399.486	494.372	489.324	395.909	525.687	631.118	588.65	759.552	798.535
NCU04862	243.149	113.69	193.538	110.496	74.466	71.8782	81.2654	56.6509	62.0299	82.5867	90.2316	188.836
NCU04943	343.564	371.071	397.061	387.586	453.002	461.679	448.002	506.526	370.016	357.583	322.609	221.983
NCU04950	1428.77	1721.14	1519.89	1744.14	2538.05	2099.21	2162.91	2430.16	1848.64	1872.26	1428.87	1236.47
NCU04951	15856.3	19348.6	19117.3	19013.8	30493.8	21431.7	27367.7	27734	18832.6	21984.7	14623.7	15587
NCU05028	419.593	300.015	394.757	282.19	357.851	296.728	243.796	237.434	378.671	380.426	430.763	434.926
NCU05079	77.4633	76.5827	103.681	69.6975	161.343	50.6833	39.5909	36.6565	60.5874	69.4079	94.5578	246.089
NCU05180	170.706	200.536	200.45	156.394	88.9455	165.873	108.354	126.631	184.647	174.838	224.343	190.845
NCU05189	571.651	739.773	837.898	605.178	529.536	581.476	291.722	474.035	767.44	839.045	879.449	1322.86
NCU05199	268.253	199.747	251.907	190.393	171.686	167.716	170.866	173.285	261.103	238.096	265.751	300.33
NCU05210	85.3531	82.1093	99.0731	54.398	80.6715	71.8782	37.5071	39.1558	82.2257	74.6794	104.446	106.471
NCU05213	119.064	81.3198	112.129	84.9969	78.603	81.0933	66.6793	75.8123	99.5364	111.58	133.493	113.502
NCU05286	489.167	600.819	442.373	737.773	661.92	739.977	677.212	784.782	450.799	556.142	385.647	454.01
NCU05296	204.417	182.377	159.746	100.296	128.247	132.698	147.945	124.965	165.894	195.045	178.609	164.729
NCU05314	251.039	239.222	274.947	241.391	242.015	268.161	206.289	255.762	268.316	275.875	331.879	317.405
NCU05427	261.797	204.484	219.651	103.696	124.11	181.538	127.107	124.132	232.973	252.153	259.57	241.067
NCU05502	50.925	59.2134	42.2405	28.899	39.3015	36.8606	33.3397	25.8262	54.0959	39.5362	59.3304	59.2624
NCU05559	289.053	280.277	269.571	205.693	188.234	225.771	166.698	181.616	288.511	270.603	291.708	285.263
NCU05561	12869	13965.7	11400.3	17560.4	15048.3	16131.1	25836.2	22826.2	12129.7	15264.5	9971.83	7130.57
NCU05589	778.22	714.509	709.64	341.688	527.468	579.633	508.43	431.547	760.949	721.315	815.175	881.904
NCU05695	100.415	70.2666	79.8729	54.398	47.5755	54.3694	50.0095	48.3199	90.8811	78.1938	102.592	83.3691
NCU05770	6298.92	4321	4782.39	2481.91	3204.11	3834.42	2950.56	2710.08	4241.12	4240.91	5392.88	7711.14
NCU05828	923.105	865.306	1141.26	703.775	444.728	672.706	495.928	545.682	863.37	746.794	972.771	1058.69
NCU05954	32.2764	26.0539	43.0085	27.199	26.8905	35.0176	31.2559	23.3269	45.4405	51.8363	49.442	75.3335
NCU06042	2269.39	1715.61	1873.17	1827.43	1462.43	1725.08	3342.3	2714.25	1297.58	1453.17	1176.1	539.388
NCU06049	121.933	131.849	119.041	101.996	97.2195	93.073	97.9353	90.8081	139.207	147.602	139.056	147.654
NCU06065	59.532	45.0022	60.6727	39.0986	31.0275	37.7821	22.921	30.8248	55.5384	48.322	52.5321	74.3291
NCU06089	175.727	155.534	136.706	129.195	122.042	132.698	97.9353	93.3074	146.419	163.416	194.06	170.756
NCU06116	104.719	106.584	109.825	129.195	173.754	138.227	139.61	144.96	99.5364	115.973	114.335	95.4225
NCU06149	218.762	137.375	166.658	101.996	84.8085	126.248	137.526	77.4785	156.517	159.902	176.137	235.041
NCU06153	754.55	855.832	723.464	618.778	506.783	528.95	418.83	471.536	641.938	738.887	711.964	1385.13
NCU06190	119.781	101.058	59.1367	37.3987	41.37	65.4276	60.4281	58.3171	85.1108	89.6153	88.9955	124.551
NCU06202	437.524	334.753	368.644	288.99	314.412	332.667	270.885	307.415	478.929	396.24	487.621	532.357
NCU06204	96.1119	123.953	162.05	141.095	128.247	120.718	85.4329	111.636	137.764	145.845	133.493	160.712
NCU06216	449	408.178	407.813	268.59	297.864	305.021	264.634	320.744	411.129	407.662	461.664	479.121
NCU06228	236.694	319.753	221.955	326.388	359.919	335.431	331.313	358.234	299.33	298.718	234.231	262.161
NCU06239	268.253	242.38	262.659	277.09	235.809	326.216	333.397	379.061	337.558	296.961	283.673	186.827
NCU06245	390.903	362.386	402.437	390.986	488.166	409.153	397.992	429.881	376.507	373.397	346.712	321.423
NCU06247	961.836	669.507	587.527	377.386	310.275	503.147	593.863	571.508	807.832	726.587	807.14	850.767
NCU06303	296.226	329.227	293.379	304.289	260.631	437.72	356.318	365.732	301.494	267.967	258.952	195.867
NCU06338	319.895	223.432	227.331	142.795	138.59	176.931	160.447	224.938	277.692	280.268	294.798	369.636
NCU06375	451.152	491.077	576.775	673.176	668.126	655.197	723.054	774.785	619.578	587.771	478.351	498.206
NCU06409	261.797	224.222	215.042	168.294	138.59	152.971	170.866	165.787	199.073	231.067	308.394	199.885
NCU06471	604.644	690.034	796.425	715.674	721.907	1801.56	1702.41	1191.34	778.259	612.371	719.381	438.943
NCU06481	188.638	153.165	175.874	139.395	130.316	123.483	145.861	144.96	157.239	169.566	198.386	202.898
NCU06488	476.973	368.702	312.58	285.59	250.289	262.632	308.392	339.906	409.686	407.662	456.72	572.535
NCU06498	376.558	336.332	344.068	261.791	275.111	302.257	258.382	294.085	305.822	316.289	376.995	328.454
NCU06540	666.328	575.555	538.374	384.186	366.125	455.228	393.825	464.871	545.286	538.57	564.875	527.335
NCU06560	774.633	579.502	692.744	532.081	599.865	574.104	454.253	369.897	678.002	578.985	708.874	787.486
NCU06568	278.294	278.698	292.611	287.29	318.549	258.946	222.959	241.6	209.892	231.946	258.952	291.29
NCU06588	1394.34	1450.33	1407.76	1427.95	1414.85	1501.15	1566.96	1613.72	1294.69	1293.27	1296.62	970.296
NCU06645	59.532	39.4756	30.7204	25.4991	24.822	31.3315	27.0885	23.3269	38.2277	53.5935	66.7467	65.289
NCU06654	306.267	210.8	240.387	127.495	146.864	190.754	162.531	174.951	262.545	278.51	310.248	291.29
NCU06677	689.998	751.616	840.202	855.069	1104.58	939.024	866.831	1047.21	718.393	749.43	646.454	550.437
NCU06691	1435.22	1466.12	1217.29	1322.55	1365.21	1191.52	964.767	1171.34	1247.81	1258.13	1234.81	1512.7
NCU06708	517.14	628.452	566.79	713.974	752.934	762.093	729.305	939.739	543.123	586.014	525.321	487.157
NCU06767	384.448	360.807	298.755	147.895	198.576	262.632	241.713	274.924	363.524	408.54	383.175	438.943
NCU06791	296.943	269.224	347.908	219.292	262.7	242.358	202.122	209.109	271.201	312.775	307.776	327.45
NCU06832	192.941	126.322	109.057	78.1972	82.74	90.3085	97.9353	101.638	140.649	133.544	167.485	165.734
NCU06842	634.769	378.966	439.301	282.19	403.358	304.1	360.485	368.231	482.535	443.684	569.819	589.61
NCU06844	649.831	637.926	830.986	713.974	817.058	767.622	850.162	832.269	721.278	646.636	660.05	680.011
NCU06874	82.4841	80.5303	80.6409	44.1984	37.233	48.8403	54.177	56.6509	65.6363	69.4079	69.2188	72.3202
NCU06883	93.9602	92.373	94.4651	71.3974	51.7125	72.7997	83.3492	62.4826	96.6513	98.4011	101.974	110.489
NCU06949	289.77	369.492	317.956	385.886	399.221	371.371	441.751	599	422.669	374.276	348.566	291.29
NCU06957	67.4218	68.6876	55.2966	61.1978	101.357	93.9945	106.27	74.9792	67.0789	77.3152	60.5664	65.289
NCU06976	350.02	307.12	294.915	185.293	252.357	253.417	285.471	292.419	385.884	329.468	419.021	577.557
NCU06986	4553.12	3893.09	3442.98	3255.38	2941.41	2636.45	2719.27	3294.92	3233.49	3308.74	3458.47	3451.28
NCU06988	161.382	109.742	100.609	98.5964	74.466	93.9945	100.019	91.6412	121.175	133.544	131.021	131.583
NCU06993	72.4426	81.3198	69.1208	88.3968	45.507	53.4479	45.842	49.153	90.8811	82.5867	77.8711	87.3869
NCU07008	131.257	147.639	158.978	147.895	109.631	168.637	118.773	145.793	199.794	204.709	233.613	330.463
NCU07024	1565.05	1519.02	1374.74	1298.75	1017.7	1308.55	1202.31	1007.22	1407.21	1508.52	1434.44	1743.72
NCU07123	1067.99	862.937	998.411	615.378	806.715	864.381	720.97	739.794	1104.28	1013	1181.05	1352.99
NCU07261	304.115	262.118	309.508	348.487	289.59	338.196	414.662	436.545	296.445	285.539	276.257	226.001
NCU07358	119.064	99.4786	112.897	107.096	80.6715	103.21	70.8468	79.9778	107.47	102.794	100.738	173.769
NCU07381	162.816	127.112	159.746	141.095	101.357	120.718	81.2654	104.138	121.896	131.787	150.18	148.658
NCU07425	528.616	346.596	383.236	295.789	314.412	316.08	283.387	358.234	427.718	466.527	476.497	433.921
NCU07442	786.109	836.883	883.978	635.777	997.017	841.343	1046.03	903.916	773.932	680.022	704.548	414.837
NCU07477	105.436	83.6883	105.985	95.1966	91.014	90.3085	81.2654	94.9736	126.945	123.88	128.549	165.734
NCU07509	296.226	322.911	355.588	404.585	324.755	396.251	695.966	457.373	292.118	255.667	268.223	211.938
NCU07548	417.441	427.916	450.821	368.887	366.125	376.9	395.909	354.068	398.146	412.055	473.407	427.894
NCU07582	28.6901	33.949	40.7045	40.7985	26.8905	31.3315	25.0048	29.9917	50.4895	35.1433	56.2402	54.2401
NCU07669	412.421	407.389	377.86	314.489	312.344	358.469	287.555	321.577	346.214	384.819	375.759	364.614
NCU07679	192.224	167.377	184.322	103.696	72.3975	115.189	127.107	133.296	111.798	166.93	174.901	235.041
NCU07681	941.753	1129	1066	1096.46	1387.96	1085.54	1225.23	1321.3	1063.89	1090.32	927.037	862.82
NCU07715	174.293	177.64	200.45	175.094	140.658	166.794	131.275	149.958	164.451	161.659	193.442	177.787
NCU07723	5486.27	6052.4	6379.85	7780.62	7641.04	10981.7	10101.9	10233.8	7782.59	6490.96	4622.82	7009.03
NCU07737	1217.9	2056.68	1258	1368.45	1447.95	2430.04	2825.54	3261.59	2207.11	2089.27	1630.35	1382.12
NCU07771	612.534	623.715	632.839	397.786	504.714	577.79	523.016	419.883	659.248	628.186	737.921	993.398
NCU07794	162.816	180.798	211.202	188.693	175.823	168.637	147.945	166.62	148.583	192.409	210.128	193.858
NCU07837	157.796	138.165	144.386	149.595	122.042	107.817	81.2654	111.636	105.307	140.573	111.244	130.578
NCU07865	145.602	146.849	108.289	100.296	84.8085	114.268	102.103	132.463	124.781	152.873	152.652	191.849
NCU07870	165.685	166.587	122.113	57.7979	72.3975	124.405	87.5166	119.967	152.911	188.895	200.858	228.009
NCU07940	111.891	125.533	105.217	110.496	122.042	130.855	147.945	108.303	129.109	112.458	79.1072	84.3735
NCU07992	631.183	702.666	608.263	686.775	719.838	853.323	896.004	842.266	717.672	771.395	574.145	751.326
NCU08001	268.97	220.274	227.331	130.895	136.521	180.617	195.871	190.78	290.675	259.182	303.45	297.316
NCU08138	79.6151	76.5827	89.089	57.7979	72.3975	66.3491	58.3444	64.9819	76.4555	76.4366	110.008	93.4136
NCU08150	304.115	289.751	348.676	326.388	316.481	240.515	195.871	206.609	332.509	340.89	388.119	381.69
NCU08190	291.922	320.542	404.741	302.589	281.316	335.431	264.634	271.591	499.125	415.569	492.566	732.242
NCU08289	184.334	195.01	157.442	98.5964	122.042	150.207	108.354	124.965	172.386	196.802	189.734	178.792
NCU08303	936.015	963.995	987.659	1006.36	806.715	932.573	729.305	1008.05	962.906	973.468	1108.74	1506.67
NCU08317	229.521	234.485	234.243	193.793	173.754	182.46	179.201	146.626	190.417	226.674	225.579	223.992
NCU08334	314.157	255.802	247.299	139.395	155.138	183.381	225.043	202.444	370.737	325.075	343.622	413.832
NCU08337	26.5384	30.791	26.1123	50.9982	59.9865	54.3694	58.3444	34.1572	30.2937	34.2647	27.8111	22.0978
NCU08340	11895.6	12798.8	10025.6	11177.1	12015.9	12771.3	13685.9	15138.3	11349.3	12190.3	9982.95	10260.4
NCU08341	353.606	266.855	282.627	173.394	293.727	212.87	175.033	209.942	303.658	254.789	312.102	442.961
NCU08362	359.344	398.704	335.62	244.791	219.261	316.08	287.555	346.57	324.575	407.662	401.716	438.943
NCU08377	441.111	412.915	430.853	288.99	322.686	322.53	331.313	384.06	411.129	420.841	420.875	538.384
NCU08382	228.804	220.274	214.274	219.292	202.713	179.695	212.54	204.11	192.581	209.102	233.613	361.601
NCU08390	374.406	384.493	221.187	275.39	148.932	217.478	243.796	263.26	351.263	373.397	400.48	689.051
NCU08403	116.912	91.5835	97.5371	45.8983	55.8495	66.3491	60.4281	57.484	108.913	87.8582	118.661	98.4358
NCU08417	202.265	147.639	175.874	132.595	113.768	142.835	95.8515	119.967	181.762	197.681	210.746	192.854
NCU08452	134.844	101.058	100.609	62.8977	66.192	91.23	58.3444	90.8081	115.405	108.944	129.167	153.68
NCU08484	262.515	231.327	225.795	163.194	179.96	223.007	166.698	164.121	217.105	253.031	229.905	285.263
NCU08515	6449.54	7179.04	6889.04	7272.34	6478.54	7841.17	7611.86	8568.45	6886.76	6991.75	6300.14	5942.31
NCU08565	543.678	321.332	450.821	283.89	256.494	277.376	206.289	270.758	455.127	396.24	566.729	605.681
NCU08566	622.576	557.396	643.591	440.284	595.728	453.385	412.578	460.705	581.35	539.449	739.157	651.886
NCU08598	97.5464	86.8464	105.217	83.297	55.8495	65.4276	56.2607	65.8151	86.5534	91.3725	92.0857	116.516
NCU08599	122.65	96.3205	96.0011	64.5977	72.3975	71.8782	43.7583	64.1488	104.585	113.337	120.515	106.471
NCU08637	86.0704	75.7932	98.3051	62.8977	70.329	62.663	68.7631	53.3185	65.6363	95.7654	95.7938	97.4313
NCU08661	136.995	103.426	124.417	110.496	103.425	128.091	152.112	164.121	161.566	128.273	147.09	110.489
NCU08674	123.368	77.3722	78.3369	57.7979	99.288	60.82	62.5119	49.9861	105.307	81.7081	164.395	274.214
NCU08693	1320.46	935.572	881.674	569.479	496.44	649.668	618.868	453.207	1012.67	854.86	1174.25	975.318
NCU08720	15822.6	17625.9	21391.3	8486.09	14597.4	24777.7	22827.3	34278	26496.9	24429.8	18745.3	5135.74
NCU08721	481.277	409.757	552.966	508.282	653.646	598.063	614.7	1030.55	626.791	573.714	412.222	313.387
NCU08730	143.451	146.06	140.546	137.695	113.768	129.012	102.103	119.134	103.143	131.787	145.236	206.916
NCU08747	759.571	1171.64	830.986	1001.26	564.701	879.125	823.073	1006.39	1210.3	1318.75	1244.08	2390.58
NCU08768	469.801	580.292	580.615	652.776	597.797	663.491	633.454	654.818	631.84	596.557	509.87	598.65
NCU08776	185.051	203.694	186.626	154.694	223.398	181.538	156.28	163.288	267.594	275.875	318.901	366.623
NCU08874	236.694	285.014	340.228	319.588	364.056	341.882	337.564	400.722	310.871	296.082	265.133	236.045
NCU08879	168.554	146.849	146.69	96.8965	122.042	84.7794	104.186	78.3116	134.879	156.388	147.708	222.987
NCU08919	398.793	327.648	284.163	168.294	223.398	223.007	275.052	260.761	360.639	365.49	382.557	349.548
NCU08926	213.024	201.326	197.378	107.096	157.206	170.48	139.61	182.449	224.318	228.431	274.403	357.583
NCU08929	106.871	108.953	73.7288	107.096	93.0825	124.405	125.024	128.298	114.683	125.637	71.0728	85.378
NCU08933	53.794	45.7917	39.9365	49.2982	35.1645	30.41	16.6698	27.4924	43.2767	33.3861	39.5536	39.1734
NCU08996	370.103	550.29	400.133	440.284	430.248	640.453	677.212	740.628	351.263	444.562	265.133	115.511
NCU09002	1517.71	1811.14	1865.49	1944.73	2087.12	2018.12	2208.75	2125.24	1513.24	1780.88	1466.57	1534.79
NCU09012	624.01	597.661	506.118	409.685	330.96	439.563	460.504	581.505	617.414	645.757	684.771	594.633
NCU09030	71.7253	57.6344	60.6727	61.1978	35.1645	39.6251	29.1722	32.491	61.3087	57.9864	56.2402	79.3513
NCU09056	222.348	136.586	145.922	81.5971	91.014	96.7591	87.5166	80.8109	161.566	173.959	204.566	152.676
NCU09063	210.155	180.009	161.282	100.296	103.425	127.169	135.442	135.796	189.696	192.409	218.781	284.258
NCU09065	180.748	156.323	116.737	83.297	82.74	127.169	97.9353	94.1405	122.617	163.416	165.013	233.032
NCU09085	149.189	100.268	97.5371	84.9969	99.288	71.8782	85.4329	115.801	135.6	136.18	159.45	141.627
NCU09129	307.702	389.23	346.372	407.985	477.824	385.193	404.243	396.557	284.905	312.775	275.021	243.076
NCU09142	352.889	382.914	354.82	275.39	279.248	313.315	264.634	280.755	351.984	376.033	347.33	380.685
NCU09222	1232.24	1454.28	1210.38	1616.64	1745.81	1430.19	1883.69	1748.68	1265.12	1334.57	957.32	1105.9
NCU09302	61.6838	61.582	42.2405	37.3987	51.7125	35.9391	35.4234	35.8234	39.6703	60.6221	45.1158	74.3291
NCU09317	195.093	194.22	167.426	107.096	93.0825	155.736	145.861	130.797	186.09	205.588	203.33	202.898
NCU09335	128.388	107.374	97.5371	50.9982	78.603	112.425	70.8468	118.3	148.583	141.452	236.703	220.978
NCU09364	153.492	157.903	163.586	190.393	196.508	188.911	237.545	243.266	116.126	126.516	139.674	127.565
NCU09381	615.403	663.98	542.214	588.179	539.879	716.939	750.143	771.452	683.051	613.25	587.123	549.432
NCU09388	159.23	104.216	97.5371	35.6987	55.8495	77.4073	66.6793	62.4826	137.043	141.452	129.785	124.551
NCU09461	392.337	410.547	460.805	525.281	494.372	465.365	473.007	584.838	486.863	410.298	355.364	369.636
NCU09462	334.24	394.756	357.892	452.184	368.193	412.839	410.495	443.21	408.243	359.34	321.373	310.374
NCU09503	123.368	96.3205	85.249	47.5983	68.2605	78.3288	62.5119	55.8178	111.798	113.337	118.043	124.551
NCU09520	535.071	437.39	584.455	392.686	314.412	329.902	295.89	374.896	688.099	644.879	686.625	1309.8
NCU09521	280.446	323.7	326.404	292.389	345.44	258.946	225.043	300.75	339.001	334.74	364.635	462.046
NCU09552	175.01	170.535	139.778	81.5971	91.014	121.64	87.5166	123.299	140.649	159.902	162.54	198.88
NCU09595	200.114	230.538	250.371	122.396	148.932	205.498	177.117	164.954	247.398	243.367	328.171	368.632
NCU09620	30.8419	41.0547	46.8485	71.3974	78.603	61.7415	66.6793	60.8164	50.4895	44.8077	40.1716	47.209
NCU09761	17.2141	30.0015	34.5604	28.899	43.4385	39.6251	87.5166	93.3074	54.0959	59.7435	47.5879	44.1957
NCU09782	118.347	79.7408	74.4969	61.1978	53.781	48.8403	41.6746	42.4882	75.7342	63.2579	87.7595	85.378
NCU09809	240.28	238.433	205.058	322.988	279.248	263.553	366.736	304.915	201.958	238.974	200.24	153.68
NCU09810	1019.22	825.041	816.393	968.965	1183.18	836.736	1398.18	988.892	692.427	771.395	572.909	458.028
NCU09898	271.122	141.323	185.858	108.796	115.836	124.405	122.94	138.295	187.532	161.659	208.274	227.005
NCU09976	50.925	81.3198	72.1928	91.7967	74.466	134.541	185.452	248.264	225.039	161.659	147.09	141.627
NCU09993	152.058	105.795	131.33	125.795	117.905	105.974	87.5166	108.303	129.83	129.151	133.493	146.649
NCU10002	71.0081	47.3708	39.9365	32.2988	28.959	31.3315	35.4234	25.8262	67.8002	55.3506	67.3647	63.2802
NCU10016	51.6422	37.1071	37.6324	30.5989	35.1645	30.41	31.2559	33.3241	49.7682	47.4434	50.06	63.2802
NCU10155	125.519	102.637	86.017	69.6975	62.055	71.8782	41.6746	54.1516	111.077	105.43	121.751	97.4313
NCU10226	336.392	443.706	399.365	465.783	500.577	548.301	643.872	602.333	349.82	387.454	367.107	383.699
NCU10240	8269.93	8259.88	7790.68	10668.8	12864	10938.4	11258.4	9243.27	5744.26	6371.47	5087.58	5147.79
NCU10337	127.671	99.4786	73.7288	50.9982	51.7125	49.7618	64.5956	54.9847	94.4875	101.037	108.772	104.462
NCU10468	715.819	605.556	342.532	139.395	113.768	417.446	364.653	402.388	809.995	701.987	893.046	930.118
NCU10570	62.401	60.003	65.2807	90.0968	51.7125	70.0351	35.4234	66.6482	65.6363	79.9509	84.0514	110.489
NCU10721	265.384	279.487	281.859	261.791	335.097	324.373	306.308	318.245	344.05	303.989	297.888	264.17
NCU10927	932.429	897.676	909.322	902.667	934.962	1011.82	910.59	974.729	789.078	803.902	703.312	656.908
NCU11085	352.889	449.233	382.468	441.984	486.098	448.778	487.593	534.018	355.59	377.79	326.935	323.432
NCU11095	431.786	403.441	461.573	423.285	794.304	657.962	710.552	746.459	502.731	567.564	385.647	457.023
NCU11118	399.51	371.86	350.98	477.683	440.591	422.054	489.676	698.973	416.899	405.905	296.652	252.116
NCU11138	61.6838	36.3176	46.8485	28.899	26.8905	22.1164	27.0885	37.4896	33.9001	44.8077	63.6565	61.2713
NCU11173	652.7	671.875	754.185	946.866	850.154	813.698	854.329	822.272	644.823	698.472	650.162	522.312
NCU11181	2337.53	2530.39	1923.09	2594.11	2817.3	2560.89	3004.74	3190.78	2206.39	2468.81	1936.27	2035.01
NCU11240	85.3531	106.584	80.6409	86.6969	76.5345	74.6427	64.5956	66.6482	87.2747	88.7367	85.2874	90.4002
NCU11338	2670.33	2368.54	2116.63	1616.64	2593.9	2557.2	3619.44	4038.04	1824.11	2417.86	2057.4	644.855
NCU11477	917.367	962.416	915.466	917.967	1083.89	1064.35	1000.19	1053.04	1031.43	908.453	929.509	752.331
NCU11487	293.357	361.597	372.484	581.379	564.701	488.403	502.179	576.507	332.509	362.854	346.094	360.596
NCU11501	1306.12	1038.21	1042.96	1011.46	837.743	966.669	1396.1	1144.68	929.006	914.603	738.539	485.148
NCU11710	1757.27	1350.07	1196.56	754.773	843.948	1016.43	1031.45	771.452	1836.37	1420.67	1693.39	2273.06
NCU11711	281.88	215.537	156.674	96.8965	115.836	170.48	89.6004	76.6454	271.922	222.281	302.832	301.334
NCU11715	430.352	516.341	476.165	554.18	628.824	552.909	560.523	582.338	499.125	486.734	493.802	453.006
NCU11821	143.451	161.061	139.778	74.7973	53.781	106.896	70.8468	86.6426	130.551	147.602	144	122.543
NCU11825	145.602	133.428	135.17	183.593	190.302	161.265	147.945	206.609	147.141	132.666	114.335	98.4358
NCU11836	55.2285	52.1078	74.4969	73.0974	66.192	45.1542	33.3397	25.8262	58.4235	61.5007	57.4763	91.4047
NCU11937	38.7317	30.0015	39.9365	39.0986	33.096	55.2909	60.4281	41.6551	29.5724	28.9932	31.5193	16.0712
NCU11976	49.4905	60.003	55.2966	56.098	53.781	69.1136	60.4281	70.8137	44.7193	57.9864	40.1716	38.169
NCU12005	69.5736	85.2674	66.8168	127.495	161.343	117.954	139.61	105.804	111.077	108.066	88.3775	76.338
NCU12021	83.9186	70.2666	99.8411	64.5977	70.329	67.2706	37.5071	36.6565	98.8151	99.2797	134.111	164.729
NCU12022	76.0288	49.7393	57.6007	42.4985	45.507	51.6048	8.33492	29.1586	88.7172	75.558	98.8839	135.6
NCU12049	38.0144	35.5281	40.7045	28.899	59.9865	44.2327	58.3444	114.135	76.4555	38.6576	47.5879	16.0712
NCU00127	1480.41	1597.18	1853.21	2305.12	1636.18	1334.35	1052.28	1212.16	1537.77	1516.43	1619.22	2793.37
NCU00398	87.5049	60.003	61.4407	61.1978	57.918	43.3112	52.0932	36.6565	57.7023	55.3506	71.0728	77.3424
NCU00426	180.031	146.849	102.913	142.795	161.343	147.442	162.531	167.453	131.994	153.752	95.7938	93.4136
NCU00499	3359.61	2697.76	2983.71	2874.6	2736.63	2653.96	1835.77	2296.86	2916.13	2829.03	3187.15	3915.33
NCU00956	181.465	218.695	193.538	202.293	142.727	187.068	139.61	188.281	197.63	186.259	205.184	257.138
NCU01084	142.016	159.482	103.681	156.394	122.042	152.05	160.447	168.287	124.06	147.602	100.738	64.2846
NCU01307	481.994	524.236	556.806	552.48	469.55	578.711	698.049	685.643	514.993	516.606	502.454	363.61
NCU01338	361.496	333.174	326.404	368.887	316.481	382.429	410.495	374.063	319.526	312.775	279.965	297.316
NCU01454	322.764	296.067	195.074	249.891	270.974	324.373	325.062	322.41	327.46	307.504	255.862	224.996
NCU01697	123.368	106.584	144.386	234.592	190.302	146.521	56.2607	85.8095	135.6	112.458	164.395	475.103
NCU01844	431.786	422.389	379.396	314.489	353.714	474.58	577.193	678.145	473.88	452.469	426.437	346.534
NCU01920	150.623	132.638	123.649	127.495	113.768	163.108	152.112	168.287	141.371	144.087	90.2316	91.4047
NCU01961	50.925	46.5812	46.0805	40.7985	49.644	37.7821	31.2559	25.8262	35.3426	36.9004	41.4077	47.209
NCU02042	46.6215	38.6861	35.3284	33.9988	51.7125	49.7618	45.842	39.9889	29.5724	33.3861	27.1931	24.1067
NCU02053	68.139	63.9505	79.8729	64.5977	66.192	53.4479	37.5071	42.4882	50.4895	57.1078	54.3862	100.445
NCU02269	482.711	596.082	702.728	520.181	527.468	661.648	708.468	687.309	599.382	552.628	512.96	332.472
NCU02287	367.951	447.654	572.935	645.977	525.399	473.659	470.923	364.899	448.635	448.955	675.501	1035.58
NCU02326	47.3387	48.1603	26.1123	50.9982	33.096	29.4885	29.1722	28.3255	33.1788	37.779	46.3518	67.2979
NCU02743	1126.8	1286.91	1168.91	1263.05	1081.83	1437.56	1356.51	1757.01	1180.01	1226.5	1047.55	847.753
NCU02967	418.159	501.341	465.413	470.883	450.933	583.319	785.566	797.279	559.712	551.749	420.875	293.298
NCU03113	406.683	456.338	501.51	401.186	411.632	413.76	408.411	363.232	471.716	439.291	522.849	561.486
NCU03367	312.722	295.278	337.156	326.388	318.549	314.237	250.048	300.75	313.035	329.468	360.308	413.832
NCU03781	1340.55	1334.28	1292.56	1047.16	715.701	1587.77	1762.83	1946.13	1420.92	1367.95	1253.35	519.299
NCU03904	442.545	378.966	349.444	424.985	533.673	506.833	533.435	391.558	314.477	397.997	333.115	346.534
NCU04039	383.73	419.231	227.331	200.593	99.288	246.045	266.717	407.387	372.18	387.454	315.193	285.263
NCU04179	1798.87	690.034	816.393	472.583	649.509	452.464	368.82	386.559	481.814	551.749	553.75	547.424
NCU04233	48.7732	64.74	58.3687	64.5977	51.7125	55.2909	37.5071	36.6565	49.7682	50.9577	48.2059	68.3024
NCU04531	192.224	141.323	129.793	137.695	130.316	109.66	100.019	111.636	142.813	152.873	141.528	231.023
NCU04834	48.7732	48.9498	54.5286	47.5983	59.9865	37.7821	33.3397	33.3241	62.7512	56.2292	67.3647	73.3246
NCU04843	537.223	344.227	417.029	440.284	287.522	331.745	287.555	267.426	388.769	302.232	440.652	549.432
NCU04944	294.791	352.123	311.044	305.989	320.618	359.391	391.741	409.886	320.248	347.04	312.72	239.058
NCU05188	955.381	1426.65	1567.51	1028.46	986.675	1429.27	1156.47	1455.43	1826.28	1807.24	2253.94	2485
NCU05234	1600.91	1776.4	1490.71	1621.74	2095.39	2000.61	2271.26	2309.36	1741.17	1642.95	1296	1231.45
NCU05250	88.2221	62.3715	58.3687	49.2982	64.1235	45.1542	47.9258	44.1544	81.5044	70.2865	74.781	107.476
NCU05640	195.81	185.535	188.162	180.194	188.234	160.344	120.856	136.629	175.271	180.109	169.339	247.094
NCU05830	63.8355	52.1078	59.9047	62.8977	28.959	72.7997	95.8515	82.4771	84.3896	69.4079	49.442	30.1334
NCU06028	76.7461	93.1625	89.089	73.0974	47.5755	66.3491	50.0095	45.8206	66.3576	72.9223	69.8368	103.458
NCU06090	251.756	268.434	225.027	234.592	227.535	219.321	222.959	218.273	194.745	235.46	262.66	273.21
NCU06142	406.683	440.548	459.269	404.585	376.467	518.813	543.853	516.523	448.635	423.476	440.652	255.13
NCU06268	1146.17	1028.73	1110.54	1179.76	1168.7	1209.95	1408.6	1193	1218.24	1179.06	1038.28	920.073
NCU06347	948.209	1053.21	1092.11	1028.46	1139.74	1154.66	1225.23	1388.78	1143.95	1076.26	1038.28	864.829
NCU06365	182.9	195.01	201.218	219.292	221.33	167.716	147.945	167.453	143.534	174.838	187.879	244.081
NCU06751	296.943	230.538	233.475	312.789	273.042	289.356	268.801	304.915	205.564	221.403	171.193	152.676
NCU06804	248.17	226.59	415.493	288.99	281.316	230.379	133.359	189.114	263.988	223.16	377.613	363.61
NCU06856	525.029	595.293	645.127	562.68	618.482	692.058	720.97	798.112	639.053	615.886	694.66	469.077
NCU06884	53.794	43.4232	63.7447	81.5971	37.233	39.6251	22.921	38.3227	59.1448	61.5007	80.3432	128.569
NCU07002	228.086	153.955	163.586	134.295	140.658	138.227	141.694	164.954	185.369	213.495	215.691	239.058
NCU07042	578.106	791.881	705.8	440.284	440.591	750.113	804.319	937.24	729.934	667.722	550.66	293.298
NCU07313	123.368	101.058	102.913	91.7967	119.973	89.387	85.4329	81.644	97.3726	130.909	126.695	130.578
NCU07419	149.906	138.165	97.5371	117.296	138.59	154.815	177.117	178.284	136.322	149.359	110.008	107.476
NCU07472	631.183	712.14	717.32	662.976	645.372	773.151	800.152	783.949	670.068	683.536	616.171	519.299
NCU07503	280.446	397.125	332.548	300.889	299.933	464.444	627.202	530.686	331.067	354.947	347.33	92.4091
NCU07604	359.344	324.49	354.052	345.088	361.988	352.94	383.406	373.23	364.967	342.647	353.51	276.223
NCU07618	65.9873	37.1071	62.2087	67.9976	53.781	39.6251	33.3397	43.3213	52.6533	56.2292	64.2746	98.4358
NCU08020	65.9873	75.0037	76.0329	56.098	51.7125	57.1339	52.0932	56.6509	59.1448	65.8936	65.5106	71.3157
NCU08514	157.078	174.482	173.57	168.294	153.069	155.736	129.191	126.631	146.419	188.895	177.991	181.805
NCU08603	104.002	67.1086	87.553	67.9976	76.5345	62.663	47.9258	59.9833	93.0449	83.4652	86.5235	153.68
NCU08607	1537.79	1592.45	1585.17	1208.66	1543.1	1702.96	1610.72	1837.82	1715.92	1620.1	1525.28	1112.93
NCU08809	591.734	686.876	724.232	732.674	591.591	672.706	708.468	777.284	629.676	607.978	480.823	354.57
NCU08841	322.764	364.755	400.133	380.786	372.33	344.647	272.969	309.914	359.197	334.74	389.356	422.872
NCU08882	994.83	1176.37	1002.25	1031.86	759.14	1212.71	1254.4	1670.37	1392.07	1497.98	1240.99	1001.43
NCU08892	479.125	502.13	581.383	513.382	475.755	654.276	643.872	622.327	621.742	534.178	476.497	334.481
NCU09000	233.825	234.485	284.163	280.49	242.015	257.103	227.126	244.932	222.154	264.453	270.077	400.774
NCU09213	1324.77	458.707	363.268	186.993	64.1235	109.66	125.024	73.313	61.3087	64.1364	84.6694	41.1823
NCU09216	1231.52	1521.39	1273.36	1242.66	1311.43	1603.44	1612.81	1737.02	1359.61	1406.61	1081.54	1045.63
NCU09217	532.919	585.818	589.831	530.381	548.153	697.587	623.035	720.633	598.661	600.95	587.741	480.126
NCU09318	51.6422	68.6876	53.7606	56.098	41.37	46.0758	39.5909	54.9847	40.3916	60.6221	57.4763	71.3157
NCU09500	122.65	129.48	137.474	78.1972	78.603	96.7591	91.6841	109.136	134.879	123.001	129.167	123.547
NCU09511	30.1246	59.2134	65.2807	54.398	45.507	73.7212	37.5071	49.9861	94.4875	84.3438	100.738	150.667
NCU09718	62.401	66.3191	89.089	98.5964	76.5345	59.8985	50.0095	40.822	67.0789	55.3506	77.8711	91.4047
NCU09734	89.6566	82.8988	105.217	90.0968	82.74	66.3491	52.0932	51.6523	61.3087	57.1078	85.9054	145.645
NCU09787	131.257	66.3191	78.3369	62.8977	39.3015	41.4682	41.6746	39.9889	47.6044	63.2579	59.9484	57.2535
NCU09860	219.479	112.111	131.33	100.296	80.6715	106.896	97.9353	100.805	163.009	154.63	177.373	168.747
NCU10359	225.935	317.384	360.196	348.487	264.768	264.475	152.112	199.944	276.971	320.682	291.09	463.05
NCU11372	1259.5	1236.38	1152.01	1133.86	1288.68	1373.98	1260.66	1336.3	1317.05	1319.63	1066.71	1048.64
NCU11520	552.285	572.397	556.038	560.98	537.81	648.747	714.719	863.094	499.846	499.913	438.798	318.41
NCU12067	37.2972	39.4756	33.7924	50.9982	41.37	46.0758	27.0885	26.6593	41.8341	43.9291	68.6007	134.596
NCU12084	267.535	333.964	251.907	390.986	304.07	397.173	364.653	496.529	377.95	338.254	250.3	283.254
NCU00003	98.2637	97.8996	89.857	62.8977	59.9865	82.0148	64.5956	49.9861	126.945	96.644	114.335	110.489
NCU00004	182.182	138.954	144.386	132.595	130.316	154.815	160.447	160.789	186.811	173.959	190.352	240.063
NCU00006	553.002	526.605	422.405	260.091	221.33	403.624	437.583	437.379	469.552	463.891	474.643	496.197
NCU00010	684.977	523.447	511.494	447.084	558.495	494.854	387.574	407.387	580.629	567.564	565.493	675.993
NCU00018	4928.25	4280.74	3538.98	1597.94	1468.64	3581.01	3829.89	3242.43	5077.8	4702.17	4900.32	3953.5
NCU00019	89.6566	55.2659	66.8168	45.8983	47.5755	49.7618	35.4234	44.9875	83.6683	74.6794	92.0857	61.2713
NCU00021	199.396	127.901	94.4651	67.9976	49.644	92.1515	120.856	124.132	185.369	131.787	187.879	151.671
NCU00030	314.157	272.382	335.62	219.292	219.261	246.966	258.382	196.612	323.133	289.932	372.051	285.263
NCU00032	213.741	103.426	155.906	84.9969	72.3975	107.817	108.354	109.969	151.468	148.48	179.845	96.4269
NCU00034	712.232	930.046	1036.81	1113.46	1015.63	1100.29	1054.37	1408.78	880.681	763.487	938.161	706.126
NCU00040	971.161	478.445	548.358	373.987	376.467	419.289	420.913	434.879	715.508	607.978	941.87	657.913
NCU00041	2270.82	2782.24	2686.49	2806.6	2978.64	2981.1	2619.25	3049.15	2424.94	2500.44	2292.87	2352.41
NCU00043	1803.17	1699.82	1514.51	919.667	1090.1	1505.76	1302.33	1241.32	1879.65	1780.01	1741.59	1762.8
NCU00057	471.953	589.766	728.84	788.772	763.277	628.473	541.77	658.151	481.814	490.248	608.136	479.121
NCU00059	63.1183	40.2651	46.0805	28.899	31.0275	24.8809	22.921	35.8234	41.1129	44.8077	72.9269	40.1779
NCU00066	315.591	217.116	208.898	122.396	153.069	166.794	206.289	152.458	323.133	263.574	313.957	249.103
NCU00069	52.3595	52.8973	54.5286	101.996	91.014	70.9567	68.7631	85.8095	56.981	65.015	53.1501	37.1645
NCU00070	92.5257	60.7925	61.4407	32.2988	49.644	45.1542	54.177	55.8178	93.7662	77.3152	104.446	85.378
NCU00075	783.958	952.942	933.899	1106.66	1015.63	1026.57	918.925	1073.04	706.131	852.224	813.938	815.611
NCU00079	40.8834	46.5812	36.0964	47.5983	47.5755	61.7415	43.7583	34.9903	23.0809	28.9932	37.6995	30.1334
NCU00104	2157.5	2170.37	1829.4	1502.75	763.277	1749.96	1704.49	1859.48	1866.67	2052.37	1786.71	2192.71
NCU00122	1540.66	1302.7	1442.32	781.972	798.441	1127.01	1087.71	847.265	1200.93	1144.79	1368.31	1351.99
NCU00129	149.189	141.323	179.714	180.194	225.467	149.285	102.103	89.975	149.305	130.909	151.416	306.356
NCU00130	65.27	136.586	214.274	387.586	190.302	234.986	127.107	129.964	152.911	130.03	223.107	240.063
NCU00134	243.149	225.011	196.61	101.996	111.699	194.44	197.954	193.28	199.073	217.01	224.343	226.001
NCU00144	2444.4	2880.93	2456.86	2466.61	2837.98	2740.59	3317.3	3833.1	2341.27	2959.06	2478.9	1681.44
NCU00147	876.483	1022.42	1185.81	1383.75	1354.87	1051.45	1150.22	1218.83	728.491	758.216	709.492	772.42
NCU00155	107.588	92.373	67.5848	59.4979	66.192	71.8782	50.0095	44.9875	106.028	104.551	105.064	76.338
NCU00170	692.867	497.393	408.581	324.688	330.96	435.877	504.262	475.701	638.331	573.714	572.291	430.908
NCU00171	986.94	1215.85	1504.53	1482.35	1646.53	1487.33	1391.93	2192.72	1271.61	1027.06	1209.47	917.06
NCU00176	70.2908	68.6876	72.9608	84.9969	159.275	76.4857	122.94	89.975	72.1278	70.2865	30.2832	80.3558
NCU00177	973.312	621.346	465.413	384.186	378.536	519.734	527.183	479.867	923.236	698.472	794.162	583.584
NCU00188	280.446	269.224	208.13	118.996	153.069	181.538	237.545	232.435	346.214	274.996	280.583	546.419
NCU00196	175.727	116.848	123.649	86.6969	84.8085	93.9945	106.27	89.975	139.207	119.487	136.583	126.56
NCU00199	398.075	302.383	300.291	161.494	151.001	224.85	227.126	230.769	364.246	326.832	338.059	331.467
NCU00207	173.575	209.221	249.603	232.892	277.179	274.611	216.708	279.922	232.973	219.645	232.377	247.094
NCU00214	498.491	547.922	645.127	598.378	519.194	631.238	566.774	622.327	481.814	455.984	483.913	360.596
NCU00218	93.2429	95.531	93.6971	147.895	115.836	116.111	135.442	134.129	93.7662	110.701	92.0857	95.4225
NCU00219	205.134	110.532	128.257	61.1978	101.357	111.503	133.359	150.791	164.451	138.816	171.811	138.614
NCU00220	260.363	343.438	384.772	384.186	554.358	359.391	364.653	379.894	298.609	270.603	308.394	300.33
NCU00230	375.123	248.696	211.202	118.996	151.001	177.852	216.708	211.608	300.773	269.725	313.338	264.17
NCU00234	295.508	258.96	276.483	175.094	194.439	229.457	235.461	252.43	248.12	282.025	273.167	249.103
NCU00240	436.807	375.018	288.771	214.192	142.727	295.806	383.406	511.525	477.486	511.334	400.48	433.921
NCU00241	368.668	296.857	261.891	125.795	138.59	184.303	229.21	225.771	359.918	318.047	376.995	230.018
NCU00246	40.1662	33.949	33.7924	57.7979	64.1235	83.8579	85.4329	92.4743	41.8341	46.5648	47.5879	77.3424
NCU00257	205.134	171.324	174.338	96.8965	97.2195	151.128	108.354	93.3074	197.63	176.595	181.699	149.663
NCU00261	887.242	915.835	651.271	601.778	541.947	797.111	662.626	743.127	858.321	859.253	988.221	1064.71
NCU00265	341.412	228.169	301.827	324.688	270.974	242.358	185.452	109.136	78.6193	86.9796	79.7252	96.4269
NCU00272	589.582	603.977	537.606	438.584	523.331	549.223	508.43	507.359	666.461	660.693	635.947	595.637
NCU00273	370.103	296.067	259.587	205.693	231.672	233.143	293.806	275.757	382.277	294.325	334.969	330.463
NCU00301	159.23	164.219	131.33	117.296	107.562	113.346	125.024	129.964	130.551	175.716	189.734	135.6
NCU00302	433.938	589.766	674.312	707.175	825.332	757.485	627.202	746.459	636.167	615.007	650.162	550.437
NCU00311	885.808	676.612	645.127	392.686	440.591	632.159	531.351	517.356	1116.54	752.944	934.453	811.593
NCU00324	272.556	210.8	228.099	146.195	153.069	200.89	183.368	199.944	269.037	224.917	310.866	291.29
NCU00336	89.6566	43.4232	27.6483	25.4991	16.548	36.8606	31.2559	37.4896	48.3256	43.0505	73.5449	52.2312
NCU00337	68.139	60.7925	35.3284	45.8983	18.6165	30.41	56.2607	39.1558	51.932	52.7149	42.6437	40.1779
NCU00348	398.075	478.445	466.949	557.58	719.838	541.851	493.844	610.664	442.865	428.748	411.604	342.516
NCU00352	488.449	427.126	398.597	243.091	306.138	360.312	345.899	385.726	492.633	450.712	528.411	438.943
NCU00357	151.34	141.323	170.498	158.094	179.96	158.501	112.521	117.467	133.436	130.909	173.665	165.734
NCU00359	114.76	107.374	87.553	81.5971	93.0825	97.6806	108.354	121.633	112.519	126.516	110.008	119.529
NCU00372	200.831	159.482	125.953	93.4966	47.5755	141.913	100.019	113.302	154.354	144.966	163.159	110.489
NCU00382	569.499	417.652	388.612	251.591	421.974	375.978	283.387	386.559	499.846	447.198	529.029	576.553
NCU00388	435.373	309.489	365.572	254.991	277.179	229.457	277.136	309.081	333.952	315.411	435.089	341.512
NCU00392	150.623	114.479	89.089	71.3974	51.7125	100.445	77.098	69.9806	113.962	108.066	95.7938	101.449
NCU00396	769.613	772.933	506.886	423.285	457.139	585.162	573.026	596.501	716.229	704.622	666.231	758.357
NCU00397	1126.09	1617.71	2182.68	2514.21	2786.27	1848.56	1764.92	2047.76	1432.46	1331.93	1335.55	1331.9
NCU00405	823.407	482.392	360.196	304.289	233.741	365.841	456.337	458.206	838.847	681.779	794.78	510.259
NCU00415	134.844	87.6359	76.8009	54.398	76.5345	68.1921	93.7678	65.8151	119.732	108.944	120.515	89.3958
NCU00416	173.575	236.854	215.042	241.391	293.727	285.67	241.713	211.608	192.581	225.795	203.33	159.707
NCU00418	2914.2	3176.21	3131.94	3547.77	3621.94	3205.95	3625.69	4083.03	2424.22	2606.75	2447.38	2253.98
NCU00420	544.395	371.86	349.444	243.091	364.056	330.824	347.983	342.405	494.797	405.905	489.476	498.206
NCU00427	238.845	272.382	175.874	134.295	177.891	224.85	181.284	181.616	294.282	296.961	260.188	271.201
NCU00430	616.12	476.866	473.861	331.488	426.111	373.214	385.49	347.403	492.633	496.399	558.694	449.992
NCU00440	1197.1	975.838	751.113	467.483	550.221	804.483	785.566	614.829	886.451	821.474	737.921	782.464
NCU00447	984.071	761.09	563.718	287.29	353.714	600.828	725.138	641.488	837.404	699.351	780.565	559.477
NCU00457	728.012	358.439	374.02	322.988	262.7	332.667	414.662	364.899	508.501	483.22	597.63	440.952
NCU00459	118.347	109.742	101.377	57.7979	80.6715	79.2503	116.689	109.969	113.241	113.337	127.313	148.658
NCU00473	497.056	551.08	470.021	516.781	446.796	686.529	625.119	833.935	571.252	510.456	584.651	367.628
NCU00481	517.14	475.287	407.813	389.286	285.453	451.542	322.978	519.022	441.422	528.906	503.072	606.686
NCU00486	712.95	501.341	600.583	295.789	353.714	465.365	372.988	569.842	807.832	670.358	852.874	557.468
NCU00488	1313.29	1087.95	904.714	492.982	639.167	882.811	1102.29	828.936	1278.83	1080.66	1187.84	960.251
NCU00506	469.801	535.29	579.847	640.877	481.961	485.638	429.248	469.869	394.539	445.441	536.445	491.175
NCU00517	250.321	205.273	212.738	185.293	138.59	209.184	183.368	172.452	240.186	226.674	215.691	239.058
NCU00520	1794.57	1744.03	1694.23	1424.55	1646.53	1698.35	1910.78	1567.9	1223.29	1428.57	1249.03	642.846
NCU00545	334.24	195.01	204.29	120.696	142.727	190.754	206.289	227.437	282.741	244.246	299.124	249.103
NCU00549	1235.83	1256.11	1673.49	1540.14	1429.33	1584.08	1502.37	1309.64	1211.75	1230.01	1065.47	1333.91
NCU00561	181.465	193.431	297.987	328.088	370.262	288.434	235.461	229.103	191.86	183.624	181.081	251.112
NCU00567	647.68	367.123	251.139	176.794	119.973	318.844	379.239	282.422	499.846	313.654	377.613	244.081
NCU00576	225.217	213.958	238.851	151.295	196.508	203.655	208.373	182.449	233.694	229.31	304.686	262.161
NCU00579	877.201	828.988	869.386	673.176	622.619	773.151	648.04	793.946	780.423	821.474	865.853	816.615
NCU00585	6833.99	2672.5	2048.28	1858.03	1071.48	1729.68	1521.12	2026.94	1795.26	2044.46	1972.12	2039.03
NCU00593	365.799	385.282	335.62	299.189	304.07	382.429	412.578	473.202	359.918	386.576	331.261	271.201
NCU00598	1452.44	1552.97	1710.36	2357.82	2527.71	1844.87	1652.4	2174.4	1552.19	1472.5	1582.14	1649.3
NCU00623	462.628	473.708	452.357	652.776	637.098	506.833	552.188	583.171	431.324	446.319	308.394	366.623
NCU00624	419.593	487.129	405.509	397.786	426.111	514.205	523.016	619.828	489.027	489.37	468.463	417.85
NCU00628	144.168	91.5835	77.5689	44.1984	22.7535	86.6224	95.8515	68.3144	118.29	115.094	128.549	78.3469
NCU00650	138.43	101.847	69.1208	83.297	88.9455	76.4857	83.3492	89.975	119.732	99.2797	131.639	78.3469
NCU00656	310.571	305.541	264.195	217.592	221.33	268.161	316.727	249.097	362.803	337.375	333.733	355.574
NCU00665	861.421	877.938	1026.06	1120.26	1176.98	1080.02	1012.69	1124.69	911.696	898.789	775.621	955.229
NCU00668	509.25	364.755	344.068	229.492	273.042	350.176	410.495	379.894	524.369	486.734	464.755	409.814
NCU00670	2048.47	2383.54	2506.78	2623.01	2293.97	2474.27	2642.17	2661.76	1933.03	2014.59	1950.49	1819.05
NCU00685	8026.06	7495.63	6359.11	6046.68	6716.42	6923.34	6405.38	7383.78	7266.88	7637.51	6719.78	6310.94
NCU00687	530.767	393.177	393.989	295.789	347.508	363.077	445.918	495.696	558.991	495.52	550.042	595.637
NCU00692	508.532	268.434	250.371	203.993	167.549	247.888	281.303	298.25	373.622	322.439	455.484	223.992
NCU00705	40.1662	52.8973	51.4566	105.396	62.055	70.9567	33.3397	37.4896	38.2277	43.0505	65.5106	68.3024
NCU00714	1950.93	1929.57	1966.87	1727.14	1483.11	2051.29	2017.05	1960.29	2277.8	2024.25	1780.53	1655.33
NCU00722	246.018	292.909	572.935	472.583	1133.54	296.728	285.471	270.758	329.624	256.546	360.926	1153.11
NCU00743	2980.19	2295.11	1443.09	899.268	682.605	1708.49	2069.14	2090.25	2566.31	2485.51	2042.57	1702.54
NCU00751	299.095	300.015	297.219	532.081	469.55	468.13	391.741	405.721	274.086	335.618	284.291	408.81
NCU00753	295.508	277.119	311.812	239.691	208.919	257.103	247.964	279.089	307.265	276.753	400.48	320.419
NCU00765	30.8419	43.4232	42.2405	62.8977	53.781	43.3112	33.3397	41.6551	29.5724	28.9932	27.8111	59.2624
NCU00768	509.967	349.754	311.812	299.189	260.631	305.943	329.229	288.253	419.063	404.147	444.36	351.556
NCU00770	117.63	97.8996	100.609	90.0968	70.329	94.916	102.103	91.6412	100.979	105.43	114.953	178.792
NCU00772	137.713	134.217	122.113	61.1978	80.6715	104.131	77.098	64.9819	184.647	148.48	169.339	122.543
NCU00773	104.719	106.584	142.082	154.694	221.33	136.384	112.521	144.96	110.356	102.794	103.828	113.502
NCU00782	25.1039	23.6854	59.1367	91.7967	68.2605	44.2327	20.8373	24.16	44.7193	21.086	46.9699	173.769
NCU00789	1344.13	1348.49	1327.89	1283.45	1028.04	1119.64	939.762	1302.14	1332.92	1121.95	1306.5	1192.28
NCU00799	104.002	108.953	75.2649	42.4985	37.233	92.1515	112.521	119.134	103.143	103.673	81.5793	79.3513
NCU00802	174.293	144.481	175.106	107.096	119.973	155.736	139.61	108.303	251.726	183.624	249.064	280.241
NCU00803	151.34	185.535	176.642	299.189	155.138	153.893	137.526	139.128	80.7832	144.966	179.227	296.312
NCU00812	441.828	411.336	291.075	180.194	215.124	445.092	512.597	444.876	833.798	646.636	900.462	405.797
NCU00813	2182.6	2243.79	2340.12	1965.13	1869.92	2101.98	1675.32	1717.02	1740.44	2086.63	1794.13	2156.55
NCU00818	123.368	131.849	178.946	246.491	312.344	150.207	120.856	120.8	96.6513	141.452	137.201	191.849
NCU00824	169.989	103.426	92.9291	56.098	62.055	76.4857	110.438	81.644	134.158	108.066	139.056	137.609
NCU00846	53.0767	38.6861	36.0964	33.9988	20.685	35.0176	31.2559	25.8262	43.998	46.5648	40.1716	53.2357
NCU00867	2145.3	1867.2	1629.71	1298.75	1528.62	1509.44	1900.36	2101.92	1275.22	1525.22	1327.52	873.869
NCU00869	124.802	119.216	92.9291	96.8965	113.768	115.189	122.94	134.963	124.781	143.209	133.493	127.565
NCU00901	191.507	190.273	157.442	161.494	117.905	149.285	120.856	194.946	119.011	182.745	186.643	277.227
NCU00915	3145.15	1368.23	1218.06	822.77	928.757	1068.96	1125.21	1360.46	1761.36	1408.37	1541.35	524.321
NCU00916	660.59	526.605	599.815	380.786	446.796	428.504	383.406	514.024	548.171	520.12	621.733	499.21
NCU00919	413.138	399.493	346.372	356.987	372.33	372.292	393.825	394.89	424.833	388.333	375.141	322.427
NCU00925	372.972	279.487	179.714	124.096	128.247	185.225	256.299	158.289	295.003	258.303	292.944	220.978
NCU00927	216.61	165.008	127.489	83.297	95.151	147.442	154.196	113.302	178.877	177.473	180.463	189.84
NCU00935	1055.08	543.974	441.605	322.988	200.645	507.755	456.337	464.871	635.446	519.242	652.634	537.379
NCU00962	155.644	108.953	119.041	88.3968	109.631	96.7591	93.7678	119.134	113.962	119.487	130.403	119.529
NCU00964	381.579	393.177	295.683	163.194	155.138	351.097	350.067	364.066	341.886	347.04	363.398	293.298
NCU00970	240.28	239.222	345.604	368.887	450.933	313.315	193.787	252.43	225.039	250.396	270.695	247.094
NCU00971	14251.1	14789.2	14467.7	20270.1	18357.9	14894.4	16801.1	17740.9	11011.8	12581.3	11312.9	10840
NCU00977	344.999	294.488	287.235	231.192	268.905	252.495	258.382	225.771	261.824	267.967	328.789	250.107
NCU00981	563.761	629.242	514.566	526.981	459.207	573.182	583.444	623.16	580.629	560.535	566.111	469.077
NCU00995	1138.28	1949.31	1870.1	3493.37	4800.99	2123.17	1360.68	1920.3	2576.41	2680.55	2536.37	6020.65
NCU01010	88.9394	70.2666	105.985	117.296	119.973	76.4857	118.773	54.9847	46.8831	53.5935	33.3733	26.1156
NCU01015	216.61	175.272	126.721	93.4966	136.521	132.698	131.275	120.8	186.09	151.116	170.575	89.3958
NCU01017	315.591	303.173	329.476	368.887	440.591	370.449	331.313	319.078	344.771	307.504	339.914	379.681
NCU01019	331.371	227.38	203.522	129.195	173.754	151.128	179.201	159.122	320.248	223.16	299.742	237.049
NCU01026	96.1119	99.4786	97.5371	64.5977	70.329	89.387	35.4234	43.3213	109.634	101.915	118.043	96.4269
NCU01047	164.968	131.849	125.185	83.297	62.055	103.21	106.27	83.3102	146.419	139.694	147.708	118.525
NCU01083	131.257	102.637	77.5689	32.2988	51.7125	74.6427	72.9305	36.6565	126.224	105.43	140.91	90.4002
NCU01085	142.016	83.6883	82.9449	66.2976	66.192	62.663	68.7631	49.9861	130.551	82.5867	101.974	81.3602
NCU01094	31.5591	42.6337	66.0488	83.297	88.9455	60.82	27.0885	29.9917	50.4895	57.9864	45.1158	151.671
NCU01099	522.878	566.081	702.728	788.772	1042.52	618.337	506.346	591.502	558.269	564.928	554.368	649.877
NCU01109	35.8627	62.3715	72.1928	249.891	161.343	105.053	133.359	109.969	60.5874	58.865	56.2402	131.583
NCU01114	101.85	69.4771	53.7606	37.3987	43.4385	56.2124	81.2654	61.6495	66.3576	73.8008	84.6694	52.2312
NCU01115	177.162	159.482	76.8009	49.2982	43.4385	87.5439	122.94	90.8081	147.141	142.33	147.09	116.516
NCU01118	295.508	281.856	221.955	180.194	134.453	297.649	375.071	329.075	297.167	325.954	256.48	251.112
NCU01119	603.21	707.403	629.767	547.38	550.221	733.526	739.724	750.625	668.625	605.343	548.806	504.232
NCU01143	412.421	338.701	295.683	265.19	250.289	305.943	308.392	281.588	415.456	346.161	340.532	336.49
NCU01149	96.1119	105.795	105.985	103.696	93.0825	157.579	135.442	112.469	126.945	130.03	84.0514	81.3602
NCU01150	201.548	189.483	188.93	120.696	146.864	155.736	147.945	116.634	217.105	186.259	222.489	168.747
NCU01162	404.531	513.183	507.654	620.478	610.208	570.418	477.174	595.668	427.718	394.483	437.561	440.952
NCU01164	776.068	696.35	540.678	350.187	376.467	503.147	575.109	423.216	674.395	694.958	677.973	719.184
NCU01169	2531.9	2655.13	2665.76	2862.7	3295.12	2947.01	3035.99	3553.18	2005.87	2325.61	2494.35	1847.18
NCU01170	901.587	664.77	628.231	365.487	450.933	602.671	589.695	462.372	945.596	673.872	933.835	739.273
NCU01176	98.2637	96.3205	63.7447	30.5989	31.0275	63.5845	75.0143	109.136	153.632	122.123	103.21	66.2935
NCU01181	1414.42	1168.48	1804.82	2031.43	2165.72	1296.57	1139.8	1283.81	797.012	961.168	944.96	880.9
NCU01185	47.3387	41.0547	56.8326	37.3987	55.8495	61.7415	50.0095	46.6537	36.0639	30.7504	37.0815	22.0978
NCU01187	306.984	210.8	225.027	149.595	148.932	176.931	166.698	194.946	227.203	215.252	202.094	235.041
NCU01197	1896.42	1284.54	1181.2	622.178	777.756	996.158	1229.4	1208	1728.9	1338.96	1682.88	1514.71
NCU01204	5778.91	6291.63	5253.18	4917.92	4259.04	6989.69	9226.75	8647.6	5539.42	5793.37	5067.18	4414.54
NCU01206	80.3323	57.6344	37.6324	32.2988	43.4385	40.5467	52.0932	45.8206	56.2597	61.5007	59.3304	63.2802
NCU01208	150.623	109.742	102.913	66.2976	88.9455	90.3085	64.5956	87.4757	172.386	145.845	178.609	143.636
NCU01218	757.419	853.463	1099.79	1249.46	1170.77	1067.11	1002.27	988.059	843.174	884.732	928.273	789.495
NCU01219	1669.77	1777.19	2070.55	2340.82	3129.64	1944.4	2039.97	1783.67	1190.11	1392.55	1210.09	1895.39
NCU01223	88.2221	144.481	136.706	203.993	159.275	173.245	145.861	135.796	113.962	97.5225	68.6007	97.4313
NCU01229	235.259	237.643	248.067	219.292	177.891	227.614	206.289	223.271	212.777	286.418	261.424	236.045
NCU01241	387.317	301.594	242.691	183.593	144.795	272.768	316.727	344.904	359.918	318.047	291.09	281.245
NCU01247	384.448	356.07	239.619	124.096	167.549	265.396	287.555	219.939	347.656	326.832	317.047	350.552
NCU01249	2333.94	2256.43	2016.02	1681.24	1696.17	2228.22	1858.69	2076.09	2321.07	2264.1	2211.29	2218.82
NCU01252	275.425	253.434	241.923	141.095	171.686	221.164	189.619	174.118	263.267	211.738	278.729	267.183
NCU01255	604.644	526.605	487.686	304.289	384.741	480.109	445.918	429.881	702.525	578.107	521.613	529.344
NCU01256	285.467	265.276	261.123	173.394	217.193	246.966	214.624	264.093	242.349	263.574	272.549	311.379
NCU01267	223.066	198.168	145.154	117.296	132.384	155.736	137.526	122.466	251.005	201.195	265.133	171.76
NCU01272	461.911	419.231	382.468	261.791	192.371	379.664	418.83	344.904	455.127	434.898	452.394	469.077
NCU01274	130.54	116.058	107.521	100.296	95.151	101.367	127.107	88.3088	113.241	135.302	134.111	147.654
NCU01278	851.379	830.567	811.785	696.975	794.304	893.87	764.729	883.921	879.238	874.189	768.205	672.979
NCU01282	1456.74	1752.72	2101.27	2515.91	2552.53	2220.85	1783.67	2427.66	1839.26	1867.86	1718.73	1789.92
NCU01283	450.435	304.752	317.956	256.691	200.645	267.239	329.229	362.399	333.231	278.51	337.441	323.432
NCU01288	172.141	128.691	134.402	79.8971	113.768	111.503	120.856	128.298	145.698	130.909	147.708	140.623
NCU01291	1096.68	1014.52	960.011	856.769	908.072	860.695	1108.54	1144.68	1155.49	1034.97	1009.23	887.931
NCU01294	360.061	251.855	175.874	108.796	95.151	226.693	245.88	278.256	326.739	281.146	254.008	169.752
NCU01296	2605.78	2663.03	2146.58	2985.09	2684.91	2947.93	3498.58	3163.29	2067.9	2299.25	2044.43	2265.03
NCU01303	103.284	83.6883	81.4089	35.6987	43.4385	67.2706	72.9305	66.6482	93.0449	86.101	100.738	102.454
NCU01304	138.43	123.164	109.825	66.2976	76.5345	69.1136	110.438	78.3116	115.405	121.244	132.257	96.4269
NCU01318	1162.67	873.99	642.823	455.584	461.276	731.683	831.408	704.804	1148.27	926.025	864.616	656.908
NCU01361	283.315	221.064	214.274	156.394	165.48	198.126	189.619	171.619	287.069	231.067	208.274	208.925
NCU01414	2071.43	1471.65	1249.55	887.368	864.633	1162.03	1248.15	1188	1930.14	1483.05	1775.58	1662.36
NCU01421	129.106	135.796	129.793	98.5964	93.0825	121.64	127.107	129.131	126.224	164.295	142.764	162.72
NCU01431	310.571	178.43	228.867	178.494	167.549	171.402	231.294	178.284	219.269	246.003	265.751	255.13
NCU01436	4875.17	5775.28	6356.81	7233.24	6590.24	6409.14	6351.21	7376.28	4758.99	4932.36	5426.87	4277.94
NCU01439	5489.14	4117.31	2211.1	1545.24	906.003	2583.93	3467.33	4160.51	3314.27	3314.01	3088.27	1832.11
NCU01445	110.457	93.1625	96.7691	49.2982	99.288	94.916	95.8515	117.467	140.649	139.694	114.953	118.525
NCU01449	1350.59	1846.67	2017.56	2507.41	1981.62	2237.44	1308.58	2001.11	1506.75	1880.16	1749.63	2799.39
NCU01455	441.828	360.018	373.252	203.993	233.741	287.513	322.978	225.771	405.358	308.382	411.604	304.347
NCU01457	186.486	183.167	105.985	74.7973	101.357	152.971	143.777	149.125	201.958	195.045	174.283	173.769
NCU01459	1377.13	1126.63	774.921	698.675	666.057	1128.86	1191.89	1255.48	1216.08	1179.93	808.376	1101.88
NCU01468	708.646	646.611	566.79	571.179	556.427	603.592	533.435	640.655	747.244	715.165	802.196	613.717
NCU01470	688.563	606.346	553.734	418.185	492.303	556.595	508.43	528.187	692.427	600.95	584.651	651.886
NCU01479	938.884	550.29	685.832	537.181	587.454	535.4	604.281	678.145	822.978	645.757	761.406	432.917
NCU01483	666.328	710.561	526.086	1011.46	1232.83	627.552	1225.23	838.101	426.997	600.95	364.635	523.317
NCU01491	40.8834	41.0547	49.1526	57.7979	51.7125	32.253	31.2559	35.8234	39.6703	36.9004	46.9699	46.2046
NCU01498	1256.63	850.305	888.586	559.28	715.701	692.058	727.221	703.138	1033.59	911.089	952.376	870.855
NCU01502	76.0288	62.3715	52.2246	44.1984	35.1645	49.7618	58.3444	53.3185	70.6853	72.9223	76.017	42.1868
NCU01503	142.016	103.426	87.553	66.2976	62.055	76.4857	106.27	74.9792	135.6	118.609	115.571	101.449
NCU01514	78.1806	98.6891	76.8009	69.6975	93.0825	102.288	131.275	124.965	97.3726	87.8582	88.9955	86.3824
NCU01515	497.774	489.498	400.133	300.889	287.522	443.249	356.318	407.387	463.782	499.913	505.544	472.09
NCU01520	26.5384	37.8966	43.0085	67.9976	97.2195	50.6833	52.0932	38.3227	25.2447	35.1433	21.6309	26.1156
NCU01522	91.8084	99.4786	65.2807	83.297	41.37	50.6833	83.3492	89.1419	100.258	102.794	76.017	95.4225
NCU01525	284.032	300.804	214.274	210.792	200.645	283.827	256.299	299.917	288.511	306.625	257.716	280.241
NCU01527	183.617	121.585	147.458	76.4972	105.494	108.739	87.5166	134.129	168.058	132.666	216.927	131.583
NCU01541	481.277	521.868	630.535	678.276	711.564	625.709	554.272	628.159	392.375	502.549	503.072	487.157
NCU01543	271.839	185.535	154.37	156.394	171.686	154.815	185.452	199.111	204.843	210.86	214.455	241.067
NCU01546	7084.31	6377.68	5210.94	3418.58	3208.24	6178.76	10235.3	6759.79	3402.99	4850.65	3821.25	710.144
NCU01548	6636.74	8275.67	7637.85	11255.3	10117	9155.25	10014.4	13088.9	6746.84	7929.2	6186.43	6697.65
NCU01551	377.275	412.126	658.184	620.478	783.962	574.104	385.49	497.362	372.18	336.497	417.785	329.459
NCU01554	292.639	232.117	208.13	95.1966	142.727	184.303	179.201	182.449	254.611	248.639	288.618	256.134
NCU01563	140.582	157.903	158.21	241.391	277.179	211.948	150.029	198.278	129.83	160.78	157.596	161.716
NCU01569	176.444	165.798	230.403	129.195	136.521	110.582	122.94	105.804	159.402	159.902	190.97	150.667
NCU01570	115.478	78.9513	77.5689	33.9988	53.781	52.5264	43.7583	39.1558	94.4875	69.4079	72.3089	61.2713
NCU01577	343.564	373.439	393.22	470.883	473.687	441.406	337.564	317.412	353.426	318.047	331.261	392.739
NCU01584	227.369	120.006	118.273	103.696	115.836	107.817	104.186	79.1447	175.271	147.602	154.506	173.769
NCU01595	80.3323	65.5295	51.4566	59.4979	43.4385	57.1339	64.5956	54.9847	72.8491	77.3152	69.2188	61.2713
NCU01598	27.2556	28.4225	64.5127	62.8977	62.055	53.4479	50.0095	34.9903	43.2767	20.2074	30.9012	31.1379
NCU01632	703.625	422.389	179.714	78.1972	31.0275	196.283	281.303	249.097	474.601	323.318	407.278	189.84
NCU01636	248.887	264.487	444.677	509.982	477.824	362.155	260.466	270.758	261.824	267.089	336.205	370.641
NCU01637	136.995	103.426	131.33	61.1978	84.8085	98.6021	97.9353	102.472	129.109	123.88	163.777	122.543
NCU01638	246.735	192.641	122.113	95.1966	49.644	98.6021	175.033	120.8	221.432	188.895	236.703	146.649
NCU01640	959.685	675.033	688.136	504.882	624.687	429.426	498.011	759.789	571.974	633.457	687.861	521.308
NCU01643	686.411	581.871	458.501	336.588	380.604	510.519	414.662	452.374	747.244	630.822	621.115	591.619
NCU01644	712.232	637.926	550.662	365.487	419.906	542.772	558.439	499.028	711.18	601.828	658.814	479.121
NCU01648	1279.58	1065.84	768.009	355.287	539.879	872.675	931.427	773.952	1167.75	1043.75	1117.39	817.62
NCU01655	914.498	1099.79	1416.98	1623.44	1557.58	1389.64	1283.58	1617.05	974.447	1076.26	1134.69	898.98
NCU01656	151.34	118.427	85.249	52.6981	76.5345	88.4654	83.3492	62.4826	111.077	103.673	82.8153	94.418
NCU01658	1033.56	931.625	747.273	579.679	670.194	845.951	645.956	639.822	970.841	872.431	770.059	796.526
NCU01667	1091.66	929.256	605.959	581.379	465.413	821.991	716.803	818.939	755.178	832.017	837.423	622.757
NCU01669	405.965	308.699	288.771	251.591	167.549	217.478	275.052	189.114	284.184	289.053	351.656	257.138
NCU01675	260.363	149.218	112.129	83.297	70.329	104.131	145.861	98.306	190.417	158.145	221.871	133.591
NCU01695	335.674	225.801	278.787	212.492	229.604	207.341	168.782	239.1	315.199	233.703	303.45	370.641
NCU01700	88.9394	97.8996	82.1769	113.896	105.494	115.189	106.27	102.472	86.5534	100.158	79.1072	88.3913
NCU01702	674.218	579.502	466.949	258.391	287.522	424.818	350.067	318.245	674.395	588.65	729.887	544.41
NCU01703	679.956	756.353	870.922	822.77	965.99	810.012	777.231	779.783	820.093	675.629	734.213	663.939
NCU01704	894.415	1067.42	1665.81	1841.03	1447.95	1418.21	1029.36	1270.48	1073.26	953.261	1126.66	1413.26
NCU01729	388.034	355.281	340.996	190.393	225.467	305.943	289.638	235.768	419.063	317.168	383.175	350.552
NCU01737	561.609	501.341	417.797	304.289	347.508	458.914	389.657	387.392	551.778	557.021	460.428	586.597
NCU01746	206.569	213.958	238.083	326.388	277.179	226.693	200.038	197.445	189.696	185.381	163.159	195.867
NCU01747	973.312	878.728	985.355	685.075	533.673	739.977	691.798	802.277	922.515	884.732	999.346	732.242
NCU01752	1302.53	543.974	587.527	385.886	374.399	480.109	370.904	467.37	656.363	586.892	640.274	462.046
NCU01754	58225.9	47147.3	95372.1	119094	123018	55201.5	55712.7	63887.3	31602.1	28493.3	32633.6	23422.7
NCU01765	4063.24	4057.31	3532.07	4073.05	4383.15	4426.96	4232.05	4633.71	3401.55	3918.47	3700.73	3278.51
NCU01772	174.293	131.849	95.2331	69.6975	62.055	86.6224	125.024	94.1405	193.303	147.602	165.013	135.6
NCU01777	745.226	556.606	584.455	450.484	457.139	466.287	429.248	471.536	757.342	613.25	604.428	811.593
NCU01781	439.676	383.703	448.517	494.682	492.303	365.841	325.062	329.908	359.197	389.212	323.227	474.099
NCU01782	558.023	384.493	456.197	283.89	333.029	296.728	285.471	276.59	488.305	365.49	493.184	337.494
NCU01783	292.639	370.281	480.005	538.881	519.194	434.034	439.667	424.882	339.722	331.225	368.961	285.263
NCU01786	261.08	232.117	142.082	134.295	130.316	130.855	181.284	120.8	172.386	198.559	214.455	123.547
NCU01789	213.741	103.426	123.649	122.396	70.329	103.21	156.28	108.303	199.794	164.295	210.746	212.943
NCU01807	235.259	295.278	225.795	300.889	434.385	360.312	360.485	339.906	232.973	246.003	276.257	283.254
NCU01808	674.935	821.093	400.901	521.881	951.51	950.082	1371.09	1173.01	504.174	837.288	763.878	477.112
NCU01815	1524.16	2020.36	2354.71	2614.51	2089.19	2527.72	2089.98	2471.81	2160.23	1925.85	1683.5	1678.43
NCU01816	1814.65	2133.26	2093.59	1784.94	1359	2504.68	2621.33	2821.72	2080.89	1995.26	1525.9	1330.89
NCU01817	793.282	791.881	710.408	584.779	599.865	818.305	687.631	735.629	858.321	803.902	809.612	699.095
NCU01820	750.247	548.711	394.757	248.191	287.522	430.348	433.416	476.534	813.602	647.515	656.96	617.735
NCU01826	1280.3	1147.16	897.802	552.48	637.098	1097.52	998.106	1016.38	1254.3	1223.86	1118.62	999.425
NCU01829	319.178	317.384	340.228	373.987	446.796	343.725	325.062	300.75	253.89	297.839	283.673	339.503
NCU01840	143.451	148.428	131.33	112.196	93.0825	129.012	112.521	116.634	127.666	135.302	115.571	128.569
NCU01857	501.36	433.442	436.229	377.386	330.96	466.287	377.155	416.551	470.995	506.063	503.69	584.588
NCU01858	129.823	123.164	119.809	117.296	136.521	119.797	108.354	142.46	121.896	134.423	159.45	183.814
NCU01907	697.17	830.567	771.849	722.474	676.4	833.05	921.008	1101.36	913.138	829.381	715.673	710.144
NCU01911	330.654	341.069	331.78	161.494	246.152	269.082	256.299	277.423	316.641	320.682	402.952	354.57
NCU01912	1370.67	954.521	862.474	469.183	504.714	655.197	808.487	633.991	1315.61	947.111	1142.73	737.264
NCU01916	67.4218	53.6869	41.4725	28.899	24.822	44.2327	22.921	48.3199	49.7682	54.4721	62.4205	40.1779
NCU01919	863.573	895.307	720.392	598.378	407.495	831.207	1004.36	1028.88	902.319	1012.13	805.286	657.913
NCU01927	1182.03	930.046	997.643	717.374	570.906	900.32	739.724	941.405	1171.36	1070.11	1200.82	1118.95
NCU01935	156.361	179.219	162.818	224.392	246.152	204.576	227.126	289.919	172.386	198.559	161.922	172.765
NCU01936	200.114	163.429	172.802	103.696	142.727	158.501	120.856	120.8	196.188	209.981	197.768	202.898
NCU01939	1364.22	1000.31	656.648	549.08	552.29	806.326	966.85	756.457	1008.35	958.532	845.458	768.402
NCU01946	33.7109	56.8449	79.1049	96.8965	62.055	63.5845	39.5909	40.822	34.6214	50.0791	63.6565	61.2713
NCU01953	248.17	158.692	158.21	105.396	64.1235	114.268	179.201	226.604	174.549	200.317	242.266	246.089
NCU01956	1079.47	922.94	710.408	401.186	419.906	779.602	712.635	574.84	918.909	907.575	880.685	779.451
NCU01963	387.317	412.915	466.949	642.577	589.523	498.54	368.82	440.711	369.294	410.298	383.793	454.01
NCU01964	837.752	777.67	703.496	588.179	612.276	681.921	623.035	569.009	908.089	867.16	710.11	874.873
NCU01965	1124.65	892.939	639.751	424.985	351.645	659.805	654.291	634.824	1110.77	904.939	1026.54	714.162
NCU01968	409.552	416.863	499.206	851.669	1019.77	608.2	518.849	377.395	442.144	395.362	358.454	628.784
NCU01973	205.134	186.325	152.834	84.9969	128.247	131.777	102.103	136.629	165.173	165.173	161.304	269.192
NCU01991	410.986	334.753	281.859	202.293	206.85	270.925	268.801	211.608	354.148	300.475	321.991	317.405
NCU02009	2383.43	1540.34	1476.11	831.27	1121.13	1206.26	1506.54	1760.34	1519.73	1302.06	1446.8	801.549
NCU02010	611.817	487.129	271.107	171.694	231.672	371.371	375.071	262.427	459.454	414.69	451.776	309.37
NCU02011	972.595	844.778	693.512	491.282	417.837	722.468	704.3	736.462	945.596	851.345	935.689	834.695
NCU02012	418.159	369.492	360.964	237.991	248.22	345.568	279.22	322.41	390.933	386.576	329.407	307.361
NCU02024	395.924	451.601	334.084	285.59	210.987	413.76	383.406	526.52	465.224	429.626	504.308	358.588
NCU02028	760.288	767.406	1159.69	1293.65	1129.4	1032.1	781.398	871.425	933.334	861.888	893.664	1005.45
NCU02049	124.802	86.8464	71.4248	76.4972	33.096	57.1339	108.354	88.3088	105.307	97.5225	82.8153	103.458
NCU02056	137.713	135.796	154.37	130.895	231.672	129.012	120.856	99.1391	110.356	129.151	174.901	222.987
NCU02066	257.494	236.064	165.122	96.8965	130.316	177.852	212.54	160.789	258.939	234.581	243.502	195.867
NCU02076	1655.42	1570.34	1393.94	1341.25	1447.95	1479.95	1594.05	1632.88	1454.82	1573.54	1406.01	1282.68
NCU02078	236.694	176.851	158.21	142.795	153.069	176.009	156.28	171.619	249.562	242.488	215.691	241.067
NCU02083	229.521	154.744	174.338	144.495	105.494	128.091	166.698	159.956	194.745	180.988	194.06	251.112
NCU02094	220.197	140.533	102.913	84.9969	105.494	149.285	141.694	112.469	212.056	195.045	200.24	197.876
NCU02111	760.288	543.974	490.758	292.389	335.097	502.226	491.76	510.691	881.402	590.407	634.711	551.441
NCU02114	1556.44	1230.85	979.979	554.18	684.674	993.393	798.068	748.126	1386.3	1161.48	1226.16	1162.15
NCU02115	162.099	135.007	103.681	74.7973	82.74	98.6021	118.773	70.8137	132.715	149.359	129.785	138.614
NCU02121	140.582	103.426	96.7691	67.9976	88.9455	82.9364	110.438	99.1391	138.485	96.644	134.111	117.52
NCU02131	174.293	118.427	120.577	100.296	101.357	113.346	106.27	123.299	170.222	160.78	177.373	152.676
NCU02132	44.4697	55.2659	68.3528	112.196	99.288	87.5439	72.9305	83.3102	51.2108	60.6221	44.4978	55.2446
NCU02147	99.6982	100.268	96.0011	83.297	35.1645	116.111	100.019	99.9722	183.926	137.937	179.845	216.961
NCU02152	799.737	769.775	659.72	679.976	622.619	743.663	752.226	1000.56	778.259	795.116	736.067	647.868
NCU02156	255.342	288.172	295.683	350.187	453.002	294.885	377.155	399.889	302.937	311.896	265.133	269.192
NCU02160	1828.28	1932.73	1595.92	1577.54	1981.62	1915.83	1892.03	1876.15	1782.28	1882.8	1415.89	1497.63
NCU02163	535.788	543.185	521.478	416.485	469.55	498.54	529.267	668.981	646.987	538.57	649.544	522.312
NCU02164	3344.55	2805.93	3382.31	1922.63	2341.54	2813.39	2552.57	2935.02	3827.82	3651.38	4684.01	3361.88
NCU02173	187.92	151.586	144.386	127.495	138.59	152.05	133.359	144.96	189.696	159.023	185.407	179.796
NCU02182	314.157	242.38	188.162	159.794	190.302	205.498	197.954	249.097	312.313	280.268	299.124	226.001
NCU02194	697.887	624.504	373.252	365.487	297.864	511.441	641.789	962.233	406.801	563.171	378.231	304.347
NCU02200	669.197	659.243	612.871	688.475	920.483	765.779	868.915	803.11	714.065	711.651	614.935	826.66
NCU02202	1281.73	1048.47	880.906	945.166	808.784	960.219	985.604	1163.01	1228.34	1107.01	1189.7	1531.78
NCU02211	559.457	468.181	470.789	266.89	500.577	465.365	331.313	353.235	527.976	535.056	541.39	780.455
NCU02214	200.831	159.482	188.93	147.895	153.069	131.777	108.354	101.638	165.173	159.023	166.249	141.627
NCU02221	146.32	195.01	230.403	220.992	221.33	185.225	118.773	194.946	163.73	167.809	207.038	210.934
NCU02222	54.5112	69.4771	76.0329	93.4966	72.3975	63.5845	56.2607	54.1516	53.3746	54.4721	77.8711	69.3068
NCU02223	433.221	386.861	407.813	195.493	225.467	317.923	260.466	268.259	411.85	381.304	427.673	341.512
NCU02224	1090.22	822.672	887.05	343.388	401.289	689.293	816.822	655.651	1151.16	852.224	1109.35	657.913
NCU02225	203.7	151.586	116.737	62.8977	51.7125	107.817	116.689	123.299	203.4	177.473	183.553	160.712
NCU02230	220.197	201.326	188.93	81.5971	157.206	166.794	168.782	116.634	199.073	212.617	215.073	236.045
NCU02232	196.527	195.799	150.53	98.5964	105.494	159.422	152.112	163.288	219.99	220.524	224.961	231.023
NCU02236	207.286	126.322	105.985	76.4972	107.562	100.445	70.8468	91.6412	187.532	144.087	215.691	134.596
NCU02246	29.4074	17.3693	48.3846	42.4985	14.4795	26.7239	16.6698	24.16	42.5554	36.0218	42.0257	88.3913
NCU02249	306.267	266.066	264.195	135.995	206.85	244.201	177.117	189.947	364.246	286.418	332.497	249.103
NCU02256	228.804	194.22	137.474	86.6969	146.864	137.306	187.536	125.798	222.875	190.652	212.6	190.845
NCU02260	1646.81	1968.25	1695.76	1495.95	1226.62	1934.26	1996.21	2421.83	2120.56	2153.4	1983.24	1552.87
NCU02274	1868.44	1165.32	976.139	788.772	744.66	868.067	931.427	830.603	1669.04	1293.27	1390.56	1436.36
NCU02281	206.569	135.796	102.145	93.4966	66.192	129.934	114.605	133.296	197.63	173.081	168.103	177.787
NCU02284	76.7461	78.9513	40.7045	42.4985	26.8905	42.3897	52.0932	44.9875	67.0789	77.3152	70.4548	37.1645
NCU02286	140.582	119.216	96.7691	71.3974	49.644	109.66	72.9305	65.8151	120.453	104.551	138.438	110.489
NCU02295	1339.83	961.626	943.115	589.879	728.112	850.558	893.92	917.245	1420.2	1117.56	1185.99	962.26
NCU02299	738.771	688.455	742.664	758.173	678.468	760.25	868.915	1108.86	921.072	814.445	887.483	729.228
NCU02307	467.649	448.443	642.823	1727.14	1849.24	581.476	343.815	294.918	357.033	371.64	357.836	852.775
NCU02319	1121.78	735.036	728.84	333.188	345.44	494.854	525.1	484.865	879.238	603.585	814.556	605.681
NCU02344	341.412	244.749	207.362	107.096	103.425	219.321	350.067	253.263	248.12	155.509	173.047	118.525
NCU02347	186.486	138.954	145.922	122.396	132.384	125.326	152.112	132.463	191.139	167.809	182.935	165.734
NCU02349	225.935	161.061	172.034	112.196	111.699	129.934	135.442	153.291	225.039	159.023	181.699	173.769
NCU02351	670.632	504.499	559.11	333.188	386.81	459.836	437.583	464.871	736.425	549.113	726.179	517.29
NCU02352	179.313	206.063	238.851	322.988	289.59	218.399	222.959	223.271	194.745	184.502	194.06	168.747
NCU02357	831.296	772.143	632.839	465.783	328.892	585.162	631.37	683.144	698.197	804.781	771.913	837.709
NCU02358	476.256	456.338	484.614	311.089	308.207	454.307	345.899	413.219	434.21	477.948	496.892	464.054
NCU02372	253.19	249.486	236.547	360.387	335.097	279.219	358.401	311.58	237.301	256.546	191.588	246.089
NCU02380	661.307	413.705	413.957	288.99	273.042	391.644	414.662	391.558	658.527	461.255	559.312	423.877
NCU02391	1574.37	1046.89	860.17	503.182	552.29	809.09	939.762	828.103	1622.15	1050.78	1296.62	940.162
NCU02398	125.519	123.953	108.289	47.5983	66.192	102.288	93.7678	74.9792	129.109	126.516	122.369	128.569
NCU02402	334.24	378.966	268.035	273.69	200.645	300.414	275.052	319.078	330.345	352.311	321.991	452.001
NCU02405	719.405	769.775	727.304	912.867	850.154	850.558	933.511	880.589	642.659	686.172	559.312	766.393
NCU02410	197.245	188.694	256.515	260.091	223.398	225.771	152.112	167.453	169.5	182.745	204.566	197.876
NCU02413	512.836	489.498	518.406	467.483	515.057	447.856	427.164	439.878	535.188	491.127	525.939	535.37
NCU02414	517.14	406.599	329.476	220.992	258.563	314.237	345.899	275.757	442.144	385.697	365.871	412.828
NCU02416	507.815	607.925	414.725	411.385	438.522	692.979	635.537	633.991	504.895	536.813	382.557	359.592
NCU02423	1405.82	1391.91	1078.28	1045.46	1104.58	1350.02	1214.81	1143.85	1348.07	1319.63	1129.75	971.3
NCU02428	507.098	442.917	451.589	596.679	651.578	469.051	358.401	397.39	317.362	384.819	374.523	502.223
NCU02435	9454.11	9072.29	6753.87	4651.03	4465.89	6538.15	7749.39	7382.12	8422.37	8146.21	7604.79	8342.94
NCU02464	1422.31	1303.49	942.347	579.679	521.262	1045	1185.64	954.735	1224.73	1091.2	1119.24	1010.47
NCU02496	100.415	81.3198	71.4248	40.7985	49.644	77.4073	81.2654	64.9819	82.2257	99.2797	101.974	111.494
NCU02505	2700.46	2058.26	1950.74	1055.66	897.729	1759.17	1862.85	1148.85	2585.06	1889.83	2541.94	2149.52
NCU02508	500.643	427.916	390.148	326.388	341.303	376.9	385.49	355.735	535.91	449.834	498.128	338.499
NCU02510	1445.27	1153.48	794.889	435.184	444.728	884.654	912.673	837.267	1288.2	1209.81	1292.29	1122.97
NCU02515	495.622	499.761	436.229	416.485	419.906	486.56	345.899	448.209	438.537	470.92	467.845	585.593
NCU02532	362.93	318.963	237.315	166.594	200.645	279.219	308.392	274.091	321.69	321.561	266.369	309.37
NCU02534	968.292	826.62	778.761	443.684	548.153	732.604	737.64	572.341	910.974	824.109	1063.62	774.429
NCU02552	579.541	585.818	908.554	938.366	1061.14	696.665	539.686	723.132	623.184	691.444	767.587	753.335
NCU02554	135.561	118.427	109.825	84.9969	84.8085	87.5439	114.605	99.9722	106.749	119.487	114.953	106.471
NCU02556	254.625	160.271	142.082	118.996	115.836	125.326	127.107	132.463	216.383	183.624	205.802	189.84
NCU02559	324.198	449.233	430.085	411.385	465.413	487.481	479.258	514.024	379.392	390.09	398.008	392.739
NCU02561	338.543	450.022	313.348	222.692	246.152	361.234	366.736	435.712	391.654	401.512	374.523	257.138
NCU02572	556.588	537.658	384.004	311.089	279.248	457.993	412.578	413.219	514.993	507.82	428.909	357.583
NCU02578	531.485	535.29	412.421	217.592	353.714	420.211	356.318	352.402	499.846	466.527	511.724	478.117
NCU02579	991.961	1237.17	1647.38	2714.8	2569.08	1448.62	1550.29	1469.59	976.611	1105.26	1160.65	2143.49
NCU02583	294.074	288.172	347.908	538.881	595.728	340.961	270.885	295.751	313.035	296.082	299.742	721.193
NCU02604	246.018	207.642	148.994	159.794	119.973	147.442	170.866	158.289	205.564	248.639	194.06	148.658
NCU02605	889.394	941.099	756.489	853.369	978.401	858.852	975.185	948.07	761.67	886.489	702.694	642.846
NCU02610	768.895	870.832	622.087	814.271	707.427	986.943	1139.8	1083.03	728.491	870.674	689.716	658.917
NCU02624	1329.07	800.566	790.281	305.989	544.016	606.357	962.683	913.08	1095.62	757.337	822.591	348.543
NCU02633	511.401	554.238	578.311	763.273	717.77	597.142	502.179	505.693	470.995	523.635	540.154	518.295
NCU02639	5913.75	5009.46	3142.69	2527.81	2200.88	4684.98	5267.67	5802.55	6190.01	4884.03	4745.81	2252.97
NCU02654	47.3387	117.637	153.602	283.89	306.138	266.318	106.27	199.111	203.4	129.151	157.596	200.889
NCU02660	577.389	708.982	848.65	1104.96	895.661	861.617	1123.13	922.244	539.516	621.157	570.437	621.753
NCU02684	808.344	696.35	618.247	384.186	562.632	563.046	564.691	646.487	669.346	746.794	782.419	813.602
NCU02685	228.086	187.114	168.194	100.296	153.069	124.405	164.615	154.124	159.402	186.259	205.802	188.836
NCU02689	489.884	390.809	324.1	241.391	320.618	340.961	345.899	291.586	439.258	392.726	358.454	390.73
NCU02697	441.111	528.184	536.838	788.772	817.058	582.398	531.351	544.016	527.976	532.42	444.978	614.722
NCU02720	255.342	149.218	139.778	113.896	76.5345	110.582	129.191	149.125	212.056	165.173	171.193	178.792
NCU02731	353.606	420.021	583.687	819.37	723.975	533.557	462.588	615.662	401.031	424.355	544.48	428.899
NCU02733	1299.66	1752.72	1678.1	2400.31	2260.87	1965.59	2062.89	2286.86	1405.05	1599.02	1383.14	1440.38
NCU02737	86.0704	88.4254	102.913	112.196	97.2195	104.131	100.019	112.469	88.7172	82.5867	94.5578	79.3513
NCU02739	684.977	787.934	847.114	1324.25	1208	987.864	656.375	870.591	906.647	853.103	784.891	1053.66
NCU02742	421.028	356.86	370.18	229.492	270.974	306.865	275.052	327.409	361.36	388.333	414.695	365.619
NCU02752	183.617	163.429	138.242	125.795	128.247	164.951	110.438	169.953	207.728	180.988	213.837	223.992
NCU02762	252.473	186.325	156.674	110.496	80.6715	136.384	168.782	169.12	235.137	185.381	226.815	205.912
NCU02770	157.796	75.7932	95.2331	52.6981	68.2605	68.1921	97.9353	91.6412	121.175	96.644	104.446	83.3691
NCU02777	143.451	107.374	88.321	69.6975	95.151	77.4073	77.098	73.313	106.028	111.58	97.0299	162.72
NCU02785	852.097	674.244	385.54	236.291	308.207	425.74	535.518	399.056	711.18	626.429	752.754	369.636
NCU02800	1460.33	967.153	1003.79	729.274	918.414	927.966	889.752	931.408	1228.34	1134.25	1173.63	1309.8
NCU02808	633.335	491.866	592.903	283.89	328.892	432.191	391.741	369.897	680.887	557.021	749.664	529.344
NCU02828	472.67	416.863	422.405	217.592	343.371	367.685	302.141	274.091	453.684	441.926	524.703	439.948
NCU02833	294.074	263.697	235.011	129.195	126.179	170.48	220.875	166.62	239.464	226.674	239.794	256.134
NCU02842	281.163	289.751	268.035	266.89	221.33	231.3	210.457	319.911	287.069	289.053	275.639	277.227
NCU02846	180.031	150.007	180.482	117.296	97.2195	119.797	70.8468	107.47	167.337	132.666	182.935	133.591
NCU02896	302.681	222.643	181.25	134.295	184.097	194.44	212.54	184.949	326.739	257.424	296.652	331.467
NCU02903	1385.02	1651.66	1060.62	999.564	616.413	1357.39	1644.06	1931.96	1651.01	1532.25	1440.62	647.868
NCU02930	49.4905	56.0554	61.4407	101.996	80.6715	95.8376	56.2607	79.9778	55.5384	74.6794	84.0514	111.494
NCU02934	236.694	229.748	278.019	280.49	299.933	214.713	208.373	183.282	192.581	224.038	220.635	294.303
NCU02940	209.438	209.221	234.243	197.193	206.85	186.146	172.95	153.291	210.613	217.888	268.841	209.929
NCU02941	130.54	161.85	228.099	353.587	361.988	220.242	191.703	220.772	164.451	185.381	167.485	349.548
NCU02943	543.678	444.496	441.605	302.589	302.001	388.879	337.564	299.084	508.501	425.233	485.149	374.659
NCU02957	281.88	225.801	192.002	103.696	155.138	194.44	131.275	133.296	254.611	218.767	239.176	212.943
NCU02968	240.997	187.114	225.027	101.996	101.357	167.716	206.289	183.282	256.054	224.038	278.111	216.961
NCU02974	162.099	172.114	171.266	154.694	159.275	181.538	193.787	223.271	180.32	157.266	150.18	154.685
NCU03021	154.209	116.848	123.649	57.7979	109.631	92.1515	58.3444	71.6468	161.566	123.001	150.798	118.525
NCU03023	787.544	618.978	613.639	498.082	637.098	762.093	779.315	638.989	714.065	658.058	673.029	526.33
NCU03042	293.357	222.643	193.538	110.496	109.631	175.088	181.284	143.294	282.741	262.696	298.506	255.13
NCU03053	78.8978	35.5281	46.8485	27.199	20.685	25.8024	37.5071	39.9889	43.998	54.4721	56.8583	26.1156
NCU03055	693.584	782.407	604.423	559.28	614.345	807.247	862.664	723.132	771.046	712.53	643.982	556.464
NCU03057	149.906	106.584	89.089	84.9969	68.2605	72.7997	83.3492	86.6426	108.192	123.001	105.064	87.3869
NCU03059	131.257	146.849	119.041	113.896	109.631	108.739	129.191	129.964	120.453	138.816	132.257	137.609
NCU03062	385.165	256.592	219.651	193.793	163.412	200.89	247.964	168.287	343.328	290.81	376.995	247.094
NCU03063	136.995	98.6891	78.3369	37.3987	80.6715	80.1718	56.2607	82.4771	109.634	109.823	114.335	86.3824
NCU03065	388.034	312.647	250.371	151.295	144.795	253.417	218.792	228.27	315.92	309.261	339.914	260.152
NCU03066	200.831	153.165	109.057	84.9969	57.918	115.189	141.694	109.969	170.222	141.452	232.995	106.471
NCU03073	278.294	301.594	271.875	192.093	175.823	255.26	260.466	243.266	286.347	314.532	292.326	270.196
NCU03081	327.785	360.807	344.068	217.592	190.302	391.644	481.341	444.876	432.046	417.326	419.021	283.254
NCU03083	766.744	521.868	404.741	149.595	285.453	462.601	464.672	304.082	733.54	579.864	663.14	494.188
NCU03088	97.5464	71.0561	81.4089	49.2982	35.1645	55.2909	66.6793	57.484	104.585	79.0723	121.133	70.3113
NCU03093	3208.99	3695.71	3883.82	4392.64	3648.83	4090.61	4227.89	4762.01	3128.18	3364.09	3138.95	2786.34
NCU03098	43.0352	53.6869	41.4725	132.595	171.686	89.387	54.177	34.1572	26.6873	49.2006	35.8454	64.2846
NCU03106	48.056	45.7917	68.3528	62.8977	74.466	54.3694	43.7583	54.9847	47.6044	57.1078	64.2746	87.3869
NCU03108	2409.25	2383.54	1964.57	1484.05	1286.61	2158.19	2185.83	2046.1	2926.23	2633.11	2327.48	2923.94
NCU03111	557.306	731.089	618.247	904.367	877.044	783.288	681.379	755.623	600.825	618.521	475.261	506.241
NCU03115	234.542	157.903	124.417	103.696	130.316	151.128	141.694	131.63	200.515	164.295	189.734	164.729
NCU03120	166.403	178.43	107.521	98.5964	99.288	134.541	120.856	125.798	152.911	162.538	149.562	177.787
NCU03123	66.7045	45.0022	39.9365	27.199	39.3015	39.6251	25.0048	34.9903	46.1618	55.3506	40.1716	40.1779
NCU03126	2325.33	1554.55	1515.28	953.666	1048.73	1353.71	1012.69	1200.5	2258.32	1756.28	2138.98	1777.87
NCU03130	640.507	753.195	646.663	424.985	361.988	766.701	933.511	1035.55	752.293	759.973	837.423	589.61
NCU03135	481.994	479.234	437.765	424.985	419.906	438.641	604.281	430.714	440.701	436.655	356.6	254.125
NCU03136	661.307	491.866	568.326	452.184	504.714	500.383	456.337	401.555	561.154	519.242	553.132	751.326
NCU03139	1697.74	1386.38	1004.56	533.781	405.426	1033.02	1212.73	795.612	1560.85	1325.78	1536.41	936.145
NCU03155	2605.06	3089.36	2333.98	2289.82	2124.35	2896.32	3035.99	3386.56	2564.87	2815.85	2231.69	1490.6
NCU03168	1113.18	1140.06	1305.61	1257.95	1632.05	1441.25	1218.98	1217.99	1127.36	1069.23	1077.22	886.927
NCU03170	78.8978	82.8988	81.4089	101.996	97.2195	98.6021	116.689	107.47	78.6193	110.701	78.4891	71.3157
NCU03194	773.916	737.405	440.069	394.386	370.262	570.418	691.798	608.164	683.772	711.651	550.66	482.135
NCU03202	76.0288	89.2149	54.5286	118.996	86.877	144.678	116.689	131.63	65.6363	74.6794	38.9356	88.3913
NCU03203	100.415	71.0561	89.857	61.1978	64.1235	63.5845	64.5956	61.6495	75.0129	87.8582	67.9827	82.3646
NCU03212	238.845	210.8	211.202	120.696	186.165	178.774	131.275	128.298	219.99	231.946	263.897	228.009
NCU03216	829.145	896.886	866.314	1093.06	1075.62	1014.59	760.561	818.106	701.082	851.345	753.372	1167.17
NCU03220	312.722	266.855	286.467	185.293	264.768	235.908	175.033	210.775	290.675	279.389	309.63	288.276
NCU03260	431.786	343.438	308.74	214.192	248.22	285.67	352.15	390.725	426.997	425.233	388.738	403.788
NCU03261	476.973	521.868	428.549	382.486	341.303	500.383	491.76	541.516	516.435	528.027	459.192	445.974
NCU03264	205.852	213.958	171.266	124.096	132.384	203.655	210.457	229.936	209.892	220.524	167.485	166.738
NCU03267	535.788	550.29	439.301	314.489	335.097	521.578	525.1	529.853	603.71	568.442	620.497	609.699
NCU03273	381.579	299.225	210.434	135.995	142.727	186.146	191.703	219.106	323.854	317.168	325.081	279.236
NCU03279	101.133	101.058	153.602	130.895	229.604	125.326	79.1817	82.4771	84.3896	85.2224	95.7938	132.587
NCU03283	1938.02	2419.07	2256.41	2580.51	2732.49	2493.62	2883.88	3008.33	1806.8	2120.02	2037.63	2458.89
NCU03285	263.949	301.594	334.084	338.288	308.207	294.885	245.88	333.241	279.135	294.325	406.66	393.743
NCU03292	461.911	376.598	281.091	139.395	204.782	287.513	308.392	308.248	526.533	385.697	452.394	320.419
NCU03296	183.617	198.957	209.666	197.193	277.179	192.597	139.61	152.458	140.649	188.016	193.442	273.21
NCU03305	586.713	422.389	277.251	86.6969	167.549	298.571	329.229	234.935	512.829	460.377	459.192	308.365
NCU03308	136.278	136.586	138.242	90.0968	107.562	136.384	110.438	120.8	155.796	151.116	179.845	160.712
NCU03309	591.017	585.029	384.772	382.486	475.755	576.868	733.473	708.137	492.633	579.864	443.124	459.032
NCU03311	256.777	236.064	202.754	93.4966	148.932	218.399	208.373	199.944	284.184	273.239	252.154	227.005
NCU03313	1105.29	1658.77	2338.59	2866.1	2320.86	2690.82	2242.09	2450.99	1412.98	1400.46	1533.94	1537.81
NCU03317	425.331	387.651	352.516	195.493	254.426	354.783	264.634	260.761	430.603	354.947	365.871	350.552
NCU03321	283.315	248.696	112.129	100.296	84.8085	153.893	135.442	106.637	256.775	202.074	265.751	144.64
NCU03334	720.839	743.721	961.547	1220.56	1081.83	898.477	835.575	873.924	599.382	654.543	641.51	708.135
NCU03336	427.483	317.384	297.987	183.593	258.563	245.123	308.392	281.588	403.195	336.497	348.566	345.53
NCU03355	75.3116	99.4786	112.129	166.594	142.727	157.579	93.7678	109.136	113.241	111.58	120.515	139.618
NCU03359	601.775	400.283	368.644	285.59	322.686	384.272	316.727	291.586	661.412	468.284	587.741	455.014
NCU03363	209.438	129.48	90.625	71.3974	107.562	120.718	150.029	125.798	188.254	137.059	164.395	149.663
NCU03366	1587.28	1156.64	1192.72	861.869	939.099	1135.31	1054.37	1058.87	1595.47	1169.39	1274.98	997.416
NCU03368	857.117	1034.26	993.803	846.57	773.619	1068.96	1558.63	1672.04	1107.88	1245.83	976.479	889.94
NCU03404	186.486	315.805	346.372	438.584	401.289	334.51	312.559	347.403	272.643	319.804	302.832	267.183
NCU03407	478.408	425.547	405.509	220.992	285.453	342.804	420.913	324.91	490.469	454.227	477.115	356.579
NCU03408	83.9186	95.531	105.985	108.796	138.59	99.5236	77.098	76.6454	77.1768	85.2224	90.2316	161.716
NCU03410	228.086	253.434	321.028	270.29	275.111	333.588	343.815	286.587	272.643	267.089	277.493	210.934
NCU03415	118.347	132.638	1314.83	4032.25	4937.51	290.277	89.6004	83.3102	147.141	129.151	312.102	12982.5
NCU03435	336.392	301.594	284.931	181.893	242.015	263.553	264.634	239.933	386.605	340.011	338.678	297.316
NCU03440	491.318	449.233	448.517	326.388	368.193	434.034	400.076	419.883	476.765	477.948	495.038	486.152
NCU03466	202.265	103.426	92.1611	64.5977	64.1235	89.387	79.1817	72.4799	133.436	92.2511	150.798	99.4402
NCU03468	162.099	138.165	288.003	287.29	339.234	206.419	139.61	150.791	141.371	179.231	167.485	171.76
NCU03480	261.797	224.222	254.979	164.894	194.439	179.695	179.201	181.616	240.186	245.124	258.334	208.925
NCU03488	6359.88	5267.63	4509.75	3503.57	2804.89	5952.07	5484.38	7009.72	5791.14	5854.87	6217.33	4666.66
NCU03492	1142.58	966.363	602.119	486.182	676.4	739.977	870.999	1101.36	608.759	661.572	543.862	326.445
NCU03496	78.1806	100.268	70.6568	57.7979	43.4385	87.5439	87.5166	104.138	100.979	73.8008	75.399	64.2846
NCU03498	1105.29	798.197	960.779	781.972	715.701	659.805	666.793	740.628	1152.6	959.411	1109.35	899.984
NCU03526	306.984	351.333	283.395	278.79	256.494	302.257	314.643	320.744	361.36	363.733	343.004	291.29
NCU03544	111.174	80.5303	81.4089	57.7979	62.055	62.663	52.0932	50.8192	85.8321	95.7654	66.1286	76.338
NCU03546	617.555	456.338	605.191	387.586	388.878	434.955	360.485	455.707	581.35	539.449	626.059	584.588
NCU03548	519.291	350.544	322.564	151.295	142.727	268.161	272.969	247.431	588.563	399.755	595.158	349.548
NCU03555	179.313	140.533	185.858	113.896	124.11	132.698	145.861	129.131	174.549	161.659	190.352	201.894
NCU03571	408.117	348.175	350.212	277.09	320.618	314.237	218.792	292.419	402.473	407.662	459.192	328.454
NCU03574	91.0911	94.7415	95.2331	141.095	196.508	98.6021	116.689	123.299	69.964	82.5867	80.3432	88.3913
NCU03575	902.304	526.605	539.142	402.885	322.686	420.211	473.007	540.683	755.178	659.815	910.968	582.579
NCU03579	175.727	177.64	167.426	146.195	165.48	169.559	187.536	187.448	197.63	171.323	183.553	149.663
NCU03589	111.891	124.743	193.538	175.094	167.549	143.756	150.029	134.963	127.666	119.487	114.335	125.556
NCU03593	2011.9	1605.08	1537.55	798.971	1123.2	1254.18	1354.42	1505.42	1508.91	1497.1	1710.69	1501.65
NCU03600	3627.87	2693.82	2487.58	2456.41	1596.88	2385.8	3108.92	2946.68	4818.14	4176.78	4145.71	4394.46
NCU03611	2031.26	1788.25	1559.06	1191.66	1447.95	1634.77	1729.5	1543.74	1883.98	1855.56	1954.81	1966.71
NCU03630	525.029	707.403	502.278	815.971	686.742	739.055	783.482	981.394	651.314	641.364	504.926	561.486
NCU03631	155.644	168.956	144.386	137.695	153.069	167.716	210.457	183.282	163.73	191.531	152.034	146.649
NCU03650	93.9602	101.058	76.8009	76.4972	39.3015	75.5642	72.9305	98.306	90.1598	102.794	96.4118	137.609
NCU03667	329.219	246.328	204.29	108.796	134.453	173.245	239.629	198.278	289.233	235.46	266.369	192.854
NCU03668	183.617	161.061	166.658	125.795	171.686	127.169	150.029	113.302	196.188	174.838	240.412	213.947
NCU03669	243.149	180.798	123.649	69.6975	43.4385	129.934	135.442	99.9722	225.039	214.374	246.592	138.614
NCU03670	121.216	156.323	162.05	195.493	244.083	186.146	154.196	177.451	164.451	137.937	150.18	161.716
NCU03676	994.83	1042.16	916.234	555.88	663.989	863.46	885.585	1213.83	1156.21	1067.48	1032.72	881.904
NCU03690	582.41	507.657	378.628	209.092	246.152	364.92	408.411	332.408	557.548	536.813	480.205	492.179
NCU03694	336.392	348.175	349.444	377.386	384.741	394.408	247.964	315.746	297.167	311.018	367.107	424.881
NCU03695	1333.37	1401.38	1246.48	1308.95	1274.2	1495.62	1362.76	1432.1	1198.04	1099.98	1133.46	1083.8
NCU03718	550.133	647.4	780.297	889.068	848.085	693.901	668.877	778.95	656.363	550.871	637.801	546.419
NCU03738	10504.2	11490.6	10482.6	12678.1	11616.7	10693.3	12054.4	11699.3	8039.37	9921.82	7955.83	7518.29
NCU03740	300.529	252.644	302.595	244.791	194.439	269.082	239.629	244.932	302.937	310.139	297.27	318.41
NCU03748	1619.56	1480.34	863.242	390.986	194.439	938.102	1150.22	904.749	1284.6	1236.16	1152.62	701.104
NCU03758	101.85	94.7415	73.7288	71.3974	64.1235	79.2503	87.5166	65.8151	82.947	96.644	80.9612	126.56
NCU03760	87.5049	94.7415	100.609	205.693	231.672	105.053	120.856	94.1405	90.8811	109.823	98.2659	130.578
NCU03776	639.073	520.289	529.926	380.786	583.317	627.552	450.086	643.155	1115.82	937.446	1012.94	1246.52
NCU03777	598.189	564.502	465.413	256.691	291.659	468.13	441.751	385.726	595.055	568.442	616.789	444.97
NCU03786	685.694	501.341	419.333	195.493	270.974	435.877	504.262	435.712	698.197	600.071	519.759	560.481
NCU03792	352.171	280.277	225.795	120.696	115.836	178.774	233.378	242.433	330.345	282.903	373.905	242.072
NCU03793	1340.55	1695.87	1931.54	1977.03	2114.01	2143.44	1679.49	1954.46	1687.07	1610.44	1656.31	1945.61
NCU03797	745.943	716.088	591.367	380.786	378.536	567.653	579.277	566.509	750.129	766.123	680.445	724.206
NCU03802	116.195	112.9	137.474	202.293	151.001	131.777	156.28	94.1405	95.2087	97.5225	75.399	81.3602
NCU03807	544.395	629.242	545.286	647.677	593.66	631.238	841.827	657.317	459.454	507.82	439.416	454.01
NCU03818	471.953	311.068	293.379	209.092	204.782	252.495	283.387	239.1	442.144	367.247	402.334	354.57
NCU03821	109.74	120.795	112.897	190.393	165.48	129.934	116.689	109.969	92.3236	131.787	108.772	143.636
NCU03833	2919.22	3216.47	2862.37	2908.6	3046.9	3361.69	4040.35	3888.92	2865.64	3124.24	2559.86	2906.87
NCU03846	568.064	526.605	391.684	260.091	341.303	417.446	368.82	298.25	556.106	535.056	527.175	498.206
NCU03850	262.515	278.698	334.852	345.088	364.056	364.92	368.82	343.238	300.052	325.954	376.377	317.405
NCU03852	481.994	331.595	294.915	256.691	244.083	311.472	306.308	259.095	368.573	330.347	312.102	298.321
NCU03855	404.531	332.385	288.771	163.194	225.467	243.28	266.717	214.94	437.095	361.097	369.579	339.503
NCU03875	689.28	640.295	528.39	389.286	316.481	493.932	523.016	581.505	510.665	641.364	567.347	621.753
NCU03876	2307.4	1827.72	1768.72	1501.05	1462.43	1682.69	1739.91	1489.59	2054.92	1903.01	1963.46	1664.37
NCU03877	2503.21	2126.16	1975.32	1334.45	1361.07	1918.59	1723.24	1722.85	2278.52	1980.32	1942.45	2030.99
NCU03878	123.368	141.323	107.521	83.297	88.9455	108.739	72.9305	100.805	191.139	161.659	166.249	149.663
NCU03891	284.032	369.492	495.366	712.274	595.728	475.502	516.765	633.157	340.443	408.54	430.763	432.917
NCU03894	289.053	169.745	166.658	105.396	132.384	162.187	175.033	174.118	245.235	179.231	232.995	193.858
NCU03897	1676.94	970.311	738.824	440.284	428.18	749.192	825.157	673.146	1391.35	962.047	1088.34	765.389
NCU03899	346.433	323.7	261.891	186.993	213.056	250.652	241.713	231.602	300.773	338.254	299.742	307.361
NCU03905	1996.12	1790.61	1278.73	1031.86	1069.41	1543.54	1475.28	1593.72	1811.85	1906.52	1624.79	1820.06
NCU03908	762.44	896.886	1320.21	1458.55	1629.98	1324.22	1100.21	1075.53	906.647	782.816	940.634	947.193
NCU03928	491.318	441.338	302.595	124.096	119.973	312.394	302.141	324.91	443.586	494.641	484.531	452.001
NCU03935	1433.79	1760.61	1304.85	669.776	587.454	1648.59	2067.06	2351.85	1078.31	1228.26	1140.26	210.934
NCU03946	1592.3	1931.94	2389.28	2725	2496.68	1926.89	1910.78	1906.14	1637.3	1742.23	1576.58	1859.23
NCU03947	1019.22	763.459	771.081	492.982	529.536	672.706	635.537	774.785	1074.7	943.597	1029.01	786.482
NCU03955	205.852	135.007	128.257	59.4979	74.466	114.268	110.438	129.964	164.451	125.637	146.472	159.707
NCU03962	266.818	259.75	257.283	169.994	208.919	188.911	212.54	206.609	229.366	247.76	266.369	222.987
NCU03964	139.864	101.847	110.593	81.5971	72.3975	68.1921	104.186	80.8109	116.126	82.5867	127.313	114.507
NCU03966	141.299	150.007	248.067	275.39	335.097	162.187	160.447	138.295	117.568	103.673	134.729	136.605
NCU03975	270.404	237.643	218.883	212.492	217.193	208.262	227.126	259.928	256.775	238.096	255.244	302.339
NCU03992	1235.11	1213.48	1077.52	702.075	676.4	1128.86	1112.71	1214.66	1192.27	1235.29	1369.54	1051.66
NCU03993	223.783	172.903	172.802	147.895	128.247	201.812	227.126	369.064	218.547	203.831	210.746	112.498
NCU04001	298.377	204.484	166.658	130.895	115.836	145.599	193.787	229.103	258.939	248.639	266.369	288.276
NCU04007	327.785	320.542	308.74	147.895	148.932	251.574	262.55	253.263	279.856	333.861	372.051	357.583
NCU04012	214.459	221.853	268.035	311.089	297.864	287.513	220.875	244.099	231.53	206.467	189.116	243.076
NCU04014	126.954	120.006	125.953	78.1972	105.494	111.503	106.27	113.302	128.388	157.266	147.09	162.72
NCU04015	301.246	285.014	311.044	185.293	223.398	236.829	220.875	284.921	317.362	290.81	340.532	266.178
NCU04018	98.9809	108.163	94.4651	64.5977	57.918	81.0933	70.8468	61.6495	117.568	85.2224	113.717	99.4402
NCU04020	659.156	449.233	364.804	176.794	157.206	300.414	391.741	338.239	610.201	573.714	708.256	443.966
NCU04022	249.604	163.429	165.89	152.994	132.384	115.189	145.861	180.783	242.349	193.288	260.806	140.623
NCU04024	384.448	318.174	325.636	251.591	326.823	256.181	241.713	257.428	320.969	312.775	286.145	338.499
NCU04040	189.355	220.274	151.298	164.894	99.288	172.323	189.619	198.278	193.303	173.959	190.97	127.565
NCU04044	3389.74	3251.21	3421.48	3996.56	4234.22	3534.01	3058.91	3358.23	2660.8	2825.52	3396.66	3096.71
NCU04047	252.473	254.223	130.561	149.595	122.042	167.716	212.54	167.453	227.203	218.767	188.498	179.796
NCU04064	57.3802	51.3183	54.5286	61.1978	53.781	58.0554	52.0932	45.8206	46.8831	46.5648	40.7896	31.1379
NCU04066	34.4281	56.8449	75.2649	88.3968	126.179	54.3694	66.6793	41.6551	38.2277	31.6289	37.6995	63.2802
NCU04072	105.436	119.216	136.706	168.294	138.59	153.893	93.7678	89.975	82.2257	101.037	87.1415	118.525
NCU04075	306.984	262.118	248.835	151.295	186.165	258.024	245.88	206.609	297.167	302.232	318.901	307.361
NCU04077	700.756	405.02	349.444	135.995	175.823	243.28	254.215	214.107	437.816	287.296	484.531	300.33
NCU04088	141.299	68.6876	104.449	96.8965	76.5345	82.0148	70.8468	82.4771	126.945	123.88	153.888	114.507
NCU04090	1444.55	1109.27	1165.84	707.175	1063.21	954.69	785.566	835.601	1444	1233.53	1285.49	1696.51
NCU04102	159.947	112.111	84.481	54.398	41.37	108.739	97.9353	104.138	202.679	151.116	137.819	113.502
NCU04104	540.092	467.391	327.94	246.491	192.371	376.9	429.248	381.561	577.023	535.056	499.982	497.201
NCU04105	180.031	135.796	105.217	107.096	57.918	125.326	129.191	119.967	147.141	161.659	173.665	152.676
NCU04108	151.34	174.482	189.698	300.889	390.947	208.262	222.959	205.776	158.681	151.995	210.746	220.978
NCU04130	316.309	390.809	534.534	486.182	566.769	531.714	347.983	382.394	467.388	390.09	576.617	724.206
NCU04135	482.711	623.715	817.929	754.773	697.085	755.642	710.552	841.433	665.74	596.557	689.097	519.299
NCU04145	473.387	388.44	391.684	304.289	248.22	380.586	333.397	332.408	454.405	438.412	464.137	515.281
NCU04151	265.384	300.015	262.659	236.291	225.467	345.568	322.978	358.234	331.788	307.504	309.63	253.121
NCU04154	75.3116	84.4778	84.481	64.5977	72.3975	86.6224	108.354	180.783	115.405	102.794	90.8496	66.2935
NCU04159	223.066	241.591	177.41	151.295	119.973	176.931	206.289	244.932	218.547	209.102	217.545	166.738
NCU04161	230.238	208.431	175.874	115.596	93.0825	192.597	122.94	199.111	282.02	213.495	252.154	267.183
NCU04171	394.489	351.333	309.508	248.191	281.316	276.455	266.717	264.926	351.263	311.018	424.583	278.232
NCU04173	17250.7	15427.1	12944.8	9606.35	7601.74	15168.1	14644.4	15731.5	16634.1	16209	16094.6	11505.9
NCU04175	646.962	687.665	506.118	552.48	843.948	699.43	848.078	747.292	538.795	576.349	523.467	524.321
NCU04176	221.631	198.957	197.378	135.995	109.631	162.187	145.861	149.125	201.237	173.081	185.407	139.618
NCU04185	1278.86	1071.37	1091.34	836.37	632.961	905.849	1102.29	918.078	1185.78	1396.07	1156.32	1308.79
NCU04188	1449.57	1707.72	1860.89	1705.04	1865.79	1722.31	1942.04	1723.69	1658.94	1777.37	1485.73	1400.2
NCU04189	512.836	397.125	266.499	142.795	136.521	278.298	308.392	261.594	528.697	377.79	418.403	340.507
NCU04190	867.159	724.773	558.342	353.587	459.207	591.613	662.626	558.178	917.466	734.494	765.733	639.833
NCU04195	1359.91	1154.27	813.321	798.971	903.935	980.492	1164.8	1347.96	1150.44	1211.56	1049.41	652.89
NCU04197	3937	6644.54	7217.75	9261.27	8346.4	8314.83	9510.14	11124.4	7545.29	7599.73	7059.08	10035.4
NCU04198	304.115	339.49	244.995	217.592	217.193	270.925	231.294	259.928	273.364	341.768	276.875	358.588
NCU04203	1044.32	778.459	684.296	355.287	372.33	619.258	720.97	468.203	888.615	758.216	800.96	623.762
NCU04213	289.053	423.179	469.253	766.672	626.756	498.54	554.272	600.666	410.407	435.776	383.175	448.988
NCU04225	257.494	218.695	337.924	299.189	285.453	212.87	183.368	204.11	212.777	253.031	342.386	294.303
NCU04244	862.856	597.661	622.855	362.087	577.112	622.944	562.607	724.799	894.385	664.208	721.853	526.33
NCU04251	936.733	957.679	1096.72	749.673	761.208	858.852	868.915	868.925	1183.62	1078.02	1193.41	1134.02
NCU04258	504.229	281.856	301.827	209.092	194.439	252.495	285.471	304.915	455.848	392.726	450.54	385.708
NCU04259	237.411	247.907	180.482	180.194	142.727	213.791	275.052	303.249	253.169	219.645	206.42	144.64
NCU04272	2955.8	1950.1	1780.24	1028.46	1212.14	1749.04	1506.54	1577.06	2842.56	2235.99	2789.15	3082.65
NCU04276	4074.71	8764.38	5250.11	7858.82	16585.2	10299.8	11000	13377.1	7178.16	8668.09	8392.16	2665.8
NCU04288	583.844	472.918	424.709	239.691	235.809	436.798	427.164	312.413	516.435	522.756	571.055	475.103
NCU04290	273.991	218.695	205.058	113.896	111.699	204.576	170.866	169.953	260.381	232.824	281.201	179.796
NCU04291	129.106	80.5303	61.4407	37.3987	51.7125	79.2503	68.7631	77.4785	113.962	103.673	110.008	103.458
NCU04293	655.569	634.768	708.872	481.083	537.81	657.04	627.202	796.445	742.195	714.287	724.943	482.135
NCU04299	44.4697	42.6337	43.7765	61.1978	53.781	47.9188	29.1722	28.3255	34.6214	52.7149	53.7681	60.2668
NCU04301	431.069	499.761	530.694	654.476	486.098	607.278	610.533	497.362	458.012	474.434	464.137	557.468
NCU04302	263.949	256.592	242.691	231.192	210.987	223.007	218.792	167.453	237.301	232.824	242.884	221.983
NCU04303	395.206	228.959	92.1611	45.8983	33.096	117.954	233.378	159.956	252.447	209.102	192.206	109.485
NCU04308	58.8148	56.8449	44.5445	76.4972	93.0825	67.2706	79.1817	69.1475	55.5384	64.1364	49.442	53.2357
NCU04316	451.869	418.442	376.324	203.993	264.768	369.528	322.978	328.242	470.273	437.534	476.497	363.61
NCU04319	219.479	145.27	142.082	74.7973	88.9455	121.64	114.605	80.8109	171.664	158.145	158.214	151.671
NCU04320	226.652	213.958	163.586	146.195	186.165	223.007	222.959	189.114	207.007	225.795	168.103	162.72
NCU04333	319.895	229.748	244.227	168.294	190.302	195.361	239.629	300.75	255.333	259.182	300.978	243.076
NCU04335	482.711	495.024	427.781	319.588	361.988	382.429	404.243	479.867	427.718	476.191	473.407	390.73
NCU04348	130.54	82.1093	56.0646	37.3987	24.822	38.7036	70.8468	52.4854	98.8151	99.2797	113.717	77.3424
NCU04355	359.344	331.595	350.212	215.892	306.138	281.984	310.476	303.249	385.163	370.761	421.493	385.708
NCU04363	212.307	172.903	211.202	115.596	144.795	160.344	116.689	115.801	224.318	221.403	289.854	205.912
NCU04370	2903.44	2346.43	1758.74	763.273	715.701	2004.3	2102.48	1737.02	3457.81	2849.24	3110.52	2431.77
NCU04380	723.708	487.919	492.294	317.889	366.125	357.548	466.755	418.217	714.787	535.935	585.269	411.823
NCU04382	206.569	147.639	190.466	124.096	134.453	154.815	143.777	237.434	255.333	195.045	247.21	180.8
NCU04388	1862.71	2107.21	2870.05	3165.29	2924.86	2359.08	2135.82	2503.47	1839.26	1844.14	2368.89	2377.53
NCU04390	159.947	154.744	99.0731	79.8971	119.973	120.718	131.275	120.8	186.09	150.237	161.304	127.565
NCU04404	882.221	675.823	507.654	203.993	308.207	493.011	685.547	541.516	774.653	593.043	753.99	610.704
NCU04414	1015.63	978.206	925.451	637.477	550.221	893.87	1018.94	1180.51	1038.64	1164.12	1088.34	817.62
NCU04429	223.066	193.431	172.034	142.795	126.179	159.422	162.531	177.451	186.09	172.202	173.047	159.707
NCU04431	67.4218	97.8996	111.361	224.392	219.261	152.05	104.186	118.3	79.3406	82.5867	82.1973	98.4358
NCU04442	1286.75	1189.01	949.259	919.667	1191.46	1163.87	1585.72	1351.29	1175.68	1217.71	1108.12	1123.98
NCU04449	288.336	203.694	221.187	122.396	151.001	173.245	200.038	161.622	321.69	226.674	280.583	247.094
NCU04457	252.473	198.957	218.114	142.795	171.686	164.03	177.117	229.936	238.743	236.338	283.673	231.023
NCU04463	787.544	742.142	656.648	402.885	386.81	576.868	583.444	595.668	734.983	680.022	762.024	701.104
NCU04465	195.81	213.958	186.626	168.294	140.658	181.538	204.205	154.124	281.299	245.124	258.334	295.307
NCU04466	870.745	812.408	754.953	664.676	715.701	799.875	818.906	935.573	888.615	883.853	925.183	933.131
NCU04470	251.039	268.434	211.97	198.893	140.658	233.143	320.894	369.897	237.301	246.881	237.321	151.671
NCU04472	626.162	559.764	376.324	200.593	151.001	315.158	375.071	459.872	478.929	545.599	535.209	799.54
NCU04475	32.2764	42.6337	53.7606	91.7967	82.74	46.0758	35.4234	39.9889	30.2937	30.7504	36.4635	34.1512
NCU04492	209.438	223.432	289.539	312.789	289.59	284.748	281.303	352.402	291.396	274.996	271.313	230.018
NCU04496	102.567	114.479	181.25	237.991	219.261	144.678	108.354	117.467	100.258	115.973	143.382	353.565
NCU04511	747.378	787.144	675.08	465.783	461.276	680.078	748.059	945.571	737.146	822.352	684.153	478.117
NCU04512	202.265	152.376	197.378	108.796	111.699	127.169	158.363	178.284	162.288	196.802	190.352	164.729
NCU04520	151.34	142.902	142.082	227.792	208.919	202.733	168.782	186.615	137.043	143.209	110.008	158.703
NCU04525	284.032	273.961	376.324	409.685	242.015	295.806	204.205	196.612	207.728	206.467	219.399	343.521
NCU04535	534.354	348.175	282.627	193.793	190.302	275.533	295.89	282.422	502.01	436.655	517.287	413.832
NCU04545	788.261	500.551	385.54	283.89	351.645	402.702	416.746	379.061	709.738	623.793	610.608	746.304
NCU04570	330.654	249.486	276.483	193.793	254.426	239.594	254.215	229.103	344.771	281.146	338.678	347.539
NCU04585	268.253	221.853	206.594	117.296	124.11	174.166	170.866	183.282	246.677	206.467	234.849	284.258
NCU04590	397.358	438.179	501.51	518.481	692.948	534.479	489.676	500.694	483.978	444.562	454.866	373.654
NCU04600	3473.66	3474.64	3718.7	4098.55	4192.85	3793.88	3581.93	4275.48	3410.92	3560.01	3201.99	2817.47
NCU04611	431.786	384.493	296.451	171.694	202.713	297.649	306.308	326.576	370.737	378.669	392.446	386.712
NCU04633	1096.68	940.31	880.138	509.982	695.016	753.799	729.305	681.477	1107.16	861.01	947.432	865.833
NCU04640	1752.97	1283.75	1057.55	780.272	823.263	1145.44	1250.24	1302.14	1751.98	1448.78	1485.11	1375.09
NCU04643	453.304	425.547	475.397	326.388	314.412	385.193	256.299	287.42	389.49	353.19	431.999	350.552
NCU04652	353.606	286.593	301.827	176.794	188.234	241.437	225.043	198.278	326.018	299.596	315.811	287.272
NCU04673	313.44	235.275	228.867	163.194	177.891	195.361	204.205	192.447	287.79	224.917	229.287	214.952
NCU04698	242.432	189.483	200.45	164.894	105.494	187.068	195.871	188.281	248.841	209.981	194.678	166.738
NCU04718	965.423	810.829	1036.04	1021.66	748.797	657.962	652.207	635.657	1006.18	794.238	983.277	965.273
NCU04720	6640.33	3982.3	2635.04	2546.51	1803.73	2884.34	7980.68	4978.62	4422.16	4598.5	3164.9	2267.04
NCU04730	1778.79	1492.97	1297.17	1060.76	1032.18	1181.38	1285.66	1213	1617.83	1662.28	1342.97	1644.28
NCU04731	2644.51	1917.73	1771.03	967.265	1381.76	1600.67	1541.96	1473.76	1910.67	1843.26	1837.39	1448.41
NCU04735	56.663	56.8449	66.8168	90.0968	93.0825	73.7212	62.5119	53.3185	43.2767	41.2933	48.8239	49.2179
NCU04737	258.928	201.326	196.61	137.695	200.645	145.599	118.773	133.296	199.073	182.745	218.781	194.863
NCU04738	164.968	106.584	126.721	78.1972	115.836	96.7591	91.6841	99.1391	131.273	123.88	155.124	127.565
NCU04740	132.692	112.9	102.913	47.5983	62.055	104.131	79.1817	89.975	144.256	127.394	154.506	139.618
NCU04742	779.654	509.236	476.165	338.288	434.385	450.621	460.504	446.543	768.883	622.036	628.531	766.393
NCU04749	108.305	90.794	86.017	45.8983	49.644	77.4073	66.6793	95.8067	72.8491	100.158	98.8839	98.4358
NCU04750	161.382	113.69	78.3369	50.9982	37.233	94.916	100.019	78.3116	137.764	117.73	116.807	79.3513
NCU04762	743.791	958.468	1427.73	1604.74	1698.24	1128.86	1048.12	1152.18	1022.77	984.011	1109.35	1223.42
NCU04777	282.598	264.487	349.444	358.687	339.234	314.237	241.713	253.263	248.841	247.76	278.111	268.187
NCU04778	86.0704	90.0044	152.066	197.193	177.891	115.189	106.27	139.961	108.913	100.158	94.5578	118.525
NCU04782	148.471	96.3205	102.913	54.398	55.8495	83.8579	91.6841	95.8067	131.273	125.637	144.618	78.3469
NCU04783	851.379	667.138	651.271	382.486	417.837	534.479	504.262	586.504	848.223	647.515	785.509	552.446
NCU04786	459.759	348.175	319.492	188.693	138.59	256.181	264.634	296.584	352.705	328.589	302.214	582.579
NCU04790	804.041	541.606	463.877	294.089	260.631	422.975	552.188	356.568	800.619	570.199	823.827	662.935
NCU04796	819.82	963.995	1345.55	1587.74	1418.99	1182.3	935.594	857.262	1140.34	933.932	1325.66	2573.39
NCU04797	375.123	705.824	1036.81	1844.43	1435.54	787.895	712.635	757.29	629.676	634.336	840.514	3308.65
NCU04799	1394.34	903.992	903.946	685.075	788.099	774.994	929.343	729.797	1208.86	1013.88	1131.6	937.149
NCU04800	391.62	363.176	298.755	249.891	237.878	338.196	285.471	310.747	426.275	363.733	408.514	375.663
NCU04802	2247.87	2949.62	4058.93	4649.33	4900.28	3846.4	3492.33	3967.23	2554.77	2723.6	2844.77	3670.25
NCU04803	709.363	1003.47	1261.84	2135.12	2062.29	1256.95	962.683	1254.65	780.423	891.76	938.779	1355
NCU04809	390.186	496.603	683.528	1014.86	1189.39	712.331	545.937	619.828	582.793	536.813	640.274	553.45
NCU04824	142.733	86.0569	85.249	56.098	59.9865	56.2124	66.6793	59.1502	64.1938	57.9864	80.9612	62.2757
NCU04826	715.819	633.189	508.422	305.989	304.07	488.403	545.937	551.513	553.942	543.842	676.119	547.424
NCU04837	761.006	817.146	598.279	639.177	558.495	749.192	781.398	822.272	712.623	702.865	572.291	392.739
NCU04838	335.674	267.645	285.699	232.892	173.754	240.515	222.959	234.935	306.543	267.967	292.944	280.241
NCU04840	641.942	475.287	476.165	372.287	479.892	417.446	400.076	449.875	540.959	548.235	544.48	491.175
NCU04850	111.891	131.059	192.77	256.691	252.357	172.323	158.363	145.793	122.617	129.151	141.528	159.707
NCU04857	565.195	560.554	505.35	316.189	450.933	547.38	635.537	565.676	600.104	552.628	501.218	455.014
NCU04898	542.961	428.705	334.852	158.094	235.809	271.847	350.067	249.097	406.801	397.997	469.699	424.881
NCU04899	1431.64	1072.95	1182.73	860.169	798.441	980.492	1210.65	1038.88	1538.49	1160.61	1685.97	1565.93
NCU04923	3254.89	3505.44	2008.34	1526.55	1236.96	2665.94	3675.7	3771.45	2916.13	3379.02	2926.35	2266.03
NCU04928	69.5736	97.8996	66.0488	90.0968	47.5755	80.1718	95.8515	145.793	240.907	237.217	213.837	368.632
NCU04932	50.2077	53.6869	62.2087	59.4979	59.9865	51.6048	39.5909	41.6551	68.5214	60.6221	61.1844	69.3068
NCU04940	159.23	181.588	194.306	253.291	200.645	172.323	129.191	184.116	154.354	159.902	174.283	224.996
NCU04952	98.9809	124.743	202.754	404.585	426.111	177.852	127.107	155.79	185.369	118.609	140.91	295.307
NCU04954	237.411	168.166	137.474	137.695	148.932	143.756	127.107	127.465	201.237	173.081	189.116	168.747
NCU04959	88.2221	83.6883	130.561	210.792	173.754	84.7794	58.3444	61.6495	55.5384	57.9864	60.5664	119.529
NCU04996	284.749	239.222	348.676	365.487	302.001	217.478	145.861	178.284	231.53	188.016	232.377	408.81
NCU05010	182.9	139.744	143.618	79.8971	88.9455	127.169	120.856	111.636	214.22	160.78	187.879	156.694
NCU05011	130.54	85.2674	75.2649	74.7973	113.768	101.367	83.3492	85.8095	133.436	137.937	148.944	187.832
NCU05014	69.5736	63.9505	61.4407	47.5983	49.644	51.6048	62.5119	64.1488	77.1768	65.015	59.3304	47.209
NCU05018	183.617	236.064	249.603	464.083	479.892	300.414	218.792	229.936	225.039	299.596	205.184	558.472
NCU05039	46.6215	52.8973	64.5127	96.8965	99.288	86.6224	70.8468	40.822	51.932	45.6862	42.0257	59.2624
NCU05060	65.27	51.3183	33.0244	32.2988	14.4795	36.8606	58.3444	46.6537	33.9001	41.2933	30.9012	30.1334
NCU05069	508.532	627.663	825.609	1154.26	1661.01	898.477	616.784	500.694	517.157	493.763	504.308	1109.91
NCU05070	185.769	224.222	251.139	389.286	320.618	347.411	302.141	311.58	194.745	202.952	166.867	278.232
NCU05089	152.775	243.17	155.906	113.896	95.151	210.105	191.703	301.583	562.597	400.633	545.098	689.051
NCU05094	192.941	216.326	185.858	241.391	312.344	253.417	239.629	256.595	191.86	233.703	184.171	226.001
NCU05095	1075.16	838.462	610.567	256.691	213.056	618.337	681.379	547.348	996.085	818.838	1268.19	554.455
NCU05120	570.933	522.657	329.476	205.693	202.713	356.626	370.904	348.237	584.235	481.463	571.673	518.295
NCU05127	108.305	120.006	198.146	209.092	151.001	148.364	93.7678	135.796	119.732	115.973	160.686	142.631
NCU05138	2024.81	1776.4	1800.21	1048.86	1427.27	1668.86	2950.56	2301.86	2558.37	1962.75	1886.83	1248.53
NCU05142	51.6422	58.4239	73.7288	110.496	78.603	74.6427	70.8468	74.1461	37.5065	43.0505	24.721	23.1023
NCU05165	1689.13	1511.92	1087.5	1174.66	798.441	1045	1016.86	1534.57	1369.71	1358.29	1270.66	1411.25
NCU05194	231.673	130.27	124.417	86.6969	124.11	106.896	129.191	87.4757	237.301	152.873	238.558	227.005
NCU05195	433.221	472.129	472.325	384.186	361.988	400.859	406.327	425.715	478.207	459.498	424.583	440.952
NCU05200	337.826	271.592	262.659	95.1966	184.097	191.675	137.526	184.949	302.216	259.182	352.892	249.103
NCU05219	210.155	122.374	153.602	107.096	142.727	103.21	108.354	143.294	162.288	127.394	195.296	190.845
NCU05224	421.745	391.598	478.469	419.885	355.782	359.391	297.973	349.903	377.229	332.982	398.008	398.765
NCU05225	712.95	760.301	645.895	416.485	484.029	541.851	510.514	687.309	596.497	566.685	680.445	461.041
NCU05226	763.157	859.779	488.454	212.492	140.658	792.503	996.023	920.578	743.638	733.616	660.668	203.903
NCU05237	669.197	723.194	648.199	521.881	577.112	697.587	754.31	1001.39	789.8	637.85	705.166	471.086
NCU05238	982.637	645.032	504.582	375.686	432.317	474.58	552.188	700.639	716.229	669.479	767.587	574.544
NCU05246	165.685	136.586	208.898	158.094	171.686	137.306	106.27	118.3	166.615	170.445	195.914	186.827
NCU05256	55.2285	75.7932	57.6007	56.098	59.9865	99.5236	77.098	77.4785	62.7512	76.4366	51.296	34.1512
NCU05257	639.073	678.191	495.366	333.188	262.7	682.843	566.774	627.326	713.344	615.007	577.235	424.881
NCU05261	279.729	237.643	205.058	142.795	140.658	175.088	214.624	176.618	274.086	224.038	257.716	174.774
NCU05266	375.841	211.589	196.61	185.293	159.275	191.675	239.629	264.926	355.59	280.268	278.729	313.387
NCU05269	2526.17	1604.29	1472.27	1101.56	775.688	1466.13	1925.37	1676.2	2502.84	1986.47	2419.57	1707.56
NCU05270	956.098	551.08	591.367	464.083	498.509	473.659	548.021	566.509	749.408	676.508	824.445	617.735
NCU05280	90.3739	65.5295	65.2807	23.7991	39.3015	57.1339	39.5909	43.3213	73.5704	66.7722	108.772	67.2979
NCU05282	146.32	131.849	112.897	93.4966	64.1235	122.562	102.103	132.463	123.339	150.237	141.528	157.698
NCU05301	371.537	270.013	210.434	169.994	93.0825	201.812	204.205	231.602	447.193	323.318	470.317	269.192
NCU05346	53.0767	49.7393	53.7606	64.5977	74.466	54.3694	33.3397	44.1544	40.3916	40.4147	48.8239	87.3869
NCU05347	1164.82	1203.22	1085.96	880.568	850.154	930.73	902.255	981.394	985.987	1043.75	1048.79	875.878
NCU05360	540.092	363.965	423.941	290.69	405.426	348.333	325.062	335.74	488.305	458.62	452.394	469.077
NCU05364	660.59	526.605	602.119	414.785	397.152	436.798	379.239	389.059	555.384	483.22	497.51	409.814
NCU05375	413.855	285.014	247.299	185.293	157.206	211.948	291.722	336.573	343.328	313.654	330.643	320.419
NCU05389	154.927	142.902	99.0731	54.398	62.055	82.0148	120.856	84.9764	148.583	126.516	137.819	144.64
NCU05392	93.9602	79.7408	54.5286	62.8977	47.5755	56.2124	68.7631	59.9833	70.6853	68.5294	64.2746	71.3157
NCU05400	573.085	368.702	416.261	277.09	289.59	330.824	395.909	396.557	493.354	448.077	521.613	484.143
NCU05411	114.043	91.5835	126.721	61.1978	99.288	77.4073	58.3444	60.8164	107.47	99.2797	104.446	133.591
NCU05421	162.099	158.692	115.969	132.595	119.973	140.992	187.536	169.12	116.847	136.18	111.244	84.3735
NCU05430	5178.57	3414.64	2957.6	2235.42	2246.39	2823.52	3340.22	2585.12	4759.72	3194.52	3952.89	2940.02
NCU05452	685.694	751.616	710.408	513.382	591.591	655.197	598.03	665.648	685.214	729.223	687.243	599.655
NCU05526	5400.92	4686.55	2967.59	2740.3	2374.64	3496.23	4992.62	5345.18	4296.65	4365.67	3719.27	2850.62
NCU05539	231.673	243.959	293.379	387.586	341.303	290.277	302.141	302.416	188.975	211.738	204.566	204.907
NCU05544	1009.89	1178.74	1159.69	1519.75	2136.76	1282.75	1454.44	1481.26	969.398	1136.88	956.084	1007.46
NCU05547	291.205	351.333	424.709	407.985	366.125	375.057	391.741	413.219	359.918	340.89	309.63	283.254
NCU05551	271.122	221.064	228.099	159.794	153.069	195.361	206.289	174.118	262.545	233.703	272.549	157.698
NCU05552	388.751	282.646	243.459	234.592	167.549	222.085	243.796	168.287	302.216	270.603	372.051	250.107
NCU05575	239.563	126.322	133.634	78.1972	49.644	105.053	129.191	138.295	168.779	147.602	145.854	124.551
NCU05582	361.496	435.021	298.755	249.891	229.604	377.821	381.322	592.335	465.946	426.991	373.287	249.103
NCU05595	22.9521	26.0539	39.9365	57.7979	62.055	36.8606	35.4234	34.1572	35.3426	21.086	25.957	43.1912
NCU05599	6016.32	6552.95	6908.24	7872.42	7119.78	6325.28	7824.4	8156.07	4771.98	5682.67	5271.75	3857.08
NCU05603	41.6007	33.1595	33.0244	44.1984	31.0275	27.6455	29.1722	29.9917	31.7362	38.6576	42.0257	39.1734
NCU05608	303.398	240.801	207.362	139.395	204.782	188.911	168.782	255.762	267.594	259.182	249.682	283.254
NCU05617	60.9665	48.1603	33.0244	42.4985	33.096	34.0961	22.921	26.6593	55.5384	48.322	49.442	44.1957
NCU05620	389.468	343.438	269.571	166.594	134.453	247.888	347.983	313.246	348.377	364.611	374.523	422.872
NCU05634	189.355	155.534	140.546	108.796	138.59	137.306	133.359	145.793	194.024	198.559	174.283	189.84
NCU05635	156.361	110.532	110.593	62.8977	76.5345	105.974	66.6793	63.3157	124.06	109.823	132.257	86.3824
NCU05642	512.119	337.122	314.884	190.393	204.782	291.199	285.471	321.577	408.965	370.761	392.446	322.427
NCU05646	283.315	270.803	266.499	164.894	124.11	247.888	239.629	156.623	320.248	293.446	323.227	276.223
NCU05650	285.467	143.691	102.145	100.296	72.3975	83.8579	116.689	107.47	229.366	124.759	224.343	138.614
NCU05664	507.098	393.967	393.989	336.588	359.919	286.591	327.145	397.39	487.584	384.819	396.154	346.534
NCU05680	907.325	577.923	530.694	401.186	463.344	569.496	445.918	579.006	808.553	665.965	780.565	673.984
NCU05685	657.004	477.655	578.311	413.085	457.139	440.484	448.002	468.203	588.563	583.378	742.248	585.593
NCU05693	535.788	442.917	378.628	261.791	159.275	370.449	429.248	618.162	493.354	573.714	518.523	497.201
NCU05712	152.775	136.586	296.451	440.284	200.645	230.379	87.5166	191.613	287.069	263.574	259.57	728.224
NCU05718	308.419	260.539	224.259	180.194	227.535	218.399	191.703	182.449	266.873	259.182	257.716	219.974
NCU05723	631.183	571.607	493.062	295.789	361.988	379.664	531.351	681.477	644.823	538.57	668.703	544.41
NCU05791	377.992	217.905	303.363	181.893	229.604	223.007	168.782	212.441	394.539	315.411	396.154	315.396
NCU05802	183.617	135.007	97.5371	93.4966	99.288	129.012	139.61	136.629	151.468	163.416	145.854	147.654
NCU05803	223.066	186.325	150.53	113.896	84.8085	116.111	195.871	194.113	184.647	167.809	228.051	239.058
NCU05807	577.389	483.182	487.686	407.985	260.631	527.107	518.849	636.49	620.299	752.944	686.625	663.939
NCU05848	25.8211	26.8434	14.5922	10.1996	6.2055	38.7036	77.098	58.3171	57.7023	67.6508	56.8583	33.1467
NCU05856	145.602	77.3722	75.2649	61.1978	72.3975	75.5642	60.4281	81.644	128.388	113.337	124.841	84.3735
NCU05876	180.748	124.743	138.242	73.0974	115.836	75.5642	97.9353	93.3074	175.271	124.759	189.734	133.591
NCU05889	807.627	529.763	568.326	438.584	347.508	473.659	543.853	571.508	759.506	618.521	769.441	499.21
NCU05891	284.032	162.64	237.315	183.593	215.124	181.538	168.782	184.949	225.76	228.431	271.931	270.196
NCU05895	301.246	283.435	280.323	193.793	235.809	258.024	227.126	207.442	302.937	279.389	341.768	322.427
NCU05916	78.8978	65.5295	50.6886	45.8983	31.0275	52.5264	58.3444	37.4896	71.4065	65.8936	69.2188	64.2846
NCU05926	202.983	174.482	188.162	142.795	128.247	157.579	170.866	199.944	220.711	219.645	180.463	157.698
NCU05933	32.9936	44.2127	57.6007	67.9976	62.055	37.7821	43.7583	32.491	35.3426	24.6003	28.4291	46.2046
NCU05939	171.423	111.321	92.1611	56.098	93.0825	91.23	81.2654	65.8151	155.075	113.337	136.583	143.636
NCU05941	475.539	604.767	677.384	730.974	686.742	694.822	752.226	732.297	594.333	620.279	660.668	571.53
NCU05943	129.823	93.952	142.85	56.098	76.5345	72.7997	87.5166	76.6454	111.798	113.337	152.652	132.587
NCU05953	44.4697	68.6876	112.897	176.794	349.577	110.582	39.5909	87.4757	111.077	120.366	128.549	368.632
NCU05969	169.272	136.586	112.129	84.9969	45.507	120.718	166.698	128.298	169.5	151.995	167.485	178.792
NCU05971	276.86	204.484	259.587	171.694	159.275	180.617	170.866	160.789	183.205	192.409	256.48	175.778
NCU05980	92.5257	92.373	119.041	161.494	171.686	110.582	102.103	100.805	77.8981	95.7654	86.5235	128.569
NCU05982	228.804	250.275	236.547	98.5964	68.2605	221.164	210.457	243.266	239.464	225.795	215.691	110.489
NCU05988	78.1806	66.3191	80.6409	144.495	126.179	160.344	120.856	134.963	85.8321	123.001	94.5578	115.511
NCU05996	3931.98	2563.55	2195.74	1332.75	1923.71	2294.57	2398.37	2345.18	3490.27	2505.71	2922.02	3458.31
NCU06005	297.66	237.643	873.994	1550.34	2436.69	538.165	316.727	343.238	346.935	250.396	332.497	1087.82
NCU06017	728.729	719.246	609.031	705.475	585.386	727.997	768.896	891.419	766.719	781.938	694.042	657.913
NCU06021	435.373	386.861	396.293	316.189	285.453	347.411	352.15	284.088	341.165	361.976	364.017	335.485
NCU06027	90.3739	51.3183	62.9767	45.8983	37.233	48.8403	39.5909	49.153	67.8002	68.5294	69.8368	63.2802
NCU06030	740.205	609.504	585.991	423.285	432.317	518.813	473.007	509.858	762.391	626.429	610.608	585.593
NCU06037	34.4281	27.6329	49.9206	54.398	64.1235	56.2124	41.6746	48.3199	34.6214	38.6576	42.0257	51.2268
NCU06038	759.571	824.251	936.203	1035.26	1025.98	939.024	833.492	959.733	674.395	772.273	789.836	661.931
NCU06043	1031.41	1403.75	2105.11	3607.27	3075.86	2239.28	1327.34	2134.41	1596.19	1461.08	2039.48	3408.09
NCU06056	274.708	228.959	217.346	171.694	186.165	159.422	170.866	164.954	266.873	199.438	247.828	223.992
NCU06058	23.6694	42.6337	49.1526	64.5977	66.192	54.3694	43.7583	39.9889	25.2447	31.6289	27.1931	52.2312
NCU06066	271.122	317.384	338.692	358.687	314.412	334.51	279.22	307.415	273.364	285.539	312.72	296.312
NCU06069	78.8978	103.426	113.665	219.292	169.617	99.5236	104.186	103.305	61.3087	86.101	56.8583	98.4358
NCU06103	313.44	219.485	199.682	141.095	221.33	190.754	191.703	193.28	266.873	267.089	254.008	235.041
NCU06107	820.538	999.523	1012.24	1460.25	1392.1	1108.58	1068.95	1095.53	758.063	863.646	780.565	821.638
NCU06118	65.9873	51.3183	35.3284	33.9988	35.1645	40.5467	37.5071	48.3199	64.915	72.9223	59.3304	51.2268
NCU06121	32.9936	63.161	84.481	135.995	223.398	119.797	127.107	129.131	84.3896	104.551	77.2531	78.3469
NCU06132	6889.22	7805.91	6431.31	7005.45	5845.58	7520.48	7080.51	8291.03	7264.71	6030.58	5322.43	4786.19
NCU06137	252.473	217.905	221.187	115.596	194.439	240.515	768.896	454.874	223.596	263.574	145.236	22.0978
NCU06140	72.4426	70.2666	112.897	200.593	113.768	100.445	47.9258	54.9847	72.8491	81.7081	72.3089	270.196
NCU06144	251.756	202.905	220.419	161.494	151.001	187.989	139.61	182.449	277.692	227.553	244.12	282.25
NCU06168	130.54	109.742	92.9291	67.9976	55.8495	92.1515	85.4329	81.644	104.585	108.066	101.974	57.2535
NCU06171	604.644	356.07	440.069	314.489	341.303	348.333	331.313	334.074	512.829	410.298	537.681	414.837
NCU06182	265.384	188.694	176.642	154.694	153.069	156.658	158.363	144.127	214.22	208.224	213.219	185.823
NCU06196	215.176	116.848	148.994	50.9982	93.0825	97.6806	87.5166	65.8151	183.205	118.609	207.656	145.645
NCU06199	381.579	190.273	170.498	124.096	101.357	172.323	172.95	159.956	352.705	267.089	340.532	314.392
NCU06201	826.276	1137.69	956.939	1511.25	1346.59	1356.47	1521.12	1553.74	980.217	1020.91	810.848	1131.01
NCU06205	979.051	757.932	751.113	642.577	595.728	738.134	712.635	804.776	1116.54	940.961	1103.17	971.3
NCU06207	3132.96	3224.37	2585.12	2245.62	2060.23	2897.24	3054.75	2943.35	2049.15	2330	2071	1204.33
NCU06215	195.093	182.377	152.834	125.795	144.795	175.088	168.782	154.124	204.843	204.709	183.553	182.809
NCU06217	185.051	161.061	127.489	88.3968	101.357	134.541	64.5956	92.4743	170.943	142.33	179.845	163.725
NCU06231	563.044	495.024	648.199	761.573	839.811	589.77	485.509	564.01	499.125	489.37	473.407	502.223
NCU06233	200.831	182.377	160.514	101.996	99.288	180.617	204.205	203.277	173.828	188.895	189.116	176.783
NCU06238	158.513	153.165	134.402	115.596	113.768	151.128	139.61	159.956	150.747	190.652	178.609	167.743
NCU06242	1523.45	1552.97	1834	1920.93	2459.45	1595.14	1612.81	1562.07	1364.66	1430.33	1467.19	1526.76
NCU06244	398.793	483.971	455.429	470.883	748.797	540.008	623.035	555.679	412.571	474.434	417.785	439.948
NCU06249	197.962	124.743	132.866	64.5977	95.151	93.9945	133.359	105.804	180.32	135.302	154.506	130.578
NCU06252	405.248	262.118	242.691	193.793	167.549	223.928	227.126	164.121	385.884	280.268	287.999	421.868
NCU06253	317.743	232.117	215.042	151.295	202.713	208.262	135.442	135.796	312.313	262.696	267.605	248.098
NCU06254	235.976	260.539	174.338	161.494	126.179	213.791	166.698	243.266	360.639	361.097	302.832	488.161
NCU06259	662.025	630.821	662.792	525.281	517.125	631.238	483.425	578.173	723.442	709.894	686.625	618.739
NCU06277	726.577	735.036	694.28	509.982	498.509	678.235	645.956	594.835	837.404	752.066	677.973	709.14
NCU06279	1011.33	633.979	665.864	484.483	442.659	602.671	581.36	531.519	887.172	668.601	917.767	540.392
NCU06283	197.245	192.641	164.354	147.895	134.453	165.873	166.698	171.619	215.662	207.345	173.665	230.018
NCU06284	545.112	405.02	373.252	144.495	213.056	320.687	327.145	261.594	531.582	405.026	530.883	402.783
NCU06285	332.088	293.699	263.427	232.892	242.015	259.867	258.382	269.092	336.837	294.325	302.832	265.174
NCU06301	1035	1339.01	550.662	423.285	155.138	979.57	877.25	1232.16	844.617	905.818	891.192	463.05
NCU06309	275.425	258.171	220.419	183.593	171.686	220.242	239.629	201.611	289.233	257.424	311.484	247.094
NCU06310	532.919	630.821	520.71	324.688	318.549	600.828	608.449	616.495	667.182	542.085	483.295	361.601
NCU06311	1005.59	1241.11	858.634	481.083	235.809	1049.61	1477.36	1237.16	892.942	852.224	645.836	294.303
NCU06318	163.534	173.693	121.345	101.996	66.192	129.012	114.605	126.631	152.911	173.081	158.832	150.667
NCU06344	731.598	509.236	410.117	322.988	382.673	356.626	322.978	313.246	690.985	504.306	618.643	560.481
NCU06358	17.9313	37.1071	36.8644	66.2976	70.329	52.5264	35.4234	40.822	41.1129	36.9004	32.7553	51.2268
NCU06362	587.43	447.654	424.709	290.69	302.001	392.565	341.732	328.242	483.978	371.64	474.643	513.272
NCU06376	47.3387	56.0554	36.8644	44.1984	37.233	53.4479	39.5909	59.1502	68.5214	58.865	82.8153	148.658
NCU06383	48.056	47.3708	86.017	139.395	136.521	64.5061	77.098	57.484	45.4405	44.8077	56.8583	54.2401
NCU06389	188.638	153.165	152.834	90.0968	138.59	128.091	129.191	135.796	185.369	151.116	161.304	190.845
NCU06394	412.421	413.705	309.508	226.092	217.193	354.783	312.559	367.398	372.18	408.54	390.592	334.481
NCU06395	238.845	345.807	265.731	350.187	283.385	356.626	468.839	348.237	261.824	313.654	239.176	216.961
NCU06401	142.016	160.271	167.426	220.992	219.261	185.225	127.107	174.118	133.436	137.059	131.021	171.76
NCU06402	14925.3	12018.8	10312.1	9266.37	8609.1	9802.16	14344.4	12594.8	7078.62	8587.26	7191.33	3536.66
NCU06419	2217.03	1845.88	1993.75	1169.56	1466.57	1692.82	1733.66	2071.09	3351.78	2691.1	3448.58	2329.31
NCU06429	689.28	487.129	465.413	288.99	440.591	438.641	341.732	365.732	639.774	537.692	622.351	644.855
NCU06441	977.616	1055.58	736.52	768.372	589.523	1009.98	1148.13	1314.63	804.225	913.725	750.9	498.206
NCU06449	154.927	101.847	89.857	44.1984	53.781	100.445	100.019	75.8123	116.847	112.458	114.953	102.454
NCU06453	172.858	124.743	109.057	47.5983	74.466	88.4654	79.1817	63.3157	126.224	104.551	150.18	105.467
NCU06459	552.285	345.017	344.068	251.591	252.357	323.452	318.811	434.879	412.571	392.726	432.617	393.743
NCU06460	760.288	672.665	644.359	365.487	494.372	549.223	668.877	625.66	949.202	778.423	869.561	683.024
NCU06484	143.451	91.5835	107.521	59.4979	86.877	78.3288	95.8515	104.971	129.83	113.337	117.425	142.631
NCU06493	915.932	926.098	603.655	630.677	695.016	972.198	1025.19	899.75	859.764	882.096	646.454	681.015
NCU06496	63.1183	48.9498	32.2564	27.199	18.6165	35.0176	33.3397	34.1572	41.8341	42.1719	41.4077	34.1512
NCU06499	126.237	127.112	114.433	73.0974	84.8085	89.387	112.521	87.4757	117.568	130.03	105.064	107.476
NCU06500	304.833	266.066	204.29	115.596	148.932	189.832	216.708	218.273	308.707	260.06	256.48	309.37
NCU06511	133.409	105.795	76.8009	42.4985	47.5755	88.4654	75.0143	57.484	111.077	110.701	108.772	149.663
NCU06512	2864.71	1294.01	1156.62	576.279	552.29	771.308	1229.4	968.064	1811.85	1115.8	1412.8	1125.98
NCU06518	393.055	433.442	450.053	373.987	438.522	431.269	550.105	431.547	253.169	300.475	301.596	106.471
NCU06526	32.2764	37.1071	39.1684	73.0974	59.9865	58.0554	45.842	39.1558	44.7193	48.322	35.2274	38.169
NCU06530	946.774	1390.33	1705.75	2031.43	1752.02	1686.37	1362.76	1670.37	1280.27	1299.42	1210.09	1214.38
NCU06533	59.532	60.003	65.2807	64.5977	107.562	72.7997	79.1817	75.8123	51.2108	38.6576	58.0943	49.2179
NCU06544	1067.99	772.933	711.176	545.68	635.03	733.526	829.324	886.42	1076.15	973.468	1051.88	1042.62
NCU06558	398.075	715.298	381.7	317.889	186.165	847.794	933.511	1124.69	809.274	701.108	734.213	620.748
NCU06578	355.04	236.854	205.058	135.995	115.836	167.716	137.526	213.274	307.265	244.246	259.57	246.089
NCU06609	662.742	813.987	892.426	1179.76	1143.88	987.864	937.678	1013.05	807.11	764.366	895.518	920.073
NCU06621	81.7669	66.3191	58.3687	42.4985	26.8905	40.5467	54.177	47.4868	82.947	69.4079	66.1286	62.2757
NCU06625	104.719	112.111	127.489	163.194	136.521	155.736	112.521	99.1391	90.8811	117.73	100.738	108.48
NCU06631	852.097	903.202	769.545	892.468	1036.32	926.123	971.018	964.732	958.579	893.517	741.63	870.855
NCU06638	165.685	87.6359	79.8729	52.6981	39.3015	82.9364	91.6841	73.313	95.93	82.5867	119.897	132.587
NCU06643	780.371	1105.32	1220.37	1886.93	1507.94	1362	1885.77	1770.34	983.824	1047.27	990.075	1570.95
NCU06644	157.796	94.7415	89.857	81.5971	76.5345	82.9364	112.521	114.135	137.764	108.944	129.785	120.534
NCU06648	92.5257	62.3715	77.5689	45.8983	39.3015	65.4276	56.2607	67.4813	87.9959	79.0723	72.9269	66.2935
NCU06658	180.031	232.906	216.578	399.486	397.152	261.71	225.043	208.275	172.386	210.86	219.399	515.281
NCU06662	203.7	267.645	175.874	164.894	138.59	316.08	366.736	357.401	185.369	209.981	176.137	108.48
NCU06676	557.306	385.282	402.437	305.989	341.303	384.272	335.48	402.388	530.861	461.255	409.132	425.885
NCU06678	1041.45	900.834	946.955	481.083	461.276	718.782	681.379	768.953	1040.08	1021.79	1035.81	878.891
NCU06681	401.662	637.137	634.375	746.273	688.811	762.093	493.844	677.312	771.768	791.602	778.093	1039.6
NCU06684	3170.26	3200.68	2466.84	1875.03	2279.49	2824.44	2638	2545.96	3770.12	3242.84	3018.43	2689.91
NCU06685	346.433	301.594	258.819	186.993	235.809	263.553	243.796	219.106	333.952	298.718	271.313	302.339
NCU06696	144.885	127.112	88.321	78.1972	76.5345	101.367	127.107	97.4729	137.043	134.423	137.201	149.663
NCU06698	4608.35	5240	4191.02	3141.49	1648.59	4733.82	4559.2	5106.08	6280.89	5406.79	5457.78	4172.47
NCU06700	743.791	1147.16	1281.81	1876.73	1607.22	1538.01	1446.11	1632.05	1226.89	1259.89	1098.23	1464.48
NCU06713	1024.24	1271.9	1337.87	1592.84	1894.75	1463.37	1412.77	1625.38	1141.06	1284.49	1045.08	1111.92
NCU06715	390.186	322.121	283.395	241.391	275.111	273.69	264.634	269.092	384.441	312.775	286.145	299.325
NCU06732	684.977	520.289	450.821	333.188	368.193	376.9	347.983	232.435	630.397	447.198	492.566	383.699
NCU06737	1862.71	1327.96	1150.48	662.976	552.29	972.198	943.929	958.9	1458.42	1259.89	1384.38	1015.5
NCU06738	613.969	310.278	319.492	210.792	206.85	335.431	314.643	339.072	401.031	412.933	493.802	319.414
NCU06745	121.216	110.532	167.426	169.994	126.179	144.678	118.773	106.637	125.502	136.18	163.777	193.858
NCU06748	634.769	778.459	742.664	951.966	730.181	806.326	843.91	970.564	703.968	674.751	627.295	600.659
NCU06750	484.146	475.287	453.125	661.276	616.413	523.421	575.109	524.021	429.161	462.134	386.883	435.93
NCU06756	301.964	214.747	225.795	159.794	229.604	143.756	162.531	184.949	187.532	187.138	219.399	253.121
NCU06763	641.942	817.935	784.137	1050.56	1075.62	889.262	1510.7	995.557	719.114	748.551	695.278	849.762
NCU06765	78.8978	100.268	107.521	129.195	196.508	139.149	118.773	109.136	75.0129	89.6153	96.4118	88.3913
NCU06777	703.625	859.779	954.635	885.668	1152.15	994.315	931.427	1002.22	978.775	870.674	878.831	914.047
NCU06812	190.789	153.955	137.474	100.296	124.11	119.797	104.186	129.964	188.254	143.209	177.373	192.854
NCU06821	269.687	183.956	172.802	125.795	126.179	160.344	137.526	166.62	263.988	216.131	275.639	166.738
NCU06851	106.153	83.6883	96.7691	49.2982	74.466	72.7997	47.9258	50.8192	110.356	86.9796	110.626	78.3469
NCU06859	208.003	240.801	235.011	161.494	165.48	196.283	189.619	214.107	241.628	202.074	297.888	271.201
NCU06861	478.408	690.824	962.315	1339.55	1106.65	1050.53	710.552	819.772	898.713	807.416	782.419	1236.47
NCU06862	190.072	138.954	162.05	137.695	122.042	119.797	100.019	132.463	223.596	154.63	220.635	139.618
NCU06863	5606.05	5372.63	5032.76	4418.14	3700.55	4943.01	4911.35	4423.77	5524.99	5130.04	5371.87	5307.5
NCU06866	86.0704	70.2666	62.2087	47.5983	41.37	54.3694	50.0095	54.1516	54.8171	72.0437	64.2746	55.2446
NCU06869	292.639	229.748	233.475	175.094	198.576	190.754	162.531	172.452	330.345	246.003	310.866	221.983
NCU06871	3589.13	2088.26	1887	996.164	1110.78	1444.94	1950.37	1974.45	2657.91	2168.34	2733.52	2125.41
NCU06882	595.32	476.866	410.885	251.591	355.782	426.661	410.495	424.049	723.442	513.092	645.218	549.432
NCU06893	453.304	517.131	578.311	467.483	450.933	527.107	433.416	524.021	833.798	658.936	738.539	1198.31
NCU06894	76.7461	54.4764	51.4566	33.9988	31.0275	52.5264	56.2607	37.4896	58.4235	60.6221	76.017	54.2401
NCU06907	301.246	243.17	233.475	161.494	163.412	195.361	220.875	194.113	279.135	235.46	275.639	295.307
NCU06908	211.59	161.85	172.034	103.696	146.864	160.344	135.442	111.636	191.86	180.988	194.678	209.929
NCU06912	1786.68	1406.91	1569.04	730.974	314.412	954.69	2185.83	2188.56	2005.15	1416.27	1640.24	626.775
NCU06918	70.2908	59.2134	69.1208	56.098	68.2605	59.8985	37.5071	41.6551	62.7512	59.7435	84.0514	68.3024
NCU06928	213.741	180.798	160.514	110.496	117.905	140.992	118.773	107.47	201.958	173.959	214.455	158.703
NCU06929	830.579	547.922	536.838	389.286	552.29	474.58	508.43	524.021	845.338	681.779	826.299	667.957
NCU06944	134.126	145.27	122.113	88.3968	115.836	124.405	114.605	154.124	142.092	151.116	150.798	127.565
NCU06950	230.956	162.64	165.122	117.296	140.658	155.736	110.438	131.63	235.137	204.709	210.746	179.796
NCU06959	396.641	302.383	266.499	156.394	163.412	236.829	252.131	239.1	394.539	343.525	376.995	270.196
NCU06971	43.0352	40.2651	102.145	122.396	159.275	62.663	33.3397	39.1558	51.2108	42.1719	58.7123	195.867
NCU06975	309.136	282.646	355.588	219.292	242.015	273.69	252.131	301.583	371.458	311.018	393.682	423.877
NCU06980	83.9186	68.6876	48.3846	23.7991	24.822	38.7036	56.2607	34.9903	78.6193	57.9864	64.8926	109.485
NCU06985	172.858	196.589	228.099	202.293	227.535	184.303	189.619	191.613	190.417	220.524	254.008	231.023
NCU06994	364.365	270.013	268.803	127.495	208.919	238.672	275.052	194.113	337.558	310.139	318.901	315.396
NCU06999	958.25	768.985	838.666	659.576	593.66	678.235	739.724	919.745	977.332	837.288	865.853	917.06
NCU07001	476.256	292.12	304.899	205.693	239.946	236.829	272.969	227.437	295.724	253.91	309.63	195.867
NCU07010	282.598	185.535	191.234	164.894	165.48	160.344	164.615	160.789	283.462	212.617	257.098	207.921
NCU07011	284.749	184.746	157.442	122.396	105.494	124.405	141.694	135.796	264.709	198.559	217.545	133.591
NCU07018	238.128	155.534	124.417	76.4972	103.425	127.169	139.61	113.302	205.564	151.995	177.991	175.778
NCU07039	99.6982	75.0037	49.9206	32.2988	49.644	43.3112	39.5909	43.3213	79.3406	75.558	110.626	54.2401
NCU07046	27.9729	37.8966	36.8644	28.899	57.918	48.8403	56.2607	51.6523	20.9171	25.4789	25.339	29.129
NCU07058	260.363	239.222	187.394	125.795	190.302	201.812	137.526	140.794	299.33	268.846	282.437	233.032
NCU07062	187.203	170.535	175.874	115.596	122.042	152.971	110.438	161.622	181.762	184.502	197.768	176.783
NCU07070	105.436	73.4247	59.9047	33.9988	24.822	44.2327	60.4281	44.9875	85.8321	77.3152	83.4333	66.2935
NCU07099	48.056	54.4764	62.2087	83.297	105.494	53.4479	70.8468	59.9833	48.3256	54.4721	46.9699	69.3068
NCU07119	228.086	153.165	186.626	125.795	115.836	142.835	135.442	174.951	162.288	159.023	186.643	297.316
NCU07125	200.831	102.637	114.433	91.7967	88.9455	93.9945	85.4329	124.965	181.762	148.48	173.047	148.658
NCU07142	1652.55	2392.22	2560.54	3136.39	3264.09	2409.76	2337.94	2951.68	1933.03	1971.54	1805.87	1596.07
NCU07143	63.1183	90.0044	100.609	142.795	184.097	92.1515	60.4281	94.9736	38.949	58.865	66.1286	66.2935
NCU07181	49.4905	35.5281	53.7606	66.2976	78.603	45.1542	45.842	31.6579	31.015	20.2074	29.6652	41.1823
NCU07187	180.748	157.903	110.593	62.8977	99.288	98.6021	100.019	121.633	168.779	149.359	178.609	153.68
NCU07205	466.215	461.075	346.372	394.386	397.152	512.362	879.334	603.999	411.129	532.42	392.446	280.241
NCU07206	84.6359	55.2659	82.9449	64.5977	45.507	51.6048	41.6746	29.1586	54.0959	51.8363	52.5321	63.2802
NCU07246	256.777	220.274	193.538	130.895	190.302	187.989	154.196	174.951	266.873	264.453	260.806	294.303
NCU07257	3891.1	3555.18	2373.15	1827.43	2300.17	2954.38	6213.68	8033.6	2489.13	3269.2	2114.26	600.659
NCU07258	287.619	292.12	288.771	294.089	266.837	236.829	214.624	290.753	297.167	305.746	305.922	296.312
NCU07262	195.093	228.169	229.635	181.893	171.686	190.754	195.871	189.947	245.235	211.738	236.703	222.987
NCU07263	254.625	244.749	288.003	236.291	165.48	226.693	231.294	219.106	314.477	265.332	305.304	360.596
NCU07275	72.4426	88.4254	105.217	139.395	101.357	124.405	102.103	91.6412	79.3406	83.4652	72.3089	90.4002
NCU07279	106.153	97.8996	110.593	120.696	122.042	104.131	108.354	142.46	114.683	100.158	89.6136	76.338
NCU07282	1050.06	630.821	711.944	472.583	461.276	599.906	500.095	693.974	973.004	781.938	1001.82	655.904
NCU07297	135.561	137.375	125.953	95.1966	93.0825	126.248	93.7678	84.1433	153.632	138.816	150.798	163.725
NCU07301	266.101	269.224	231.171	113.896	173.754	197.204	193.787	187.448	273.364	274.996	274.403	211.938
NCU07310	426.766	600.03	883.978	1361.65	1092.17	610.043	600.114	734.796	613.808	659.815	614.317	732.242
NCU07336	72.4426	95.531	81.4089	127.495	84.8085	106.896	102.103	83.3102	64.915	78.1938	57.4763	41.1823
NCU07347	444.697	423.968	380.932	285.59	312.344	354.783	381.322	382.394	505.616	445.441	420.257	354.57
NCU07352	870.745	1001.1	870.154	979.165	1447.95	1081.86	1146.05	1128.85	760.949	987.526	867.089	703.113
NCU07366	2539.79	2208.27	1945.37	1307.25	1216.28	1740.74	2529.65	2362.68	2710.56	2485.51	2313.88	2173.62
NCU07367	1169.12	1193.74	999.947	773.472	604.002	1100.29	1200.23	1448.76	1247.09	1353.89	1215.04	986.367
NCU07382	897.284	1094.26	1071.37	1227.36	1205.94	1077.25	1516.95	1175.51	1041.53	1128.1	961.028	914.047
NCU07383	104.719	72.6352	78.3369	44.1984	59.9865	69.1136	52.0932	40.822	95.2087	82.5867	103.828	85.378
NCU07386	398.075	341.069	228.867	168.294	167.549	223.007	310.476	199.111	350.541	326.832	347.948	281.245
NCU07393	125.519	113.69	86.017	50.9982	62.055	62.663	87.5166	61.6495	132.715	112.458	130.403	96.4269
NCU07394	528.616	702.666	593.671	792.171	684.674	742.741	816.822	726.465	541.68	651.907	563.02	674.988
NCU07395	1404.38	1420.33	1294.09	1167.86	866.702	1147.29	1398.18	1732.85	1009.79	1157.09	982.659	498.206
NCU07400	330.654	270.013	224.259	108.796	179.96	198.126	229.21	180.783	293.56	257.424	291.09	239.058
NCU07409	140.582	108.953	109.057	66.2976	62.055	93.073	89.6004	94.9736	108.192	95.7654	153.27	95.4225
NCU07412	149.906	89.2149	132.866	64.5977	57.918	91.23	100.019	82.4771	142.813	112.458	149.562	143.636
NCU07418	283.315	182.377	198.146	158.094	136.521	199.047	214.624	198.278	243.071	230.188	269.459	208.925
NCU07420	9351.55	9347.83	6835.28	7345.44	6211.71	8710.16	9683.09	9553.18	7866.26	8619.76	7077.62	6748.88
NCU07424	178.596	226.59	320.26	319.588	370.262	281.062	272.969	373.23	190.417	183.624	182.935	192.854
NCU07428	616.838	1038.21	655.88	715.674	299.933	609.121	1744.08	1916.97	1876.77	2215.78	1459.77	1185.25
NCU07443	348.585	258.96	221.955	212.492	256.494	247.888	204.205	262.427	323.854	286.418	302.832	336.49
NCU07451	791.847	670.296	524.55	295.789	366.125	515.127	508.43	513.191	734.983	604.464	729.887	559.477
NCU07458	713.667	376.598	415.493	256.691	167.549	365.841	333.397	359.9	638.331	457.741	580.325	328.454
NCU07483	478.408	395.546	377.092	266.89	318.549	414.682	304.224	340.739	534.467	463.012	448.686	332.472
NCU07489	459.042	357.649	378.628	207.393	299.933	312.394	283.387	299.084	433.488	419.083	465.373	410.819
NCU07492	162.816	126.322	126.721	147.895	119.973	116.111	77.098	97.4729	137.764	136.18	126.695	145.645
NCU07498	121.933	75.0037	72.9608	47.5983	64.1235	57.1339	60.4281	55.8178	92.3236	84.3438	84.0514	60.2668
NCU07505	92.5257	82.1093	101.377	52.6981	70.329	52.5264	72.9305	59.1502	82.947	123.88	113.099	92.4091
NCU07523	1913.63	1252.96	1003.79	571.179	426.111	829.364	1077.29	882.255	1086.97	906.696	933.835	821.638
NCU07530	230.956	255.013	269.571	261.791	337.166	268.161	222.959	244.099	240.907	244.246	278.111	334.481
NCU07542	1110.31	1020.84	904.714	729.274	744.66	958.376	1025.19	1111.36	1355.28	1185.21	1198.35	891.949
NCU07543	125.519	73.4247	82.9449	42.4985	55.8495	64.5061	41.6746	44.1544	117.568	92.2511	129.167	103.458
NCU07544	364.365	282.646	244.995	156.394	177.891	234.065	237.545	219.106	300.773	298.718	283.055	314.392
NCU07549	717.253	929.256	1042.19	1303.85	1323.84	951.004	964.767	1102.19	786.193	824.988	927.655	838.713
NCU07554	272.556	246.328	207.362	181.893	175.823	217.478	206.289	222.438	251.005	283.782	249.682	293.298
NCU07556	223.066	142.902	125.953	107.096	132.384	95.8376	143.777	123.299	201.958	164.295	197.15	213.947
NCU07560	295.508	198.957	226.563	149.595	157.206	168.637	139.61	157.456	225.76	208.224	310.866	135.6
NCU07561	640.507	491.077	573.703	312.789	444.728	521.578	362.569	357.401	643.38	548.235	672.411	636.819
NCU07574	688.563	415.284	457.733	304.289	270.974	347.411	352.15	354.068	522.927	400.633	489.476	415.841
NCU07575	34.4281	55.2659	42.2405	57.7979	59.9865	62.663	58.3444	48.3199	39.6703	39.5362	40.1716	45.2001
NCU07578	71.0081	79.7408	110.593	175.094	229.604	102.288	110.438	115.801	80.7832	69.4079	66.7467	92.4091
NCU07579	190.789	134.217	118.273	74.7973	113.768	131.777	129.191	122.466	183.205	165.173	175.519	143.636
NCU07626	82.4841	99.4786	119.809	197.193	295.796	121.64	108.354	134.129	80.7832	93.1296	84.6694	95.4225
NCU07649	666.328	521.868	475.397	297.489	324.755	577.79	520.932	542.349	560.433	496.399	656.342	294.303
NCU07658	277.577	171.324	197.378	132.595	169.617	189.832	175.033	199.111	269.758	216.131	260.806	242.072
NCU07672	763.875	915.045	809.481	943.466	1127.33	933.495	966.85	1300.47	967.955	933.932	771.913	840.722
NCU07675	326.35	260.539	221.187	152.994	169.617	218.399	243.796	336.573	252.447	278.51	214.455	171.76
NCU07685	420.31	260.539	269.571	158.094	159.275	202.733	264.634	187.448	390.933	340.011	357.218	250.107
NCU07688	274.708	183.956	155.138	125.795	119.973	154.815	222.959	204.943	233.694	207.345	200.858	252.116
NCU07693	158.513	107.374	106.753	39.0986	66.192	80.1718	81.2654	64.9819	104.585	93.1296	112.48	138.614
NCU07700	24938.2	19677.8	19025.1	11010.5	10435.6	16374.4	15267.5	12634.8	19168	18788.5	21509.7	20963.8
NCU07705	205.134	172.114	218.114	246.491	117.905	203.655	139.61	132.463	244.513	223.16	231.759	361.601
NCU07711	1230.81	1276.64	889.354	906.067	856.359	1130.7	1289.83	1464.59	1145.39	1101.74	1008	994.402
NCU07712	106.871	96.3205	71.4248	54.398	59.9865	58.977	91.6841	67.4813	102.422	107.187	93.9397	90.4002
NCU07716	293.357	364.755	286.467	526.981	657.783	396.251	543.853	519.022	315.199	353.19	257.098	285.263
NCU07721	1546.4	1508.76	1213.45	790.472	666.057	1392.41	1310.67	1515.41	1502.42	1528.73	1308.36	1072.75
NCU07731	226.652	195.01	185.858	129.195	109.631	164.03	143.777	122.466	173.828	180.109	242.884	177.787
NCU07746	826.276	830.567	842.506	477.683	790.167	824.756	956.432	958.067	853.993	807.416	734.831	568.517
NCU07747	709.363	665.559	556.806	515.081	597.797	694.822	579.277	698.973	690.985	752.066	653.252	582.579
NCU07755	500.643	461.075	385.54	265.19	213.056	385.193	487.593	578.173	524.369	498.156	600.102	299.325
NCU07761	343.564	386.861	291.843	224.392	119.973	323.452	431.332	429.047	366.409	382.183	296.034	195.867
NCU07778	176.444	127.112	179.714	112.196	146.864	119.797	131.275	137.462	174.549	141.452	221.253	218.969
NCU07779	476.973	272.382	306.436	200.593	279.248	228.536	243.796	293.252	329.624	300.475	331.879	321.423
NCU07783	97.5464	142.902	95.2331	154.694	169.617	176.009	168.782	183.282	109.634	114.216	100.12	138.614
NCU07831	2474.52	1972.2	1754.9	829.57	939.099	1464.29	1616.97	1178.01	2034	1888.95	2407.82	1608.12
NCU07839	1507.67	1393.49	909.322	661.276	868.77	974.963	1189.81	1032.21	1320.66	1378.49	1553.71	1017.5
NCU07849	2307.4	2768.82	2249.5	3141.49	2871.08	3264.93	2854.71	3288.25	2851.93	2669.13	2610.54	2745.15
NCU07854	532.202	376.598	450.053	321.288	302.001	310.551	354.234	371.563	439.98	408.54	399.862	381.69
NCU07863	233.825	136.586	125.185	66.2976	93.0825	83.8579	145.861	133.296	149.305	153.752	155.124	179.796
NCU07868	1205.7	698.719	574.471	547.38	512.988	628.473	733.473	777.284	864.813	742.401	855.964	744.295
NCU07871	100.415	77.3722	68.3528	27.199	24.822	47.9188	64.5956	47.4868	76.4555	67.6508	82.8153	58.2579
NCU07872	423.179	367.913	327.172	169.994	208.919	275.533	245.88	269.092	470.273	360.218	481.441	347.539
NCU07886	635.486	715.298	924.683	907.767	943.236	845.951	854.329	962.233	723.442	788.966	792.308	668.962
NCU07889	327.067	221.064	234.243	185.293	155.138	228.536	187.536	181.616	266.873	268.846	254.626	243.076
NCU07893	398.793	352.912	349.444	227.792	316.481	279.219	302.141	255.762	346.935	368.126	385.029	329.459
NCU07922	3698.16	2265.9	1456.91	807.471	829.469	1350.02	2098.32	1393.78	2684.6	1996.14	2596.32	1960.68
NCU07926	227.369	127.112	130.561	95.1966	95.151	110.582	139.61	128.298	242.349	159.902	243.502	136.605
NCU07929	918.801	742.142	713.48	445.384	461.276	675.471	512.597	555.679	890.779	727.465	875.741	601.664
NCU07935	337.109	375.018	548.358	554.18	651.578	492.089	545.937	414.885	462.339	414.69	436.943	386.712
NCU07936	982.637	868.464	694.28	333.188	326.823	714.174	818.906	695.64	833.076	794.238	774.385	553.45
NCU07937	553.719	526.605	476.165	394.386	473.687	584.241	629.286	577.34	700.361	594.8	605.046	419.859
NCU07941	611.817	411.336	560.646	550.78	446.796	372.292	429.248	363.232	571.974	502.549	571.055	655.904
NCU07975	165.685	196.589	124.417	144.495	107.562	148.364	110.438	180.783	156.517	180.109	179.227	221.983
NCU07982	503.512	297.646	168.962	93.4966	134.453	190.754	281.303	233.269	376.507	278.51	380.703	173.769
NCU07986	1071.58	1293.22	1452.3	1926.03	2165.72	1429.27	1412.77	1642.04	1384.13	1382.89	1324.43	1388.15
NCU07990	260.363	294.488	266.499	231.192	316.481	337.275	314.643	305.748	248.841	258.303	223.107	238.054
NCU07998	73.8771	75.7932	52.9926	50.9982	53.781	56.2124	70.8468	36.6565	67.0789	89.6153	76.6351	101.449
NCU07999	383.013	279.487	292.611	192.093	244.083	280.141	314.643	292.419	453.684	331.225	381.939	293.298
NCU08003	550.133	433.442	308.74	180.194	246.152	303.178	406.327	266.593	565.482	501.67	556.84	417.85
NCU08007	344.281	378.177	328.708	244.791	204.782	399.016	433.416	554.013	468.831	434.898	453.012	298.321
NCU08011	119.064	147.639	157.442	168.294	157.206	172.323	170.866	173.285	154.354	154.63	112.48	157.698
NCU08023	642.659	505.288	414.725	265.19	390.947	461.679	506.346	408.22	619.578	503.427	518.523	509.255
NCU08051	90.3739	69.4771	54.5286	40.7985	51.7125	58.0554	35.4234	50.8192	102.422	79.0723	93.3217	85.378
NCU08054	728.012	648.19	625.927	509.982	523.331	693.901	618.868	647.32	998.249	822.352	1004.29	855.789
NCU08056	72.4426	52.1078	62.9767	49.2982	41.37	63.5845	37.5071	43.3213	58.4235	53.5935	63.6565	81.3602
NCU08072	623.293	431.863	478.469	309.389	357.851	434.034	391.741	384.893	539.516	442.805	545.098	446.979
NCU08076	287.619	318.963	452.357	435.184	372.33	395.33	270.885	255.762	333.952	328.589	331.261	588.606
NCU08117	61.6838	67.8981	31.4884	27.199	26.8905	45.1542	47.9258	44.1544	62.7512	49.2006	51.9141	42.1868
NCU08118	333.523	232.117	231.171	181.893	184.097	228.536	200.038	269.092	333.231	281.146	300.36	202.898
NCU08119	245.301	191.062	201.986	135.995	155.138	136.384	114.605	188.281	223.596	221.403	263.897	193.858
NCU08132	1491.89	959.258	895.498	562.68	632.961	891.105	756.394	1012.22	1332.2	1069.23	1341.11	1055.67
NCU08133	251.756	302.383	370.18	564.38	593.66	433.112	331.313	367.398	243.792	286.418	337.441	318.41
NCU08135	253.19	173.693	133.634	45.8983	57.918	134.541	114.605	83.3102	209.171	215.252	212.6	255.13
NCU08137	1302.53	775.301	778.761	389.286	639.167	760.25	887.669	605.665	868.419	724.83	741.63	360.596
NCU08169	228.804	281.066	201.986	188.693	169.617	248.809	318.811	401.555	327.46	275.875	294.18	175.778
NCU08171	7443.65	12333	6787.66	5939.59	3849.48	10742.1	11658.5	15408.2	14026.7	15623.8	14948.2	9254.97
NCU08177	279.011	248.696	167.426	101.996	144.795	201.812	216.708	125.798	296.445	253.031	235.467	205.912
NCU08183	234.542	286.593	215.81	248.191	215.124	233.143	264.634	270.758	339.722	321.561	363.398	679.006
NCU08185	269.687	220.274	265.731	198.893	258.563	239.594	250.048	268.259	254.611	251.274	191.588	162.72
NCU08195	1165.54	920.572	731.912	407.985	345.44	669.941	687.631	657.317	953.53	886.489	1071.04	887.931
NCU08225	281.88	296.857	205.826	135.995	53.781	238.672	366.736	288.253	325.296	298.718	230.523	168.747
NCU08230	1062.25	1010.58	1096.72	747.973	661.92	847.794	770.98	841.433	1019.17	1027.06	914.058	797.531
NCU08267	176.444	112.9	153.602	129.195	107.562	122.562	108.354	103.305	208.449	185.381	212.6	207.921
NCU08273	1444.55	1462.97	1678.87	2058.63	2368.43	1655.04	1462.78	1564.57	1272.33	1378.49	1207.62	1244.51
NCU08274	239.563	437.39	383.236	766.672	723.975	587.927	408.411	524.854	341.165	385.697	404.188	449.992
NCU08276	284.032	253.434	186.626	163.194	124.11	217.478	229.21	205.776	244.513	268.846	232.377	262.161
NCU08282	1024.24	868.464	1430.8	1745.84	2213.3	1174.01	1481.53	1360.46	712.623	853.103	805.286	1135.02
NCU08287	1659.01	1125.84	700.424	600.078	341.303	847.794	1160.64	1671.2	1586.09	1215.08	1389.32	752.331
NCU08288	1241.57	1232.43	1228.81	596.679	1323.84	1016.43	1621.14	2975.84	1589.7	1226.5	1112.44	651.886
NCU08290	114.76	106.584	90.625	91.7967	80.6715	93.9945	89.6004	100.805	81.5044	138.816	110.008	159.707
NCU08294	47.3387	42.6337	52.2246	40.7985	33.096	43.3112	35.4234	45.8206	61.3087	64.1364	63.0385	60.2668
NCU08296	546.547	490.287	428.549	224.392	345.44	366.763	375.071	280.755	473.159	426.112	540.154	339.503
NCU08297	5662	5910.29	4341.55	4273.65	4635.51	5133.76	4961.36	5482.64	4942.92	5130.04	4013.45	4284.97
NCU08300	1767.31	2016.42	2253.34	2694.4	2658.02	2333.28	2540.07	3048.32	1861.62	2199.97	1986.95	1751.76
NCU08310	93.2429	68.6876	75.2649	59.4979	55.8495	67.2706	56.2607	54.9847	69.964	79.9509	63.6565	66.2935
NCU08346	170.706	132.638	128.257	127.495	111.699	93.9945	152.112	124.965	181.762	143.209	170.575	132.587
NCU08347	121.216	138.165	163.586	198.893	279.248	164.951	135.442	150.791	125.502	147.602	147.708	189.84
NCU08357	621.141	643.453	577.543	338.288	455.07	546.458	439.667	514.857	669.346	699.351	655.724	693.068
NCU08359	697.17	739.773	876.298	846.57	765.345	815.541	875.166	918.078	656.363	698.472	698.368	574.544
NCU08369	565.195	778.459	746.505	1014.86	1344.53	857.931	806.403	943.071	683.772	754.702	709.492	878.891
NCU08373	237.411	146.849	164.354	118.996	138.59	130.855	152.112	125.798	196.188	179.231	199.004	178.792
NCU08375	411.703	495.814	360.196	445.384	446.796	470.894	608.449	478.2	362.803	421.719	299.124	320.419
NCU08378	556.588	530.552	513.03	419.885	403.358	419.289	435.499	487.365	537.352	559.656	489.476	391.734
NCU08380	1658.29	1479.55	1267.21	858.469	997.017	1240.36	1329.42	1116.36	1387.74	1420.67	1373.87	1260.58
NCU08391	364.365	348.175	405.509	343.388	366.125	352.94	277.136	272.424	399.588	377.79	380.085	431.912
NCU08399	73.1598	61.582	37.6324	32.2988	35.1645	45.1542	39.5909	49.9861	70.6853	62.3793	71.6909	64.2846
NCU08409	1943.76	1376.91	1082.89	526.981	620.55	1106.74	1196.06	1113.86	1517.57	1315.24	1520.34	764.384
NCU08427	209.438	203.694	159.746	125.795	157.206	173.245	181.284	150.791	201.237	236.338	226.815	270.196
NCU08433	98.9809	105.795	158.21	227.792	219.261	149.285	100.019	135.796	116.847	169.566	164.395	319.414
NCU08435	264.666	244.749	174.338	139.395	119.973	195.361	202.122	168.287	294.282	290.81	266.369	413.832
NCU08468	299.812	221.853	258.051	188.693	231.672	194.44	166.698	221.605	289.233	266.21	291.708	269.192
NCU08495	516.422	588.976	857.098	1254.55	1077.69	744.584	691.798	956.401	502.731	456.862	473.407	345.53
NCU08499	684.259	510.815	483.846	368.887	366.125	464.444	448.002	539.017	697.476	677.386	639.037	606.686
NCU08505	367.234	426.337	340.996	586.479	436.454	472.737	618.868	449.875	331.067	402.39	317.047	300.33
NCU08507	187.92	123.164	96.7691	88.3968	95.151	105.974	91.6841	65.8151	168.779	129.151	161.304	109.485
NCU08509	106.153	71.0561	72.1928	74.7973	66.192	63.5845	58.3444	64.9819	121.896	92.2511	108.154	114.507
NCU08518	147.754	120.795	92.1611	84.9969	72.3975	65.4276	100.019	72.4799	153.632	120.366	158.214	78.3469
NCU08602	1885.66	2436.44	2816.29	3058.19	3444.05	2710.18	2633.83	3252.43	2163.11	2312.43	2136.51	2422.73
NCU08604	243.149	180.798	161.282	108.796	109.631	121.64	168.782	119.134	207.728	170.445	207.038	168.747
NCU08616	134.126	96.3205	73.7288	50.9982	53.781	58.977	87.5166	60.8164	128.388	101.037	138.438	92.4091
NCU08642	176.444	118.427	149.762	84.9969	80.6715	102.288	91.6841	106.637	166.615	126.516	171.811	135.6
NCU08648	65.27	75.7932	72.9608	95.1966	66.192	90.3085	68.7631	70.8137	61.3087	48.322	37.0815	32.1423
NCU08650	144.885	119.216	115.201	93.4966	103.425	102.288	104.186	100.805	110.356	117.73	123.605	108.48
NCU08681	1116.05	756.353	844.042	525.281	612.276	739.977	573.026	686.476	892.942	712.53	982.041	535.37
NCU08685	1076.6	583.45	483.078	438.584	477.824	410.074	577.193	608.997	930.449	689.686	907.878	655.904
NCU08727	96.8292	78.9513	60.6727	62.8977	41.37	52.5264	52.0932	50.8192	50.4895	63.2579	50.06	28.1245
NCU08736	441.111	487.919	547.59	535.481	556.427	500.383	612.616	499.861	416.899	460.377	360.308	404.792
NCU08743	1180.6	1318.49	911.626	805.771	947.373	1088.31	1266.91	1517.08	1192.99	1249.34	1209.47	981.345
NCU08748	462.628	517.131	384.772	266.89	246.152	429.426	410.495	387.392	540.959	420.841	499.982	474.099
NCU08752	74.5943	53.6869	94.4651	103.696	93.0825	52.5264	43.7583	48.3199	66.3576	54.4721	84.0514	100.445
NCU08767	243.866	196.589	182.018	122.396	117.905	194.44	139.61	159.122	208.449	208.224	234.231	207.921
NCU08787	122.65	82.8988	107.521	86.6969	70.329	88.4654	68.7631	70.8137	114.683	115.094	134.111	93.4136
NCU08791	2371.24	1932.73	1867.03	1053.96	1431.4	1154.66	1369.01	1242.99	1652.45	1522.58	1893.01	1288.71
NCU08795	116.912	127.112	119.041	86.6969	111.699	73.7212	102.103	109.136	124.781	130.909	133.493	123.547
NCU08820	265.384	254.223	170.498	74.7973	148.932	195.361	189.619	183.282	299.33	312.775	388.119	278.232
NCU08823	2724.13	2980.41	2374.68	2021.23	2163.65	3106.43	3304.79	3050.82	3033.7	3017.05	2299.05	2026.97
NCU08840	400.944	298.436	287.235	197.193	223.398	251.574	231.294	226.604	403.195	345.283	394.918	264.17
NCU08848	192.224	127.901	189.698	146.195	171.686	116.111	114.605	128.298	178.877	145.845	215.691	214.952
NCU08855	710.081	833.725	1190.41	1271.55	1088.03	920.594	568.858	818.106	877.074	849.588	980.805	1180.23
NCU08860	281.88	388.44	381.7	365.487	486.098	421.132	422.997	447.376	377.95	340.011	393.682	288.276
NCU08861	374.406	243.17	309.508	188.693	175.823	229.457	185.452	211.608	296.445	284.66	425.819	232.027
NCU08869	365.799	221.853	271.107	164.894	173.754	216.556	195.871	216.606	335.394	264.453	408.514	259.147
NCU08870	626.162	557.396	549.126	317.889	461.276	520.656	504.262	559.844	613.087	600.071	608.136	555.459
NCU08877	1556.44	1781.14	1833.24	1873.33	2564.94	1874.36	1806.59	2270.2	1585.37	1467.23	1383.76	1251.54
NCU08888	964.705	558.975	466.181	288.99	217.193	454.307	483.425	556.512	976.611	679.144	864.616	568.517
NCU08894	750.964	483.971	483.078	338.288	242.015	494.854	358.401	405.721	694.591	570.199	810.23	486.152
NCU08898	133.409	77.3722	86.017	27.199	43.4385	87.5439	89.6004	98.306	103.864	87.8582	116.807	40.1779
NCU08920	3170.98	3162	2208.79	1536.74	1474.84	2588.54	2400.46	2925.02	3204.64	3166.41	3468.35	3045.48
NCU08939	583.127	424.758	347.14	186.993	239.946	338.196	383.406	264.093	455.127	379.547	469.699	487.157
NCU08944	1005.59	1027.95	931.595	715.674	597.797	1054.21	1469.03	1292.97	1011.95	985.768	1014.8	656.908
NCU08945	128.388	99.4786	102.913	74.7973	88.9455	85.7009	79.1817	85.8095	111.077	107.187	110.008	106.471
NCU08946	1390.04	1500.86	1691.16	1912.43	1760.29	1538.01	1448.19	1730.35	1269.45	1377.62	1449.89	1561.91
NCU08952	229.521	169.745	104.449	73.0974	68.2605	93.073	118.773	113.302	223.596	192.409	205.184	124.551
NCU08990	16398.6	16951.6	14600.6	19415	17344.4	15428.9	18701.5	17322.7	13028.4	14558.1	10342	11527
NCU08992	246.018	293.699	278.019	311.089	351.645	306.865	293.806	264.093	241.628	276.753	273.167	270.196
NCU09024	2360.48	1976.15	2853.15	3121.09	3559.89	1913.07	1391.93	1565.4	2127.77	1946.94	1999.31	3085.66
NCU09027	33.7109	40.2651	79.1049	147.895	165.48	55.2909	22.921	44.1544	54.8171	56.2292	60.5664	239.058
NCU09032	314.157	176.061	148.994	57.7979	70.329	109.66	143.777	125.798	256.054	180.109	234.849	190.845
NCU09043	4361.62	6213.46	7208.53	7918.31	5738.02	4946.69	5244.75	6668.15	5861.83	6029.7	6378.01	10795.8
NCU09050	109.022	94.7415	153.602	256.691	289.59	189.832	95.8515	141.627	98.8151	86.101	136.583	134.596
NCU09068	662.025	468.181	438.533	244.791	248.22	327.138	408.411	337.406	605.874	490.248	582.797	256.134
NCU09090	267.535	295.278	281.091	322.988	322.686	304.1	308.392	306.582	284.184	270.603	248.446	322.427
NCU09111	2597.17	2520.12	1952.28	1759.44	1234.89	2331.43	2577.57	2788.39	2489.13	2757.87	2391.76	2125.41
NCU09112	128.388	97.1101	125.953	50.9982	86.877	79.2503	66.6793	70.8137	107.47	120.366	130.403	118.525
NCU09120	283.315	283.435	220.419	205.693	239.946	218.399	222.959	197.445	242.349	284.66	256.48	278.232
NCU09130	143.451	131.849	114.433	66.2976	99.288	93.073	72.9305	87.4757	110.356	107.187	114.953	103.458
NCU09131	177.879	124.743	94.4651	107.096	47.5755	110.582	118.773	84.9764	115.405	125.637	132.875	84.3735
NCU09133	2888.38	3293.85	3619.63	3889.46	3303.4	3319.3	2602.58	3368.23	2443.69	2993.33	3139.57	3272.49
NCU09135	208.003	273.171	260.355	358.687	335.097	303.178	264.634	358.234	201.958	205.588	199.622	205.912
NCU09137	108.305	107.374	62.9767	42.4985	45.507	69.1136	58.3444	39.9889	111.798	68.5294	89.6136	75.3335
NCU09144	183.617	210.01	209.666	287.29	264.768	267.239	195.871	222.438	197.63	195.045	177.991	212.943
NCU09157	111.174	58.4239	67.5848	32.2988	43.4385	42.3897	27.0885	49.9861	77.8981	59.7435	73.5449	43.1912
NCU09159	71.7253	71.0561	76.8009	27.199	41.37	50.6833	70.8468	44.1544	87.9959	95.7654	100.12	83.3691
NCU09191	384.448	369.492	324.868	248.191	128.247	328.981	272.969	320.744	385.884	434.019	399.244	284.258
NCU09193	103.284	97.1101	96.7691	168.294	151.001	99.5236	77.098	84.9764	70.6853	99.2797	88.3775	188.836
NCU09194	1070.14	1062.68	1293.33	1431.35	1450.02	1192.44	1160.64	1098.03	1045.13	1108.77	1169.3	1095.85
NCU09204	164.251	149.218	124.417	69.6975	72.3975	121.64	108.354	68.3144	139.928	125.637	148.944	151.671
NCU09208	190.072	179.219	187.394	132.595	117.905	174.166	164.615	152.458	218.547	219.645	229.287	187.832
NCU09223	2999.55	2398.54	1681.94	747.973	1396.24	1939.79	2114.99	1317.97	2387.43	2256.2	2011.67	1895.39
NCU09241	433.221	333.964	265.731	229.492	250.289	297.649	293.806	292.419	437.095	369.004	404.806	463.05
NCU09247	124.085	99.4786	72.9608	62.8977	70.329	82.9364	70.8468	69.1475	100.258	101.915	97.0299	73.3246
NCU09248	707.212	628.452	487.686	409.685	432.317	534.479	681.379	739.794	658.527	654.543	613.698	611.708
NCU09253	3942.74	2824.88	2969.12	1431.35	1450.02	2851.17	2133.74	2172.73	3294.08	2728.87	3560.44	2793.37
NCU09258	211.59	144.481	168.194	78.1972	119.973	132.698	87.5166	124.965	218.547	187.138	181.081	193.858
NCU09262	273.273	266.066	559.878	662.976	972.195	401.781	485.509	506.526	390.933	347.04	331.261	327.45
NCU09265	2347.57	1642.19	1509.14	588.179	1168.7	1165.72	1410.68	973.063	1860.18	1429.45	1726.14	1350.98
NCU09270	519.291	356.86	359.428	292.389	393.015	284.748	202.122	302.416	471.716	393.605	422.729	586.597
NCU09291	886.525	978.996	837.898	686.775	525.399	1040.39	1460.69	2056.1	1047.3	983.133	867.089	493.183
NCU09296	75.3116	71.0561	49.9206	42.4985	53.781	58.977	45.842	34.9903	65.6363	64.1364	58.7123	74.3291
NCU09297	202.983	162.64	140.546	47.5983	59.9865	112.425	120.856	116.634	194.745	162.538	203.948	191.849
NCU09299	715.819	739.773	639.751	686.775	657.783	763.936	727.221	897.251	711.902	710.772	635.947	607.69
NCU09301	530.05	399.493	443.909	363.787	388.878	381.507	306.308	367.398	643.38	499.034	526.557	781.46
NCU09315	348.585	286.593	321.028	183.593	268.905	289.356	283.387	322.41	428.439	370.761	370.815	281.245
NCU09316	1144.02	1121.9	1057.55	957.066	914.277	1103.98	998.106	1037.21	1139.62	1038.48	954.848	957.238
NCU09320	1022.8	1069	734.216	489.582	337.166	930.73	1177.31	1306.3	753.736	885.61	747.81	352.561
NCU09336	258.211	257.381	201.986	159.794	128.247	231.3	241.713	299.917	388.048	348.797	300.36	276.223
NCU09347	738.053	762.669	693.512	385.886	525.399	592.534	577.193	617.329	791.242	719.558	798.488	694.073
NCU09348	40.1662	40.2651	40.7045	10.1996	33.096	21.1948	27.0885	25.8262	49.0469	37.779	60.5664	48.2135
NCU09349	192.941	138.954	92.1611	50.9982	76.5345	82.0148	106.27	76.6454	166.615	144.966	186.643	108.48
NCU09352	188.638	142.112	110.593	83.297	59.9865	93.9945	137.526	117.467	190.417	150.237	212.6	113.502
NCU09360	61.6838	88.4254	86.785	105.396	105.494	84.7794	95.8515	97.4729	77.8981	79.9509	71.6909	100.445
NCU09362	119.064	90.794	95.2331	73.0974	53.781	81.0933	102.103	73.313	109.634	104.551	113.717	109.485
NCU09365	78.8978	146.06	219.651	348.487	490.235	146.521	64.5956	97.4729	113.241	128.273	178.609	182.809
NCU09370	929.56	695.561	705.032	401.186	570.906	608.2	562.607	693.141	872.747	691.444	838.659	644.855
NCU09375	977.616	1152.69	1194.25	1365.05	1447.95	1309.47	1212.73	1492.92	1073.98	1136.88	1196.5	1002.44
NCU09377	2532.62	2460.12	2046.74	1540.14	1832.69	2297.34	2404.62	2119.41	2332.61	2469.69	2096.96	2062.13
NCU09410	733.033	550.29	1022.99	1157.66	881.181	669.02	523.016	494.863	447.914	481.463	514.197	472.09
NCU09429	187.203	191.062	601.351	1237.56	2331.2	237.751	139.61	186.615	327.46	252.153	289.236	2685.89
NCU09450	1792.42	1529.29	1462.29	654.476	672.263	1291.96	1410.68	1275.48	1927.98	1518.19	1928.85	1272.63
NCU09451	68.139	97.8996	145.154	202.293	297.864	109.66	127.107	68.3144	80.7832	97.5225	75.399	106.471
NCU09463	753.116	433.442	358.66	192.093	161.343	338.196	391.741	409.886	600.104	484.098	610.608	334.481
NCU09465	240.28	193.431	125.185	113.896	105.494	161.265	177.117	178.284	218.547	225.795	173.047	196.872
NCU09474	220.197	265.276	297.219	334.888	285.453	305.943	312.559	268.259	274.807	227.553	255.244	240.063
NCU09481	148.471	102.637	99.8411	45.8983	88.9455	85.7009	66.6793	59.9833	126.945	108.944	132.875	128.569
NCU09483	4015.18	4555.49	4300.08	4353.54	5169.18	5416.67	4677.97	5870.04	4387.54	5086.99	4267.46	4214.66
NCU09485	1225.79	910.308	826.377	394.386	426.111	676.392	558.439	514.024	961.464	761.73	877.595	603.673
NCU09488	115.478	116.058	89.857	66.2976	49.644	83.8579	116.689	103.305	108.913	108.944	129.785	112.498
NCU09492	158.513	117.637	115.969	69.6975	101.357	96.7591	102.103	122.466	127.666	106.308	140.91	179.796
NCU09496	1281.01	668.717	724.232	549.08	601.934	543.694	527.183	634.824	821.536	824.109	802.196	737.264
NCU09499	123.368	75.7932	61.4407	50.9982	39.3015	58.0554	77.098	57.484	82.2257	67.6508	111.862	49.2179
NCU09510	1295.36	1583.76	1817.11	1931.13	2128.49	1704.8	1425.27	1542.07	1468.52	1443.51	1423.31	1307.79
NCU09516	119.064	110.532	61.4407	54.398	39.3015	51.6048	77.098	54.9847	124.06	92.2511	122.987	116.516
NCU09539	649.831	707.403	756.489	924.767	881.181	773.151	783.482	796.445	564.761	637.85	754.608	633.806
NCU09540	78.8978	61.582	49.9206	56.098	53.781	49.7618	64.5956	39.1558	69.964	73.8008	76.6351	75.3335
NCU09561	121.933	122.374	117.505	84.9969	105.494	94.916	79.1817	84.9764	132.715	130.909	130.403	117.52
NCU09571	155.644	124.743	112.129	61.1978	68.2605	89.387	108.354	78.3116	137.764	136.18	180.463	103.458
NCU09572	905.891	832.146	923.147	584.779	651.578	852.401	958.515	941.405	943.432	793.359	901.698	529.344
NCU09576	97.5464	81.3198	92.9291	42.4985	64.1235	56.2124	58.3444	58.3171	95.2087	81.7081	107.536	63.2802
NCU09598	855.683	599.24	724.232	447.084	438.522	536.322	552.188	459.039	717.672	629.064	705.166	692.064
NCU09602	8666.57	5806.08	6319.18	3166.99	3435.78	5562.26	6757.53	4302.97	8108.61	5772.28	7243.25	4711.86
NCU09609	276.86	172.903	222.723	146.195	188.234	168.637	164.615	154.124	253.89	246.881	307.158	213.947
NCU09610	2040.59	1665.08	1430.8	1104.96	1059.07	1607.12	1312.75	1517.91	2277.08	1766.83	1873.85	1952.64
NCU09615	132.692	85.2674	54.5286	35.6987	26.8905	75.5642	77.098	104.971	144.977	95.7654	142.764	72.3202
NCU09616	83.2014	71.8456	52.9926	40.7985	33.096	61.7415	108.354	89.975	110.356	73.8008	72.3089	40.1779
NCU09632	86.0704	96.3205	76.8009	147.895	109.631	113.346	143.777	114.968	81.5044	96.644	81.5793	64.2846
NCU09642	467.649	414.494	387.844	265.19	337.166	387.036	306.308	281.588	527.976	429.626	519.141	462.046
NCU09651	209.438	224.222	189.698	168.294	101.357	218.399	216.708	256.595	282.02	214.374	204.566	124.551
NCU09656	644.093	717.667	725.768	890.768	1075.62	713.253	525.1	498.195	652.036	643.122	543.862	1095.85
NCU09658	301.246	207.642	185.858	122.396	105.494	164.951	133.359	123.299	246.677	208.224	247.21	185.823
NCU09659	563.761	588.976	378.628	193.793	167.549	575.025	527.183	618.162	519.32	528.027	467.227	117.52
NCU09691	106.871	110.532	161.282	180.194	155.138	150.207	162.531	137.462	119.011	117.73	105.682	135.6
NCU09699	610.382	605.556	450.821	382.486	302.001	526.185	629.286	610.664	401.031	405.905	388.119	188.836
NCU09703	75.3116	99.4786	74.4969	103.696	113.768	103.21	116.689	92.4743	66.3576	68.5294	66.1286	65.289
NCU09707	1210.01	909.519	918.539	695.275	783.962	901.242	996.023	863.927	1079.75	1008.61	1068.56	777.442
NCU09708	389.468	326.858	297.987	270.29	169.617	311.472	312.559	274.091	328.903	340.011	290.472	283.254
NCU09721	622.576	544.764	456.197	266.89	299.933	472.737	479.258	429.047	606.595	488.491	580.943	494.188
NCU09724	54.5112	77.3722	72.1928	120.696	91.014	105.053	162.531	206.609	90.8811	79.9509	70.4548	94.418
NCU09728	103.284	99.4786	75.2649	64.5977	84.8085	91.23	89.6004	70.8137	90.1598	109.823	110.008	117.52
NCU09737	167.12	206.063	186.626	222.692	225.467	210.105	200.038	212.441	176.713	176.595	175.519	204.907
NCU09741	1028.54	651.348	556.806	290.69	453.002	645.982	752.226	535.685	1089.85	745.916	901.698	762.375
NCU09747	1238.7	1674.56	1821.72	2284.72	2422.21	1910.3	1837.85	2280.2	1477.9	1767.71	1639	1503.66
NCU09757	352.171	326.069	364.036	307.689	281.316	378.743	406.327	359.9	411.129	354.947	343.622	267.183
NCU09770	659.873	472.129	733.448	900.968	1071.48	682.843	545.937	500.694	674.395	536.813	719.381	1078.78
NCU09778	326.35	311.068	315.652	215.892	248.22	260.789	216.708	227.437	299.33	307.504	301.596	276.223
NCU09806	972.595	960.047	768.009	950.266	846.017	999.844	1008.52	1230.49	1077.59	992.797	982.659	811.593
NCU09808	939.602	797.408	564.486	300.889	370.262	617.415	670.961	512.358	876.353	760.852	828.771	816.615
NCU09814	330.654	348.175	208.898	183.593	169.617	237.751	250.048	261.594	273.364	337.375	330.025	281.245
NCU09823	89.6566	171.324	172.034	209.092	293.727	261.71	264.634	252.43	309.428	265.332	252.154	335.485
NCU09841	394.489	456.338	327.172	411.385	266.837	526.185	591.779	742.294	489.748	527.149	461.046	371.645
NCU09846	186.486	155.534	140.546	83.297	111.699	133.62	122.94	110.803	155.075	151.995	174.901	173.769
NCU09847	142.733	105.005	108.289	52.6981	119.973	82.9364	77.098	117.467	148.583	148.48	176.137	143.636
NCU09861	1204.99	909.519	797.193	409.685	339.234	685.607	685.547	557.345	1177.13	908.453	1064.86	851.771
NCU09869	596.037	509.236	520.71	401.186	496.44	495.775	466.755	480.7	649.15	585.135	557.458	587.601
NCU09897	2081.47	2355.12	1845.53	2199.72	2080.91	2325.9	2421.29	2848.38	2108.3	2216.66	1643.95	1854.21
NCU09931	812.648	957.679	1765.65	2451.31	1996.1	1319.61	1000.19	1207.16	805.668	828.502	1074.13	1429.33
NCU09973	88.2221	108.163	138.242	185.293	242.015	152.971	87.5166	116.634	85.1108	88.7367	91.4676	132.587
NCU09980	593.168	585.818	484.614	407.985	442.659	511.441	422.997	379.894	631.84	539.449	542.008	619.744
NCU09994	1169.12	1244.27	1056.78	1397.35	1443.81	1321.45	1373.18	1465.43	1151.88	1198.39	981.423	1210.36
NCU09996	197.962	196.589	198.146	278.79	302.001	227.614	229.21	228.27	183.205	179.231	150.18	206.916
NCU10001	205.134	182.377	191.234	135.995	190.302	165.873	160.447	182.449	232.252	230.188	230.523	200.889
NCU10017	274.708	188.694	204.29	168.294	173.754	183.381	181.284	224.104	280.577	244.246	289.854	281.245
NCU10018	290.488	164.219	148.994	124.096	103.425	137.306	100.019	104.971	256.775	215.252	230.523	202.898
NCU10029	351.454	346.596	400.133	382.486	541.947	399.016	420.913	576.507	330.345	306.625	336.823	246.089
NCU10034	1136.13	1539.55	1783.32	1805.33	1774.77	1523.26	1562.8	1911.14	1071.82	1160.61	1203.91	936.145
NCU10053	177.162	168.956	127.489	83.297	122.042	153.893	156.28	142.46	198.352	201.195	190.352	194.863
NCU10055	231.673	408.968	1009.93	1579.24	1073.55	640.453	302.141	674.813	528.697	632.579	718.763	2079.21
NCU10058	6612.36	7074.82	5929.03	6638.26	5100.92	7556.42	7551.43	8031.94	6692.02	6736.08	5606.72	5688.18
NCU10066	1129.67	681.349	552.198	373.987	465.413	575.947	704.3	620.661	1012.67	778.423	859.054	686.037
NCU10143	347.151	380.545	304.899	263.491	242.015	317.001	289.638	274.091	298.609	338.254	322.609	317.405
NCU10166	106.871	101.058	108.289	45.8983	64.1235	70.9567	50.0095	48.3199	99.5364	74.6794	112.48	73.3246
NCU10270	223.066	303.962	304.131	336.588	349.577	430.348	387.574	429.881	313.756	306.625	320.137	378.676
NCU10352	1235.11	1443.23	1377.81	2079.03	1814.07	1426.51	1837.85	1899.47	1242.76	1279.21	1105.03	1091.83
NCU10397	517.14	425.547	372.484	263.491	275.111	370.449	341.732	374.896	540.959	445.441	434.471	409.814
NCU10430	424.614	427.126	504.582	559.28	519.194	493.932	575.109	643.155	407.522	389.212	430.145	412.828
NCU10518	1213.59	765.038	745.737	533.781	639.167	697.587	610.533	524.854	980.938	768.759	805.286	718.18
NCU10529	164.251	115.269	112.897	90.0968	84.8085	108.739	102.103	143.294	161.566	152.873	155.742	109.485
NCU10537	209.438	271.592	351.748	458.983	384.741	328.059	187.536	309.914	201.958	231.067	270.077	228.009
NCU10618	1326.92	1719.56	1279.5	1676.14	1582.4	1736.13	1833.68	2240.21	1471.41	1602.53	1214.42	1288.71
NCU10622	78.1806	107.374	148.226	152.994	163.412	129.012	106.27	124.132	118.29	98.4011	105.682	119.529
NCU10647	334.24	256.592	198.914	164.894	144.795	206.419	200.038	224.938	295.724	274.996	252.154	277.227
NCU10687	295.508	191.062	171.266	118.996	101.357	143.756	202.122	189.114	240.186	153.752	201.476	199.885
NCU10733	460.477	375.018	402.437	219.292	192.371	337.275	314.643	263.26	490.469	479.706	409.132	444.97
NCU10747	310.571	202.905	158.21	134.295	144.795	171.402	187.536	179.95	269.758	224.038	248.446	246.089
NCU10847	224.5	255.802	175.874	152.994	134.453	190.754	150.029	210.775	207.728	224.917	208.892	224.996
NCU10865	958.25	1909.04	1223.44	1128.76	825.332	2509.29	2190	3568.18	3042.35	2762.26	2351.58	1562.92
NCU10897	115.478	162.64	100.609	180.194	167.549	182.46	262.55	250.764	136.322	152.873	105.682	160.712
NCU10905	563.044	465.023	410.117	261.791	262.7	395.33	431.332	404.888	571.252	549.113	606.9	484.143
NCU11027	897.284	714.509	653.575	406.285	366.125	626.63	710.552	514.857	875.632	748.551	744.102	891.949
NCU11088	63.1183	64.74	95.2331	124.096	161.343	79.2503	72.9305	56.6509	49.0469	57.1078	55.0042	74.3291
NCU11175	159.947	142.902	97.5371	57.7979	64.1235	93.9945	122.94	89.975	137.043	147.602	152.652	97.4313
NCU11185	381.579	383.703	352.516	304.289	343.371	367.685	314.643	302.416	351.263	380.426	364.017	384.703
NCU11188	147.037	131.849	99.8411	132.595	93.0825	100.445	106.27	99.9722	103.864	130.909	109.39	169.752
NCU11200	32.9936	24.4749	29.9523	49.2982	57.918	49.7618	45.842	40.822	34.6214	35.1433	30.9012	45.2001
NCU11235	246.735	205.273	206.594	139.395	163.412	184.303	200.038	157.456	222.154	209.102	249.682	239.058
NCU11249	471.953	421.6	606.727	574.579	548.153	528.028	570.942	436.545	426.275	417.326	401.098	347.539
NCU11280	23.6694	35.5281	35.3284	56.098	53.781	43.3112	45.842	42.4882	26.6873	25.4789	32.1373	31.1379
NCU11292	1669.77	2102.47	1628.18	1990.63	1849.24	2642.91	2677.59	3712.3	2650.7	3049.56	2860.22	2346.39
NCU11300	88.9394	90.0044	86.785	108.796	146.864	129.934	102.103	129.964	90.8811	114.216	92.0857	104.462
NCU11314	114.043	115.269	168.962	254.991	192.371	176.931	131.275	156.623	126.224	133.544	132.875	136.605
NCU11322	237.411	171.324	182.018	100.296	148.932	140.07	133.359	134.963	207.728	176.595	236.085	198.88
NCU11325	303.398	347.386	410.117	736.073	546.084	439.563	473.007	514.024	306.543	360.218	305.922	403.788
NCU11341	468.366	521.078	585.991	594.979	678.468	606.357	437.583	529.853	489.027	427.869	406.66	456.019
NCU11356	437.524	281.066	235.011	152.994	153.069	209.184	220.875	244.932	295.724	263.574	186.025	123.547
NCU11358	283.315	221.853	228.867	168.294	155.138	203.655	191.703	189.114	367.852	250.396	331.879	231.023
NCU11359	96.1119	66.3191	59.9047	45.8983	33.096	77.4073	35.4234	44.9875	116.126	100.158	115.571	67.2979
NCU11362	76.7461	57.6344	49.1526	47.5983	41.37	49.7618	31.2559	54.1516	71.4065	65.015	51.9141	42.1868
NCU11365	219.479	207.642	152.834	125.795	169.617	164.951	143.777	191.613	251.005	210.86	198.386	177.787
NCU11409	78.8978	67.1086	36.8644	39.0986	43.4385	57.1339	56.2607	51.6523	74.2917	79.0723	71.0728	79.3513
NCU11427	380.861	346.596	352.516	190.393	229.604	367.685	341.732	355.735	466.667	408.54	372.051	369.636
NCU11452	445.414	377.387	238.851	227.792	202.713	327.138	289.638	281.588	530.861	377.79	338.059	295.307
NCU11458	32.2764	45.7917	49.1526	84.9969	82.74	51.6048	58.3444	81.644	62.0299	44.8077	33.3733	39.1734
NCU11463	17.2141	30.0015	29.9523	25.4991	43.4385	23.0379	110.438	156.623	67.0789	25.4789	27.1931	15.0667
NCU11467	172.141	193.431	135.17	173.394	219.261	207.341	252.131	295.751	202.679	225.795	132.257	191.849
NCU11484	433.938	547.922	512.262	715.674	515.057	561.203	650.124	636.49	403.195	426.112	302.832	408.81
NCU11510	9240.37	6303.47	7270.74	3279.18	4285.93	5729.06	5036.37	4197.17	8846.48	7302.77	10215.9	5354.71
NCU11543	1179.16	1350.86	1881.62	2194.62	2211.23	1663.33	1641.98	1717.02	1343.02	1365.32	1028.39	930.118
NCU11580	82.4841	112.111	158.21	210.792	198.576	168.637	75.0143	121.633	91.6023	114.216	114.953	183.814
NCU11605	71.0081	79.7408	46.8485	74.7973	84.8085	82.0148	95.8515	90.8081	60.5874	82.5867	55.6222	55.2446
NCU11621	30.8419	45.0022	34.5604	40.7985	37.233	52.5264	60.4281	46.6537	33.9001	32.5075	38.3175	32.1423
NCU11676	40.1662	41.8442	59.1367	83.297	76.5345	46.9973	70.8468	54.1516	46.8831	45.6862	47.5879	54.2401
NCU11705	469.801	438.179	334.084	271.99	225.467	375.978	391.741	297.417	453.684	406.783	416.549	441.957
NCU11708	288.336	329.227	297.987	396.086	347.508	387.958	352.15	400.722	286.347	324.197	266.369	298.321
NCU11714	119.064	136.586	109.057	101.996	68.2605	86.6224	114.605	112.469	98.0938	122.123	129.785	111.494
NCU11755	380.861	423.968	386.308	394.386	570.906	472.737	660.542	505.693	245.956	321.561	367.107	295.307
NCU11805	68.8563	74.2142	56.0646	20.3993	22.7535	46.0758	50.0095	43.3213	89.4385	83.4652	71.6909	62.2757
NCU11814	179.313	171.324	138.242	88.3968	117.905	155.736	131.275	178.284	187.532	159.902	161.922	152.676
NCU11816	299.812	442.127	357.892	625.577	463.344	484.717	560.523	566.509	479.65	409.419	357.836	363.61
NCU11826	960.402	882.675	811.785	659.576	657.783	914.143	998.106	1048.88	988.872	913.725	731.741	684.028
NCU11827	38.0144	37.8966	52.9926	71.3974	80.6715	57.1339	64.5956	61.6495	36.7852	31.6289	24.721	59.2624
NCU11845	50.925	73.4247	76.0329	122.396	126.179	87.5439	95.8515	109.969	86.5534	67.6508	78.4891	55.2446
NCU11859	1190.64	1377.7	1673.49	1599.64	1561.72	1479.95	1612.81	2004.44	1265.12	1266.04	1284.87	956.233
NCU11860	214.459	288.962	334.852	406.285	519.194	346.49	333.397	514.024	322.411	286.418	210.128	253.121
NCU11891	404.531	366.334	237.315	297.489	297.864	410.996	529.267	872.258	368.573	326.832	244.738	184.818
NCU11897	279.729	270.013	380.932	462.383	521.262	356.626	337.564	333.241	318.805	302.232	279.347	261.156
NCU11908	112.609	137.375	76.8009	164.894	210.987	135.463	220.875	170.786	66.3576	128.273	66.7467	81.3602
NCU11918	142.016	150.797	157.442	215.892	223.398	206.419	170.866	178.284	118.29	157.266	132.257	158.703
NCU11928	296.226	228.959	204.29	164.894	192.371	193.518	181.284	256.595	327.46	259.182	299.742	267.183
NCU11949	124.085	101.058	86.017	66.2976	70.329	81.0933	72.9305	80.8109	94.4875	118.609	80.9612	95.4225
NCU11977	79.6151	110.532	98.3051	135.995	155.138	143.756	112.521	139.128	115.405	128.273	116.807	73.3246
NCU12033	34.4281	42.6337	59.1367	71.3974	86.877	51.6048	33.3397	33.3241	39.6703	34.2647	37.0815	45.2001
NCU12034	135.561	164.219	210.434	237.991	242.015	210.105	181.284	224.938	181.041	139.694	143.382	167.743
NCU12059	102.567	75.7932	68.3528	42.4985	39.3015	65.4276	50.0095	74.1461	105.307	85.2224	100.738	64.2846
NCU12060	183.617	138.165	147.458	73.0974	88.9455	140.07	145.861	150.791	188.254	158.145	192.824	165.734
NCU12072	192.224	210.8	153.602	105.396	148.932	181.538	181.284	183.282	220.711	231.946	195.296	215.956
NCU12104	109.022	138.954	155.906	280.49	210.987	201.812	177.117	226.604	167.337	140.573	116.189	172.765
NCU12108	767.461	531.342	460.037	362.087	359.919	463.522	508.43	502.36	723.442	528.906	636.565	602.668
NCU12111	479.125	543.185	646.663	622.178	695.016	609.121	583.444	680.644	566.203	549.113	530.265	524.321
NCU12121	136.995	131.059	190.466	280.49	262.7	209.184	202.122	211.608	171.664	135.302	127.931	163.725
NCU12125	60.2493	68.6876	99.0731	84.9969	86.877	80.1718	87.5166	100.805	71.4065	82.5867	63.6565	62.2757
NCU00202	535.788	303.962	295.683	197.193	179.96	337.275	366.736	374.896	478.929	382.183	435.707	214.952
NCU00401	703.625	533.711	445.445	448.784	413.7	614.651	620.951	648.986	535.91	540.328	463.518	392.739
NCU00856	133.409	189.483	175.106	192.093	169.617	176.009	120.856	136.629	130.551	167.809	165.631	175.778
NCU01092	1425.18	2229.58	3102.76	1990.63	2171.93	2463.21	1523.21	2416	2975.99	2339.66	3448.58	4496.91
NCU01248	87.5049	61.582	75.2649	61.1978	68.2605	75.5642	37.5071	44.9875	62.7512	79.0723	72.3089	94.418
NCU01271	1521.29	1244.27	960.011	982.565	1036.32	1408.07	1810.76	1627.05	1063.16	1110.53	1149.53	727.22
NCU01792	1581.54	1946.15	2183.45	1888.63	1712.72	2128.7	2256.68	2407.66	1950.34	1845.02	1843.57	1424.31
NCU02057	410.986	283.435	341.764	273.69	359.919	274.611	229.21	208.275	322.411	360.218	307.776	601.664
NCU02262	211.59	281.066	250.371	215.892	169.617	225.771	204.205	199.944	237.301	267.967	230.523	280.241
NCU02336	224.5	142.902	139.01	112.196	128.247	142.835	193.787	192.447	221.432	177.473	199.622	140.623
NCU02563	286.184	328.437	374.02	309.389	308.207	300.414	283.387	354.901	310.871	381.304	388.119	390.73
NCU02803	270.404	301.594	354.82	278.79	254.426	284.748	260.466	299.917	316.641	317.168	348.566	355.574
NCU02997	227.369	296.067	285.699	275.39	252.357	311.472	310.476	359.9	347.656	314.532	275.021	236.045
NCU03588	450.435	517.92	528.39	484.483	426.111	559.36	633.454	622.327	468.831	465.648	474.643	347.539
NCU03858	775.351	920.572	949.259	821.07	874.976	1058.82	975.185	1228.83	973.726	946.232	953.612	686.037
NCU03954	1036.43	1283.75	1214.99	1062.46	1044.59	1111.35	998.106	1214.66	1049.46	1192.24	1225.54	1355
NCU04656	10048.7	6824.55	6537.29	6327.17	6286.17	6635.83	8105.71	8061.09	8526.95	6811.64	5094.38	4880.61
NCU05543	176.444	201.326	231.171	169.994	200.645	170.48	172.95	169.953	168.779	196.802	228.051	210.934
NCU05757	164.968	102.637	120.577	154.694	217.193	134.541	172.95	142.46	92.3236	105.43	76.017	97.4313
NCU05956	169.272	131.059	204.29	197.193	169.617	128.091	89.6004	99.9722	167.337	131.787	145.236	270.196
NCU05965	130.54	255.013	181.25	292.389	113.768	421.132	343.815	498.195	554.663	514.849	342.386	230.018
NCU08438	5.73802	18.1588	29.9523	22.0992	41.37	73.7212	35.4234	108.303	75.0129	70.2865	48.2059	29.129
NCU08981	198.679	161.061	167.426	161.494	165.48	161.265	202.122	154.124	164.451	148.48	127.931	113.502
NCU09240	466.215	427.126	430.085	317.889	459.207	398.094	443.834	548.181	453.684	455.105	386.883	320.419
NCU09383	77.4633	79.7408	88.321	90.0968	62.055	71.8782	68.7631	51.6523	57.7023	73.8008	77.2531	79.3513
NCU09425	118.347	122.374	198.914	321.288	225.467	151.128	97.9353	123.299	144.977	152.873	169.339	448.988
