# Supplementary material for: Dawn- and dusk-phased circadian transcription rhythms coordinate anabolic and catabolic functions in Neurospora
Source: BMC Biol. 2015 Feb 24;13:17. doi: 10.1186/s12915-015-0126-4 (PMC4381671; doi:10.1186/s12915-015-0126-4)
Supplement: Additional file 18: Table S11. — Primers and probes used in this study. [file 12915_2015_126_MOESM18_ESM.xlsx]

## Sheet: Sheet1
RNA measurements
gld1 RT (ncu04923)
frw	tcaagtttgctcgcatcaag
rev	ctcgacgagctccgtgtt
probe	UPL69
erg1 RT (ncu04156)
frw	cctcccaagaagcagtcct
rev	agccagccaccgatactg
probe	UPL69
prm1 RT (ncu07459)
frw	gtcaacggtctctccgaca
rev	ggaagctcgatctcctccat
probe	UPL37
frq RT (ncu02265)
frw	ttg taa tga aag gtg tcc gaa ggt
rev	gga gga aga agc gga aaa cg
probe	6 FAM acc tcc caa tct ccg aac tcg cct g TAMRA
28s RT
frw	gaacaacagggattgcccta
rev	ggactcagaaggtgcctcac
probe	6 FAM tgaaatctggcttcggcccg TAMRA
ChIP-PCR RNAPII-S2P
ccg1
frw	ggcatgtcaatgtcacaaaaa
rev	ccgttctagctaggaattgacc
probe	UPL53
ccg9
frw	agcgatccgccaacataa
rev	cgagtcggagtctaaggacttg
probe	UPL8
ncu07318
frw	cgctgtacaacctcgacca
rev	gaggacgttgtcaagcaggt
probe	UPL2
frq
frw	catacgagagcaaaaggaacg
rev	gccaaaaattcgagaacacc
probe	UPL28
actin
frw	gatgacacagatcgttttcgagact
rev	cggaggcgtagagagaaagga
probe	6-FAM ccgccttctacgtctccatcca TAMRA
