# Supplementary material for: Dawn- and dusk-phased circadian transcription rhythms coordinate anabolic and catabolic functions in Neurospora
Source: BMC Biol. 2015 Feb 24;13:17. doi: 10.1186/s12915-015-0126-4 (PMC4381671; doi:10.1186/s12915-015-0126-4)
Supplement: Additional file 19: Table S12. — Accession numbers of sequencing reads in SRA database. [file 12915_2015_126_MOESM19_ESM.xlsx]

## Sheet: Accession numbers 
wt Circadian Time Course RNA-seq	SRX547956
wt RNAPII-S2P Circadian Time Course ChIP-seq	SRX547960
∆csp1 Circadian Time Course RNA-seq	SRX547959
wt RNA-seq	SRX547981
∆wc2 RNA-seq	SRX547982

## Sheet: # of mapped reads for each exp
wt RNAPII_S2	Total Reads	Mapped unique reads
0	14194682	13970222 (98.42%)
2	17394109	16604619 (95.46%)
4	15206320	14913302 (98.07%)
6	15080282	14764333 (97.90%)
8	14585505	14347602 (98.37%)
10	20407297	20094479 (98.47%)
12	14692061	14329257 (97.53%)
14	16084441	15775329 (98.08%)
16	16199115	15853946 (97.87%)
18	16017707	15749228 (98.32%)
20	15371366	15013666 (97.67%)
22	16646917	16357180 (98.26%)
wt_RNAseq	Total Reads	Mapped unique reads
0	20237848	17922041 (88.56%)
2	16705752	14653338 (87.71%)
4	14509918	12549275 (86.49%)
6	20987155	18464482 (87.98%)
8	19821586	17536329 (88.47%)
10	19301791	17138026 (88.79%)
12	17492586	15403859 (88.06%)
14	19254398	17065596 (88.63%)
16	16790509	14780676 (88.03%)
18	16451924	14302261 (86.93%)
20	14161310	12107829 (85.50%)
22	14203108	12392622 (87.25%)
∆csp1_RNAseq	Total Reads	Mapped unique reads
0	15210647	12836904 (84,39%)
2	14767780	12351252 (83,64%)
4	18177159	14303218 (78,69%)
6	9115761	7369415 (80,84%)
8	8682096	6963986 (80,21%)
10	15383261	12620828 (82,04%)
12	23731707	18585233 (78,31%)
14	15702863	13307763 (84,75%)
16	14502762	12332757 (85,04%)
18	12072673	10285505 (85,2%)
20	18685820	15721296 (84,13%)
22	14038289	11306560 (80,54%)
	Total Reads	Mapped unique reads
wt LL	27713605	23463585 (84.66%)
	Total Reads	Mapped unique reads
∆wc2 LL	22225424	19240959 (86.57%)
